# Supplementary material for: Systematic revision of the genus Peronia Fleming, 1822 (Gastropoda, Euthyneura, Pulmonata, Onchidiidae)
Source: Zookeys. 2020 Oct 1;972:1–224. doi: 10.3897/zookeys.972.52853 (PMC7544732; doi:10.3897/zookeys.972.52853)
Supplement: XML Treatment for Peronia peronii [file zookeys.972.52853-treatment2.xml]

<!DOCTYPE tp:taxon-treatment
  PUBLIC "-//TaxonX//DTD Taxonomic Treatment Publishing DTD v0 20100105//EN" "tax-treatment-NSO.dtd">
<tp:taxon-treatment xmlns:tp="http://www.plazi.org/taxpub"><tp:treatment-meta><kwd-group><label>Taxon classification</label><kwd><named-content xmlns:xlink="http://www.w3.org/1999/xlink" content-type="kingdom">Animalia</named-content></kwd><kwd><named-content xmlns:xlink="http://www.w3.org/1999/xlink" content-type="order">Systellommatophora</named-content></kwd><kwd><named-content xmlns:xlink="http://www.w3.org/1999/xlink" content-type="family">Onchidiidae</named-content></kwd></kwd-group><mixed-citation publication-type="journal"><person-group><name><surname>Dayrat</surname><given-names>Benoît</given-names></name><name><surname>Goulding</surname><given-names>Tricia C.</given-names></name><name><surname>Apte</surname><given-names>Deepak</given-names></name><name><surname>Aslam</surname><given-names>Sadar</given-names></name><name><surname>Bourke</surname><given-names>Adam</given-names></name><name><surname>Comendador</surname><given-names>Joseph</given-names></name><name><surname>Khalil</surname><given-names>Munawar</given-names></name><name><surname>Ngô</surname><given-names>Xuân Quảng</given-names></name><name><surname>Tan</surname><given-names>Siong Kiat</given-names></name><name><surname>Tan</surname><given-names>Shau Hwai</given-names></name></person-group><article-title>Systematic revision of the genus <italic><tp:taxon-name><tp:taxon-name-part taxon-name-part-type="genus" reg="Peronia">Peronia</tp:taxon-name-part></tp:taxon-name></italic> Fleming, 1822 (<tp:taxon-name><tp:taxon-name-part taxon-name-part-type="class">Gastropoda</tp:taxon-name-part></tp:taxon-name>, <tp:taxon-name><tp:taxon-name-part taxon-name-part-type="subclass">Euthyneura</tp:taxon-name-part></tp:taxon-name>, <tp:taxon-name><tp:taxon-name-part taxon-name-part-type="infraclass">Pulmonata</tp:taxon-name-part></tp:taxon-name>, <tp:taxon-name><tp:taxon-name-part taxon-name-part-type="family">Onchidiidae</tp:taxon-name-part></tp:taxon-name>)</article-title><source>Zookeys</source><day>01</day><month>10</month><year>2020</year><volume>972</volume><fpage>1</fpage><lpage>224</lpage><pub-id pub-id-type="doi">10.3897/zookeys.972.52853</pub-id></mixed-citation></tp:treatment-meta><tp:nomenclature><tp:taxon-name>
                <tp:taxon-name-part taxon-name-part-type="genus" reg="Peronia">Peronia</tp:taxon-name-part>
                <tp:taxon-name-part taxon-name-part-type="species" reg="peronii">peronii</tp:taxon-name-part>
              </tp:taxon-name><tp:taxon-authority>(Cuvier, 1804)</tp:taxon-authority><xref ref-type="fig" rid="F9">Figs 7</xref><xref ref-type="fig" rid="F10">, 8</xref><xref ref-type="fig" rid="F11">, 9</xref><xref ref-type="fig" rid="F12">, 10</xref><xref ref-type="fig" rid="F13">, 11</xref><xref ref-type="fig" rid="F14">, 12</xref><xref ref-type="fig" rid="F15">, 13</xref><xref ref-type="fig" rid="F16">, 14</xref><xref ref-type="fig" rid="F17">, 15</xref><xref ref-type="fig" rid="F18">, 16</xref><tp:nomenclature-citation-list><tp:nomenclature-citation><tp:taxon-name>
                    <tp:taxon-name-part taxon-name-part-type="genus" reg="Onchidium">Onchidium</tp:taxon-name-part> <tp:taxon-name-part taxon-name-part-type="species" reg="peronii">peronii</tp:taxon-name-part></tp:taxon-name><comment>Cuvier, 1804: 37–51, pl. 6, figs 1–9; <xref ref-type="bibr" rid="B44">Cuvier 1816</xref>: 411; <xref ref-type="bibr" rid="B112">Lamarck 1822</xref>: 46; <xref ref-type="bibr" rid="B45">Cuvier 1830</xref>: 46; <xref ref-type="bibr" rid="B188">Voigt 1834</xref>: 101; <xref ref-type="bibr" rid="B61">Deshayes 1836–1845</xref>: pl. 26, fig. 2; <xref ref-type="bibr" rid="B63">Deshayes and Milne-Edwards 1836</xref>: 709; JE <xref ref-type="bibr" rid="B86">Gray 1850</xref>: 117; ME <xref ref-type="bibr" rid="B86">Gray 1850</xref>: pl. 181, fig. 7; <xref ref-type="bibr" rid="B15">Berge 1855</xref>: 124, pl. 16, fig. 8; <xref ref-type="bibr" rid="B146">Plate 1893</xref>: 172–173, pl. 12, figs 85, 87, 91; <xref ref-type="bibr" rid="B136">Odhner 1919</xref>: 42; <xref ref-type="bibr" rid="B92">Hoffmann 1928</xref>: 44–45, 71–72 [in part only].</comment></tp:nomenclature-citation><tp:nomenclature-citation><tp:taxon-name>
                    <tp:taxon-name-part taxon-name-part-type="genus" reg="Peronia">Peronia</tp:taxon-name-part> <tp:taxon-name-part taxon-name-part-type="species" reg="peronii">peronii</tp:taxon-name-part></tp:taxon-name><comment>(Cuvier, 1804): <xref ref-type="bibr" rid="B72">Fleming 1822a</xref>: 574; <xref ref-type="bibr" rid="B73">Fleming 1822b</xref>: 463; <xref ref-type="bibr" rid="B102">Keferstein 1865a</xref>: pl. CIII, fig. 1; <xref ref-type="bibr" rid="B108">Labbé 1934a</xref>: 190–191 [in part only]; <xref ref-type="bibr" rid="B122">Marcus and Marcus 1960</xref>: 877; <xref ref-type="bibr" rid="B123">Marcus and Marcus 1970</xref>: 213 [in part only]; <xref ref-type="bibr" rid="B50">Dayrat et al. 2011</xref>: 428; <xref ref-type="bibr" rid="B196">White et al. 2011</xref>: 4.</comment></tp:nomenclature-citation><tp:nomenclature-citation><tp:taxon-name>
                    <tp:taxon-name-part taxon-name-part-type="genus" reg="Onchis">Onchis</tp:taxon-name-part> <tp:taxon-name-part taxon-name-part-type="species" reg="peronii">peronii</tp:taxon-name-part></tp:taxon-name><comment>(Cuvier, 1804): Férussac 1822: xxxi.</comment></tp:nomenclature-citation><tp:nomenclature-citation><tp:taxon-name>
                    <tp:taxon-name-part taxon-name-part-type="genus" reg="Peronia">Peronia</tp:taxon-name-part> <tp:taxon-name-part taxon-name-part-type="species" reg="mauritiana">mauritiana</tp:taxon-name-part></tp:taxon-name><comment>Blainville, 1824: 281; Adams and Adams 1855: 235.</comment></tp:nomenclature-citation><tp:nomenclature-citation><tp:taxon-name>
                    <tp:taxon-name-part taxon-name-part-type="genus" reg="Onchidium">Onchidium</tp:taxon-name-part> <tp:taxon-name-part taxon-name-part-type="species" reg="tonganum">tonganum</tp:taxon-name-part></tp:taxon-name><comment>Quoy &amp; Gaimard, 1832: 210–211, pl. 15, figs 17, 18; Semper 1880: 258–260, pl. XIX, figs 2, 9, pl. XXII, figs 1, 2, 10 [in part only]; <xref ref-type="bibr" rid="B16">Bergh 1884a</xref>: 142–148, pl. VI, fig. 19, pl. VII, figs 1–6.</comment></tp:nomenclature-citation><tp:nomenclature-citation><tp:taxon-name>
                    <tp:taxon-name-part taxon-name-part-type="genus" reg="Peronia">Peronia</tp:taxon-name-part> <tp:taxon-name-part taxon-name-part-type="species" reg="tongana">tongana</tp:taxon-name-part></tp:taxon-name><comment>(Quoy &amp; Gaimard, 1832): <xref ref-type="bibr" rid="B139">Oken 1834a</xref>: 287; JE <xref ref-type="bibr" rid="B86">Gray 1850</xref>: 117; ME Gray, 1850: pl. 182, fig. 1, as <tp:taxon-name><tp:taxon-name-part taxon-name-part-type="genus" reg="Peronia"/><tp:taxon-name-part taxon-name-part-type="species" reg="tongensis">tongensis</tp:taxon-name-part></tp:taxon-name>; Adams and Adams 1855: 235, pl. LXXXI, fig. 3; <xref ref-type="bibr" rid="B102">Keferstein 1865a</xref>: pl. CII, fig. 20; <xref ref-type="bibr" rid="B183">Tapparone Canefri 1883</xref>: 214 [in part only]; <xref ref-type="bibr" rid="B108">Labbé 1934a</xref>: 191–192, figs 4–7 [in part only].</comment></tp:nomenclature-citation><tp:nomenclature-citation><tp:taxon-name>
                    <tp:taxon-name-part taxon-name-part-type="genus" reg="Onchidium">Onchidium</tp:taxon-name-part> <tp:taxon-name-part taxon-name-part-type="species" reg="punctatum">punctatum</tp:taxon-name-part></tp:taxon-name><comment>Quoy &amp; Gaimard, 1832: 215–216, pl. 15, figs 27, 28. Syn. nov.</comment></tp:nomenclature-citation><tp:nomenclature-citation><tp:taxon-name>
                    <tp:taxon-name-part taxon-name-part-type="genus" reg="Peronia">Peronia</tp:taxon-name-part> <tp:taxon-name-part taxon-name-part-type="species" reg="punctata">punctata</tp:taxon-name-part></tp:taxon-name><comment>(Quoy &amp; Gaimard, 1832): <xref ref-type="bibr" rid="B139">Oken 1834a</xref>: 287; JE <xref ref-type="bibr" rid="B86">Gray 1850</xref>: 117; ME <xref ref-type="bibr" rid="B86">Gray 1850</xref>: pl. 183, fig. 3; Adams and Adams 1855: 235; <xref ref-type="bibr" rid="B32">Chenu 1859</xref>: 474, fig. 3505; <xref ref-type="bibr" rid="B183">Tapparone Canefri 1883</xref>: 214.</comment></tp:nomenclature-citation><tp:nomenclature-citation><tp:taxon-name>
                    <tp:taxon-name-part taxon-name-part-type="genus" reg="Onchidium">Onchidium</tp:taxon-name-part> <tp:taxon-name-part taxon-name-part-type="species" reg="melanopneumon">melanopneumon</tp:taxon-name-part></tp:taxon-name><comment>Bergh, 1884a: 129–142, pl. IV, figs 25–27, pl. V, figs 1–27, pl. VI, figs 5–18, 20–21; <xref ref-type="bibr" rid="B100">Joyeux-Laffuie 1885</xref>: viii–xi.</comment></tp:nomenclature-citation><tp:nomenclature-citation><tp:taxon-name>
                    <tp:taxon-name-part taxon-name-part-type="genus" reg="Paraperonia">Paraperonia</tp:taxon-name-part> <tp:taxon-name-part taxon-name-part-type="species" reg="fidjiensis">fidjiensis</tp:taxon-name-part></tp:taxon-name><comment>Labbé, 1934a: 197–198, figs 9–11. Syn. nov.</comment></tp:nomenclature-citation><tp:nomenclature-citation><tp:taxon-name>
                    <tp:taxon-name-part taxon-name-part-type="genus" reg="Peronia">Peronia</tp:taxon-name-part> <tp:taxon-name-part taxon-name-part-type="species" reg="verruculata">verruculata</tp:taxon-name-part></tp:taxon-name><comment>: <xref ref-type="bibr" rid="B130">Mörch 1872a</xref>: 28; <xref ref-type="bibr" rid="B131">Mörch 1872b</xref>: 325, as <tp:taxon-name><tp:taxon-name-part taxon-name-part-type="genus" reg="Peronia"/><tp:taxon-name-part taxon-name-part-type="species" reg="vermiculata">vermiculata</tp:taxon-name-part></tp:taxon-name> [non <tp:taxon-name><tp:taxon-name-part taxon-name-part-type="genus" reg="Peronia">Peronia</tp:taxon-name-part> <tp:taxon-name-part taxon-name-part-type="species" reg="verruculata">verruculata</tp:taxon-name-part></tp:taxon-name> (Cuvier, 1830)].</comment></tp:nomenclature-citation></tp:nomenclature-citation-list></tp:nomenclature><tp:treatment-sec sec-type="type material" id="SECID0E5QHM"><title>Type material.</title><p><bold><italic>Lectotype</italic> and <italic>paralectotype</italic></bold> (<italic><tp:taxon-name><tp:taxon-name-part taxon-name-part-type="genus" reg="Onchidium">Onchidium</tp:taxon-name-part> <tp:taxon-name-part taxon-name-part-type="species" reg="peronii">peronii</tp:taxon-name-part></tp:taxon-name></italic>). Mauritius • lectotype, hereby designated, by means of <xref ref-type="bibr" rid="B43">Cuvier’s (1804</xref>: pl. 6) anatomical drawings. Timor • 1 paralectotype, 60/40 mm; F Péron leg.; <named-content xmlns:xlink="http://www.w3.org/1999/xlink" content-type="dwc:institutional_code" xlink:type="simple">MNHN</named-content>-IM-2000-22938. The fact that the specimen illustrated by Cuvier cannot be located does not invalidate the lectotype designation (<xref ref-type="bibr" rid="B97">ICZN 1999</xref>: Article 74.4). That individual, according to Cuvier, measured approximately 140 mm long (preserved). <xref ref-type="bibr" rid="B43">Cuvier’s (1804</xref>: pl. 6) detailed anatomical drawings are exclusively based on the individual collected by Péron in Mauritius. Note that, although <xref ref-type="bibr" rid="B43">Cuvier’s (1804</xref>: pl. 6) illustrations are truly remarkable, they are flipped at 180° because, for instance, the heart and the male anterior parts are on the left. Something must have happened during the engraving or the printing. <xref ref-type="bibr" rid="B92">Hoffmann (1928</xref>: 71) referred to Mauritius as the “Typ-Lokalität” of <italic><tp:taxon-name><tp:taxon-name-part taxon-name-part-type="genus" reg="Onchidium">Onchidium</tp:taxon-name-part> <tp:taxon-name-part taxon-name-part-type="species" reg="peronii">peronii</tp:taxon-name-part></tp:taxon-name></italic> but did not formally designate a lectotype for <italic><tp:taxon-name><tp:taxon-name-part taxon-name-part-type="genus" reg="Onchidium">O.</tp:taxon-name-part> <tp:taxon-name-part taxon-name-part-type="species" reg="peronii">peronii</tp:taxon-name-part></tp:taxon-name></italic>. In case of syntypes, “the place of origin of the lectotype becomes the type locality of the nominal species-group taxon, despite any previously published statement of the type locality.” (<xref ref-type="bibr" rid="B97">ICZN 1999</xref>: Article 76.2)</p><p>The original description of <italic><tp:taxon-name><tp:taxon-name-part taxon-name-part-type="genus" reg="Onchidium">Onchidium</tp:taxon-name-part> <tp:taxon-name-part taxon-name-part-type="species" reg="peronii">peronii</tp:taxon-name-part></tp:taxon-name></italic> was based on two specimens collected by Péron: the lectotype from Mauritius, of which the internal anatomy was illustrated in detail by <xref ref-type="bibr" rid="B43">Cuvier (1804</xref>: pl. 6), could not be located and is likely lost; the paralectotype from Timor (<named-content xmlns:xlink="http://www.w3.org/1999/xlink" content-type="dwc:institutional_code" xlink:type="simple">MNHN</named-content>-IM-2000-22938) was very briefly mentioned by <xref ref-type="bibr" rid="B43">Cuvier (1804</xref>: 39) who merely wrote that another specimen was brought from Timor by Péron and that <italic><tp:taxon-name><tp:taxon-name-part taxon-name-part-type="genus" reg="Onchidium">Onchidium</tp:taxon-name-part> <tp:taxon-name-part taxon-name-part-type="species" reg="peronii">peronii</tp:taxon-name-part></tp:taxon-name></italic> is present “at the two extreme ends of the Indian Ocean.” The paralectotype (60/40 mm) is well preserved even though dorsal papillae with eyes cannot be counted because their color faded. It is obvious that Cuvier did not actually use it for his detailed anatomical description and illustrations on plate 6, because it was never opened prior to the present study, except for a tiny cut near the lung. It was carefully opened on its side to draw a dorsal view of its intestinal loops of type I (Fig. <xref ref-type="fig" rid="F11">9A</xref>) and measure the length (4.5 mm) of the spine of the accessory penial gland (by transparency, so that the male copulatory apparatus was not dissected).</p><p><bold><italic>Lectotype</italic></bold> (<italic><tp:taxon-name><tp:taxon-name-part taxon-name-part-type="genus" reg="Peronia">Peronia</tp:taxon-name-part> <tp:taxon-name-part taxon-name-part-type="species" reg="mauritiana">mauritiana</tp:taxon-name-part></tp:taxon-name></italic>). Mauritius • lectotype, hereby designated, by means of <xref ref-type="bibr" rid="B43">Cuvier’s (1804</xref>: pl. 6) anatomical drawings. The species name <italic><tp:taxon-name><tp:taxon-name-part taxon-name-part-type="genus" reg="Peronia">Peronia</tp:taxon-name-part> <tp:taxon-name-part taxon-name-part-type="species" reg="mauritiana">mauritiana</tp:taxon-name-part></tp:taxon-name></italic> was introduced by <xref ref-type="bibr" rid="B23">Blainville (1824</xref>: 281) for a species originally illustrated by <xref ref-type="bibr" rid="B43">Cuvier (1804</xref>: pl. 6) in the <italic>Annales du Muséum d’Histoire naturelle</italic> and which Cuvier named <italic><tp:taxon-name><tp:taxon-name-part taxon-name-part-type="genus" reg="Onchidium">Onchidium</tp:taxon-name-part> <tp:taxon-name-part taxon-name-part-type="species" reg="peronii">peronii</tp:taxon-name-part></tp:taxon-name></italic>. Blainville’s reference to <xref ref-type="bibr" rid="B43">Cuvier’s (1804)</xref> plate 6 (“La Péronie de l’Isle-de-France [Mauritius]. <italic><tp:taxon-name><tp:taxon-name-part taxon-name-part-type="genus" reg="Peronia">Peronia</tp:taxon-name-part> <tp:taxon-name-part taxon-name-part-type="species" reg="mauritiana">mauritiana</tp:taxon-name-part></tp:taxon-name></italic>. Blainv., Cuv., Ann. du Mus., 5, pl. 6.”) serves as an indication, and <italic><tp:taxon-name><tp:taxon-name-part taxon-name-part-type="genus" reg="Peronia">Peronia</tp:taxon-name-part> <tp:taxon-name-part taxon-name-part-type="species" reg="mauritiana">mauritiana</tp:taxon-name-part></tp:taxon-name></italic> is an available binomen (<xref ref-type="bibr" rid="B97">ICZN 1999</xref>: Article 12.2.1). However, Cuvier’s original description of <italic><tp:taxon-name><tp:taxon-name-part taxon-name-part-type="genus" reg="Onchidium">Onchidium</tp:taxon-name-part> <tp:taxon-name-part taxon-name-part-type="species" reg="peronii">peronii</tp:taxon-name-part></tp:taxon-name></italic> was based on two specimens, a lectotype from Mauritius and a paralectotype from Timor, but <xref ref-type="bibr" rid="B43">Cuvier’s (1804</xref>: pl. 6) plate of anatomical drawings exclusively illustrates the lectotype from Mauritius (see above). Because the lectotype of <italic><tp:taxon-name><tp:taxon-name-part taxon-name-part-type="genus" reg="Peronia">Peronia</tp:taxon-name-part> <tp:taxon-name-part taxon-name-part-type="species" reg="mauritiana">mauritiana</tp:taxon-name-part></tp:taxon-name></italic> also is the lectotype of <italic><tp:taxon-name><tp:taxon-name-part taxon-name-part-type="genus" reg="Onchidium">Onchidium</tp:taxon-name-part> <tp:taxon-name-part taxon-name-part-type="species" reg="peronii">peronii</tp:taxon-name-part></tp:taxon-name></italic>, <italic><tp:taxon-name><tp:taxon-name-part taxon-name-part-type="genus" reg="Peronia">Peronia</tp:taxon-name-part> <tp:taxon-name-part taxon-name-part-type="species" reg="mauritiana">mauritiana</tp:taxon-name-part></tp:taxon-name></italic> remains what it always was, i.e., a junior objective synonym of <italic><tp:taxon-name><tp:taxon-name-part taxon-name-part-type="genus" reg="Onchidium">Onchidium</tp:taxon-name-part> <tp:taxon-name-part taxon-name-part-type="species" reg="peronii">peronii</tp:taxon-name-part></tp:taxon-name></italic>.</p><p>Blainville also mentioned the name <italic><tp:taxon-name><tp:taxon-name-part taxon-name-part-type="genus" reg="Peronia">Peronia</tp:taxon-name-part> <tp:taxon-name-part taxon-name-part-type="species" reg="mauritiana">mauritiana</tp:taxon-name-part></tp:taxon-name></italic> in his <italic>Manuel de Malacologie et de Conchyliologie</italic> (Blainville 1825: 490) and in the article “Péronie” of the <italic>Dictionnaire des Sciences Naturelles</italic> (<xref ref-type="bibr" rid="B24">Blainville 1826</xref>: 523). The illustration published by Blainville (1827: pl. 46, fig. 7) in the <italic>Atlas</italic> of the <italic>Manuel</italic> differs from that published by <xref ref-type="bibr" rid="B43">Cuvier (1804</xref>: pl. 6, fig. 1). The specimen used by Blainville for that illustration could not be located, which does not matter much since it does not have any name-bearing function. However, it also means that, because there are two species of <italic><tp:taxon-name><tp:taxon-name-part taxon-name-part-type="genus" reg="Peronia">Peronia</tp:taxon-name-part></tp:taxon-name></italic> in Mauritius, Blainville’s (1827: pl. 46, fig. 7) illustration may or may not refer to <italic><tp:taxon-name><tp:taxon-name-part taxon-name-part-type="genus" reg="Peronia">Peronia</tp:taxon-name-part> <tp:taxon-name-part taxon-name-part-type="species" reg="mauritiana">mauritiana</tp:taxon-name-part></tp:taxon-name></italic>.</p><p><bold><italic>Lectotype</italic></bold> (<italic><tp:taxon-name><tp:taxon-name-part taxon-name-part-type="genus" reg="Onchidium">Onchidium</tp:taxon-name-part> <tp:taxon-name-part taxon-name-part-type="species" reg="tonganum">tonganum</tp:taxon-name-part></tp:taxon-name></italic>). Tonga • lectotype, hereby designated, 100/60 mm; Panhi-Motou [possibly the small island of Pangaimotu]; <named-content xmlns:xlink="http://www.w3.org/1999/xlink" content-type="dwc:institutional_code" xlink:type="simple">MNHN</named-content>-IM-2000-22937. It is unclear how many specimens Quoy and Gaimard (1832: 210–211, pl. 15, figs 17, 18) examined for the original description of <italic><tp:taxon-name><tp:taxon-name-part taxon-name-part-type="genus" reg="Onchidium">Onchidium</tp:taxon-name-part> <tp:taxon-name-part taxon-name-part-type="species" reg="tonganum">tonganum</tp:taxon-name-part></tp:taxon-name></italic>. They may have examined more than one individual. Regardless, it is clear that <italic><tp:taxon-name><tp:taxon-name-part taxon-name-part-type="genus" reg="Onchidium">Onchidium</tp:taxon-name-part> <tp:taxon-name-part taxon-name-part-type="species" reg="tonganum">tonganum</tp:taxon-name-part></tp:taxon-name></italic> applies to a <italic><tp:taxon-name><tp:taxon-name-part taxon-name-part-type="genus" reg="Peronia">Peronia</tp:taxon-name-part></tp:taxon-name></italic> species because the notum of the lectotype bears gills which were also illustrated in the original description. Its notum also bears fifteen dorsal papillae with eyes but others probably faded. The lectotype was dissected prior to the present study. The accessory penial gland and the penial apparatus are missing (pieces of the deferent duct remain). The intestinal loops are of type I with a transitional loop between 2 and 3 o’clock (Fig. <xref ref-type="fig" rid="F11">9B</xref>). Quoy and Gaimard (1832: 216) briefly mentioned the presence of <italic><tp:taxon-name><tp:taxon-name-part taxon-name-part-type="genus" reg="Onchidium">O.</tp:taxon-name-part> <tp:taxon-name-part taxon-name-part-type="species" reg="tonganum">tonganum</tp:taxon-name-part></tp:taxon-name></italic> in Manokwari, West Papua, Indonesia, but that record could not be confirmed (although <italic><tp:taxon-name><tp:taxon-name-part taxon-name-part-type="genus" reg="Peronia">P.</tp:taxon-name-part> <tp:taxon-name-part taxon-name-part-type="species" reg="peronii">peronii</tp:taxon-name-part></tp:taxon-name></italic> is known to be present there because Manokwari is the type locality of <italic><tp:taxon-name><tp:taxon-name-part taxon-name-part-type="genus" reg="Onchidium">O.</tp:taxon-name-part> <tp:taxon-name-part taxon-name-part-type="species" reg="punctatum">punctatum</tp:taxon-name-part></tp:taxon-name></italic>).</p><p><bold><italic>Lectotype</italic> and <italic>paralectotypes</italic></bold> (<italic><tp:taxon-name><tp:taxon-name-part taxon-name-part-type="genus" reg="Onchidium">Onchidium</tp:taxon-name-part> <tp:taxon-name-part taxon-name-part-type="species" reg="punctatum">punctatum</tp:taxon-name-part></tp:taxon-name></italic>). Indonesia • lectotype, hereby designated, 70/60 mm; dans le port de Dorey [Manokwari harbor, West Papua]; 1829; JRC Quoy and JP Gaimard leg.; <named-content xmlns:xlink="http://www.w3.org/1999/xlink" content-type="dwc:institutional_code" xlink:type="simple">MNHN</named-content>-IM-2000-22966. • 2 paralectotypes, 35/25 and 32/30 mm; same collection data as for the lectotype; <named-content xmlns:xlink="http://www.w3.org/1999/xlink" content-type="dwc:institutional_code" xlink:type="simple">MNHN</named-content>-IM-2000-33701. An old label of the lectotype says “<tp:taxon-name><tp:taxon-name-part taxon-name-part-type="genus" reg="Onchidium">Onchidium</tp:taxon-name-part> <tp:taxon-name-part taxon-name-part-type="species" reg="punctatum">punctatum</tp:taxon-name-part></tp:taxon-name>, Q. G, Ast. pl. 15, fig. 27, de la Nouvelle Guinée, Quoy et Gaimard 1829.” That old label does not say “Dorey” (for the locality), which is only mentioned in the original description, but it clearly indicates that the lectotype was part of the type series of <italic><tp:taxon-name><tp:taxon-name-part taxon-name-part-type="genus" reg="Onchidium">Onchidium</tp:taxon-name-part> <tp:taxon-name-part taxon-name-part-type="species" reg="punctatum">punctatum</tp:taxon-name-part></tp:taxon-name></italic>. The lectotype bears dorsal gills, as illustrated by Quoy and Gaimard (1832: pl. 15, figs 27, 28). It was dissected prior to the present study, likely by <xref ref-type="bibr" rid="B108">Labbé (1934a</xref>: 203–204) and its penis is missing but its intestinal loops are of type I with a transitional loop at 3 o’clock (Fig. <xref ref-type="fig" rid="F11">9C</xref>). Its spine of the accessory penial gland, still in place in the animal, is 3.7 mm long.</p><p>A second jar was found with two paralectotypes (<named-content xmlns:xlink="http://www.w3.org/1999/xlink" content-type="dwc:institutional_code" xlink:type="simple">MNHN</named-content>-IM-2000-33701). An old label for that second jar says “<tp:taxon-name><tp:taxon-name-part taxon-name-part-type="genus" reg="Onchidium">Onchidium</tp:taxon-name-part></tp:taxon-name> piquetée, Q G. MM Quoy Gaimard, 1829” with no locality data. The name “<tp:taxon-name><tp:taxon-name-part taxon-name-part-type="genus" reg="Peronia">Peronia</tp:taxon-name-part></tp:taxon-name>” was added on the label. The number “51” also appears on another old label, which corresponds to an unknown numbering system. There also is a more recent label saying “<italic><tp:taxon-name><tp:taxon-name-part taxon-name-part-type="genus" reg="Peronia">Peronia</tp:taxon-name-part> <tp:taxon-name-part taxon-name-part-type="species" reg="picta">picta</tp:taxon-name-part></tp:taxon-name></italic> QG, M. Quoy et Gaimard, 1829.” Quoy and Gaimard did not describe any onchidiid species with the specific name <italic><tp:taxon-name><tp:taxon-name-part taxon-name-part-type="genus" reg="Peronia"/><tp:taxon-name-part taxon-name-part-type="species" reg="picta">picta</tp:taxon-name-part></tp:taxon-name></italic>. However, the French vernacular name of <italic><tp:taxon-name><tp:taxon-name-part taxon-name-part-type="genus" reg="Onchidium">Onchidium</tp:taxon-name-part> <tp:taxon-name-part taxon-name-part-type="species" reg="punctatum">punctatum</tp:taxon-name-part></tp:taxon-name></italic> in Quoy and Gaimard’s (1832: 215) original description is “<tp:taxon-name><tp:taxon-name-part taxon-name-part-type="genus" reg="Onchidium">Onchidium</tp:taxon-name-part></tp:taxon-name> piquetée.” So, it is likely that these two additional specimens were part of the type series of <italic><tp:taxon-name><tp:taxon-name-part taxon-name-part-type="genus" reg="Onchidium">Onchidium</tp:taxon-name-part> <tp:taxon-name-part taxon-name-part-type="species" reg="punctatum">punctatum</tp:taxon-name-part></tp:taxon-name></italic>. Both paralectotypes (35/25 and 32/30 mm) bear dorsal gills. The largest paralectotype was dissected prior to the present study, possibly by <xref ref-type="bibr" rid="B108">Labbé (1934a</xref>: 203, 204), and its penis is missing but its accessory penial gland remains. The small paralectotype was not dissected. <xref ref-type="bibr" rid="B108">Labbé (1934a</xref>: 203) listed three individuals from Port-Dorey which he (implicitly) regarded as part of the original series of <italic><tp:taxon-name><tp:taxon-name-part taxon-name-part-type="genus" reg="Onchidium">Onchidium</tp:taxon-name-part> <tp:taxon-name-part taxon-name-part-type="species" reg="punctatum">punctatum</tp:taxon-name-part></tp:taxon-name></italic>. Labbé gave the measurements for only two individuals: “<italic>a</italic>” (35/25 mm), likely the largest paralectotype; “<italic>b</italic>” (77/56 mm), likely the lectotype. In addition, in his re-description of <italic><tp:taxon-name><tp:taxon-name-part taxon-name-part-type="genus" reg="Scaphis">Scaphis</tp:taxon-name-part> <tp:taxon-name-part taxon-name-part-type="species" reg="punctata">punctata</tp:taxon-name-part></tp:taxon-name></italic>, <xref ref-type="bibr" rid="B108">Labbé (1934a</xref>: 204–205) mentioned two individuals identified as <italic><tp:taxon-name><tp:taxon-name-part taxon-name-part-type="genus" reg="Peronia">Peronia</tp:taxon-name-part></tp:taxon-name></italic> and collected by Quoy and Gaimard in 1829, from an unknown locality. Those two individuals are likely within another jar found at the <named-content xmlns:xlink="http://www.w3.org/1999/xlink" content-type="dwc:institutional_code" xlink:type="simple">MNHN</named-content> with the old number “48” and a label saying “<tp:taxon-name><tp:taxon-name-part taxon-name-part-type="genus" reg="Peronia">Peronia</tp:taxon-name-part></tp:taxon-name> M. Quoy et Gaimard 1829.” There is no reason to consider that those two unidentified individuals from the collection of Quoy and Gaimard were part of the type series of <italic><tp:taxon-name><tp:taxon-name-part taxon-name-part-type="genus" reg="Onchidium">Onchidium</tp:taxon-name-part> <tp:taxon-name-part taxon-name-part-type="species" reg="punctatum">punctatum</tp:taxon-name-part></tp:taxon-name></italic>. Finally, there is no other old material at the <named-content xmlns:xlink="http://www.w3.org/1999/xlink" content-type="dwc:institutional_code" xlink:type="simple">MNHN</named-content> which could be assigned to the type series of <italic><tp:taxon-name><tp:taxon-name-part taxon-name-part-type="genus" reg="Onchidium">O.</tp:taxon-name-part> <tp:taxon-name-part taxon-name-part-type="species" reg="punctatum">punctatum</tp:taxon-name-part></tp:taxon-name></italic>. There are only three other old specimens from Port Dorey at the <named-content xmlns:xlink="http://www.w3.org/1999/xlink" content-type="dwc:institutional_code" xlink:type="simple">MNHN</named-content>: the two syntypes (<named-content xmlns:xlink="http://www.w3.org/1999/xlink" content-type="dwc:institutional_code" xlink:type="simple">MNHN</named-content>-IM-2000-22950) of <italic><tp:taxon-name><tp:taxon-name-part taxon-name-part-type="genus" reg="Wallaconchis">Wallaconchis</tp:taxon-name-part> <tp:taxon-name-part taxon-name-part-type="species" reg="ater">ater</tp:taxon-name-part></tp:taxon-name></italic> (Goulding et al. 2018: 63), and one specimen collected by Raffray in 1878 (with numbers “22” and “75” on the label).</p><p><bold><italic>Holotype</italic></bold> (<italic><tp:taxon-name><tp:taxon-name-part taxon-name-part-type="genus" reg="Onchidium">Onchidium</tp:taxon-name-part> <tp:taxon-name-part taxon-name-part-type="species" reg="melanopneumon">melanopneumon</tp:taxon-name-part></tp:taxon-name></italic>). Fiji • holotype, by monotypy, 65/40 mm; Kandavu [Kadavu]; Aug 1874; HMS Challenger leg.; <named-content xmlns:xlink="http://www.w3.org/1999/xlink" content-type="dwc:institutional_code" xlink:type="simple">NHMUK</named-content> 1888.5.30.39. The holotype was entirely dissected by Bergh and is now empty. Given the presence of dorsal gills, <italic><tp:taxon-name><tp:taxon-name-part taxon-name-part-type="genus" reg="Onchidium">Onchidium</tp:taxon-name-part> <tp:taxon-name-part taxon-name-part-type="species" reg="melanopneumon">melanopneumon</tp:taxon-name-part></tp:taxon-name></italic> clearly applies to a <italic><tp:taxon-name><tp:taxon-name-part taxon-name-part-type="genus" reg="Peronia">Peronia</tp:taxon-name-part></tp:taxon-name></italic> species.</p><p><bold><italic>Lectotype</italic> and <italic>paralectotypes</italic></bold> (<italic><tp:taxon-name><tp:taxon-name-part taxon-name-part-type="genus" reg="Paraperonia">Paraperonia</tp:taxon-name-part> <tp:taxon-name-part taxon-name-part-type="species" reg="fidjiensis">fidjiensis</tp:taxon-name-part></tp:taxon-name></italic>). Fiji • lectotype, hereby designated, 60/50 mm; 1876; Filhol leg.; <named-content xmlns:xlink="http://www.w3.org/1999/xlink" content-type="dwc:institutional_code" xlink:type="simple">MNHN</named-content>-IM-2000-33692. No jar clearly labeled as the type material of <italic><tp:taxon-name><tp:taxon-name-part taxon-name-part-type="genus" reg="Paraperonia">Paraperonia</tp:taxon-name-part> <tp:taxon-name-part taxon-name-part-type="species" reg="fidjiensis">fidjiensis</tp:taxon-name-part></tp:taxon-name></italic> was found at the <named-content xmlns:xlink="http://www.w3.org/1999/xlink" content-type="dwc:institutional_code" xlink:type="simple">MNHN</named-content>, but the lectotype could be traced, and six paralectotypes could not be found at the <named-content xmlns:xlink="http://www.w3.org/1999/xlink" content-type="dwc:institutional_code" xlink:type="simple">MNHN</named-content>. <xref ref-type="bibr" rid="B108">Labbé (1934a</xref>: 197–198, figs 9–11) described <italic><tp:taxon-name><tp:taxon-name-part taxon-name-part-type="genus" reg="Paraperonia">Paraperonia</tp:taxon-name-part> <tp:taxon-name-part taxon-name-part-type="species" reg="fidjiensis">fidjiensis</tp:taxon-name-part></tp:taxon-name></italic> based on seven individuals from Fiji (“Iles Fidji”) collected by Filhol (Henri Filhol [1843–1902]) in 1876 and with the following sizes: 75/50 mm for six “<italic>a</italic>” individuals and 70/50 mm for a seventh “<italic>b</italic>” individual. Two jars of material collected in Fiji by Filhol in 1876 were found at the <named-content xmlns:xlink="http://www.w3.org/1999/xlink" content-type="dwc:institutional_code" xlink:type="simple">MNHN</named-content>. The first jar, labeled as “<tp:taxon-name><tp:taxon-name-part taxon-name-part-type="genus" reg="Peronia">Peronia</tp:taxon-name-part></tp:taxon-name> [written over <tp:taxon-name><tp:taxon-name-part taxon-name-part-type="genus" reg="Oncidium">Oncidium</tp:taxon-name-part></tp:taxon-name>] I. Fidji M<sup>r</sup>. Filhol n°11 1876” and “71,” contains a single <italic><tp:taxon-name><tp:taxon-name-part taxon-name-part-type="genus" reg="Peronia">Peronia</tp:taxon-name-part></tp:taxon-name></italic> specimen which, given its size (60/50 mm), very likely is part of the type series of <italic><tp:taxon-name><tp:taxon-name-part taxon-name-part-type="genus" reg="Paraperonia">P.</tp:taxon-name-part> <tp:taxon-name-part taxon-name-part-type="species" reg="fidjiensis">fidjiensis</tp:taxon-name-part></tp:taxon-name></italic>, and which is designated as the lectotype (<named-content xmlns:xlink="http://www.w3.org/1999/xlink" content-type="dwc:institutional_code" xlink:type="simple">MNHN</named-content>-IM-2000-33692). Its radula and all reproductive parts are missing. Its intestinal loops are clearly of type I, with a transitional loop at ~ 1 o’clock (Fig. <xref ref-type="fig" rid="F11">9E</xref>). The second jar, labeled as “<tp:taxon-name><tp:taxon-name-part taxon-name-part-type="genus" reg="Oncidiella">Oncidiella</tp:taxon-name-part></tp:taxon-name> I. Fidji M<sup>r</sup>. Filhol n°11 1876” and “101,” contains four poorly-preserved specimens which do not even appear to belong to <italic><tp:taxon-name><tp:taxon-name-part taxon-name-part-type="genus" reg="Peronia">Peronia</tp:taxon-name-part></tp:taxon-name></italic>, with a size (less than 30 mm) not compatible with the original description of <italic><tp:taxon-name><tp:taxon-name-part taxon-name-part-type="genus" reg="Paraperonia">P.</tp:taxon-name-part> <tp:taxon-name-part taxon-name-part-type="species" reg="fidjiensis">fidjiensis</tp:taxon-name-part></tp:taxon-name></italic>, and which, therefore, cannot be regarded as part of the type series.</p></tp:treatment-sec><tp:treatment-sec sec-type="material" id="SECID0EPLIM"><title>Additional material examined.</title><p>Mauritius • 2 specimens 140/100 mm [5872] and 125/75 mm [5874]; La Mivoie; <named-content xmlns:xlink="http://www.w3.org/1999/xlink" content-type="dwc:verbatimCoordinates" xlink:type="simple"><named-content content-type="geo-json" specific-use="{&#34;type&#34;:&#34;Point&#34;,&#34;coordinates&#34;:[57.362717,-20.344317]}" id="NCID0EYLIM" xlink:type="simple">20°20.659'S, 57°21.763'E</named-content></named-content>; 11 Jun 2014; TC Goulding leg.; st 177, basalt rocks, at night; <named-content xmlns:xlink="http://www.w3.org/1999/xlink" content-type="dwc:institutional_code" xlink:type="simple">MNHN</named-content>-IM-2019-1605. • 1 specimen 110/100 mm [3605]; Mahebourg, waterfront; <named-content xmlns:xlink="http://www.w3.org/1999/xlink" content-type="dwc:verbatimCoordinates" xlink:type="simple"><named-content content-type="geo-json" specific-use="{&#34;type&#34;:&#34;Point&#34;,&#34;coordinates&#34;:[57.710083,-20.405283]}" id="NCID0EIMIM" xlink:type="simple">20°24.317'S, 57°42.605'E</named-content></named-content>; 13 Jun 2014; TC Goulding leg.; st 178, rocky intertidal, with algae, just before sunrise; <named-content xmlns:xlink="http://www.w3.org/1999/xlink" content-type="dwc:institutional_code" xlink:type="simple">MNHN</named-content>-IM-2019-1606. • 1 specimen 100/90 mm [1553]; Grand Port, east side of île Marianne; <named-content xmlns:xlink="http://www.w3.org/1999/xlink" content-type="dwc:verbatimCoordinates" xlink:type="simple"><named-content content-type="geo-json" specific-use="{&#34;type&#34;:&#34;Point&#34;,&#34;coordinates&#34;:[57.787000,-20.380467]}" id="NCID0EYMIM" xlink:type="simple">20°22.828'S, 57°47.220'E</named-content></named-content>; May 2003; O Griffiths leg.; A2518, out of water on limestone platform; <named-content xmlns:xlink="http://www.w3.org/1999/xlink" content-type="dwc:institutional_code" xlink:type="simple">MNHN</named-content>-IM-2019-1607.</p><p>Mariana Islands • 1 specimen 115/80 mm [443]; Guam Island, Bile Bay; <named-content xmlns:xlink="http://www.w3.org/1999/xlink" content-type="dwc:verbatimCoordinates" xlink:type="simple"><named-content content-type="geo-json" specific-use="{&#34;type&#34;:&#34;Point&#34;,&#34;coordinates&#34;:[144.662367,13.285400]}" id="NCID0EKNIM" xlink:type="simple">13°17.124'N, 144°39.742'E</named-content></named-content>; 23 Mar 2007; C Carlson leg.; reef margin; <named-content xmlns:xlink="http://www.w3.org/1999/xlink" content-type="dwc:institutional_code" xlink:type="simple">CASIZ</named-content> 180486. • 1 specimen 85/70 mm [5840]; Guam Island, Bile Bay; <named-content xmlns:xlink="http://www.w3.org/1999/xlink" content-type="dwc:verbatimCoordinates" xlink:type="simple"><named-content content-type="geo-json" specific-use="{&#34;type&#34;:&#34;Point&#34;,&#34;coordinates&#34;:[144.662533,13.276367]}" id="NCID0E1NIM" xlink:type="simple">13°16.582'N, 144°39.752'E</named-content></named-content>; 27 Nov 2007; C Carlson leg.; shoreline; <named-content xmlns:xlink="http://www.w3.org/1999/xlink" content-type="dwc:institutional_code" xlink:type="simple">MNHN</named-content>-IM-2019-1609.</p><p>Papua New Guinea – <bold>Madang</bold> • 1 specimen 70/60 mm [5476]; Wonad Island; <named-content xmlns:xlink="http://www.w3.org/1999/xlink" content-type="dwc:verbatimCoordinates" xlink:type="simple"><named-content content-type="geo-json" specific-use="{&#34;type&#34;:&#34;Point&#34;,&#34;coordinates&#34;:[145.821667,-5.135000]}" id="NCID0EOOIM" xlink:type="simple">05°08.1'S, 145°49.3'E</named-content></named-content>; 29 Nov 2012; <named-content xmlns:xlink="http://www.w3.org/1999/xlink" content-type="dwc:institutional_code" xlink:type="simple">MNHN</named-content> Expedition Papua Niugini leg.; st PM43, night tide, sandy beach and intertidal rocks; <named-content xmlns:xlink="http://www.w3.org/1999/xlink" content-type="dwc:institutional_code" xlink:type="simple">MNHN</named-content>-IM-2013-16260. • 1 specimen 65/45 mm [5477]; Wonad Island; <named-content xmlns:xlink="http://www.w3.org/1999/xlink" content-type="dwc:verbatimCoordinates" xlink:type="simple"><named-content content-type="geo-json" specific-use="{&#34;type&#34;:&#34;Point&#34;,&#34;coordinates&#34;:[145.821667,-5.135000]}" id="NCID0EGPIM" xlink:type="simple">05°08.1'S, 145°49.3'E</named-content></named-content>; 27 Nov &amp; 09 Dec 2012; <named-content xmlns:xlink="http://www.w3.org/1999/xlink" content-type="dwc:institutional_code" xlink:type="simple">MNHN</named-content> Expedition Papua Niugini leg.; st PM41, sandy beach and intertidal rocks; <named-content xmlns:xlink="http://www.w3.org/1999/xlink" content-type="dwc:institutional_code" xlink:type="simple">MNHN</named-content>-IM-2013-15872. • 1 specimen 55/40 mm [5474]; Rempi Area, Barag Island; <named-content xmlns:xlink="http://www.w3.org/1999/xlink" content-type="dwc:verbatimCoordinates" xlink:type="simple"><named-content content-type="geo-json" specific-use="{&#34;type&#34;:&#34;Point&#34;,&#34;coordinates&#34;:[145.798333,-5.018333]}" id="NCID0E5PIM" xlink:type="simple">05°01.1'S, 145°47.9'E</named-content></named-content>; 15 Nov 2012; <named-content xmlns:xlink="http://www.w3.org/1999/xlink" content-type="dwc:institutional_code" xlink:type="simple">MNHN</named-content> Expedition Papua Niugini leg.; st PM25, fringing reef on narrow barrier island; <named-content xmlns:xlink="http://www.w3.org/1999/xlink" content-type="dwc:institutional_code" xlink:type="simple">MNHN</named-content>-IM-2013-14054. • 1 specimen 80/60 mm [5472]; same collection data as for the preceding; <named-content xmlns:xlink="http://www.w3.org/1999/xlink" content-type="dwc:institutional_code" xlink:type="simple">MNHN</named-content>-IM-2013-14052. • 1 specimen 80/70 mm [5471]; Rempi Area, South Dumduman Island; <named-content xmlns:xlink="http://www.w3.org/1999/xlink" content-type="dwc:verbatimCoordinates" xlink:type="simple"><named-content content-type="geo-json" specific-use="{&#34;type&#34;:&#34;Point&#34;,&#34;coordinates&#34;:[145.793333,-5.003333]}" id="NCID0E5QIM" xlink:type="simple">05°00.2'S, 145°47.6'E</named-content></named-content>; 9 Nov 2012; <named-content xmlns:xlink="http://www.w3.org/1999/xlink" content-type="dwc:institutional_code" xlink:type="simple">MNHN</named-content> Expedition Papua Niugini leg.; st PM 12, limestone rocky intertidal; <named-content xmlns:xlink="http://www.w3.org/1999/xlink" content-type="dwc:institutional_code" xlink:type="simple">MNHN</named-content>-IM-2013-12500. – <bold>New Ireland</bold> • 1 specimen 50/40 mm [6086]; Kavieng, Lemus Island; <named-content xmlns:xlink="http://www.w3.org/1999/xlink" content-type="dwc:verbatimCoordinates" xlink:type="simple"><named-content content-type="geo-json" specific-use="{&#34;type&#34;:&#34;Point&#34;,&#34;coordinates&#34;:[150.625000,-2.633333]}" id="NCID0EYRIM" xlink:type="simple">02°38'S, 150°37.5'E</named-content></named-content>; 12–14 Jun 2014; <named-content xmlns:xlink="http://www.w3.org/1999/xlink" content-type="dwc:institutional_code" xlink:type="simple">MNHN</named-content> Expedition Kavieng 2014 leg.; st KM24, mixed platform with seagrass; <named-content xmlns:xlink="http://www.w3.org/1999/xlink" content-type="dwc:institutional_code" xlink:type="simple">MNHN</named-content>-IM-2013-53482.</p></tp:treatment-sec><tp:treatment-sec sec-type="material" id="SECID0ENSIM"><title>Additional material examined</title><p><bold>(historical museum collections).</bold> Chagos Archipelago • 1 specimen 95/65 mm; Ye Ye, Peros Banhos atoll; 24 Feb 1996; M Spalding (from N Yonow’s personal collection) leg.; exposed on shallow reef flat on rocks; <named-content xmlns:xlink="http://www.w3.org/1999/xlink" content-type="dwc:institutional_code" xlink:type="simple">MNHN</named-content>-IM-2014-7992.</p><p>Fiji • 1 specimen 75/50 mm; Viti Isles; A Garrett leg.; <named-content xmlns:xlink="http://www.w3.org/1999/xlink" content-type="dwc:institutional_code" xlink:type="simple">ANSP</named-content> 57967. • 1 specimen 28/25 mm; Viti Levu, Namuka; <named-content xmlns:xlink="http://www.w3.org/1999/xlink" content-type="dwc:verbatimCoordinates" xlink:type="simple"><named-content content-type="geo-json" specific-use="{&#34;type&#34;:&#34;Point&#34;,&#34;coordinates&#34;:[177.383333,-18.133333]}" id="NCID0EKTIM" xlink:type="simple">18°08'S, 177°23'E</named-content></named-content>; 18 Apr 1917; S Bock’s Pacific Expedition 1917–1918 leg.; barrier reef; <named-content xmlns:xlink="http://www.w3.org/1999/xlink" content-type="dwc:institutional_code" xlink:type="simple">SMNH</named-content> 180357. • 2 specimens 23/20 mm and 15/15 mm; Viti Levu, SW Suva, Namuka; <named-content xmlns:xlink="http://www.w3.org/1999/xlink" content-type="dwc:verbatimCoordinates" xlink:type="simple"><named-content content-type="geo-json" specific-use="{&#34;type&#34;:&#34;Point&#34;,&#34;coordinates&#34;:[177.383333,-18.133333]}" id="NCID0E1TIM" xlink:type="simple">18°08'S, 177°23'E</named-content></named-content>; 16 Jun 1917; S Bock’s Pacific Expedition 1917–1918 leg.; barrier reef; <named-content xmlns:xlink="http://www.w3.org/1999/xlink" content-type="dwc:institutional_code" xlink:type="simple">SMNH</named-content> 180374. • 1 specimen 37/30 mm; Viti Levu, Namuka; <named-content xmlns:xlink="http://www.w3.org/1999/xlink" content-type="dwc:verbatimCoordinates" xlink:type="simple"><named-content content-type="geo-json" specific-use="{&#34;type&#34;:&#34;Point&#34;,&#34;coordinates&#34;:[177.383333,-18.133333]}" id="NCID0EKUIM" xlink:type="simple">18°08'S, 177°23'E</named-content></named-content>; 19 Jun 1917; S Bock’s Pacific Expedition 1917–1918 leg.; <named-content xmlns:xlink="http://www.w3.org/1999/xlink" content-type="dwc:institutional_code" xlink:type="simple">SMNH</named-content> 180375. • 1 specimen 80/65 mm; Viti Levu, Bau Island; <named-content xmlns:xlink="http://www.w3.org/1999/xlink" content-type="dwc:verbatimCoordinates" xlink:type="simple"><named-content content-type="geo-json" specific-use="{&#34;type&#34;:&#34;Point&#34;,&#34;coordinates&#34;:[178.600000,-17.966667]}" id="NCID0E1UIM" xlink:type="simple">17°58'S, 178°36'E</named-content></named-content>; 2 Jul 1917; S Bock’s Pacific Expedition 1917–1918 leg.; reef; <named-content xmlns:xlink="http://www.w3.org/1999/xlink" content-type="dwc:institutional_code" xlink:type="simple">SMNH</named-content> 180373.</p><p>India • 2 specimens 85/55 mm and 70/50 mm; Nicobar Islands, Pulo Milo, Little Nicobar; Reinhardt, Galathea 305 leg.; <named-content xmlns:xlink="http://www.w3.org/1999/xlink" content-type="dwc:institutional_code" xlink:type="simple">NHMD</named-content> 613753.</p><p>Indonesia – <bold>Java</bold> • 1 specimen 90/55 mm; Batavia [Jakarta]; 1899; C Aurivillius leg.; <named-content xmlns:xlink="http://www.w3.org/1999/xlink" content-type="dwc:institutional_code" xlink:type="simple">SMNH</named-content> 180355. – <bold>Sumatra</bold> • 1 specimen 100/70 mm; Sumatra; Deshayes leg.; <named-content xmlns:xlink="http://www.w3.org/1999/xlink" content-type="dwc:institutional_code" xlink:type="simple">MNHN</named-content>-IM-2012-25150. • 1 specimen 65/50 mm; west coast of Sumatra, Pulo Pasu [or Pulu Pasu]; 1891; C Aurivillius leg.; <named-content xmlns:xlink="http://www.w3.org/1999/xlink" content-type="dwc:institutional_code" xlink:type="simple">SMNH</named-content> 180354. – <bold>Tanimbar</bold> • 1 specimen 60/50 mm; Jamdena Straits, West side of Mitak Island; <named-content xmlns:xlink="http://www.w3.org/1999/xlink" content-type="dwc:verbatimCoordinates" xlink:type="simple"><named-content content-type="geo-json" specific-use="{&#34;type&#34;:&#34;Point&#34;,&#34;coordinates&#34;:[131.466667,-7.183333]}" id="NCID0EUWIM" xlink:type="simple">07°11'S, 131°28'E</named-content></named-content>; 22 Jun 1970; Mariel King Memorial Expedition Moluccas MV “Pele” 1970 leg.; <named-content xmlns:xlink="http://www.w3.org/1999/xlink" content-type="dwc:institutional_code" xlink:type="simple">WAM</named-content> S26723.</p><p>Kiribati • 1 specimen 35/35 mm; Gilbert Islands, Apaiang [Abaiang]; <named-content xmlns:xlink="http://www.w3.org/1999/xlink" content-type="dwc:verbatimCoordinates" xlink:type="simple"><named-content content-type="geo-json" specific-use="{&#34;type&#34;:&#34;Point&#34;,&#34;coordinates&#34;:[172.950000,1.816667]}" id="NCID0EGXIM" xlink:type="simple">01°49'N, 172°57'E</named-content></named-content>; 12 Aug 1917; S Bock’s Pacific Expedition 1917–1918 leg.; outer reef; <named-content xmlns:xlink="http://www.w3.org/1999/xlink" content-type="dwc:institutional_code" xlink:type="simple">SMNH</named-content> 180353. • 1 specimen 70/65 mm; Gilbert Islands, Tarawa; <named-content xmlns:xlink="http://www.w3.org/1999/xlink" content-type="dwc:verbatimCoordinates" xlink:type="simple"><named-content content-type="geo-json" specific-use="{&#34;type&#34;:&#34;Point&#34;,&#34;coordinates&#34;:[173.000000,1.433333]}" id="NCID0EWXIM" xlink:type="simple">01°26'N, 173E</named-content></named-content>; 16–20 Aug 1917; S Bock’s Pacific Expedition 1917–1918 leg.; reef; <named-content xmlns:xlink="http://www.w3.org/1999/xlink" content-type="dwc:institutional_code" xlink:type="simple">SMNH</named-content> 180382. • 1 specimen 65/50 mm; Gilbert Islands, Aranuka; 00N, 174E; 6 Oct 1917; S Bock’s Pacific Expedition 1917–1918 leg.; reef; <named-content xmlns:xlink="http://www.w3.org/1999/xlink" content-type="dwc:institutional_code" xlink:type="simple">SMNH</named-content> 180376. • 1 specimen 70/50 mm; Gilbert Islands, Aranuka; 00N, 174E; 22 Oct 1917; S Bock’s Pacific Expedition 1917–1918 leg.; outer reef; <named-content xmlns:xlink="http://www.w3.org/1999/xlink" content-type="dwc:institutional_code" xlink:type="simple">SMNH</named-content> 180377. • 1 specimen 30/25 mm; Gilbert Islands, Aranuka; 00N, 174E; 1 Nov 1917; S Bock’s Pacific Expedition 1917–1918 leg.; <named-content xmlns:xlink="http://www.w3.org/1999/xlink" content-type="dwc:institutional_code" xlink:type="simple">SMNH</named-content> 180378. • 1 specimen 15/15 mm; Gilbert Islands, Aranuka; 00N, 174E; 26 Oct 1917; S Bock’s Pacific Expedition 1917–1918 leg.; outer reef; <named-content xmlns:xlink="http://www.w3.org/1999/xlink" content-type="dwc:institutional_code" xlink:type="simple">SMNH</named-content> 180383. • 2 specimens 20/15 mm and 17/13 mm; Gilbert Islands, Aranuka; 00N, 174E; 26 Oct 1917; S Bock’s Pacific Expedition 1917–1918 leg.; outer reef east; <named-content xmlns:xlink="http://www.w3.org/1999/xlink" content-type="dwc:institutional_code" xlink:type="simple">SMNH</named-content> 180384. • 1 specimen 15/12 mm; Gilbert Islands, Aranuka; <named-content xmlns:xlink="http://www.w3.org/1999/xlink" content-type="dwc:verbatimCoordinates" xlink:type="simple"><named-content content-type="geo-json" specific-use="{&#34;type&#34;:&#34;Point&#34;,&#34;coordinates&#34;:[173.583333,0.150000]}" id="NCID0EOZIM" xlink:type="simple">00°09'N, 173°35'E</named-content></named-content>; 1917; S Bock’s Pacific Expedition 1917–1918 leg.; outer reef; <named-content xmlns:xlink="http://www.w3.org/1999/xlink" content-type="dwc:institutional_code" xlink:type="simple">SMNH</named-content> 180478. • 1 specimen 65/50 mm; Gilbert Islands; Oct 1917; S Bock’s Pacific Expedition 1917–1918 leg.; outer reef; <named-content xmlns:xlink="http://www.w3.org/1999/xlink" content-type="dwc:institutional_code" xlink:type="simple">SMNH</named-content> 180475. • 1 specimen 80/65 mm; Gilbert Islands, Apamama [Abemama]; <named-content xmlns:xlink="http://www.w3.org/1999/xlink" content-type="dwc:verbatimCoordinates" xlink:type="simple"><named-content content-type="geo-json" specific-use="{&#34;type&#34;:&#34;Point&#34;,&#34;coordinates&#34;:[173.916667,0.400000]}" id="NCID0EG1IM" xlink:type="simple">00°24'N, 173°55'E</named-content></named-content>; 1917; S Bock’s Pacific Expedition 1917–1918 leg.; entrance reef; <named-content xmlns:xlink="http://www.w3.org/1999/xlink" content-type="dwc:institutional_code" xlink:type="simple">SMNH</named-content> 180380. • 1 specimen 45/35 mm; Gilbert Islands, Apamama [Abemama]; <named-content xmlns:xlink="http://www.w3.org/1999/xlink" content-type="dwc:verbatimCoordinates" xlink:type="simple"><named-content content-type="geo-json" specific-use="{&#34;type&#34;:&#34;Point&#34;,&#34;coordinates&#34;:[173.000000,0.000000]}" id="NCID0EW1IM" xlink:type="simple">00N, 173E</named-content></named-content>; 1917; S Bock’s Pacific Expedition 1917–1918 leg.; at low tide; <named-content xmlns:xlink="http://www.w3.org/1999/xlink" content-type="dwc:institutional_code" xlink:type="simple">SMNH</named-content> 180379.</p><p>Madagascar • 1 specimen 65/50 mm; Tulear [Toliara]; <named-content xmlns:xlink="http://www.w3.org/1999/xlink" content-type="dwc:verbatimCoordinates" xlink:type="simple"><named-content content-type="geo-json" specific-use="{&#34;type&#34;:&#34;Point&#34;,&#34;coordinates&#34;:[43.650000,-23.366667]}" id="NCID0EI2IM" xlink:type="simple">23°22'S, 43°39'E</named-content></named-content>; Feb 1913; K Afzelius leg.; coral reef; <named-content xmlns:xlink="http://www.w3.org/1999/xlink" content-type="dwc:institutional_code" xlink:type="simple">SMNH</named-content> 180381.</p><p>Maldive Islands • 1 specimen 85/55 mm; Tiladummati Atoll, Faro Islet, on reef NW of Fildau Island; <named-content xmlns:xlink="http://www.w3.org/1999/xlink" content-type="dwc:verbatimCoordinates" xlink:type="simple"><named-content content-type="geo-json" specific-use="{&#34;type&#34;:&#34;Point&#34;,&#34;coordinates&#34;:[73.197217,-6.922217]}" id="NCID0E12IM" xlink:type="simple">06°55.333'S, 73°11.833'E</named-content></named-content>; 30 &amp; 31 Mar 1964; R Robertson, International Indian Ocean Expedition leg.; st R021, intertidal, on dead coral rubble; <named-content xmlns:xlink="http://www.w3.org/1999/xlink" content-type="dwc:institutional_code" xlink:type="simple">ANSP</named-content> 304860.</p><p>Marshall Islands • 1 specimen 37/30 mm; Jaluit; 06N, 170E; 20 Oct 1917; C Hessle, S Bock’s Pacific Expedition 1917–1918 leg.; west shore southeast of entrance; <named-content xmlns:xlink="http://www.w3.org/1999/xlink" content-type="dwc:institutional_code" xlink:type="simple">SMNH</named-content> 180356.</p><p>Mauritius • 10 specimens up to 90/60 mm; probably Mauritius according to a new label (the original label was destroyed); 1929–1930; T Mortensen leg.; <named-content xmlns:xlink="http://www.w3.org/1999/xlink" content-type="dwc:institutional_code" xlink:type="simple">NHMD</named-content> 613752.</p><p>New Caledonia • 1 specimen 100/60 mm; Touho, NW, Koë Reef, 2 mi. SSE; 16–20 Jan 1961; Kline &amp; Orr leg.; 0–4 feet, live and dead coral, sand, weed; <named-content xmlns:xlink="http://www.w3.org/1999/xlink" content-type="dwc:institutional_code" xlink:type="simple">ANSP</named-content> 270221.</p><p>Palau • 1 specimen 80/65 mm; <named-content xmlns:xlink="http://www.w3.org/1999/xlink" content-type="dwc:institutional_code" xlink:type="simple">ANSP</named-content> 203028.</p><p>Seychelles • 1 specimen 90/70 mm; 1830; Dussumier leg.; <named-content xmlns:xlink="http://www.w3.org/1999/xlink" content-type="dwc:institutional_code" xlink:type="simple">MNHN</named-content>-IM-2012-25149. • 1 specimen 85/60 mm; 1841; L. Rousseau leg.; <named-content xmlns:xlink="http://www.w3.org/1999/xlink" content-type="dwc:institutional_code" xlink:type="simple">MNHN</named-content>-IM-2012-25148.</p><p>Tanzania • 1 specimen 65/50 mm; Zanzibar; 1902; C Eliot leg.; <named-content xmlns:xlink="http://www.w3.org/1999/xlink" content-type="dwc:institutional_code" xlink:type="simple">ANSP</named-content> 84336. • 1 specimen 80/65 mm; west coast; Jun 1995; M Richmond &amp; M Toni (from N Yonow’s personal collection) leg.; sheltered, on limestone rock, intertidal exposed at low tide, common at night; <named-content xmlns:xlink="http://www.w3.org/1999/xlink" content-type="dwc:institutional_code" xlink:type="simple">MNHN</named-content>-IM-2014-7991.</p></tp:treatment-sec><tp:treatment-sec sec-type="GenBank sequence" id="SECID0ET5IM"><title>GenBank sequence.</title><p>One <abbrev xmlns:xlink="http://www.w3.org/1999/xlink" xlink:title="c oxidase I region" id="ABBRID0EZ5IM" xlink:type="simple">COI</abbrev> sequence was obtained from GenBank (<ext-link xmlns:xlink="http://www.w3.org/1999/xlink" ext-link-type="gen" xlink:href="LC390402" xlink:type="simple">LC390402</ext-link>) for an individual identified as <italic><tp:taxon-name><tp:taxon-name-part taxon-name-part-type="genus" reg="Peronia">Peronia</tp:taxon-name-part></tp:taxon-name></italic> sp. and collected from Okinawa, Japan (<xref ref-type="bibr" rid="B181">Takagi et al. 2019</xref>), which is the northernmost confirmed locality for <italic><tp:taxon-name><tp:taxon-name-part taxon-name-part-type="genus" reg="Peronia">Peronia</tp:taxon-name-part> <tp:taxon-name-part taxon-name-part-type="species" reg="peronii">peronii</tp:taxon-name-part></tp:taxon-name></italic>.</p></tp:treatment-sec><tp:treatment-sec sec-type="distribution" id="SECID0EY6IM"><title>Distribution</title><p>(Fig. <xref ref-type="fig" rid="F8">6</xref>). Given that our fresh molecular samples of <italic><tp:taxon-name><tp:taxon-name-part taxon-name-part-type="genus" reg="Peronia">P.</tp:taxon-name-part> <tp:taxon-name-part taxon-name-part-type="species" reg="peronii">peronii</tp:taxon-name-part></tp:taxon-name></italic> from the West Pacific (Guam, Papua New Guinea) are conspecific with those from Mauritius, it is assumed here that all individuals with a long spine of the accessory penial gland belong to the same species. Strictly speaking, however, the presence of <italic><tp:taxon-name><tp:taxon-name-part taxon-name-part-type="genus" reg="Peronia">P.</tp:taxon-name-part> <tp:taxon-name-part taxon-name-part-type="species" reg="peronii">peronii</tp:taxon-name-part></tp:taxon-name></italic> from places like Zanzibar, the Maldives, Nicobar Islands, West Papua, Timor, Palau, New Caledonia, and Tonga, would still need to be validated with fresh material.</p><p>Interestingly, but for unclear reasons, <italic><tp:taxon-name><tp:taxon-name-part taxon-name-part-type="genus" reg="Peronia">Peronia</tp:taxon-name-part> <tp:taxon-name-part taxon-name-part-type="species" reg="peronii">peronii</tp:taxon-name-part></tp:taxon-name></italic> seems to be only recorded from relatively small islands, the largest ones being Timor, New Caledonia, and Fiji. Even in Papua New Guinea, it was found on small islands close to the mainland but not on the mainland. <italic><tp:taxon-name><tp:taxon-name-part taxon-name-part-type="genus" reg="Peronia">Peronia</tp:taxon-name-part> <tp:taxon-name-part taxon-name-part-type="species" reg="peronii">peronii</tp:taxon-name-part></tp:taxon-name></italic> seems to be transported across vast distances from the western Pacific Ocean to the western Indian Ocean, but which does not seem to settle on the coasts of large land masses. We did not find it in any of the many localities we visited in the Philippines, Vietnam, Malaysia, Borneo, Sulawesi, Halmahera, Sumatra, etc. It is possible that we occasionally missed it in a few places (obviously we missed it in Timor and New Caledonia where it is present), but it is unlikely that we missed it everywhere.</p><p>The presence of <italic><tp:taxon-name><tp:taxon-name-part taxon-name-part-type="genus" reg="Peronia">P.</tp:taxon-name-part> <tp:taxon-name-part taxon-name-part-type="species" reg="peronii">peronii</tp:taxon-name-part></tp:taxon-name></italic> is confirmed in the following locations (Fig. <xref ref-type="fig" rid="F8">6</xref>): Chagos Archipelago (new record); Fiji (type locality of <italic><tp:taxon-name><tp:taxon-name-part taxon-name-part-type="genus" reg="Onchidium">O.</tp:taxon-name-part> <tp:taxon-name-part taxon-name-part-type="species" reg="melanopneumon">melanopneumon</tp:taxon-name-part></tp:taxon-name></italic> and <italic><tp:taxon-name><tp:taxon-name-part taxon-name-part-type="genus" reg="Paraperonia">P.</tp:taxon-name-part> <tp:taxon-name-part taxon-name-part-type="species" reg="fidjiensis">fidjiensis</tp:taxon-name-part></tp:taxon-name></italic>; Hoffmann, 1928; present study); India, Nicobar Islands (<xref ref-type="bibr" rid="B130">Mörch 1872a</xref>, <xref ref-type="bibr" rid="B131">b</xref>: 325, as <italic><tp:taxon-name><tp:taxon-name-part taxon-name-part-type="genus" reg="Peronia">P.</tp:taxon-name-part> <tp:taxon-name-part taxon-name-part-type="species" reg="verruculata">verruculata</tp:taxon-name-part></tp:taxon-name></italic>; Bergh, 1884a, as <italic><tp:taxon-name><tp:taxon-name-part taxon-name-part-type="genus" reg="Onchidium">O.</tp:taxon-name-part> <tp:taxon-name-part taxon-name-part-type="species" reg="tonganum">tonganum</tp:taxon-name-part></tp:taxon-name></italic>; Hoffmann, 1928; present study); Indonesia, Java (<xref ref-type="bibr" rid="B92">Hoffmann 1928</xref>; present study), Sumatra (<xref ref-type="bibr" rid="B92">Hoffmann 1928</xref>; <xref ref-type="bibr" rid="B108">Labbé 1934a</xref>; present study), Tanimbar (new record), Timor (<xref ref-type="bibr" rid="B43">Cuvier 1804</xref>, paralectotype of <italic><tp:taxon-name><tp:taxon-name-part taxon-name-part-type="genus" reg="Onchidium">O.</tp:taxon-name-part> <tp:taxon-name-part taxon-name-part-type="species" reg="peronii">peronii</tp:taxon-name-part></tp:taxon-name></italic>), West Papua (type locality of <italic><tp:taxon-name><tp:taxon-name-part taxon-name-part-type="genus" reg="Onchidium">O.</tp:taxon-name-part> <tp:taxon-name-part taxon-name-part-type="species" reg="punctatum">punctatum</tp:taxon-name-part></tp:taxon-name></italic> Quoy &amp; Gaimard, 1832); Japan, Okinawa (<xref ref-type="bibr" rid="B181">Takagi et al. 2019</xref>, as onchidiids of “Group II”; new record); Kiribati, Gilbert Islands (<xref ref-type="bibr" rid="B92">Hoffmann 1928</xref>; present study); Madagascar (<xref ref-type="bibr" rid="B136">Odhner 1919</xref>; present study); Maldive Islands (<xref ref-type="bibr" rid="B122">Marcus and Marcus 1960</xref>, <xref ref-type="bibr" rid="B123">1970</xref>; present study); Mariana Islands, Guam (<xref ref-type="bibr" rid="B50">Dayrat et al. 2011</xref>; <xref ref-type="bibr" rid="B196">White et al. 2011</xref>; present study); Marshall Islands (<xref ref-type="bibr" rid="B92">Hoffmann 1928</xref>; present study); Mauritius (type locality of <italic><tp:taxon-name><tp:taxon-name-part taxon-name-part-type="genus" reg="Onchidium">O.</tp:taxon-name-part> <tp:taxon-name-part taxon-name-part-type="species" reg="peronii">peronii</tp:taxon-name-part></tp:taxon-name></italic> and <italic><tp:taxon-name><tp:taxon-name-part taxon-name-part-type="genus" reg="Peronia">P.</tp:taxon-name-part> <tp:taxon-name-part taxon-name-part-type="species" reg="mauritiana">mauritiana</tp:taxon-name-part></tp:taxon-name></italic>; Semper 1880; <xref ref-type="bibr" rid="B16">Bergh 1884a</xref>, as <italic><tp:taxon-name><tp:taxon-name-part taxon-name-part-type="genus" reg="Onchidium">O.</tp:taxon-name-part> <tp:taxon-name-part taxon-name-part-type="species" reg="tonganum">tonganum</tp:taxon-name-part></tp:taxon-name></italic>; <xref ref-type="bibr" rid="B146">Plate 1893</xref>; present study); New Caledonia (new record); Palau (new record); Papua New Guinea, Madang (new record), New Ireland (new record); Seychelles (<xref ref-type="bibr" rid="B108">Labbé 1934a</xref>; present study); Tanzania, Zanzibar (new record); and Tonga (type locality of <italic><tp:taxon-name><tp:taxon-name-part taxon-name-part-type="genus" reg="Onchidium">O.</tp:taxon-name-part> <tp:taxon-name-part taxon-name-part-type="species" reg="tonganum">tonganum</tp:taxon-name-part></tp:taxon-name></italic> Quoy &amp; Gaimard, 1832). The most western records of <italic><tp:taxon-name><tp:taxon-name-part taxon-name-part-type="genus" reg="Peronia">P.</tp:taxon-name-part> <tp:taxon-name-part taxon-name-part-type="species" reg="peronii">peronii</tp:taxon-name-part></tp:taxon-name></italic> are Zanzibar and southwestern Madagascar; its most eastern records are Okinawa, Guam, Kiribati, and Tonga. Note that <italic><tp:taxon-name><tp:taxon-name-part taxon-name-part-type="genus" reg="Peronia">P.</tp:taxon-name-part> <tp:taxon-name-part taxon-name-part-type="species" reg="peronii">peronii</tp:taxon-name-part></tp:taxon-name></italic> is most likely also present in Tokara Islands (<xref ref-type="bibr" rid="B12">Baba 1958</xref>: 144, as <italic><tp:taxon-name><tp:taxon-name-part taxon-name-part-type="genus" reg="Onchidium">O.</tp:taxon-name-part> <tp:taxon-name-part taxon-name-part-type="species" reg="verruculatum">verruculatum</tp:taxon-name-part></tp:taxon-name></italic>), just south Kyushu, ca. 30N, which would be its most northern record.</p><p>The following records from the literature are not confirmed here, because authors did not provide enough information supporting the identification: Djibouti (<xref ref-type="bibr" rid="B187">Vayssière 1912</xref>; <xref ref-type="bibr" rid="B137">O’Donoghue 1929</xref>; <xref ref-type="bibr" rid="B108">Labbé 1934a</xref>); India, Nicobar (<xref ref-type="bibr" rid="B78">Godwin-Austen 1895</xref>, as <italic><tp:taxon-name><tp:taxon-name-part taxon-name-part-type="genus" reg="Onchidium">O.</tp:taxon-name-part> <tp:taxon-name-part taxon-name-part-type="species" reg="mauritianum">mauritianum</tp:taxon-name-part></tp:taxon-name></italic>; Patil &amp; Kulkarni, 2013); Indonesia, West Papua (Quoy and Gaimard 1832, as <italic><tp:taxon-name><tp:taxon-name-part taxon-name-part-type="genus" reg="Onchidium">O.</tp:taxon-name-part> <tp:taxon-name-part taxon-name-part-type="species" reg="tonganum">tonganum</tp:taxon-name-part></tp:taxon-name></italic>); Japan (<xref ref-type="bibr" rid="B8">Arimoto et al. 1993</xref>); Kenya (<xref ref-type="bibr" rid="B125">Martens 1897</xref>); Madagascar (<xref ref-type="bibr" rid="B123">Marcus and Marcus 1970</xref>); Mariana Islands, Guam (<xref ref-type="bibr" rid="B19">Biskupiak and Ireland 1985</xref>); Mozambique (<xref ref-type="bibr" rid="B124">Martens 1879</xref>; <xref ref-type="bibr" rid="B37">Connolly 1912</xref>, <xref ref-type="bibr" rid="B38">1939</xref>; <xref ref-type="bibr" rid="B118">Macnae and Kalk 1958</xref>); Papua New Guinea, New Ireland (<xref ref-type="bibr" rid="B108">Labbé 1934a</xref>, as <italic><tp:taxon-name><tp:taxon-name-part taxon-name-part-type="genus" reg="Peronia">P.</tp:taxon-name-part> <tp:taxon-name-part taxon-name-part-type="species" reg="tongana">tongana</tp:taxon-name-part></tp:taxon-name></italic>); Persian Gulf (<xref ref-type="bibr" rid="B195">White 1951</xref>; <xref ref-type="bibr" rid="B20">Bitaab et al. 2015</xref>); Philippines (<xref ref-type="bibr" rid="B30">Casto de Elera 1896</xref>, as <italic><tp:taxon-name><tp:taxon-name-part taxon-name-part-type="genus" reg="Onchidium">O.</tp:taxon-name-part> <tp:taxon-name-part taxon-name-part-type="species" reg="tonganum">tonganum</tp:taxon-name-part></tp:taxon-name></italic>), Bohol (Semper 1880, as <italic><tp:taxon-name><tp:taxon-name-part taxon-name-part-type="genus" reg="Onchidium">O.</tp:taxon-name-part> <tp:taxon-name-part taxon-name-part-type="species" reg="tonganum">tonganum</tp:taxon-name-part></tp:taxon-name></italic>); Red Sea (<xref ref-type="bibr" rid="B175">Sturany 1904</xref>); Samoa (Semper 1880, as <italic><tp:taxon-name><tp:taxon-name-part taxon-name-part-type="genus" reg="Onchidium">O.</tp:taxon-name-part> <tp:taxon-name-part taxon-name-part-type="species" reg="tonganum">tonganum</tp:taxon-name-part></tp:taxon-name></italic>); South Africa, Natal (<xref ref-type="bibr" rid="B106">Krauss 1848</xref>; <xref ref-type="bibr" rid="B174">Sturany 1898</xref>; <xref ref-type="bibr" rid="B36">Collinge 1910</xref>; <xref ref-type="bibr" rid="B37">Connolly 1912</xref>, <xref ref-type="bibr" rid="B38">1939</xref>; <xref ref-type="bibr" rid="B132">Morrisey et al. 2010</xref>); Australia, Lord Howe Island (<xref ref-type="bibr" rid="B26">Bretnall 1919</xref>; <xref ref-type="bibr" rid="B92">Hoffmann 1928</xref>), Torres Strait (<xref ref-type="bibr" rid="B165">Smith 1884</xref>, as <italic><tp:taxon-name><tp:taxon-name-part taxon-name-part-type="genus" reg="Onchidium">Onchidium</tp:taxon-name-part> <tp:taxon-name-part taxon-name-part-type="species" reg="punctatum">punctatum</tp:taxon-name-part></tp:taxon-name></italic>), Western Australia (<xref ref-type="bibr" rid="B26">Bretnall 1919</xref>).</p></tp:treatment-sec><tp:treatment-sec sec-type="etymology" id="SECID0ETOJM"><title>Etymology.</title><p><italic><tp:taxon-name><tp:taxon-name-part taxon-name-part-type="genus" reg="Onchidium">Onchidium</tp:taxon-name-part> <tp:taxon-name-part taxon-name-part-type="species" reg="peronii">peronii</tp:taxon-name-part></tp:taxon-name></italic> was named after François Péron [1775–1810] who collected the two slugs described by Cuvier during the Baudin expedition [1800–1803]. <italic><tp:taxon-name><tp:taxon-name-part taxon-name-part-type="genus" reg="Peronia">Peronia</tp:taxon-name-part> <tp:taxon-name-part taxon-name-part-type="species" reg="mauritiana">mauritiana</tp:taxon-name-part></tp:taxon-name></italic>, <italic><tp:taxon-name><tp:taxon-name-part taxon-name-part-type="genus" reg="Onchidium">Onchidium</tp:taxon-name-part> <tp:taxon-name-part taxon-name-part-type="species" reg="tonganum">tonganum</tp:taxon-name-part></tp:taxon-name></italic>, and <italic><tp:taxon-name><tp:taxon-name-part taxon-name-part-type="genus" reg="Paraperonia">Paraperonia</tp:taxon-name-part> <tp:taxon-name-part taxon-name-part-type="species" reg="fidjiensis">fidjiensis</tp:taxon-name-part></tp:taxon-name></italic> were named after type localities. <italic><tp:taxon-name><tp:taxon-name-part taxon-name-part-type="genus" reg="Onchidium">Onchidium</tp:taxon-name-part> <tp:taxon-name-part taxon-name-part-type="species" reg="punctatum">punctatum</tp:taxon-name-part></tp:taxon-name></italic> was named after the speckled (<italic><tp:taxon-name><tp:taxon-name-part taxon-name-part-type="genus" reg="Onchidium"/><tp:taxon-name-part taxon-name-part-type="species" reg="punctatum">punctatum</tp:taxon-name-part></tp:taxon-name></italic> in Latin) dorsal notum of live animals. <italic><tp:taxon-name><tp:taxon-name-part taxon-name-part-type="genus" reg="Onchidium">Onchidium</tp:taxon-name-part> <tp:taxon-name-part taxon-name-part-type="species" reg="melanopneumon">melanopneumon</tp:taxon-name-part></tp:taxon-name></italic> was named after the black (<italic>melas</italic> in Greek) lung (<italic>pneumon</italic> in Greek) tissue of the holotype.</p></tp:treatment-sec><tp:treatment-sec sec-type="habitat" id="SECID0EJRJM"><title>Habitat</title><p>(Fig. <xref ref-type="fig" rid="F9">7</xref>). Live slugs of <italic><tp:taxon-name><tp:taxon-name-part taxon-name-part-type="genus" reg="Peronia">Peronia</tp:taxon-name-part> <tp:taxon-name-part taxon-name-part-type="species" reg="peronii">peronii</tp:taxon-name-part></tp:taxon-name></italic> are found in the rocky intertidal, like most other <italic><tp:taxon-name><tp:taxon-name-part taxon-name-part-type="genus" reg="Peronia">Peronia</tp:taxon-name-part></tp:taxon-name></italic> slugs. Many of our specimens were collected at night or just before sunrise, suggesting that <italic><tp:taxon-name><tp:taxon-name-part taxon-name-part-type="genus" reg="Peronia">P.</tp:taxon-name-part> <tp:taxon-name-part taxon-name-part-type="species" reg="peronii">peronii</tp:taxon-name-part></tp:taxon-name></italic> is, at least partly, a nocturnal species. This could explain why we missed it at some localities where we only collected during the day. <italic><tp:taxon-name><tp:taxon-name-part taxon-name-part-type="genus" reg="Peronia">Peronia</tp:taxon-name-part> <tp:taxon-name-part taxon-name-part-type="species" reg="peronii">peronii</tp:taxon-name-part></tp:taxon-name></italic> is not rare, but it is definitely not as common as some other species. The fact that collecting it at night seems necessary, at least in some localities, might explain why collections of <italic><tp:taxon-name><tp:taxon-name-part taxon-name-part-type="genus" reg="Peronia">P.</tp:taxon-name-part> <tp:taxon-name-part taxon-name-part-type="species" reg="peronii">peronii</tp:taxon-name-part></tp:taxon-name></italic> are not as abundant as collections of <italic><tp:taxon-name><tp:taxon-name-part taxon-name-part-type="genus" reg="Peronia">P.</tp:taxon-name-part> <tp:taxon-name-part taxon-name-part-type="species" reg="verruculata">verruculata</tp:taxon-name-part></tp:taxon-name></italic>.</p><fig id="F9" position="float" orientation="portrait"><object-id xmlns:xlink="http://www.w3.org/1999/xlink" content-type="doi" xlink:type="simple">10.3897/zookeys.972.52853.figure7</object-id><label>Figure 7.</label><caption><p>Habitat, <italic><tp:taxon-name><tp:taxon-name-part taxon-name-part-type="genus" reg="Peronia">Peronia</tp:taxon-name-part> <tp:taxon-name-part taxon-name-part-type="species" reg="peronii">peronii</tp:taxon-name-part></tp:taxon-name></italic>, Papua New Guinea, Madang, limestone rocky intertidal (st PM 12).</p></caption><graphic xmlns:xlink="http://www.w3.org/1999/xlink" xlink:href="zookeys-972-001-g009.jpg" position="float" orientation="portrait" xlink:type="simple" id="oo_458307.jpg"><uri content-type="original_file" xlink:type="simple">https://binary.pensoft.net/fig/458307</uri></graphic></fig></tp:treatment-sec><tp:treatment-sec sec-type="Color and morphology of live animals" id="SECID0EJUJM"><title>Color and morphology of live animals</title><p>(Fig. <xref ref-type="fig" rid="F10">8</xref>). No picture of live animals was available for individuals from the West Pacific (Guam and Papua New Guinea). The description of the color of live animals is based on the Mauritius individuals. The dorsal notum is brown, with a greenish hue, light to dark, mottled with darker and lighter areas. The color of the dorsal papillae varies a s that of the background itself. The ventral surface (foot and hyponotum) is yellowish-greenish and can change rapidly in any given individual. The ocular tentacles are brown-grey, like the head. The dorsal notum of live animals is covered by dozens of papillae of various sizes. Dorsal papillae can be particularly tall (easily up to 4 mm), even in preserved specimens, and are evenly distributed over the entire notum. Preserved, they are difficult to distinguish from retracted dorsal gills in the posterior half of the notum. Some papillae bear black dorsal eyes at their tip. The number of papillae with dorsal eyes is variable (15–20). The longest animals are 140 mm long in Mauritius and 115 mm long in the West Pacific.</p><fig id="F10" position="float" orientation="portrait"><object-id xmlns:xlink="http://www.w3.org/1999/xlink" content-type="doi" xlink:type="simple">10.3897/zookeys.972.52853.figure8</object-id><label>Figure 8.</label><caption><p>Live animals, <italic><tp:taxon-name><tp:taxon-name-part taxon-name-part-type="genus" reg="Peronia">Peronia</tp:taxon-name-part> <tp:taxon-name-part taxon-name-part-type="species" reg="peronii">peronii</tp:taxon-name-part></tp:taxon-name></italic>, Mauritius <bold>A</bold> dorsal view, 140 mm long [5872] (<named-content xmlns:xlink="http://www.w3.org/1999/xlink" content-type="dwc:institutional_code" xlink:type="simple">MNHN</named-content>-IM-2019-1605) <bold>B</bold> dorsal view, 125 mm long [5874] (<named-content xmlns:xlink="http://www.w3.org/1999/xlink" content-type="dwc:institutional_code" xlink:type="simple">MNHN</named-content>-IM-2019-1605) <bold>C</bold> ventral view, same as <bold>A</bold>; <bold>D</bold> ventral view, same as <bold>B</bold>.</p></caption><graphic xmlns:xlink="http://www.w3.org/1999/xlink" xlink:href="zookeys-972-001-g010.jpg" position="float" orientation="portrait" xlink:type="simple" id="oo_458308.jpg"><uri content-type="original_file" xlink:type="simple">https://binary.pensoft.net/fig/458308</uri></graphic></fig></tp:treatment-sec><tp:treatment-sec sec-type="Digestive system" id="SECID0EHWJM"><title>Digestive system</title><p>(Figs <xref ref-type="fig" rid="F11">9</xref>–<xref ref-type="fig" rid="F14">12</xref>). Examples of radular formulae are presented in Table <xref ref-type="table" rid="T5">5</xref>. The median cusp of the rachidian teeth is approximately 75 μm long. The hook of the lateral teeth is approximately 160–200 μm long. The intestinal loops are of type I, with a transitional loop oriented between 12 to 3 o’clock.</p><fig id="F11" position="float" orientation="portrait"><object-id xmlns:xlink="http://www.w3.org/1999/xlink" content-type="doi" xlink:type="simple">10.3897/zookeys.972.52853.figure9</object-id><label>Figure 9.</label><caption><p>Digestive system, dorsal view, <italic><tp:taxon-name><tp:taxon-name-part taxon-name-part-type="genus" reg="Peronia">Peronia</tp:taxon-name-part> <tp:taxon-name-part taxon-name-part-type="species" reg="peronii">peronii</tp:taxon-name-part></tp:taxon-name></italic>, type specimens. The arrow indicates the orientation of the transitional loop <bold>A</bold> paralectotype, <italic><tp:taxon-name><tp:taxon-name-part taxon-name-part-type="genus" reg="Onchidium">Onchidium</tp:taxon-name-part> <tp:taxon-name-part taxon-name-part-type="species" reg="peronii">peronii</tp:taxon-name-part></tp:taxon-name></italic>, Timor (<named-content xmlns:xlink="http://www.w3.org/1999/xlink" content-type="dwc:institutional_code" xlink:type="simple">MNHN</named-content>-IM-2000-22938) <bold>B</bold> lectotype, <italic><tp:taxon-name><tp:taxon-name-part taxon-name-part-type="genus" reg="Onchidium">Onchidium</tp:taxon-name-part> <tp:taxon-name-part taxon-name-part-type="species" reg="tonganum">tonganum</tp:taxon-name-part></tp:taxon-name></italic>, Tonga (<named-content xmlns:xlink="http://www.w3.org/1999/xlink" content-type="dwc:institutional_code" xlink:type="simple">MNHN</named-content>-IM-2000-22937) <bold>C</bold> lectotype, <italic><tp:taxon-name><tp:taxon-name-part taxon-name-part-type="genus" reg="Onchidium">Onchidium</tp:taxon-name-part> <tp:taxon-name-part taxon-name-part-type="species" reg="punctatum">punctatum</tp:taxon-name-part></tp:taxon-name></italic>, Indonesia, West Papua (<named-content xmlns:xlink="http://www.w3.org/1999/xlink" content-type="dwc:institutional_code" xlink:type="simple">MNHN</named-content>-IM-2000-22966) <bold>D</bold> possible paralectotype, <italic><tp:taxon-name><tp:taxon-name-part taxon-name-part-type="genus" reg="Paraperonia">Paraperonia</tp:taxon-name-part> <tp:taxon-name-part taxon-name-part-type="species" reg="gondwanae">gondwanae</tp:taxon-name-part></tp:taxon-name></italic>, Mauritius (<named-content xmlns:xlink="http://www.w3.org/1999/xlink" content-type="dwc:institutional_code" xlink:type="simple">MNHN</named-content>-IM-2000-33686) <bold>E</bold> lectotype, <italic><tp:taxon-name><tp:taxon-name-part taxon-name-part-type="genus" reg="Paraperonia">Paraperonia</tp:taxon-name-part> <tp:taxon-name-part taxon-name-part-type="species" reg="fidjiensis">fidjiensis</tp:taxon-name-part></tp:taxon-name></italic>, Fiji (<named-content xmlns:xlink="http://www.w3.org/1999/xlink" content-type="dwc:institutional_code" xlink:type="simple">MNHN</named-content>-IM-2000-33692). Scale bars: 5 mm (<bold>A, D</bold>), 10 mm (<bold>B, C, E</bold>). Abbreviations: ddg dorsal digestive gland, i intestine, pdg posterior digestive gland, st stomach.</p></caption><graphic xmlns:xlink="http://www.w3.org/1999/xlink" xlink:href="zookeys-972-001-g011.jpg" position="float" orientation="portrait" xlink:type="simple" id="oo_458309.jpg"><uri content-type="original_file" xlink:type="simple">https://binary.pensoft.net/fig/458309</uri></graphic></fig><fig id="F12" position="float" orientation="portrait"><object-id xmlns:xlink="http://www.w3.org/1999/xlink" content-type="doi" xlink:type="simple">10.3897/zookeys.972.52853.figure10</object-id><label>Figure 10.</label><caption><p>Digestive system, dorsal view, <italic><tp:taxon-name><tp:taxon-name-part taxon-name-part-type="genus" reg="Peronia">Peronia</tp:taxon-name-part> <tp:taxon-name-part taxon-name-part-type="species" reg="peronii">peronii</tp:taxon-name-part></tp:taxon-name></italic>. The arrow indicates the orientation of the transitional loop <bold>A</bold> Mauritius [5874] (<named-content xmlns:xlink="http://www.w3.org/1999/xlink" content-type="dwc:institutional_code" xlink:type="simple">MNHN</named-content>-IM-2019-1605) <bold>B</bold> Papua New Guinea, Madang [5472] (<named-content xmlns:xlink="http://www.w3.org/1999/xlink" content-type="dwc:institutional_code" xlink:type="simple">MNHN</named-content>-IM-2013-14052) <bold>C</bold> Guam [5840] (<named-content xmlns:xlink="http://www.w3.org/1999/xlink" content-type="dwc:institutional_code" xlink:type="simple">MNHN</named-content>-IM-2019-1609). Scale bars: 10 mm (<bold>A–C</bold>). Abbreviations: ddg dorsal digestive gland, i intestine, pdg posterior digestive gland, st stomach.</p></caption><graphic xmlns:xlink="http://www.w3.org/1999/xlink" xlink:href="zookeys-972-001-g012.jpg" position="float" orientation="portrait" xlink:type="simple" id="oo_458310.jpg"><uri content-type="original_file" xlink:type="simple">https://binary.pensoft.net/fig/458310</uri></graphic></fig><fig id="F13" position="float" orientation="portrait"><object-id xmlns:xlink="http://www.w3.org/1999/xlink" content-type="doi" xlink:type="simple">10.3897/zookeys.972.52853.figure11</object-id><label>Figure 11.</label><caption><p>Radula, <italic><tp:taxon-name><tp:taxon-name-part taxon-name-part-type="genus" reg="Peronia">Peronia</tp:taxon-name-part> <tp:taxon-name-part taxon-name-part-type="species" reg="peronii">peronii</tp:taxon-name-part></tp:taxon-name></italic><bold>A–C</bold> Papua New Guinea [5476] (<named-content xmlns:xlink="http://www.w3.org/1999/xlink" content-type="dwc:institutional_code" xlink:type="simple">MNHN</named-content>-IM-2013-16260) <bold>D–H</bold> Guam [5840] (<named-content xmlns:xlink="http://www.w3.org/1999/xlink" content-type="dwc:institutional_code" xlink:type="simple">MNHN</named-content>-IM-2019-1609) <bold>A</bold> lateral teeth <bold>B</bold> rachidian and innermost lateral teeth <bold>C</bold> rachidian and innermost lateral teeth <bold>D</bold> rachidian and innermost lateral teeth <bold>E</bold> rachidian and lateral teeth <bold>F</bold> lateral teeth <bold>G</bold> lateral teeth, frontal view <bold>H</bold> outermost lateral teeth. Scale bars: 100 μm (<bold>A</bold>), 40 μm (<bold>B, D</bold>), 80 μm (<bold>C</bold>), 200 μm (<bold>E, F</bold>), 100 μm (<bold>G, H</bold>).</p></caption><graphic xmlns:xlink="http://www.w3.org/1999/xlink" xlink:href="zookeys-972-001-g013.jpg" position="float" orientation="portrait" xlink:type="simple" id="oo_458311.jpg"><uri content-type="original_file" xlink:type="simple">https://binary.pensoft.net/fig/458311</uri></graphic></fig><fig id="F14" position="float" orientation="portrait"><object-id xmlns:xlink="http://www.w3.org/1999/xlink" content-type="doi" xlink:type="simple">10.3897/zookeys.972.52853.figure12</object-id><label>Figure 12.</label><caption><p>Radula, <italic><tp:taxon-name><tp:taxon-name-part taxon-name-part-type="genus" reg="Peronia">Peronia</tp:taxon-name-part> <tp:taxon-name-part taxon-name-part-type="species" reg="peronii">peronii</tp:taxon-name-part></tp:taxon-name></italic>, Mauritius [5872] (<named-content xmlns:xlink="http://www.w3.org/1999/xlink" content-type="dwc:institutional_code" xlink:type="simple">MNHN</named-content>-IM-2019-1605) <bold>A</bold> rachidian and innermost lateral teeth <bold>B</bold> rachidian and lateral teeth <bold>C</bold> outermost lateral teeth <bold>D</bold> lateral teeth. Scale bars: 40 μm (<bold>A</bold>), 100 μm (<bold>B</bold>), 20 μm (<bold>C</bold>), 200 μm (<bold>D</bold>).</p></caption><graphic xmlns:xlink="http://www.w3.org/1999/xlink" xlink:href="zookeys-972-001-g014.jpg" position="float" orientation="portrait" xlink:type="simple" id="oo_458312.jpg"><uri content-type="original_file" xlink:type="simple">https://binary.pensoft.net/fig/458312</uri></graphic></fig><table-wrap id="T5" position="float" orientation="portrait"><label>Table 5.</label><caption><p>Radular formulae in <italic><tp:taxon-name><tp:taxon-name-part taxon-name-part-type="genus" reg="Peronia">Peronia</tp:taxon-name-part></tp:taxon-name></italic> species. Each formula follows the same format: number of rows × number of lateral teeth per left half row - 1 (rachidian tooth) - number of lateral teeth per right half row. Each DNA extraction number corresponds to one individual. The letter H next to an extraction number indicates a holotype.</p></caption><table id="TID0E2RIM" rules="all"><tbody><tr><th rowspan="1" colspan="1">Species</th><th rowspan="1" colspan="1">Radular formula</th><th rowspan="1" colspan="1">Spm length (mm)</th><th rowspan="1" colspan="1">-</th><th rowspan="1" colspan="1">Locality</th><th rowspan="1" colspan="1">DNA extraction number</th></tr><tr><td rowspan="9" colspan="1"><bold><italic><tp:taxon-name><tp:taxon-name-part taxon-name-part-type="genus" reg="Peronia">P.</tp:taxon-name-part> <tp:taxon-name-part taxon-name-part-type="species" reg="verruculata">verruculata</tp:taxon-name-part></tp:taxon-name></italic></bold> (unit #1)</td><td rowspan="1" colspan="1">63 × 70-1-70</td><td rowspan="1" colspan="1">45</td><td rowspan="1" colspan="1"><abbrev xmlns:xlink="http://www.w3.org/1999/xlink" content-type="institution" xlink:title="Universitas Malikussaleh, North Aceh, Sumatra, Indonesia" id="ABBRID0EQCKM" xlink:type="simple">UMIZ</abbrev> 00170</td><td rowspan="1" colspan="1">Sulawesi</td><td rowspan="1" colspan="1">2127</td></tr><tr><td rowspan="1" colspan="1">73 × 92-1-92</td><td rowspan="1" colspan="1">40</td><td rowspan="1" colspan="1"><named-content xmlns:xlink="http://www.w3.org/1999/xlink" content-type="dwc:institutional_code" xlink:type="simple">ITBZC</named-content> IM 00021</td><td rowspan="1" colspan="1">Vietnam</td><td rowspan="1" colspan="1">5621</td></tr><tr><td rowspan="1" colspan="1">56 × 60-1-60</td><td rowspan="1" colspan="1">25</td><td rowspan="1" colspan="1">
                        <named-content xmlns:xlink="http://www.w3.org/1999/xlink" content-type="dwc:institutional_code" xlink:type="simple">MTQ</named-content>
                      </td><td rowspan="1" colspan="1">Queensland</td><td rowspan="1" colspan="1">2622</td></tr><tr><td rowspan="1" colspan="1">74 × 75-1-75</td><td rowspan="1" colspan="1">45</td><td rowspan="1" colspan="1"><abbrev xmlns:xlink="http://www.w3.org/1999/xlink" content-type="institution" xlink:title="Universitas Malikussaleh, North Aceh, Sumatra, Indonesia" id="ABBRID0EYEKM" xlink:type="simple">UMIZ</abbrev> 00166</td><td rowspan="1" colspan="1">Halmahera</td><td rowspan="1" colspan="1">5068</td></tr><tr><td rowspan="1" colspan="1">52 × 57-1-57</td><td rowspan="1" colspan="1">40</td><td rowspan="1" colspan="1"><abbrev xmlns:xlink="http://www.w3.org/1999/xlink" content-type="institution" xlink:title="Universitas Malikussaleh, North Aceh, Sumatra, Indonesia" id="ABBRID0EOFKM" xlink:type="simple">UMIZ</abbrev> 00162</td><td rowspan="1" colspan="1">Ambon</td><td rowspan="1" colspan="1">2729</td></tr><tr><td rowspan="1" colspan="1">60 × 60-1-60</td><td rowspan="1" colspan="1">40</td><td rowspan="1" colspan="1"><abbrev xmlns:xlink="http://www.w3.org/1999/xlink" content-type="institution" xlink:title="Universitas Malikussaleh, North Aceh, Sumatra, Indonesia" id="ABBRID0EEGKM" xlink:type="simple">UMIZ</abbrev> 00168</td><td rowspan="1" colspan="1">Lombok</td><td rowspan="1" colspan="1">2987</td></tr><tr><td rowspan="1" colspan="1">70 × 72-1-72</td><td rowspan="1" colspan="1">50</td><td rowspan="1" colspan="1"><abbrev xmlns:xlink="http://www.w3.org/1999/xlink" content-type="institution" xlink:title="Universitas Malikussaleh, North Aceh, Sumatra, Indonesia" id="ABBRID0E1GKM" xlink:type="simple">UMIZ</abbrev> 00169</td><td rowspan="1" colspan="1">Seram</td><td rowspan="1" colspan="1">2870</td></tr><tr><td rowspan="1" colspan="1">70 × 75-1-75</td><td rowspan="1" colspan="1">35</td><td rowspan="1" colspan="1"><named-content xmlns:xlink="http://www.w3.org/1999/xlink" content-type="dwc:institutional_code" xlink:type="simple">MNHN</named-content>-IM-2013-12010</td><td rowspan="1" colspan="1">Papua New Guinea</td><td rowspan="1" colspan="1">5469</td></tr><tr><td rowspan="1" colspan="1">56 × 56-1-56</td><td rowspan="1" colspan="1">17</td><td rowspan="1" colspan="1"><named-content xmlns:xlink="http://www.w3.org/1999/xlink" content-type="dwc:institutional_code" xlink:type="simple">MNHN</named-content>-IM-2013-62393</td><td rowspan="1" colspan="1">Vanuatu</td><td rowspan="1" colspan="1">5481</td></tr><tr><td rowspan="4" colspan="1"><bold><italic><tp:taxon-name><tp:taxon-name-part taxon-name-part-type="genus" reg="Peronia">P.</tp:taxon-name-part> <tp:taxon-name-part taxon-name-part-type="species" reg="verruculata">verruculata</tp:taxon-name-part></tp:taxon-name></italic></bold> (unit #2)</td><td rowspan="1" colspan="1">70 × 75-1-75</td><td rowspan="1" colspan="1">50</td><td rowspan="1" colspan="1"><abbrev xmlns:xlink="http://www.w3.org/1999/xlink" content-type="institution" xlink:title="Universitas Malikussaleh, North Aceh, Sumatra, Indonesia" id="ABBRID0EUJKM" xlink:type="simple">UMIZ</abbrev> 00178</td><td rowspan="1" colspan="1">Sumatra</td><td rowspan="1" colspan="1">1746</td></tr><tr><td rowspan="1" colspan="1">70 × 78-1-78</td><td rowspan="1" colspan="1">50</td><td rowspan="1" colspan="1"><abbrev xmlns:xlink="http://www.w3.org/1999/xlink" content-type="institution" xlink:title="Universitas Malikussaleh, North Aceh, Sumatra, Indonesia" id="ABBRID0EKKKM" xlink:type="simple">UMIZ</abbrev> 00180</td><td rowspan="1" colspan="1">Sumatra</td><td rowspan="1" colspan="1">1797</td></tr><tr><td rowspan="1" colspan="1">60 × 68-1-68</td><td rowspan="1" colspan="1">45</td><td rowspan="1" colspan="1"><abbrev xmlns:xlink="http://www.w3.org/1999/xlink" content-type="institution" xlink:title="Universitas Malikussaleh, North Aceh, Sumatra, Indonesia" id="ABBRID0EALKM" xlink:type="simple">UMIZ</abbrev> 00180</td><td rowspan="1" colspan="1">Sumatra</td><td rowspan="1" colspan="1">1795</td></tr><tr><td rowspan="1" colspan="1">64 × 70-1-70</td><td rowspan="1" colspan="1">55</td><td rowspan="1" colspan="1"><abbrev xmlns:xlink="http://www.w3.org/1999/xlink" content-type="institution" xlink:title="Universitas Malikussaleh, North Aceh, Sumatra, Indonesia" id="ABBRID0EWLKM" xlink:type="simple">UMIZ</abbrev> 00180</td><td rowspan="1" colspan="1">Sumatra</td><td rowspan="1" colspan="1">1796</td></tr><tr><td rowspan="4" colspan="1"><bold><italic><tp:taxon-name><tp:taxon-name-part taxon-name-part-type="genus" reg="Peronia">P.</tp:taxon-name-part> <tp:taxon-name-part taxon-name-part-type="species" reg="verruculata">verruculata</tp:taxon-name-part></tp:taxon-name></italic></bold> (unit #3)</td><td rowspan="1" colspan="1">68 × 78-1-78</td><td rowspan="1" colspan="1">35</td><td rowspan="1" colspan="1"><named-content xmlns:xlink="http://www.w3.org/1999/xlink" content-type="dwc:institutional_code" xlink:type="simple">USMMC</named-content> 00051</td><td rowspan="1" colspan="1">Peninsular Malaysia</td><td rowspan="1" colspan="1">976</td></tr><tr><td rowspan="1" colspan="1">70 × 92-1-92</td><td rowspan="1" colspan="1">40</td><td rowspan="1" colspan="1"><named-content xmlns:xlink="http://www.w3.org/1999/xlink" content-type="dwc:institutional_code" xlink:type="simple">USMMC</named-content> 00065</td><td rowspan="1" colspan="1">Peninsular Malaysia</td><td rowspan="1" colspan="1">2547</td></tr><tr><td rowspan="1" colspan="1">65 × 85-1-85</td><td rowspan="1" colspan="1">25</td><td rowspan="1" colspan="1"><named-content xmlns:xlink="http://www.w3.org/1999/xlink" content-type="dwc:institutional_code" xlink:type="simple">ZRC</named-content>.MOL.10496</td><td rowspan="1" colspan="1">Singapore</td><td rowspan="1" colspan="1">990</td></tr><tr><td rowspan="1" colspan="1">72 × 86-1-86</td><td rowspan="1" colspan="1">35</td><td rowspan="1" colspan="1"><named-content xmlns:xlink="http://www.w3.org/1999/xlink" content-type="dwc:institutional_code" xlink:type="simple">USMMC</named-content> 00064</td><td rowspan="1" colspan="1">Peninsular Malaysia</td><td rowspan="1" colspan="1">975</td></tr><tr><td rowspan="3" colspan="1"><bold><italic><tp:taxon-name><tp:taxon-name-part taxon-name-part-type="genus" reg="Peronia">P.</tp:taxon-name-part> <tp:taxon-name-part taxon-name-part-type="species" reg="verruculata">verruculata</tp:taxon-name-part></tp:taxon-name></italic></bold> (unit #4)</td><td rowspan="1" colspan="1">73 × 85-1-85</td><td rowspan="1" colspan="1">50</td><td rowspan="1" colspan="1"><named-content xmlns:xlink="http://www.w3.org/1999/xlink" content-type="dwc:institutional_code" xlink:type="simple">MNHN</named-content>-IM-2019-1384</td><td rowspan="1" colspan="1">Pakistan</td><td rowspan="1" colspan="1">6164</td></tr><tr><td rowspan="1" colspan="1">75 × 95-1-95</td><td rowspan="1" colspan="1">50</td><td rowspan="1" colspan="1"><named-content xmlns:xlink="http://www.w3.org/1999/xlink" content-type="dwc:institutional_code" xlink:type="simple">MNHN</named-content>-IM-2019-1385</td><td rowspan="1" colspan="1">Pakistan</td><td rowspan="1" colspan="1">6165</td></tr><tr><td rowspan="1" colspan="1">75 × 92-1-92</td><td rowspan="1" colspan="1">40</td><td rowspan="1" colspan="1"><named-content xmlns:xlink="http://www.w3.org/1999/xlink" content-type="dwc:institutional_code" xlink:type="simple">MNHN</named-content>-IM-2019-1386</td><td rowspan="1" colspan="1">Pakistan</td><td rowspan="1" colspan="1">6166</td></tr><tr><td rowspan="3" colspan="1"><bold><italic><tp:taxon-name><tp:taxon-name-part taxon-name-part-type="genus" reg="Peronia">P.</tp:taxon-name-part> <tp:taxon-name-part taxon-name-part-type="species" reg="verruculata">verruculata</tp:taxon-name-part></tp:taxon-name></italic></bold> (unit #5)</td><td rowspan="1" colspan="1">65 × 75-1-75</td><td rowspan="1" colspan="1">40</td><td rowspan="1" colspan="1"><named-content xmlns:xlink="http://www.w3.org/1999/xlink" content-type="dwc:institutional_code" xlink:type="simple">MNHN</named-content>-IM-2019-1610</td><td rowspan="1" colspan="1">Madagascar</td><td rowspan="1" colspan="1">3231</td></tr><tr><td rowspan="1" colspan="1">55 × 63-1-63</td><td rowspan="1" colspan="1">35</td><td rowspan="1" colspan="1"><named-content xmlns:xlink="http://www.w3.org/1999/xlink" content-type="dwc:institutional_code" xlink:type="simple">MNHN</named-content>-IM-2019-1611</td><td rowspan="1" colspan="1">Madagascar</td><td rowspan="1" colspan="1">3144</td></tr><tr><td rowspan="1" colspan="1">55 × 65-1-65</td><td rowspan="1" colspan="1">25</td><td rowspan="1" colspan="1"><named-content xmlns:xlink="http://www.w3.org/1999/xlink" content-type="dwc:institutional_code" xlink:type="simple">MNHN</named-content>-IM-2013-62398</td><td rowspan="1" colspan="1">Mozambique</td><td rowspan="1" colspan="1">5510</td></tr><tr><td rowspan="4" colspan="1"><bold><italic><tp:taxon-name><tp:taxon-name-part taxon-name-part-type="genus" reg="Peronia">P.</tp:taxon-name-part> <tp:taxon-name-part taxon-name-part-type="species" reg="verruculata">verruculata</tp:taxon-name-part></tp:taxon-name></italic></bold> (Red Sea)</td><td rowspan="1" colspan="1">66 × 86-1-86</td><td rowspan="1" colspan="1">35</td><td rowspan="1" colspan="1"><named-content xmlns:xlink="http://www.w3.org/1999/xlink" content-type="dwc:institutional_code" xlink:type="simple">ZMH</named-content> 27472</td><td rowspan="1" colspan="1">Red Sea</td><td rowspan="1" colspan="1">#1</td></tr><tr><td rowspan="1" colspan="1">80 × 95-1-95</td><td rowspan="1" colspan="1">40</td><td rowspan="1" colspan="1"><named-content xmlns:xlink="http://www.w3.org/1999/xlink" content-type="dwc:institutional_code" xlink:type="simple">ZMH</named-content> 27472</td><td rowspan="1" colspan="1">Red Sea</td><td rowspan="1" colspan="1">#2</td></tr><tr><td rowspan="1" colspan="1">67 × 80-1-80</td><td rowspan="1" colspan="1">35</td><td rowspan="1" colspan="1"><named-content xmlns:xlink="http://www.w3.org/1999/xlink" content-type="dwc:institutional_code" xlink:type="simple">ZMH</named-content> 27472</td><td rowspan="1" colspan="1">Red Sea</td><td rowspan="1" colspan="1">#3</td></tr><tr><td rowspan="1" colspan="1">70 × 80-1-80</td><td rowspan="1" colspan="1">35</td><td rowspan="1" colspan="1"><named-content xmlns:xlink="http://www.w3.org/1999/xlink" content-type="dwc:institutional_code" xlink:type="simple">ZMH</named-content> 27472</td><td rowspan="1" colspan="1">Red Sea</td><td rowspan="1" colspan="1">#4</td></tr><tr><td rowspan="4" colspan="1">
                        <bold><italic><tp:taxon-name><tp:taxon-name-part taxon-name-part-type="genus" reg="Peronia">P.</tp:taxon-name-part> <tp:taxon-name-part taxon-name-part-type="species" reg="madagascariensis">madagascariensis</tp:taxon-name-part></tp:taxon-name></italic></bold>
                      </td><td rowspan="1" colspan="1">85 × 90-1-90</td><td rowspan="1" colspan="1">40</td><td rowspan="1" colspan="1"><named-content xmlns:xlink="http://www.w3.org/1999/xlink" content-type="dwc:institutional_code" xlink:type="simple">MNHN</named-content>-IM-2009-16392</td><td rowspan="1" colspan="1">Madagascar</td><td rowspan="1" colspan="1">5501</td></tr><tr><td rowspan="1" colspan="1">78 × 90-1-90</td><td rowspan="1" colspan="1">40</td><td rowspan="1" colspan="1"><named-content xmlns:xlink="http://www.w3.org/1999/xlink" content-type="dwc:institutional_code" xlink:type="simple">MNHN</named-content>-IM-2009-16412</td><td rowspan="1" colspan="1">Madagascar</td><td rowspan="1" colspan="1">5504</td></tr><tr><td rowspan="1" colspan="1">47 × 50-1-50</td><td rowspan="1" colspan="1">10</td><td rowspan="1" colspan="1"><named-content xmlns:xlink="http://www.w3.org/1999/xlink" content-type="dwc:institutional_code" xlink:type="simple">UF</named-content> 332088</td><td rowspan="1" colspan="1">Oman</td><td rowspan="1" colspan="1">703</td></tr><tr><td rowspan="1" colspan="1">70 × 72-1-72</td><td rowspan="1" colspan="1">35</td><td rowspan="1" colspan="1"><named-content xmlns:xlink="http://www.w3.org/1999/xlink" content-type="dwc:institutional_code" xlink:type="simple">NMSA</named-content> W7547</td><td rowspan="1" colspan="1">South Africa</td><td rowspan="1" colspan="1">5841</td></tr><tr><td rowspan="5" colspan="1">
                        <bold><italic><tp:taxon-name><tp:taxon-name-part taxon-name-part-type="genus" reg="Peronia">P.</tp:taxon-name-part> <tp:taxon-name-part taxon-name-part-type="species" reg="peronii">peronii</tp:taxon-name-part></tp:taxon-name></italic></bold>
                      </td><td rowspan="1" colspan="1">90 × 115-1-115</td><td rowspan="1" colspan="1">110</td><td rowspan="1" colspan="1"><named-content xmlns:xlink="http://www.w3.org/1999/xlink" content-type="dwc:institutional_code" xlink:type="simple">MNHN</named-content>-IM-2019-1606</td><td rowspan="1" colspan="1">Mauritius</td><td rowspan="1" colspan="1">3605</td></tr><tr><td rowspan="1" colspan="1">90 × 105-1-105</td><td rowspan="1" colspan="1">140</td><td rowspan="1" colspan="1"><named-content xmlns:xlink="http://www.w3.org/1999/xlink" content-type="dwc:institutional_code" xlink:type="simple">MNHN</named-content>-IM-2019-1605</td><td rowspan="1" colspan="1">Mauritius</td><td rowspan="1" colspan="1">5872</td></tr><tr><td rowspan="1" colspan="1">95 × 105-1-105</td><td rowspan="1" colspan="1">80</td><td rowspan="1" colspan="1"><named-content xmlns:xlink="http://www.w3.org/1999/xlink" content-type="dwc:institutional_code" xlink:type="simple">MNHN</named-content>-IM-2013-14052</td><td rowspan="1" colspan="1">Papua New Guinea</td><td rowspan="1" colspan="1">5472</td></tr><tr><td rowspan="1" colspan="1">90 × 100-1-100</td><td rowspan="1" colspan="1">70</td><td rowspan="1" colspan="1"><named-content xmlns:xlink="http://www.w3.org/1999/xlink" content-type="dwc:institutional_code" xlink:type="simple">MNHN</named-content>-IM-2013-16260</td><td rowspan="1" colspan="1">Papua New Guinea</td><td rowspan="1" colspan="1">5476</td></tr><tr><td rowspan="1" colspan="1">100 × 110-1-110</td><td rowspan="1" colspan="1">85</td><td rowspan="1" colspan="1"><named-content xmlns:xlink="http://www.w3.org/1999/xlink" content-type="dwc:institutional_code" xlink:type="simple">MNHN</named-content>-IM-2019-1609</td><td rowspan="1" colspan="1">Guam</td><td rowspan="1" colspan="1">5840</td></tr><tr><td rowspan="6" colspan="1">
                        <bold><italic><tp:taxon-name><tp:taxon-name-part taxon-name-part-type="genus" reg="Peronia">P.</tp:taxon-name-part> <tp:taxon-name-part taxon-name-part-type="species" reg="platei">platei</tp:taxon-name-part></tp:taxon-name></italic></bold>
                      </td><td rowspan="1" colspan="1">75 × 75-1-75</td><td rowspan="1" colspan="1">12</td><td rowspan="1" colspan="1"><named-content xmlns:xlink="http://www.w3.org/1999/xlink" content-type="dwc:institutional_code" xlink:type="simple">UF</named-content> 303653</td><td rowspan="1" colspan="1">Hawaii</td><td rowspan="1" colspan="1">706</td></tr><tr><td rowspan="1" colspan="1">65 × 78-1-78</td><td rowspan="1" colspan="1">12</td><td rowspan="1" colspan="1"><named-content xmlns:xlink="http://www.w3.org/1999/xlink" content-type="dwc:institutional_code" xlink:type="simple">UF</named-content> 303653</td><td rowspan="1" colspan="1">Hawaii</td><td rowspan="1" colspan="1">5380</td></tr><tr><td rowspan="1" colspan="1">70 × 90-1-90</td><td rowspan="1" colspan="1">30</td><td rowspan="1" colspan="1"><named-content xmlns:xlink="http://www.w3.org/1999/xlink" content-type="dwc:institutional_code" xlink:type="simple">BPBM</named-content> 284527</td><td rowspan="1" colspan="1">Hawaii</td><td rowspan="1" colspan="1">6160</td></tr><tr><td rowspan="1" colspan="1">70 × 80-1-80</td><td rowspan="1" colspan="1">30</td><td rowspan="1" colspan="1"><named-content xmlns:xlink="http://www.w3.org/1999/xlink" content-type="dwc:institutional_code" xlink:type="simple">BPBM</named-content> 284528</td><td rowspan="1" colspan="1">Hawaii</td><td rowspan="1" colspan="1">6161</td></tr><tr><td rowspan="1" colspan="1">67 × 75-1-75</td><td rowspan="1" colspan="1">14</td><td rowspan="1" colspan="1"><named-content xmlns:xlink="http://www.w3.org/1999/xlink" content-type="dwc:institutional_code" xlink:type="simple">MNHN</named-content>-IM-2013-13762</td><td rowspan="1" colspan="1">Papua New Guinea</td><td rowspan="1" colspan="1">5405</td></tr><tr><td rowspan="1" colspan="1">70 × 72-1-72</td><td rowspan="1" colspan="1">20</td><td rowspan="1" colspan="1"><named-content xmlns:xlink="http://www.w3.org/1999/xlink" content-type="dwc:institutional_code" xlink:type="simple">MNHN</named-content>-IM-2013-13351</td><td rowspan="1" colspan="1">Papua New Guinea</td><td rowspan="1" colspan="1">5412</td></tr><tr><td rowspan="7" colspan="1">
                        <bold><italic><tp:taxon-name><tp:taxon-name-part taxon-name-part-type="genus" reg="Peronia">P.</tp:taxon-name-part> <tp:taxon-name-part taxon-name-part-type="species" reg="sydneyensis">sydneyensis</tp:taxon-name-part></tp:taxon-name></italic></bold>
                      </td><td rowspan="1" colspan="1">56 × 60-1-60</td><td rowspan="1" colspan="1">30</td><td rowspan="1" colspan="1"><named-content xmlns:xlink="http://www.w3.org/1999/xlink" content-type="dwc:institutional_code" xlink:type="simple">AM</named-content> C468916.001</td><td rowspan="1" colspan="1">New South Wales</td><td rowspan="1" colspan="1">1516 H</td></tr><tr><td rowspan="1" colspan="1">51 × 60-1-60</td><td rowspan="1" colspan="1">23</td><td rowspan="1" colspan="1"><named-content xmlns:xlink="http://www.w3.org/1999/xlink" content-type="dwc:institutional_code" xlink:type="simple">AM</named-content> C468915.001</td><td rowspan="1" colspan="1">New South Wales</td><td rowspan="1" colspan="1">1517</td></tr><tr><td rowspan="1" colspan="1">47 × 45-1-45</td><td rowspan="1" colspan="1">6</td><td rowspan="1" colspan="1">
                        <named-content xmlns:xlink="http://www.w3.org/1999/xlink" content-type="dwc:institutional_code" xlink:type="simple">MTQ</named-content>
                      </td><td rowspan="1" colspan="1">Queensland</td><td rowspan="1" colspan="1">2667</td></tr><tr><td rowspan="1" colspan="1">58 × 70-1-70</td><td rowspan="1" colspan="1">50</td><td rowspan="1" colspan="1">
                        <named-content xmlns:xlink="http://www.w3.org/1999/xlink" content-type="dwc:institutional_code" xlink:type="simple">MTQ</named-content>
                      </td><td rowspan="1" colspan="1">Queensland</td><td rowspan="1" colspan="1">2680</td></tr><tr><td rowspan="1" colspan="1">35 × 35-1-35</td><td rowspan="1" colspan="1">12</td><td rowspan="1" colspan="1"><named-content xmlns:xlink="http://www.w3.org/1999/xlink" content-type="dwc:institutional_code" xlink:type="simple">MNHN</named-content>-IM-2019-1594</td><td rowspan="1" colspan="1">New Caledonia</td><td rowspan="1" colspan="1">6189</td></tr><tr><td rowspan="1" colspan="1">55 × 70-1-70</td><td rowspan="1" colspan="1">41</td><td rowspan="1" colspan="1"><named-content xmlns:xlink="http://www.w3.org/1999/xlink" content-type="dwc:institutional_code" xlink:type="simple">MNHN</named-content>-IM-2019-1595</td><td rowspan="1" colspan="1">New Caledonia</td><td rowspan="1" colspan="1">6195</td></tr><tr><td rowspan="1" colspan="1">45 × 46-1-46</td><td rowspan="1" colspan="1">25</td><td rowspan="1" colspan="1"><named-content xmlns:xlink="http://www.w3.org/1999/xlink" content-type="dwc:institutional_code" xlink:type="simple">MNHN</named-content>-IM-2019-1598</td><td rowspan="1" colspan="1">New Caledonia</td><td rowspan="1" colspan="1">6220</td></tr><tr><td rowspan="3" colspan="1">
                        <bold><italic><tp:taxon-name><tp:taxon-name-part taxon-name-part-type="genus" reg="Peronia">P.</tp:taxon-name-part> <tp:taxon-name-part taxon-name-part-type="species" reg="okinawensis">okinawensis</tp:taxon-name-part></tp:taxon-name></italic></bold>
                      </td><td rowspan="1" colspan="1">60 × 60-1-60</td><td rowspan="1" colspan="1">20</td><td rowspan="1" colspan="1"><named-content xmlns:xlink="http://www.w3.org/1999/xlink" content-type="dwc:institutional_code" xlink:type="simple">UF</named-content> 352288</td><td rowspan="1" colspan="1">Okinawa, Japan</td><td rowspan="1" colspan="1">696-2</td></tr><tr><td rowspan="1" colspan="1">60 × 60-1-60</td><td rowspan="1" colspan="1">25</td><td rowspan="1" colspan="1"><named-content xmlns:xlink="http://www.w3.org/1999/xlink" content-type="dwc:institutional_code" xlink:type="simple">UF</named-content> 352288</td><td rowspan="1" colspan="1">Okinawa, Japan</td><td rowspan="1" colspan="1">696-3</td></tr><tr><td rowspan="1" colspan="1">65 × 65-1-65</td><td rowspan="1" colspan="1">27</td><td rowspan="1" colspan="1"><named-content xmlns:xlink="http://www.w3.org/1999/xlink" content-type="dwc:institutional_code" xlink:type="simple">UF</named-content> 352288</td><td rowspan="1" colspan="1">Okinawa, Japan</td><td rowspan="1" colspan="1">696-4 H</td></tr><tr><td rowspan="3" colspan="1">
                        <bold><italic><tp:taxon-name><tp:taxon-name-part taxon-name-part-type="genus" reg="Peronia">P.</tp:taxon-name-part> <tp:taxon-name-part taxon-name-part-type="species" reg="setoensis">setoensis</tp:taxon-name-part></tp:taxon-name></italic></bold>
                      </td><td rowspan="1" colspan="1">50 × 50-1-50</td><td rowspan="1" colspan="1">20</td><td rowspan="1" colspan="1"><named-content xmlns:xlink="http://www.w3.org/1999/xlink" content-type="dwc:institutional_code" xlink:type="simple">NSMT</named-content>-Mo 78985</td><td rowspan="1" colspan="1">Wakayama, Japan</td><td rowspan="1" colspan="1">5383 H</td></tr><tr><td rowspan="1" colspan="1">55 × 55-1-55</td><td rowspan="1" colspan="1">15</td><td rowspan="1" colspan="1"><named-content xmlns:xlink="http://www.w3.org/1999/xlink" content-type="dwc:institutional_code" xlink:type="simple">NSMT</named-content>-Mo 78987</td><td rowspan="1" colspan="1">Wakayama, Japan</td><td rowspan="1" colspan="1">3753</td></tr><tr><td rowspan="1" colspan="1">50 × 50-1-50</td><td rowspan="1" colspan="1">15</td><td rowspan="1" colspan="1"><named-content xmlns:xlink="http://www.w3.org/1999/xlink" content-type="dwc:institutional_code" xlink:type="simple">NSMT</named-content>-Mo 78987</td><td rowspan="1" colspan="1">Wakayama, Japan</td><td rowspan="1" colspan="1">3754</td></tr><tr><td rowspan="6" colspan="1">
                        <bold><italic><tp:taxon-name><tp:taxon-name-part taxon-name-part-type="genus" reg="Peronia">P.</tp:taxon-name-part> <tp:taxon-name-part taxon-name-part-type="species" reg="griffithsi">griffithsi</tp:taxon-name-part></tp:taxon-name></italic></bold>
                      </td><td rowspan="1" colspan="1">50 × 45-1-45</td><td rowspan="1" colspan="1">18</td><td rowspan="1" colspan="1"><abbrev xmlns:xlink="http://www.w3.org/1999/xlink" content-type="institution" xlink:title="Universitas Malikussaleh, North Aceh, Sumatra, Indonesia" id="ABBRID0EMTLM" xlink:type="simple">UMIZ</abbrev> 00177</td><td rowspan="1" colspan="1">Kei</td><td rowspan="1" colspan="1">2934</td></tr><tr><td rowspan="1" colspan="1">50 × 50-1-50</td><td rowspan="1" colspan="1">17</td><td rowspan="1" colspan="1"><abbrev xmlns:xlink="http://www.w3.org/1999/xlink" content-type="institution" xlink:title="Universitas Malikussaleh, North Aceh, Sumatra, Indonesia" id="ABBRID0ECULM" xlink:type="simple">UMIZ</abbrev> 00176</td><td rowspan="1" colspan="1">Kei</td><td rowspan="1" colspan="1">2936</td></tr><tr><td rowspan="1" colspan="1">50 × 45-1-45</td><td rowspan="1" colspan="1">25</td><td rowspan="1" colspan="1"><abbrev xmlns:xlink="http://www.w3.org/1999/xlink" content-type="institution" xlink:title="Universitas Malikussaleh, North Aceh, Sumatra, Indonesia" id="ABBRID0EYULM" xlink:type="simple">UMIZ</abbrev> 00177</td><td rowspan="1" colspan="1">Kei</td><td rowspan="1" colspan="1">3566</td></tr><tr><td rowspan="1" colspan="1">45 × 52-1-52</td><td rowspan="1" colspan="1">20</td><td rowspan="1" colspan="1"><named-content xmlns:xlink="http://www.w3.org/1999/xlink" content-type="dwc:institutional_code" xlink:type="simple">MNHN</named-content>-IM-2019-1608</td><td rowspan="1" colspan="1">Mauritius</td><td rowspan="1" colspan="1">3153</td></tr><tr><td rowspan="1" colspan="1">50 × 52-1-52</td><td rowspan="1" colspan="1">20</td><td rowspan="1" colspan="1"><named-content xmlns:xlink="http://www.w3.org/1999/xlink" content-type="dwc:institutional_code" xlink:type="simple">MNHN</named-content>-IM-2019-1608</td><td rowspan="1" colspan="1">Mauritius</td><td rowspan="1" colspan="1">3156</td></tr><tr><td rowspan="1" colspan="1">50 × 50-1-50</td><td rowspan="1" colspan="1">15</td><td rowspan="1" colspan="1"><named-content xmlns:xlink="http://www.w3.org/1999/xlink" content-type="dwc:institutional_code" xlink:type="simple">MNHN</named-content>-IM-2000-35265</td><td rowspan="1" colspan="1">Mauritius</td><td rowspan="1" colspan="1">3157 H</td></tr><tr><td rowspan="4" colspan="1">
                        <bold><italic><tp:taxon-name><tp:taxon-name-part taxon-name-part-type="genus" reg="Peronia">P.</tp:taxon-name-part> <tp:taxon-name-part taxon-name-part-type="species" reg="willani">willani</tp:taxon-name-part></tp:taxon-name></italic></bold>
                      </td><td rowspan="1" colspan="1">58 × 80-1-80</td><td rowspan="1" colspan="1">50</td><td rowspan="1" colspan="1"><named-content xmlns:xlink="http://www.w3.org/1999/xlink" content-type="dwc:institutional_code" xlink:type="simple">NTM</named-content> P.57625</td><td rowspan="1" colspan="1">Northern Territory</td><td rowspan="1" colspan="1">1628 H</td></tr><tr><td rowspan="1" colspan="1">53 × 60-1-60</td><td rowspan="1" colspan="1">40</td><td rowspan="1" colspan="1"><named-content xmlns:xlink="http://www.w3.org/1999/xlink" content-type="dwc:institutional_code" xlink:type="simple">NTM</named-content> P.57627</td><td rowspan="1" colspan="1">Northern Territory</td><td rowspan="1" colspan="1">1668</td></tr><tr><td rowspan="1" colspan="1">65 × 80-1-80</td><td rowspan="1" colspan="1">60</td><td rowspan="1" colspan="1"><named-content xmlns:xlink="http://www.w3.org/1999/xlink" content-type="dwc:institutional_code" xlink:type="simple">NTM</named-content> P.57627</td><td rowspan="1" colspan="1">Northern Territory</td><td rowspan="1" colspan="1">1626</td></tr><tr><td rowspan="1" colspan="1">70 × 90-1-90</td><td rowspan="1" colspan="1">65</td><td rowspan="1" colspan="1"><named-content xmlns:xlink="http://www.w3.org/1999/xlink" content-type="dwc:institutional_code" xlink:type="simple">NTM</named-content> P.57626</td><td rowspan="1" colspan="1">Northern Territory</td><td rowspan="1" colspan="1">1620</td></tr></tbody></table></table-wrap></tp:treatment-sec><tp:treatment-sec sec-type="Reproductive system" id="SECID0EE2LM"><title>Reproductive system</title><p>(Figs <xref ref-type="fig" rid="F15">13</xref>–<xref ref-type="fig" rid="F18">16</xref>). In the anterior (male) parts, the muscular sac of the accessory penial gland is at least 30 mm long in specimens from Mauritius and at least 25 mm long in specimens from the West Pacific (Guam &amp; Papua New Guinea). Note that, in some additional museum specimens, the muscular sac was only 20 mm long, and, even exceptionally 17 mm long (see remarks below). The hollow spine of the accessory penial gland is narrow, elongated, and straight or slightly curved, and its shape (including at its tip) varies between individuals. Its length ranges from 3.4 mm ([5872] <named-content xmlns:xlink="http://www.w3.org/1999/xlink" content-type="dwc:institutional_code" xlink:type="simple">MNHN</named-content>-IM-2019-1605) to 3.6 mm ([3605] <named-content xmlns:xlink="http://www.w3.org/1999/xlink" content-type="dwc:institutional_code" xlink:type="simple">MNHN</named-content>-IM-2019-1606) in Mauritius, and from 3.5 mm ([5472] <named-content xmlns:xlink="http://www.w3.org/1999/xlink" content-type="dwc:institutional_code" xlink:type="simple">MNHN</named-content>-IM-2013-14052) to 4 mm ([5471] <named-content xmlns:xlink="http://www.w3.org/1999/xlink" content-type="dwc:institutional_code" xlink:type="simple">MNHN</named-content>-IM-2013-12500) in the West Pacific (Guam and Papua New Guinea). Its diameter at the conical base is approximately 400 μm in specimens from Mauritius and between 400 and 500 μm in specimens from the West Pacific (Guam and Papua New Guinea). Its diameter at the tip measures 160–170 μm in specimens from the West Pacific, and from 180 to 200 μm in specimens from Mauritius. Note that, in some additional museum specimens, the spine was only 3 mm long (see remarks below).</p><fig id="F15" position="float" orientation="portrait"><object-id xmlns:xlink="http://www.w3.org/1999/xlink" content-type="doi" xlink:type="simple">10.3897/zookeys.972.52853.figure13</object-id><label>Figure 13.</label><caption><p>Posterior, hermaphroditic (female) reproductive system, <italic><tp:taxon-name><tp:taxon-name-part taxon-name-part-type="genus" reg="Peronia">Peronia</tp:taxon-name-part> <tp:taxon-name-part taxon-name-part-type="species" reg="peronii">peronii</tp:taxon-name-part></tp:taxon-name></italic><bold>A</bold> Mauritius [3605] (<named-content xmlns:xlink="http://www.w3.org/1999/xlink" content-type="dwc:institutional_code" xlink:type="simple">MNHN</named-content>-IM-2019-1606) <bold>B</bold> Papua New Guinea, Madang [5472] (<named-content xmlns:xlink="http://www.w3.org/1999/xlink" content-type="dwc:institutional_code" xlink:type="simple">MNHN</named-content>-IM-2013-14052). Scale bars: 10 mm (<bold>A</bold>), 5 mm (<bold>B</bold>). Abbreviations: dd deferent duct, fgm female gland mass, hg hermaphroditic gland, ov oviduct, rs receptaculum seminis, sp spermatheca.</p></caption><graphic xmlns:xlink="http://www.w3.org/1999/xlink" xlink:href="zookeys-972-001-g015.jpg" position="float" orientation="portrait" xlink:type="simple" id="oo_458313.jpg"><uri content-type="original_file" xlink:type="simple">https://binary.pensoft.net/fig/458313</uri></graphic></fig><fig id="F16" position="float" orientation="portrait"><object-id xmlns:xlink="http://www.w3.org/1999/xlink" content-type="doi" xlink:type="simple">10.3897/zookeys.972.52853.figure14</object-id><label>Figure 14.</label><caption><p>Anterior, male, copulatory apparatus, <italic><tp:taxon-name><tp:taxon-name-part taxon-name-part-type="genus" reg="Peronia">Peronia</tp:taxon-name-part> <tp:taxon-name-part taxon-name-part-type="species" reg="peronii">peronii</tp:taxon-name-part></tp:taxon-name></italic><bold>A</bold> Mauritius [3605] (<named-content xmlns:xlink="http://www.w3.org/1999/xlink" content-type="dwc:institutional_code" xlink:type="simple">MNHN</named-content>-IM-2019-1606) <bold>B</bold> Papua New Guinea, Madang [5472] (<named-content xmlns:xlink="http://www.w3.org/1999/xlink" content-type="dwc:institutional_code" xlink:type="simple">MNHN</named-content>-IM-2013-14052). Scale bars: 10 mm (<bold>A</bold>), 5 mm (<bold>B</bold>). Abbreviations: ag accessory penial gland, dd deferent duct, ms muscular sac, ps penial sheath, rm retractor muscle, v vestibule.</p></caption><graphic xmlns:xlink="http://www.w3.org/1999/xlink" xlink:href="zookeys-972-001-g016.jpg" position="float" orientation="portrait" xlink:type="simple" id="oo_458314.jpg"><uri content-type="original_file" xlink:type="simple">https://binary.pensoft.net/fig/458314</uri></graphic></fig><p>The retractor muscle is shorter or longer than the penial sheath and inserts near the heart. Exceptionally, the retractor muscle can even be vestigial ([5472] <named-content xmlns:xlink="http://www.w3.org/1999/xlink" content-type="dwc:institutional_code" xlink:type="simple">MNHN</named-content>-IM-2013-14052). Inside the penial sheath, the penis is a narrow, elongated, soft, hollow tube. Its distal end bears conical hooks which are less than 50 μm long.</p></tp:treatment-sec><tp:treatment-sec sec-type="Diagnostic features" id="SECID0E36LM"><title>Diagnostic features</title><p>(Table <xref ref-type="table" rid="T4">4</xref>). <italic><tp:taxon-name><tp:taxon-name-part taxon-name-part-type="genus" reg="Peronia">Peronia</tp:taxon-name-part> <tp:taxon-name-part taxon-name-part-type="species" reg="peronii">peronii</tp:taxon-name-part></tp:taxon-name></italic> is the only <italic><tp:taxon-name><tp:taxon-name-part taxon-name-part-type="genus" reg="Peronia">Peronia</tp:taxon-name-part></tp:taxon-name></italic> species which is easy to identify anatomically. Indeed, it is characterized by a very long spine (at least 3 mm) of the accessory penial gland, which is distinctive and easily accessible (one just needs to pull on the flagellum of the penial gland or, even, in some cases, measure the spine by transparency). The two longest spines were found in the lectotype of <italic><tp:taxon-name><tp:taxon-name-part taxon-name-part-type="genus" reg="Paraperonia">P.</tp:taxon-name-part> <tp:taxon-name-part taxon-name-part-type="species" reg="fidjiensis">fidjiensis</tp:taxon-name-part></tp:taxon-name></italic> (<named-content xmlns:xlink="http://www.w3.org/1999/xlink" content-type="dwc:institutional_code" xlink:type="simple">MNHN</named-content>-IM-2000-33692) from Fiji (5 mm), and in an old historical specimen (<named-content xmlns:xlink="http://www.w3.org/1999/xlink" content-type="dwc:institutional_code" xlink:type="simple">ANSP</named-content> 304860) from the Maldives (4.8 mm).</p><p><italic><tp:taxon-name><tp:taxon-name-part taxon-name-part-type="genus" reg="Peronia">Peronia</tp:taxon-name-part> <tp:taxon-name-part taxon-name-part-type="species" reg="peronii">peronii</tp:taxon-name-part></tp:taxon-name></italic> is additionally characterized by a unique combination of anatomical traits: muscular sac longer than 20 mm, intestinal loops of type I (with a transitional loop oriented between 12 and 3 o’clock), retractor muscle inserting near the heart. Also, no individual larger than 80 mm was found in any other <italic><tp:taxon-name><tp:taxon-name-part taxon-name-part-type="genus" reg="Peronia">Peronia</tp:taxon-name-part></tp:taxon-name></italic> species so far. Animal size can be useful when several <italic><tp:taxon-name><tp:taxon-name-part taxon-name-part-type="genus" reg="Peronia">Peronia</tp:taxon-name-part></tp:taxon-name></italic> species are found at the same site. For instance, the two individuals of <italic><tp:taxon-name><tp:taxon-name-part taxon-name-part-type="genus" reg="Peronia">P.</tp:taxon-name-part> <tp:taxon-name-part taxon-name-part-type="species" reg="verruculata">verruculata</tp:taxon-name-part></tp:taxon-name></italic> (unit #1) found at the station PM 12 (near Madang, Papua New Guinea) are 35 and 38 mm long while the individual of <italic><tp:taxon-name><tp:taxon-name-part taxon-name-part-type="genus" reg="Peronia">P.</tp:taxon-name-part> <tp:taxon-name-part taxon-name-part-type="species" reg="peronii">peronii</tp:taxon-name-part></tp:taxon-name></italic> from the same station is 80 mm long. The type I of its intestinal loops (with a transitional loop oriented between 12 and 3 o’clock) is only shared by <italic><tp:taxon-name><tp:taxon-name-part taxon-name-part-type="genus" reg="Peronia">P.</tp:taxon-name-part> <tp:taxon-name-part taxon-name-part-type="species" reg="okinawensis">okinawensis</tp:taxon-name-part></tp:taxon-name></italic>, a species endemic to Japan with which it is most closely related.</p><fig id="F17" position="float" orientation="portrait"><object-id xmlns:xlink="http://www.w3.org/1999/xlink" content-type="doi" xlink:type="simple">10.3897/zookeys.972.52853.figure15</object-id><label>Figure 15.</label><caption><p>Penial hooks, <italic><tp:taxon-name><tp:taxon-name-part taxon-name-part-type="genus" reg="Peronia">Peronia</tp:taxon-name-part> <tp:taxon-name-part taxon-name-part-type="species" reg="peronii">peronii</tp:taxon-name-part></tp:taxon-name></italic><bold>A</bold> Mauritius [5872] (<named-content xmlns:xlink="http://www.w3.org/1999/xlink" content-type="dwc:institutional_code" xlink:type="simple">MNHN</named-content>-IM-2019-1605) <bold>B</bold> Mauritius [3605] (<named-content xmlns:xlink="http://www.w3.org/1999/xlink" content-type="dwc:institutional_code" xlink:type="simple">MNHN</named-content>-IM-2019-1606) <bold>C, D</bold> Guam [5840] (<named-content xmlns:xlink="http://www.w3.org/1999/xlink" content-type="dwc:institutional_code" xlink:type="simple">MNHN</named-content>-IM-2019-1609). Scale bars: 6 μm (<bold>A, B, D</bold>), 40 μm (<bold>C</bold>).</p></caption><graphic xmlns:xlink="http://www.w3.org/1999/xlink" xlink:href="zookeys-972-001-g017.jpg" position="float" orientation="portrait" xlink:type="simple" id="oo_458315.jpg"><uri content-type="original_file" xlink:type="simple">https://binary.pensoft.net/fig/458315</uri></graphic></fig><fig id="F18" position="float" orientation="portrait"><object-id xmlns:xlink="http://www.w3.org/1999/xlink" content-type="doi" xlink:type="simple">10.3897/zookeys.972.52853.figure16</object-id><label>Figure 16.</label><caption><p>Accessory penial gland spine, <italic><tp:taxon-name><tp:taxon-name-part taxon-name-part-type="genus" reg="Peronia">Peronia</tp:taxon-name-part> <tp:taxon-name-part taxon-name-part-type="species" reg="peronii">peronii</tp:taxon-name-part></tp:taxon-name></italic><bold>A, B, F, G</bold> Mauritius <bold>C, D, H</bold> Papua New Guinea <bold>E, I</bold> Guam <bold>A</bold> [3605] (<named-content xmlns:xlink="http://www.w3.org/1999/xlink" content-type="dwc:institutional_code" xlink:type="simple">MNHN</named-content>-IM-2019-1606) <bold>B</bold> [5872] (<named-content xmlns:xlink="http://www.w3.org/1999/xlink" content-type="dwc:institutional_code" xlink:type="simple">MNHN</named-content>-IM-2019-1605) <bold>C</bold> [5471] (<named-content xmlns:xlink="http://www.w3.org/1999/xlink" content-type="dwc:institutional_code" xlink:type="simple">MNHN</named-content>-IM-2013-12500) <bold>D</bold> [5472] (<named-content xmlns:xlink="http://www.w3.org/1999/xlink" content-type="dwc:institutional_code" xlink:type="simple">MNHN</named-content>-IM-2013-14052) <bold>E</bold> [5840] (<named-content xmlns:xlink="http://www.w3.org/1999/xlink" content-type="dwc:institutional_code" xlink:type="simple">MNHN</named-content>-IM-2019-1609) <bold>F</bold> same as <bold>A</bold>; <bold>G</bold> same as <bold>B</bold>; <bold>H</bold> same as <bold>C</bold>; <bold>I</bold> same as <bold>E</bold>. Scale bars: 800 μm (<bold>A–D</bold>), 1 mm (<bold>E</bold>), 40 μm (<bold>F–I</bold>).</p></caption><graphic xmlns:xlink="http://www.w3.org/1999/xlink" xlink:href="zookeys-972-001-g018.jpg" position="float" orientation="portrait" xlink:type="simple" id="oo_458316.jpg"><uri content-type="original_file" xlink:type="simple">https://binary.pensoft.net/fig/458316</uri></graphic></fig></tp:treatment-sec><tp:treatment-sec sec-type="remarks" id="SECID0EPIMM"><title>Remarks.</title><p><bold><italic>Synonymies.</italic></bold> There is no doubt that <xref ref-type="bibr" rid="B43">Cuvier’s (1804)</xref><italic><tp:taxon-name><tp:taxon-name-part taxon-name-part-type="genus" reg="Onchidium">Onchidium</tp:taxon-name-part> <tp:taxon-name-part taxon-name-part-type="species" reg="peronii">peronii</tp:taxon-name-part></tp:taxon-name></italic> applies to the species described here, just based on animal size alone. According to Cuvier, the lectotype from Mauritius measured approximately 140 mm long and our molecular data show that all individuals of that size from Mauritius belong to a single species (Table <xref ref-type="table" rid="T4">4</xref>). <xref ref-type="bibr" rid="B43">Cuvier’s (1804</xref>: pl. 6) detailed anatomical description and drawings are exclusively based on the lectotype (he did not dissect the paralectotype from Timor). <xref ref-type="bibr" rid="B43">Cuvier (1804</xref>: 48, pl. 6, fig. 8) described the spine of the accessory penial gland as a “very sharp, brown spike” but unfortunately did not provide its length. However, <xref ref-type="bibr" rid="B43">Cuvier’s (1804</xref>: pl. 6, fig. 4) illustration of the intestinal loops is identical to some of our Mauritius individuals here: intestinal loops of type I with a transitional loop at 3 o’clock. The paralectotype of <italic><tp:taxon-name><tp:taxon-name-part taxon-name-part-type="genus" reg="Onchidium">Onchidium</tp:taxon-name-part> <tp:taxon-name-part taxon-name-part-type="species" reg="peronii">peronii</tp:taxon-name-part></tp:taxon-name></italic> from Timor (<named-content xmlns:xlink="http://www.w3.org/1999/xlink" content-type="dwc:institutional_code" xlink:type="simple">MNHN</named-content>-IM-2000- 22938) is only briefly mentioned by Cuvier in the original description. The length (4.5 mm) of the spine of its accessory penial gland (checked for the present study) indicates that it also belongs to <italic><tp:taxon-name><tp:taxon-name-part taxon-name-part-type="genus" reg="Peronia">P.</tp:taxon-name-part> <tp:taxon-name-part taxon-name-part-type="species" reg="peronii">peronii</tp:taxon-name-part></tp:taxon-name></italic>. Its intestinal loops are also identical to those of the lectotype (Fig. <xref ref-type="fig" rid="F11">9A</xref>).</p><p><italic><tp:taxon-name><tp:taxon-name-part taxon-name-part-type="genus" reg="Peronia">Peronia</tp:taxon-name-part> <tp:taxon-name-part taxon-name-part-type="species" reg="mauritiana">mauritiana</tp:taxon-name-part></tp:taxon-name></italic> is a junior objective synonym of <italic><tp:taxon-name><tp:taxon-name-part taxon-name-part-type="genus" reg="Onchidium">Onchidium</tp:taxon-name-part> <tp:taxon-name-part taxon-name-part-type="species" reg="peronii">peronii</tp:taxon-name-part></tp:taxon-name></italic> because they share the same name-bearing type.</p><p><italic><tp:taxon-name><tp:taxon-name-part taxon-name-part-type="genus" reg="Onchidium">Onchidium</tp:taxon-name-part> <tp:taxon-name-part taxon-name-part-type="species" reg="tonganum">tonganum</tp:taxon-name-part></tp:taxon-name></italic> was described by Quoy and Gaimard (1832: 210–211, pl. 15, figs 17, 18) from “Panhi-Motou,” possibly the small island of Pangaimotu, Tonga, based on an unspecified number of individuals. The illustrations of the dorsal gills by Quoy and Gaimard (1832: pl. 15, figs 17, 18) and their presence on the notum of the lectotype (<named-content xmlns:xlink="http://www.w3.org/1999/xlink" content-type="dwc:institutional_code" xlink:type="simple">MNHN</named-content>-IM-2000-22937) clearly indicate that <italic><tp:taxon-name><tp:taxon-name-part taxon-name-part-type="genus" reg="Onchidium">Onchidium</tp:taxon-name-part> <tp:taxon-name-part taxon-name-part-type="species" reg="tonganum">tonganum</tp:taxon-name-part></tp:taxon-name></italic> belongs to <italic><tp:taxon-name><tp:taxon-name-part taxon-name-part-type="genus" reg="Peronia">Peronia</tp:taxon-name-part></tp:taxon-name></italic>. The lectotype was dissected prior to the present study and most of the male copulatory parts are missing (only the deferent duct remains). As a result, the length of the spine of the accessory penial gland, which is diagnostic of <italic><tp:taxon-name><tp:taxon-name-part taxon-name-part-type="genus" reg="Peronia">P.</tp:taxon-name-part> <tp:taxon-name-part taxon-name-part-type="species" reg="peronii">peronii</tp:taxon-name-part></tp:taxon-name></italic>, cannot be checked. <xref ref-type="bibr" rid="B108">Labbé (1934a</xref>: 191) listed the lectotype in the material he examined for his re-description of <italic><tp:taxon-name><tp:taxon-name-part taxon-name-part-type="genus" reg="Peronia">P.</tp:taxon-name-part> <tp:taxon-name-part taxon-name-part-type="species" reg="tongana">tongana</tp:taxon-name-part></tp:taxon-name></italic>, but he did not point out that it was part of the type material of <italic><tp:taxon-name><tp:taxon-name-part taxon-name-part-type="genus" reg="Onchidium">O.</tp:taxon-name-part> <tp:taxon-name-part taxon-name-part-type="species" reg="tonganum">tonganum</tp:taxon-name-part></tp:taxon-name></italic> and he did not describe it anatomically. It is possible but not certain that Labbé dissected the lectotype. At any rate, its intestinal loops are of type I with a transitional loop between 2 and 3 o’clock (Fig. <xref ref-type="fig" rid="F11">9B</xref>). Both the length (100 mm) of the lectotype as well as its intestinal loops indicate that <italic><tp:taxon-name><tp:taxon-name-part taxon-name-part-type="genus" reg="Peronia">Peronia</tp:taxon-name-part> <tp:taxon-name-part taxon-name-part-type="species" reg="tongana">tongana</tp:taxon-name-part></tp:taxon-name></italic> is a junior synonym of <italic><tp:taxon-name><tp:taxon-name-part taxon-name-part-type="genus" reg="Peronia">P.</tp:taxon-name-part> <tp:taxon-name-part taxon-name-part-type="species" reg="peronii">peronii</tp:taxon-name-part></tp:taxon-name></italic> (Table <xref ref-type="table" rid="T4">4</xref>).</p><p><italic><tp:taxon-name><tp:taxon-name-part taxon-name-part-type="genus" reg="Onchidium">Onchidium</tp:taxon-name-part> <tp:taxon-name-part taxon-name-part-type="species" reg="punctatum">punctatum</tp:taxon-name-part></tp:taxon-name></italic> is regarded here as a junior synonym of <italic><tp:taxon-name><tp:taxon-name-part taxon-name-part-type="genus" reg="Peronia">P.</tp:taxon-name-part> <tp:taxon-name-part taxon-name-part-type="species" reg="peronii">peronii</tp:taxon-name-part></tp:taxon-name></italic> because the length (3.7 mm) of the spine of the accessory penial gland of the lectotype (<named-content xmlns:xlink="http://www.w3.org/1999/xlink" content-type="dwc:institutional_code" xlink:type="simple">MNHN</named-content>-IM-2000-22966) is only compatible with <italic><tp:taxon-name><tp:taxon-name-part taxon-name-part-type="genus" reg="Peronia">P.</tp:taxon-name-part> <tp:taxon-name-part taxon-name-part-type="species" reg="peronii">peronii</tp:taxon-name-part></tp:taxon-name></italic> (Table <xref ref-type="table" rid="T4">4</xref>). The length of the lectotype (70 mm, preserved) is also far more compatible with <italic><tp:taxon-name><tp:taxon-name-part taxon-name-part-type="genus" reg="Peronia">P.</tp:taxon-name-part> <tp:taxon-name-part taxon-name-part-type="species" reg="peronii">peronii</tp:taxon-name-part></tp:taxon-name></italic> than with <italic><tp:taxon-name><tp:taxon-name-part taxon-name-part-type="genus" reg="Peronia">P.</tp:taxon-name-part> <tp:taxon-name-part taxon-name-part-type="species" reg="verruculata">verruculata</tp:taxon-name-part></tp:taxon-name></italic>, another species found in West Papua. Our many individuals of <italic><tp:taxon-name><tp:taxon-name-part taxon-name-part-type="genus" reg="Peronia">P.</tp:taxon-name-part> <tp:taxon-name-part taxon-name-part-type="species" reg="verruculata">verruculata</tp:taxon-name-part></tp:taxon-name></italic> are all less than 60 mm long (alive), except a single individual from New Caledonia (73 mm alive). Given their small size, the two paralectotypes (<named-content xmlns:xlink="http://www.w3.org/1999/xlink" content-type="dwc:institutional_code" xlink:type="simple">MNHN</named-content>-IM-2000-33701) likely belong to <italic><tp:taxon-name><tp:taxon-name-part taxon-name-part-type="genus" reg="Peronia">P.</tp:taxon-name-part> <tp:taxon-name-part taxon-name-part-type="species" reg="verruculata">verruculata</tp:taxon-name-part></tp:taxon-name></italic> (unit #1) instead of <italic><tp:taxon-name><tp:taxon-name-part taxon-name-part-type="genus" reg="Peronia">P.</tp:taxon-name-part> <tp:taxon-name-part taxon-name-part-type="species" reg="peronii">peronii</tp:taxon-name-part></tp:taxon-name></italic>, which would not be surprising at all because the type locality of <italic><tp:taxon-name><tp:taxon-name-part taxon-name-part-type="genus" reg="Onchidium">O.</tp:taxon-name-part> <tp:taxon-name-part taxon-name-part-type="species" reg="ferrugineum">ferrugineum</tp:taxon-name-part></tp:taxon-name></italic> (a junior synonym of <italic><tp:taxon-name><tp:taxon-name-part taxon-name-part-type="genus" reg="Peronia">P.</tp:taxon-name-part> <tp:taxon-name-part taxon-name-part-type="species" reg="verruculata">verruculata</tp:taxon-name-part></tp:taxon-name></italic>) is the same as that of <italic><tp:taxon-name><tp:taxon-name-part taxon-name-part-type="genus" reg="Onchidium">O.</tp:taxon-name-part> <tp:taxon-name-part taxon-name-part-type="species" reg="punctatum">punctatum</tp:taxon-name-part></tp:taxon-name></italic> (Manokwari, West Papua, Indonesia). At the end of the description of <italic><tp:taxon-name><tp:taxon-name-part taxon-name-part-type="genus" reg="Onchidium">O.</tp:taxon-name-part> <tp:taxon-name-part taxon-name-part-type="species" reg="punctatum">punctatum</tp:taxon-name-part></tp:taxon-name></italic>, Quoy &amp; Gaimard (1832: 216) also mention in passing that they also found <italic><tp:taxon-name><tp:taxon-name-part taxon-name-part-type="genus" reg="Onchidium">Onchidium</tp:taxon-name-part> <tp:taxon-name-part taxon-name-part-type="species" reg="tonganum">tonganum</tp:taxon-name-part></tp:taxon-name></italic> in Port Dorey (i.e., Manokwari, West Papua, Indonesia) and they even point out that local inhabitants know how to distinguish both species. Both <italic><tp:taxon-name><tp:taxon-name-part taxon-name-part-type="genus" reg="Onchidium">O.</tp:taxon-name-part> <tp:taxon-name-part taxon-name-part-type="species" reg="punctatum">punctatum</tp:taxon-name-part></tp:taxon-name></italic> and <italic><tp:taxon-name><tp:taxon-name-part taxon-name-part-type="genus" reg="Onchidium">O.</tp:taxon-name-part> <tp:taxon-name-part taxon-name-part-type="species" reg="tonganum">tonganum</tp:taxon-name-part></tp:taxon-name></italic> are regarded here as junior synonyms of <italic><tp:taxon-name><tp:taxon-name-part taxon-name-part-type="genus" reg="Peronia">P.</tp:taxon-name-part> <tp:taxon-name-part taxon-name-part-type="species" reg="peronii">peronii</tp:taxon-name-part></tp:taxon-name></italic>. However, it remains true that there are two sympatric <italic><tp:taxon-name><tp:taxon-name-part taxon-name-part-type="genus" reg="Peronia">Peronia</tp:taxon-name-part></tp:taxon-name></italic> species in West Papua, <italic><tp:taxon-name><tp:taxon-name-part taxon-name-part-type="genus" reg="Peronia">P.</tp:taxon-name-part> <tp:taxon-name-part taxon-name-part-type="species" reg="verruculata">verruculata</tp:taxon-name-part></tp:taxon-name></italic> and <italic><tp:taxon-name><tp:taxon-name-part taxon-name-part-type="genus" reg="Peronia">P.</tp:taxon-name-part> <tp:taxon-name-part taxon-name-part-type="species" reg="peronii">peronii</tp:taxon-name-part></tp:taxon-name></italic>, which can be distinguished in the field based on animal length (except, of course, for individuals measuring less than 60 mm long).</p><p><xref ref-type="bibr" rid="B16">Bergh (1884a</xref>: 129–142, pl. IV, figs 25–27, pl. V, figs 1–27, pl. VI, figs 5–18, 20, 21) described <italic><tp:taxon-name><tp:taxon-name-part taxon-name-part-type="genus" reg="Onchidium">Onchidium</tp:taxon-name-part> <tp:taxon-name-part taxon-name-part-type="species" reg="melanopneumon">melanopneumon</tp:taxon-name-part></tp:taxon-name></italic> from a single individual (65/40 mm) from Fiji. This specimen was completely dissected by Bergh and is now empty (<named-content xmlns:xlink="http://www.w3.org/1999/xlink" content-type="dwc:institutional_code" xlink:type="simple">NHMUK</named-content> 1888.5.30.39). <italic><tp:taxon-name><tp:taxon-name-part taxon-name-part-type="genus" reg="Onchidium">Onchidium</tp:taxon-name-part> <tp:taxon-name-part taxon-name-part-type="species" reg="melanopneumon">melanopneumon</tp:taxon-name-part></tp:taxon-name></italic> applies to a <italic><tp:taxon-name><tp:taxon-name-part taxon-name-part-type="genus" reg="Peronia">Peronia</tp:taxon-name-part></tp:taxon-name></italic> species due to the presence of dorsal gills, and the length (4 mm) of the spine of the accessory penial gland indicates that it applies to <italic><tp:taxon-name><tp:taxon-name-part taxon-name-part-type="genus" reg="Peronia">P.</tp:taxon-name-part> <tp:taxon-name-part taxon-name-part-type="species" reg="peronii">peronii</tp:taxon-name-part></tp:taxon-name></italic> (Table <xref ref-type="table" rid="T4">4</xref>). Its intestinal loops (<xref ref-type="bibr" rid="B16">Bergh 1884a</xref>: pl. V, fig. 27) are also similar to those found in <italic><tp:taxon-name><tp:taxon-name-part taxon-name-part-type="genus" reg="Peronia">P.</tp:taxon-name-part> <tp:taxon-name-part taxon-name-part-type="species" reg="peronii">peronii</tp:taxon-name-part></tp:taxon-name></italic>, although the transitional loop is slightly past the 3 o’clock limit. As a result, <italic><tp:taxon-name><tp:taxon-name-part taxon-name-part-type="genus" reg="Onchidium">O.</tp:taxon-name-part> <tp:taxon-name-part taxon-name-part-type="species" reg="melanopneumon">melanopneumon</tp:taxon-name-part></tp:taxon-name></italic> is regarded as a junior synonym of <italic><tp:taxon-name><tp:taxon-name-part taxon-name-part-type="genus" reg="Peronia">P.</tp:taxon-name-part> <tp:taxon-name-part taxon-name-part-type="species" reg="peronii">peronii</tp:taxon-name-part></tp:taxon-name></italic>. <xref ref-type="bibr" rid="B17">Bergh (1884b</xref>: 263; <xref ref-type="bibr" rid="B18">1885</xref>: 176) briefly mentioned again <italic><tp:taxon-name><tp:taxon-name-part taxon-name-part-type="genus" reg="Onchidium">O.</tp:taxon-name-part> <tp:taxon-name-part taxon-name-part-type="species" reg="melanopneumon">melanopneumon</tp:taxon-name-part></tp:taxon-name></italic> in a comparative study on the affinities of onchidiids.</p><p><xref ref-type="bibr" rid="B108">Labbé (1934a</xref>: 197–198, figs 9–11) described <italic><tp:taxon-name><tp:taxon-name-part taxon-name-part-type="genus" reg="Paraperonia">Paraperonia</tp:taxon-name-part> <tp:taxon-name-part taxon-name-part-type="species" reg="fidjiensis">fidjiensis</tp:taxon-name-part></tp:taxon-name></italic> based on seven individuals from Fiji, one of which could be found and is designated as the lectotype (<named-content xmlns:xlink="http://www.w3.org/1999/xlink" content-type="dwc:institutional_code" xlink:type="simple">MNHN</named-content>-IM-2000-33692). Because all reproductive parts are missing, the length of the spine of the accessory penial gland cannot be checked. However, according to <xref ref-type="bibr" rid="B108">Labbé (1934a</xref>: 197, fig. 10), the spine of the accessory penial gland is 5 mm long, which is only compatible with <italic><tp:taxon-name><tp:taxon-name-part taxon-name-part-type="genus" reg="Peronia">P.</tp:taxon-name-part> <tp:taxon-name-part taxon-name-part-type="species" reg="peronii">peronii</tp:taxon-name-part></tp:taxon-name></italic> (Table <xref ref-type="table" rid="T4">4</xref>), and is the longest spine known in <italic><tp:taxon-name><tp:taxon-name-part taxon-name-part-type="genus" reg="Peronia">P.</tp:taxon-name-part> <tp:taxon-name-part taxon-name-part-type="species" reg="peronii">peronii</tp:taxon-name-part></tp:taxon-name></italic>. The intestinal loops of the lectotype of <italic><tp:taxon-name><tp:taxon-name-part taxon-name-part-type="genus" reg="Paraperonia">P.</tp:taxon-name-part> <tp:taxon-name-part taxon-name-part-type="species" reg="fidjiensis">fidjiensis</tp:taxon-name-part></tp:taxon-name></italic> are clearly of type I, with a transitional loop oriented at ~ 1 o’clock (Fig. <xref ref-type="fig" rid="F11">9E</xref>), even though <xref ref-type="bibr" rid="B108">Labbé (1934a</xref>: 197) erroneously described them a type V, which is a mistake he often made. Given the length of the lectotype (60 mm) and, most importantly, the length of the spine of the accessory penial gland, <italic><tp:taxon-name><tp:taxon-name-part taxon-name-part-type="genus" reg="Paraperonia">P.</tp:taxon-name-part> <tp:taxon-name-part taxon-name-part-type="species" reg="fidjiensis">fidjiensis</tp:taxon-name-part></tp:taxon-name></italic> is regarded as a junior synonym of <italic><tp:taxon-name><tp:taxon-name-part taxon-name-part-type="genus" reg="Peronia">P.</tp:taxon-name-part> <tp:taxon-name-part taxon-name-part-type="species" reg="peronii">peronii</tp:taxon-name-part></tp:taxon-name></italic>.</p><p><bold><italic>Secondary literature</italic>.</bold> Several early authors mentioned Cuvier’s <italic><tp:taxon-name><tp:taxon-name-part taxon-name-part-type="genus" reg="Onchidium">Onchidium</tp:taxon-name-part> <tp:taxon-name-part taxon-name-part-type="species" reg="peronii">peronii</tp:taxon-name-part></tp:taxon-name></italic> without any new material (<xref ref-type="bibr" rid="B44">Cuvier 1816</xref>: 411; <xref ref-type="bibr" rid="B45">Cuvier 1830</xref>: 46; Férussac 1822: xxxi; <xref ref-type="bibr" rid="B72">Fleming 1822a</xref>: 574; <xref ref-type="bibr" rid="B73">Fleming 1822b</xref>: 463; <xref ref-type="bibr" rid="B112">Lamarck 1822</xref>: 46; <xref ref-type="bibr" rid="B188">Voigt 1834</xref>: 101). <xref ref-type="bibr" rid="B139">Oken (1834a</xref>: 287) transferred Quoy and Gaimard’s (1832) <italic><tp:taxon-name><tp:taxon-name-part taxon-name-part-type="genus" reg="Onchidium">Onchidium</tp:taxon-name-part> <tp:taxon-name-part taxon-name-part-type="species" reg="tonganum">tonganum</tp:taxon-name-part></tp:taxon-name></italic> and <italic><tp:taxon-name><tp:taxon-name-part taxon-name-part-type="genus" reg="Onchidium">O.</tp:taxon-name-part> <tp:taxon-name-part taxon-name-part-type="species" reg="punctatum">punctatum</tp:taxon-name-part></tp:taxon-name></italic> to <italic><tp:taxon-name><tp:taxon-name-part taxon-name-part-type="genus" reg="Peronia">Peronia</tp:taxon-name-part></tp:taxon-name></italic> but with no justification.</p><p>In the seventh volume of the second edition of Lamarck’s <italic>Histoire naturelle des animaux sans vertèbres</italic>, which was revised by <xref ref-type="bibr" rid="B63">Deshayes and Milne-Edwards (1836)</xref>, <italic><tp:taxon-name><tp:taxon-name-part taxon-name-part-type="genus" reg="Peronia">P.</tp:taxon-name-part> <tp:taxon-name-part taxon-name-part-type="species" reg="mauritiana">mauritiana</tp:taxon-name-part></tp:taxon-name></italic> is proposed as a synonym of <italic><tp:taxon-name><tp:taxon-name-part taxon-name-part-type="genus" reg="Onchidium">Onchidium</tp:taxon-name-part> <tp:taxon-name-part taxon-name-part-type="species" reg="peronii">peronii</tp:taxon-name-part></tp:taxon-name></italic>. However, as a reference for <italic><tp:taxon-name><tp:taxon-name-part taxon-name-part-type="genus" reg="Peronia">P.</tp:taxon-name-part> <tp:taxon-name-part taxon-name-part-type="species" reg="mauritiana">mauritiana</tp:taxon-name-part></tp:taxon-name></italic>, the authors mentioned the illustration published by Blainville (1827: pl. 46, fig. 7) in the <italic>Atlas</italic> of his <italic>Manuel</italic> which differs from that published by <xref ref-type="bibr" rid="B43">Cuvier (1804</xref>: pl. 6, fig. 1) and may or may not refer to <italic><tp:taxon-name><tp:taxon-name-part taxon-name-part-type="genus" reg="Peronia">Peronia</tp:taxon-name-part> <tp:taxon-name-part taxon-name-part-type="species" reg="mauritiana">mauritiana</tp:taxon-name-part></tp:taxon-name></italic>.</p><p>John Edward <xref ref-type="bibr" rid="B86">Gray (1850</xref>: 117) listed <italic><tp:taxon-name><tp:taxon-name-part taxon-name-part-type="genus" reg="Onchidium">Onchidium</tp:taxon-name-part> <tp:taxon-name-part taxon-name-part-type="species" reg="peronii">peronii</tp:taxon-name-part></tp:taxon-name></italic> as a synonym of <italic><tp:taxon-name><tp:taxon-name-part taxon-name-part-type="genus" reg="Peronia">P.</tp:taxon-name-part> <tp:taxon-name-part taxon-name-part-type="species" reg="mauritiana">mauritiana</tp:taxon-name-part></tp:taxon-name></italic> and his wife Maria Emma <xref ref-type="bibr" rid="B86">Gray (1850</xref>: pl. 181, fig. 7) reproduced <xref ref-type="bibr" rid="B43">Cuvier’s (1804</xref>: pl. 6, fig. 1) original figure of the dorsal notum of <italic><tp:taxon-name><tp:taxon-name-part taxon-name-part-type="genus" reg="Onchidium">Onchidium</tp:taxon-name-part> <tp:taxon-name-part taxon-name-part-type="species" reg="peronii">peronii</tp:taxon-name-part></tp:taxon-name></italic>. As a result, JE <xref ref-type="bibr" rid="B86">Gray (1850</xref>: 117) and ME <xref ref-type="bibr" rid="B86">Gray (1850</xref>: pl. 181, fig. 7) are listed above as correct references of <italic><tp:taxon-name><tp:taxon-name-part taxon-name-part-type="genus" reg="Onchidium">O.</tp:taxon-name-part> <tp:taxon-name-part taxon-name-part-type="species" reg="peronii">peronii</tp:taxon-name-part></tp:taxon-name></italic>. In the same work, JE <xref ref-type="bibr" rid="B86">Gray (1850</xref>: 117) regarded <italic><tp:taxon-name><tp:taxon-name-part taxon-name-part-type="genus" reg="Peronia">P.</tp:taxon-name-part> <tp:taxon-name-part taxon-name-part-type="species" reg="punctata">punctata</tp:taxon-name-part></tp:taxon-name></italic> and <italic><tp:taxon-name><tp:taxon-name-part taxon-name-part-type="genus" reg="Peronia">P.</tp:taxon-name-part> <tp:taxon-name-part taxon-name-part-type="species" reg="tongana">tongana</tp:taxon-name-part></tp:taxon-name></italic> (as spelling mistake <italic><tp:taxon-name><tp:taxon-name-part taxon-name-part-type="genus" reg="Peronia"/><tp:taxon-name-part taxon-name-part-type="species" reg="tongensis">tongensis</tp:taxon-name-part></tp:taxon-name></italic>) as valid, and ME <xref ref-type="bibr" rid="B86">Gray (1850</xref>: pl. 182, fig. 1, pl. 183, fig. 3) reproduced the original illustrations by Quoy and Gaimard (1832: pl. 15, figs 17, 18, 27, 28). As a result, those names are also listed above as correct references. According to JE <xref ref-type="bibr" rid="B86">Gray (1850</xref>: 117), <italic><tp:taxon-name><tp:taxon-name-part taxon-name-part-type="genus" reg="Peronia">P.</tp:taxon-name-part> <tp:taxon-name-part taxon-name-part-type="species" reg="mauritiana">mauritiana</tp:taxon-name-part></tp:taxon-name></italic> (as <italic>mauriciana</italic>) was a valid <italic><tp:taxon-name><tp:taxon-name-part taxon-name-part-type="genus" reg="Peronia">Peronia</tp:taxon-name-part></tp:taxon-name></italic> species name but ME <xref ref-type="bibr" rid="B86">Gray (1850</xref>: pl. 183, fig. 2) reproduced Blainville’s (1827: pl. 46, fig. 7) illustration which differs from that published by <xref ref-type="bibr" rid="B43">Cuvier (1804</xref>: pl. 6, fig. 1) and which may or may not refer to <italic><tp:taxon-name><tp:taxon-name-part taxon-name-part-type="genus" reg="Peronia">P.</tp:taxon-name-part> <tp:taxon-name-part taxon-name-part-type="species" reg="peronii">peronii</tp:taxon-name-part></tp:taxon-name></italic> because there are two <italic><tp:taxon-name><tp:taxon-name-part taxon-name-part-type="genus" reg="Peronia">Peronia</tp:taxon-name-part></tp:taxon-name></italic> species in Mauritius (Fig. <xref ref-type="fig" rid="F8">6</xref>). Therefore, ME <xref ref-type="bibr" rid="B86">Gray’s (1850</xref>: pl. 183, fig. 2) <italic><tp:taxon-name><tp:taxon-name-part taxon-name-part-type="genus" reg="Peronia">Peronia</tp:taxon-name-part> <tp:taxon-name-part taxon-name-part-type="species" reg="mauritiana">mauritiana</tp:taxon-name-part></tp:taxon-name></italic> is not listed above as a correct reference of <italic><tp:taxon-name><tp:taxon-name-part taxon-name-part-type="genus" reg="Peronia">P.</tp:taxon-name-part> <tp:taxon-name-part taxon-name-part-type="species" reg="peronii">peronii</tp:taxon-name-part></tp:taxon-name></italic>. And, finally, ME <xref ref-type="bibr" rid="B86">Gray’s (1850</xref>: pl. 183, figs 4, 4a, 5) reproductions of <xref ref-type="bibr" rid="B157">Savigny’s (1817</xref>: pl. II, figs 3.1–3.3) illustrations of <italic><tp:taxon-name><tp:taxon-name-part taxon-name-part-type="genus" reg="Onchidium">Onchidium</tp:taxon-name-part> <tp:taxon-name-part taxon-name-part-type="species" reg="peronii">peronii</tp:taxon-name-part></tp:taxon-name></italic> from the Red Sea do not represent <italic><tp:taxon-name><tp:taxon-name-part taxon-name-part-type="genus" reg="Peronia">P.</tp:taxon-name-part> <tp:taxon-name-part taxon-name-part-type="species" reg="peronii">peronii</tp:taxon-name-part></tp:taxon-name></italic> (see remarks on <italic><tp:taxon-name><tp:taxon-name-part taxon-name-part-type="genus" reg="Peronia">P.</tp:taxon-name-part> <tp:taxon-name-part taxon-name-part-type="species" reg="verruculata">verruculata</tp:taxon-name-part></tp:taxon-name></italic>).</p><p>Adams and Adams (1855: 235) merely listed <italic><tp:taxon-name><tp:taxon-name-part taxon-name-part-type="genus" reg="Peronia">Peronia</tp:taxon-name-part> <tp:taxon-name-part taxon-name-part-type="species" reg="mauritiana">mauritiana</tp:taxon-name-part></tp:taxon-name></italic>, <italic><tp:taxon-name><tp:taxon-name-part taxon-name-part-type="genus" reg="Peronia">P.</tp:taxon-name-part> <tp:taxon-name-part taxon-name-part-type="species" reg="peronii">peronii</tp:taxon-name-part></tp:taxon-name></italic>, <italic><tp:taxon-name><tp:taxon-name-part taxon-name-part-type="genus" reg="Peronia">P.</tp:taxon-name-part> <tp:taxon-name-part taxon-name-part-type="species" reg="punctata">punctata</tp:taxon-name-part></tp:taxon-name></italic>, and <italic><tp:taxon-name><tp:taxon-name-part taxon-name-part-type="genus" reg="Peronia">P.</tp:taxon-name-part> <tp:taxon-name-part taxon-name-part-type="species" reg="tongana">tongana</tp:taxon-name-part></tp:taxon-name></italic> as <italic><tp:taxon-name><tp:taxon-name-part taxon-name-part-type="genus" reg="Peronia">Peronia</tp:taxon-name-part></tp:taxon-name></italic> species names. Note that for <italic><tp:taxon-name><tp:taxon-name-part taxon-name-part-type="genus" reg="Peronia">P.</tp:taxon-name-part> <tp:taxon-name-part taxon-name-part-type="species" reg="peronii">peronii</tp:taxon-name-part></tp:taxon-name></italic>, they refer to Savigny’s illustrations of individuals from the Red Sea misidentified as <italic><tp:taxon-name><tp:taxon-name-part taxon-name-part-type="genus" reg="Peronia">P.</tp:taxon-name-part> <tp:taxon-name-part taxon-name-part-type="species" reg="peronii">peronii</tp:taxon-name-part></tp:taxon-name></italic> by Audouin instead of Cuvier’s original description of <italic><tp:taxon-name><tp:taxon-name-part taxon-name-part-type="genus" reg="Peronia">P.</tp:taxon-name-part> <tp:taxon-name-part taxon-name-part-type="species" reg="peronii">peronii</tp:taxon-name-part></tp:taxon-name></italic>, which means that Adams and Adams refer to <italic><tp:taxon-name><tp:taxon-name-part taxon-name-part-type="genus" reg="Peronia">P.</tp:taxon-name-part> <tp:taxon-name-part taxon-name-part-type="species" reg="verruculata">verruculata</tp:taxon-name-part></tp:taxon-name></italic> instead of <italic><tp:taxon-name><tp:taxon-name-part taxon-name-part-type="genus" reg="Peronia">P.</tp:taxon-name-part> <tp:taxon-name-part taxon-name-part-type="species" reg="peronii">peronii</tp:taxon-name-part></tp:taxon-name></italic> (see remarks on <italic><tp:taxon-name><tp:taxon-name-part taxon-name-part-type="genus" reg="Peronia">P.</tp:taxon-name-part> <tp:taxon-name-part taxon-name-part-type="species" reg="verruculata">verruculata</tp:taxon-name-part></tp:taxon-name></italic>). Adams and Adams (1855: pl. LXXXI, fig. 3) also reproduced the original illustration of <italic><tp:taxon-name><tp:taxon-name-part taxon-name-part-type="genus" reg="Onchidium">O.</tp:taxon-name-part> <tp:taxon-name-part taxon-name-part-type="species" reg="tonganum">tonganum</tp:taxon-name-part></tp:taxon-name></italic> by Quoy and Gaimard (1832: pl. 15, fig. 17).</p><p><xref ref-type="bibr" rid="B15">Berge (1855</xref>: 124) mentioned “<italic><tp:taxon-name><tp:taxon-name-part taxon-name-part-type="genus" reg="Onchidium">Onchidium</tp:taxon-name-part> <tp:taxon-name-part taxon-name-part-type="species" reg="peronii">peronii</tp:taxon-name-part></tp:taxon-name></italic> Cuv.” from the East Indies and the Red Sea but with no new material or literature reference except for a German translation of Cuvier’s <italic>Règne Animal</italic> by <xref ref-type="bibr" rid="B188">Voigt (1834</xref>: 101) as well as “Cuvier, Règ. anim. pl. 26, fig. 2.” <xref ref-type="bibr" rid="B15">Berge (1855</xref>: 124) followed <xref ref-type="bibr" rid="B188">Voigt (1834</xref>: 101) and accepted <italic><tp:taxon-name><tp:taxon-name-part taxon-name-part-type="genus" reg="Peronia">P.</tp:taxon-name-part> <tp:taxon-name-part taxon-name-part-type="species" reg="mauritiana">mauritiana</tp:taxon-name-part></tp:taxon-name></italic> as a synonym of <italic><tp:taxon-name><tp:taxon-name-part taxon-name-part-type="genus" reg="Onchidium">O.</tp:taxon-name-part> <tp:taxon-name-part taxon-name-part-type="species" reg="peronii">peronii</tp:taxon-name-part></tp:taxon-name></italic>. Cuvier’s illustration (pl. 26, fig. 2) mentioned by Berge was actually published after Cuvier’s death in the Disciples’ edition of the <italic>Règne Animal</italic> which was accompanied by beautiful illustrations. According to <xref ref-type="bibr" rid="B39">Cowan (1976)</xref>, the authorship for the mollusks should be attributed to <xref ref-type="bibr" rid="B61">Deshayes (1836–1845)</xref> who prepared the volume of text and the atlas published in livraisons between 1836 and 1845. However, the exact dates of publication are still unknown for most pages and plates, including for the page 69 and the plate 26 where <italic><tp:taxon-name><tp:taxon-name-part taxon-name-part-type="genus" reg="Onchidium">Onchidium</tp:taxon-name-part></tp:taxon-name></italic> is mentioned and illustrated. Note the spelling mistake <italic><tp:taxon-name><tp:taxon-name-part taxon-name-part-type="genus" reg="Unchidium">Unchidium</tp:taxon-name-part></tp:taxon-name></italic> on the figure caption of plate 26. The illustrations in both <xref ref-type="bibr" rid="B61">Deshayes (1836–1845</xref>: pl. 26, fig. 2) and <xref ref-type="bibr" rid="B15">Berge (1855</xref>: pl. 16, fig. 8) are mere reproductions of <xref ref-type="bibr" rid="B43">Cuvier’s (1804</xref>: pl. 6, fig. 5) anatomical drawing of <italic><tp:taxon-name><tp:taxon-name-part taxon-name-part-type="genus" reg="Onchidium">O.</tp:taxon-name-part> <tp:taxon-name-part taxon-name-part-type="species" reg="peronii">peronii</tp:taxon-name-part></tp:taxon-name></italic>. <xref ref-type="bibr" rid="B15">Berge (1855</xref>: 124) also mentioned “<italic><tp:taxon-name><tp:taxon-name-part taxon-name-part-type="genus" reg="Onchidium">Onchidium</tp:taxon-name-part> <tp:taxon-name-part taxon-name-part-type="species" reg="punctatum">punctatum</tp:taxon-name-part></tp:taxon-name></italic> Quoy” from Australia (as Neuholland) but with no new material or literature reference except for another illustration (pl. 26, fig.1) from the Disciples’ edition of the <italic>Règne Animal</italic>. Again, the illustrations in both <xref ref-type="bibr" rid="B61">Deshayes (1836–1845</xref>: pl. 26, fig. 1) and <xref ref-type="bibr" rid="B15">Berge (1855</xref>: pl. 21, fig. 7) are mere reproductions of Quoy and Gaimard’s (1832: pl. 15, fig. 27) original illustration of <italic><tp:taxon-name><tp:taxon-name-part taxon-name-part-type="genus" reg="Onchidium">O.</tp:taxon-name-part> <tp:taxon-name-part taxon-name-part-type="species" reg="punctatum">punctatum</tp:taxon-name-part></tp:taxon-name></italic>. It cannot be determined which species Berge referred to exactly (because the localities mentioned by Berge are not the type localities).</p><p>The record of <italic><tp:taxon-name><tp:taxon-name-part taxon-name-part-type="genus" reg="Onchidium">Onchidium</tp:taxon-name-part> <tp:taxon-name-part taxon-name-part-type="species" reg="peronii">peronii</tp:taxon-name-part></tp:taxon-name></italic> from Natal, South Africa (<xref ref-type="bibr" rid="B106">Krauss 1848</xref>: 72) likely is a record of <italic><tp:taxon-name><tp:taxon-name-part taxon-name-part-type="genus" reg="Peronia">P.</tp:taxon-name-part> <tp:taxon-name-part taxon-name-part-type="species" reg="madagascariensis">madagascariensis</tp:taxon-name-part></tp:taxon-name></italic>, the only <italic><tp:taxon-name><tp:taxon-name-part taxon-name-part-type="genus" reg="Peronia">Peronia</tp:taxon-name-part></tp:taxon-name></italic> species known in South Africa so far (see remarks on <italic><tp:taxon-name><tp:taxon-name-part taxon-name-part-type="genus" reg="Peronia">P.</tp:taxon-name-part> <tp:taxon-name-part taxon-name-part-type="species" reg="madagascariensis">madagascariensis</tp:taxon-name-part></tp:taxon-name></italic>). However, <italic><tp:taxon-name><tp:taxon-name-part taxon-name-part-type="genus" reg="Peronia">P.</tp:taxon-name-part> <tp:taxon-name-part taxon-name-part-type="species" reg="verruculata">verruculata</tp:taxon-name-part></tp:taxon-name></italic> (unit #5) could also be present in northeastern South Africa because its southernmost known locality is in Maputo, Mozambique (ca. 26°S). This record by Krauss was mentioned again by a few authors (<xref ref-type="bibr" rid="B174">Sturany 1898</xref>: 73; <xref ref-type="bibr" rid="B36">Collinge 1910</xref>: 171; <xref ref-type="bibr" rid="B37">Connolly 1912</xref>: 224–225; <xref ref-type="bibr" rid="B38">Connolly 1939</xref>: 454).</p><p><xref ref-type="bibr" rid="B32">Chenu (1859</xref>: 474, fig. 3505) mentioned <italic><tp:taxon-name><tp:taxon-name-part taxon-name-part-type="genus" reg="Peronia">Peronia</tp:taxon-name-part> <tp:taxon-name-part taxon-name-part-type="species" reg="punctata">punctata</tp:taxon-name-part></tp:taxon-name></italic> with no additional material or records, and with a reference to Quoy and Gaimard’s (1832: pl. 15, fig. 27) original illustration of <italic><tp:taxon-name><tp:taxon-name-part taxon-name-part-type="genus" reg="Onchidium">O.</tp:taxon-name-part> <tp:taxon-name-part taxon-name-part-type="species" reg="punctatum">punctatum</tp:taxon-name-part></tp:taxon-name></italic>.</p><p><xref ref-type="bibr" rid="B102">Keferstein (1865a</xref>: pl. CII, fig. 20) reproduced Quoy and Gaimard’s (1832: pl. 15, fig. 17) original illustration of <italic><tp:taxon-name><tp:taxon-name-part taxon-name-part-type="genus" reg="Onchidium">Onchidium</tp:taxon-name-part> <tp:taxon-name-part taxon-name-part-type="species" reg="tonganum">tonganum</tp:taxon-name-part></tp:taxon-name></italic>, which he classified in <italic><tp:taxon-name><tp:taxon-name-part taxon-name-part-type="genus" reg="Peronia">Peronia</tp:taxon-name-part></tp:taxon-name></italic>. <xref ref-type="bibr" rid="B102">Keferstein (1865a</xref>: pl. CIII, fig. 1) also reproduced <xref ref-type="bibr" rid="B43">Cuvier’s (1804</xref>: pl. 6, fig. 4) original illustration of the internal anatomy of <italic><tp:taxon-name><tp:taxon-name-part taxon-name-part-type="genus" reg="Onchidium">O.</tp:taxon-name-part> <tp:taxon-name-part taxon-name-part-type="species" reg="peronii">peronii</tp:taxon-name-part></tp:taxon-name></italic>, which he also classified in <italic><tp:taxon-name><tp:taxon-name-part taxon-name-part-type="genus" reg="Peronia">Peronia</tp:taxon-name-part></tp:taxon-name></italic>.</p><p>Based on the collections of the Galathea Expedition preserved in Copenhagen, <xref ref-type="bibr" rid="B130">Mörch (1872a</xref>: 28; <xref ref-type="bibr" rid="B131">1872b</xref>: 325) mentioned <italic><tp:taxon-name><tp:taxon-name-part taxon-name-part-type="genus" reg="Peronia">Peronia</tp:taxon-name-part> <tp:taxon-name-part taxon-name-part-type="species" reg="verruculata">verruculata</tp:taxon-name-part></tp:taxon-name></italic> (as spelling mistake <italic><tp:taxon-name><tp:taxon-name-part taxon-name-part-type="genus" reg="Peronia"/><tp:taxon-name-part taxon-name-part-type="species" reg="vermiculata">vermiculata</tp:taxon-name-part></tp:taxon-name></italic> in 1872b) from Pulo Milu [Pulo Milo, Little Nicobar] and Nancouri [Nancowry, Nicobar Islands], where he says it is common. Given the animal size (up to 133 mm long alive), we agree with <xref ref-type="bibr" rid="B92">Hoffmann (1928</xref>: 71) that Mörch’s record is very likely a record of <italic><tp:taxon-name><tp:taxon-name-part taxon-name-part-type="genus" reg="Peronia">P.</tp:taxon-name-part> <tp:taxon-name-part taxon-name-part-type="species" reg="peronii">peronii</tp:taxon-name-part></tp:taxon-name></italic>. The preserved specimen (88/38 mm) reported by <xref ref-type="bibr" rid="B130">Mörch (1872a</xref>: 28; <xref ref-type="bibr" rid="B131">1872b</xref>: 325) from the Galathea collections most likely is the specimen identified by Semper as <italic><tp:taxon-name><tp:taxon-name-part taxon-name-part-type="genus" reg="Onchidium">Onchidium</tp:taxon-name-part> <tp:taxon-name-part taxon-name-part-type="species" reg="tonganum">tonganum</tp:taxon-name-part></tp:taxon-name></italic>, described by <xref ref-type="bibr" rid="B16">Bergh (1884a</xref>: 142–148, pl. VI, fig. 19, pl. VII, figs 1–6), examined by <xref ref-type="bibr" rid="B92">Hoffmann (1928</xref>: 44) for his description of <italic><tp:taxon-name><tp:taxon-name-part taxon-name-part-type="genus" reg="Onchidium">O.</tp:taxon-name-part> <tp:taxon-name-part taxon-name-part-type="species" reg="peronii">peronii</tp:taxon-name-part></tp:taxon-name></italic>, and finally re-examined for the present study (<named-content xmlns:xlink="http://www.w3.org/1999/xlink" content-type="dwc:institutional_code" xlink:type="simple">NHMD</named-content> 613753). <xref ref-type="bibr" rid="B17">Bergh (1884b</xref>: 264; <xref ref-type="bibr" rid="B18">1885</xref>: 177) briefly mentioned <italic><tp:taxon-name><tp:taxon-name-part taxon-name-part-type="genus" reg="Onchidium">O.</tp:taxon-name-part> <tp:taxon-name-part taxon-name-part-type="species" reg="tonganum">tonganum</tp:taxon-name-part></tp:taxon-name></italic> again in a comparative study on the affinities of onchidiids. <xref ref-type="bibr" rid="B130">Mörch (1872a</xref>: 28; <xref ref-type="bibr" rid="B131">1872b</xref>: 325) mentioned <italic><tp:taxon-name><tp:taxon-name-part taxon-name-part-type="genus" reg="Peronia">Peronia</tp:taxon-name-part> <tp:taxon-name-part taxon-name-part-type="species" reg="mauritiana">mauritiana</tp:taxon-name-part></tp:taxon-name></italic> from Sambelong, Great Nicobar, Nicobar Islands, based on much smaller individuals from the collections of the Galathea Expedition in Copenhagen, which are a record for <italic><tp:taxon-name><tp:taxon-name-part taxon-name-part-type="genus" reg="Peronia">Peronia</tp:taxon-name-part> <tp:taxon-name-part taxon-name-part-type="species" reg="verruculata">verruculata</tp:taxon-name-part></tp:taxon-name></italic> (see remarks on that species).</p><p>The record of <italic><tp:taxon-name><tp:taxon-name-part taxon-name-part-type="genus" reg="Onchidium">Onchidium</tp:taxon-name-part> <tp:taxon-name-part taxon-name-part-type="species" reg="mauritianum">mauritianum</tp:taxon-name-part></tp:taxon-name></italic> from the Red Sea by <xref ref-type="bibr" rid="B141">Pagenstecher (1877</xref>: 62) refers to either <italic><tp:taxon-name><tp:taxon-name-part taxon-name-part-type="genus" reg="Peronia">Peronia</tp:taxon-name-part> <tp:taxon-name-part taxon-name-part-type="species" reg="verruculata">verruculata</tp:taxon-name-part></tp:taxon-name></italic> or <italic><tp:taxon-name><tp:taxon-name-part taxon-name-part-type="genus" reg="Peronia">P.</tp:taxon-name-part> <tp:taxon-name-part taxon-name-part-type="species" reg="madagascariensis">madagascariensis</tp:taxon-name-part></tp:taxon-name></italic> (Fig. <xref ref-type="fig" rid="F8">6</xref>).</p><p>The records of <italic><tp:taxon-name><tp:taxon-name-part taxon-name-part-type="genus" reg="Onchidium">Onchidium</tp:taxon-name-part> <tp:taxon-name-part taxon-name-part-type="species" reg="peronii">peronii</tp:taxon-name-part></tp:taxon-name></italic> from Mozambique by <xref ref-type="bibr" rid="B124">Martens (1879</xref>: 735) in Ibo Island (ca. 12°21'S) and Inhambane (ca. 23°52'S) are within the geographical range of both <italic><tp:taxon-name><tp:taxon-name-part taxon-name-part-type="genus" reg="Peronia">P.</tp:taxon-name-part> <tp:taxon-name-part taxon-name-part-type="species" reg="verruculata">verruculata</tp:taxon-name-part></tp:taxon-name></italic> (unit #5) and <italic><tp:taxon-name><tp:taxon-name-part taxon-name-part-type="genus" reg="Peronia">P.</tp:taxon-name-part> <tp:taxon-name-part taxon-name-part-type="species" reg="madagascariensis">madagascariensis</tp:taxon-name-part></tp:taxon-name></italic> (Fig. <xref ref-type="fig" rid="F8">6</xref>). It is not possible to know to what species Martens was referring; this record by Martens was mentioned twice by <xref ref-type="bibr" rid="B37">Connolly (1912</xref>: 225; <xref ref-type="bibr" rid="B38">1939</xref>: 454).</p><p>Semper (1880: 258–260, pl. XIX, figs 2, 9, pl. XXII, figs 1, 2, 10) referred to huge onchidiid slugs (from 50 to 105 mm, preserved) as Quoy and Gaimard’s (1832) <italic><tp:taxon-name><tp:taxon-name-part taxon-name-part-type="genus" reg="Onchidium">Onchidium</tp:taxon-name-part> <tp:taxon-name-part taxon-name-part-type="species" reg="tonganum">tonganum</tp:taxon-name-part></tp:taxon-name></italic> and merely suggested, with a question mark, that <italic><tp:taxon-name><tp:taxon-name-part taxon-name-part-type="genus" reg="Onchidium">O.</tp:taxon-name-part> <tp:taxon-name-part taxon-name-part-type="species" reg="peronii">peronii</tp:taxon-name-part></tp:taxon-name></italic> could refer to the same species. Semper (1880: 258) listed five geographical records for <italic><tp:taxon-name><tp:taxon-name-part taxon-name-part-type="genus" reg="Onchidium">O.</tp:taxon-name-part> <tp:taxon-name-part taxon-name-part-type="species" reg="tonganum">tonganum</tp:taxon-name-part></tp:taxon-name></italic>: Tonga and West Papua (as Port Dorey), from Quoy and Gaimard (1832); Mauritius, based on some material from the Vienna and Kiel museums; Samoa, based on some material from the Museum Godeffroy; and Bohol, Philippines, based on his own collections. Semper (1880: 258) indicated that the specimens he examined were from 50 to 105 mm long, preserved, and that the smallest individual was found in Mauritius. His anatomical description perfectly matches the anatomy of <italic><tp:taxon-name><tp:taxon-name-part taxon-name-part-type="genus" reg="Peronia">P.</tp:taxon-name-part> <tp:taxon-name-part taxon-name-part-type="species" reg="peronii">peronii</tp:taxon-name-part></tp:taxon-name></italic>. In particular, a spine of an accessory penial gland measuring 4 mm long is only compatible with <italic><tp:taxon-name><tp:taxon-name-part taxon-name-part-type="genus" reg="Peronia">P.</tp:taxon-name-part> <tp:taxon-name-part taxon-name-part-type="species" reg="peronii">peronii</tp:taxon-name-part></tp:taxon-name></italic> (Table <xref ref-type="table" rid="T4">4</xref>). However, he did not clearly indicate whether he observed a long spine in every specimen. It cannot be excluded that he measured the length of the accessory penial gland spine only in a specimen from Mauritius. Therefore, the records of <italic><tp:taxon-name><tp:taxon-name-part taxon-name-part-type="genus" reg="Peronia">P.</tp:taxon-name-part> <tp:taxon-name-part taxon-name-part-type="species" reg="peronii">peronii</tp:taxon-name-part></tp:taxon-name></italic> in Bohol and in Samoa are regarded here as questionable, even though it is very possible that <italic><tp:taxon-name><tp:taxon-name-part taxon-name-part-type="genus" reg="Peronia">P.</tp:taxon-name-part> <tp:taxon-name-part taxon-name-part-type="species" reg="peronii">peronii</tp:taxon-name-part></tp:taxon-name></italic> lives in Samoa, given that it is so close to Tonga (800 km) and Fiji (1100 km).</p><p>Semper (1882: 290) thought that <xref ref-type="bibr" rid="B43">Cuvier’s (1804)</xref> original description of <italic><tp:taxon-name><tp:taxon-name-part taxon-name-part-type="genus" reg="Peronia">P.</tp:taxon-name-part> <tp:taxon-name-part taxon-name-part-type="species" reg="peronii">peronii</tp:taxon-name-part></tp:taxon-name></italic> was problematic because his drawing of the dorsal notum did not match the internal anatomy. Because Semper was convinced that Cuvier used specimens that did not belong to the same species, he thought that the name <italic><tp:taxon-name><tp:taxon-name-part taxon-name-part-type="genus" reg="Peronia">P.</tp:taxon-name-part> <tp:taxon-name-part taxon-name-part-type="species" reg="peronii">peronii</tp:taxon-name-part></tp:taxon-name></italic> should not be used. <xref ref-type="bibr" rid="B146">Plate (1893</xref>: 172–173) disagreed with Semper even without examining the type material of <italic><tp:taxon-name><tp:taxon-name-part taxon-name-part-type="genus" reg="Peronia">P.</tp:taxon-name-part> <tp:taxon-name-part taxon-name-part-type="species" reg="peronii">peronii</tp:taxon-name-part></tp:taxon-name></italic>. It is demonstrated here that the two type specimens described by Cuvier as <italic><tp:taxon-name><tp:taxon-name-part taxon-name-part-type="genus" reg="Peronia">P.</tp:taxon-name-part> <tp:taxon-name-part taxon-name-part-type="species" reg="peronii">peronii</tp:taxon-name-part></tp:taxon-name></italic> both belong to the same species (see above). Semper (1882: 268) was undecided about the nomenclatural status of what he called <italic><tp:taxon-name><tp:taxon-name-part taxon-name-part-type="genus" reg="Onchidium">Onchidium</tp:taxon-name-part> <tp:taxon-name-part taxon-name-part-type="species" reg="mauritianum">mauritianum</tp:taxon-name-part></tp:taxon-name></italic> (then a new combination), which he listed as one of the names for which a “closer inspection of the originals” was needed. Like most authors, he cited Blainville’s (1827: pl. 46, fig. 7) illustration (which is not part of Blainville’s original description) as a reference without realizing that it may or may not correspond to <italic><tp:taxon-name><tp:taxon-name-part taxon-name-part-type="genus" reg="Peronia">P.</tp:taxon-name-part> <tp:taxon-name-part taxon-name-part-type="species" reg="mauritiana">mauritiana</tp:taxon-name-part></tp:taxon-name></italic>, a junior objective synonym of <italic><tp:taxon-name><tp:taxon-name-part taxon-name-part-type="genus" reg="Peronia">P.</tp:taxon-name-part> <tp:taxon-name-part taxon-name-part-type="species" reg="peronii">peronii</tp:taxon-name-part></tp:taxon-name></italic>. Semper (1882: 289) was also undecided about the status of <italic><tp:taxon-name><tp:taxon-name-part taxon-name-part-type="genus" reg="Onchidium">Onchidium</tp:taxon-name-part> <tp:taxon-name-part taxon-name-part-type="species" reg="punctatum">punctatum</tp:taxon-name-part></tp:taxon-name></italic>, for which he erroneously thought that the type locality was unknown. He suggested that it might refer to the same species as <italic><tp:taxon-name><tp:taxon-name-part taxon-name-part-type="genus" reg="Onchidium">Onchidium</tp:taxon-name-part> <tp:taxon-name-part taxon-name-part-type="species" reg="tumidum">tumidum</tp:taxon-name-part></tp:taxon-name></italic>, which is not possible because <italic><tp:taxon-name><tp:taxon-name-part taxon-name-part-type="genus" reg="Onchidium">O.</tp:taxon-name-part> <tp:taxon-name-part taxon-name-part-type="species" reg="tumidum">tumidum</tp:taxon-name-part></tp:taxon-name></italic> was recently transferred to <italic><tp:taxon-name><tp:taxon-name-part taxon-name-part-type="genus" reg="Paromoionchis">Paromoionchis</tp:taxon-name-part></tp:taxon-name></italic> (<xref ref-type="bibr" rid="B55">Dayrat et al. 2019a</xref>).</p><p><xref ref-type="bibr" rid="B183">Tapparone Canefri (1883</xref>: 214) listed all of Semper’s geographic records for <italic><tp:taxon-name><tp:taxon-name-part taxon-name-part-type="genus" reg="Peronia">Peronia</tp:taxon-name-part> <tp:taxon-name-part taxon-name-part-type="species" reg="tongana">tongana</tp:taxon-name-part></tp:taxon-name></italic> with no new material or anatomical observations (see above). <xref ref-type="bibr" rid="B183">Tapparone Canefri (1883</xref>: 214) also regarded <italic><tp:taxon-name><tp:taxon-name-part taxon-name-part-type="genus" reg="Peronia">Peronia</tp:taxon-name-part> <tp:taxon-name-part taxon-name-part-type="species" reg="punctata">punctata</tp:taxon-name-part></tp:taxon-name></italic> as a valid species name, but with no other reference or material than the original description by Quoy and Gaimard (1832). Tapparone Canefri’s suggestion that <italic><tp:taxon-name><tp:taxon-name-part taxon-name-part-type="genus" reg="Peronia">Peronia</tp:taxon-name-part> <tp:taxon-name-part taxon-name-part-type="species" reg="punctata">punctata</tp:taxon-name-part></tp:taxon-name></italic> could refer to the same species as <italic><tp:taxon-name><tp:taxon-name-part taxon-name-part-type="genus" reg="Onchidium">Onchidium</tp:taxon-name-part> <tp:taxon-name-part taxon-name-part-type="species" reg="tumidum">tumidum</tp:taxon-name-part></tp:taxon-name></italic> must be rejected because <italic><tp:taxon-name><tp:taxon-name-part taxon-name-part-type="genus" reg="Onchidium">O.</tp:taxon-name-part> <tp:taxon-name-part taxon-name-part-type="species" reg="tumidum">tumidum</tp:taxon-name-part></tp:taxon-name></italic> was recently transferred to <italic><tp:taxon-name><tp:taxon-name-part taxon-name-part-type="genus" reg="Paromoionchis">Paromoionchis</tp:taxon-name-part></tp:taxon-name></italic> (<xref ref-type="bibr" rid="B55">Dayrat et al. 2019a</xref>).</p><p><xref ref-type="bibr" rid="B165">Smith (1884</xref>: 92) mentioned <tp:taxon-name><tp:taxon-name-part taxon-name-part-type="genus" reg="Onchidium">Onchidium</tp:taxon-name-part> (<tp:taxon-name-part taxon-name-part-type="subgenus" reg="Peronia">Peronia</tp:taxon-name-part>) <tp:taxon-name-part taxon-name-part-type="species" reg="punctatum">punctatum</tp:taxon-name-part></tp:taxon-name> from Albany Island and Thursday Island, in the Torres Strait, without any description. This is likely a record of <italic><tp:taxon-name><tp:taxon-name-part taxon-name-part-type="genus" reg="Peronia">Peronia</tp:taxon-name-part> <tp:taxon-name-part taxon-name-part-type="species" reg="verruculata">verruculata</tp:taxon-name-part></tp:taxon-name></italic> (unit #1), the only species thought to be present in the Torres Strait, although our study does not include any fresh material from the Torres Strait and <italic><tp:taxon-name><tp:taxon-name-part taxon-name-part-type="genus" reg="Peronia">P.</tp:taxon-name-part> <tp:taxon-name-part taxon-name-part-type="species" reg="peronii">peronii</tp:taxon-name-part></tp:taxon-name></italic> could also live there (Fig. <xref ref-type="fig" rid="F8">6</xref>). Note that Thursday Island also happens to be the type locality of <italic><tp:taxon-name><tp:taxon-name-part taxon-name-part-type="genus" reg="Scaphis">Scaphis</tp:taxon-name-part> <tp:taxon-name-part taxon-name-part-type="species" reg="viridis">viridis</tp:taxon-name-part></tp:taxon-name></italic>, a junior synonym of <italic><tp:taxon-name><tp:taxon-name-part taxon-name-part-type="genus" reg="Peronia">Peronia</tp:taxon-name-part> <tp:taxon-name-part taxon-name-part-type="species" reg="verruculata">verruculata</tp:taxon-name-part></tp:taxon-name></italic>.</p><p><xref ref-type="bibr" rid="B16">Bergh (1884a</xref>: 142–148, pl. VI, fig. 19, pl. VII, figs 1–6) described <italic>as <tp:taxon-name><tp:taxon-name-part taxon-name-part-type="genus" reg="Onchidium">Onchidium</tp:taxon-name-part> <tp:taxon-name-part taxon-name-part-type="species" reg="tonganum">tonganum</tp:taxon-name-part></tp:taxon-name></italic> a specimen from the collections of the Copenhagen Museum which was collected in the Nicobar Islands during the Galathea Expedition (station 305). That specimen (85/55 mm), dissected by Bergh, is in a jar (<named-content xmlns:xlink="http://www.w3.org/1999/xlink" content-type="dwc:institutional_code" xlink:type="simple">NHMD</named-content> 613753) with a second specimen (70/50 mm) which is still entire and not dissected by Bergh. Both specimens were re-examined for the present study, although Bergh’s measurement of the penial gland spine in the largest specimen (4.25 mm) could not be checked because internal organs are missing. Given the specimen sizes, their intestinal loops (type I with a transitional loop at 3 o’clock in the second specimen), and the spine of their accessory penial glands (4.25 mm in the largest specimen according to Bergh, and 4 mm in the second specimen), those two specimens belong to <italic><tp:taxon-name><tp:taxon-name-part taxon-name-part-type="genus" reg="Peronia">P.</tp:taxon-name-part> <tp:taxon-name-part taxon-name-part-type="species" reg="peronii">peronii</tp:taxon-name-part></tp:taxon-name></italic>.</p><p><xref ref-type="bibr" rid="B100">Joyeux-Laffuie (1885</xref>: viii–xi) merely mentioned <italic><tp:taxon-name><tp:taxon-name-part taxon-name-part-type="genus" reg="Onchidium">O.</tp:taxon-name-part> <tp:taxon-name-part taxon-name-part-type="species" reg="melanopneumon">melanopneumon</tp:taxon-name-part></tp:taxon-name></italic> in a summary of <xref ref-type="bibr" rid="B16">Bergh’s (1884a)</xref> work.</p><p><xref ref-type="bibr" rid="B146">Plate (1893</xref>: 172–173, pl. 12, figs 85, 87, 91) re-described <italic><tp:taxon-name><tp:taxon-name-part taxon-name-part-type="genus" reg="Onchidium">Onchidium</tp:taxon-name-part> <tp:taxon-name-part taxon-name-part-type="species" reg="peronii">peronii</tp:taxon-name-part></tp:taxon-name></italic> based on at least one specimen from Mauritius for which he did not provide any size. However, given the length of the spine of the accessory penial gland (7 mm long), there is no doubt that he examined <italic><tp:taxon-name><tp:taxon-name-part taxon-name-part-type="genus" reg="Peronia">P.</tp:taxon-name-part> <tp:taxon-name-part taxon-name-part-type="species" reg="peronii">peronii</tp:taxon-name-part></tp:taxon-name></italic>. It is possible that he included a part of the duct of the accessory penial gland in that measurement because the longest spine observed in the present study was 5 mm, in the lectotype of <italic><tp:taxon-name><tp:taxon-name-part taxon-name-part-type="genus" reg="Paraperonia">P.</tp:taxon-name-part> <tp:taxon-name-part taxon-name-part-type="species" reg="fidjiensis">fidjiensis</tp:taxon-name-part></tp:taxon-name></italic> (<named-content xmlns:xlink="http://www.w3.org/1999/xlink" content-type="dwc:institutional_code" xlink:type="simple">MNHN</named-content>-IM-2000-33692). According to Plate, the retractor muscle inserts near the central nervous system, which does fit in the variation observed here (Table <xref ref-type="table" rid="T4">4</xref>). Plate listed several synonyms: <italic><tp:taxon-name><tp:taxon-name-part taxon-name-part-type="genus" reg="Peronia">Peronia</tp:taxon-name-part> <tp:taxon-name-part taxon-name-part-type="species" reg="mauritiana">mauritiana</tp:taxon-name-part></tp:taxon-name></italic>, <italic><tp:taxon-name><tp:taxon-name-part taxon-name-part-type="genus" reg="Onchidium">Onchidium</tp:taxon-name-part> <tp:taxon-name-part taxon-name-part-type="species" reg="tonganum">tonganum</tp:taxon-name-part></tp:taxon-name></italic>, <italic><tp:taxon-name><tp:taxon-name-part taxon-name-part-type="genus" reg="Onchidium">O.</tp:taxon-name-part> <tp:taxon-name-part taxon-name-part-type="species" reg="melanopneumon">melanopneumon</tp:taxon-name-part></tp:taxon-name></italic>, and possibly (with a question mark) <italic><tp:taxon-name><tp:taxon-name-part taxon-name-part-type="genus" reg="Peronia">P.</tp:taxon-name-part> <tp:taxon-name-part taxon-name-part-type="species" reg="corpulenta">corpulenta</tp:taxon-name-part></tp:taxon-name></italic>. Note that <xref ref-type="bibr" rid="B146">Plate (1893</xref>: 172) rightly regarded <italic><tp:taxon-name><tp:taxon-name-part taxon-name-part-type="genus" reg="Onchidium">O.</tp:taxon-name-part> <tp:taxon-name-part taxon-name-part-type="species" reg="melanopneumon">melanopneumon</tp:taxon-name-part></tp:taxon-name></italic> as a junior synonym of <italic><tp:taxon-name><tp:taxon-name-part taxon-name-part-type="genus" reg="Onchidium">O.</tp:taxon-name-part> <tp:taxon-name-part taxon-name-part-type="species" reg="peronii">peronii</tp:taxon-name-part></tp:taxon-name></italic> but for a weak reason (a similar pigmentation of the lung). These synonymies are all accepted here, except for <italic><tp:taxon-name><tp:taxon-name-part taxon-name-part-type="genus" reg="Peronia">P.</tp:taxon-name-part> <tp:taxon-name-part taxon-name-part-type="species" reg="corpulenta">corpulenta</tp:taxon-name-part></tp:taxon-name></italic> which is regarded as a <italic>nomen dubium</italic> (see general discussion). <xref ref-type="bibr" rid="B146">Plate (1893)</xref> did not comment on <italic><tp:taxon-name><tp:taxon-name-part taxon-name-part-type="genus" reg="Onchidium">O.</tp:taxon-name-part> <tp:taxon-name-part taxon-name-part-type="species" reg="punctatum">punctatum</tp:taxon-name-part></tp:taxon-name></italic>.</p><p><xref ref-type="bibr" rid="B78">Godwin-Austen (1895</xref>: 443) listed <italic><tp:taxon-name><tp:taxon-name-part taxon-name-part-type="genus" reg="Onchidium">Onchidium</tp:taxon-name-part> <tp:taxon-name-part taxon-name-part-type="species" reg="mauritianum">mauritianum</tp:taxon-name-part></tp:taxon-name></italic> in Little Nicobar. It is impossible to know what species was referred to. However, <italic><tp:taxon-name><tp:taxon-name-part taxon-name-part-type="genus" reg="Peronia">P.</tp:taxon-name-part> <tp:taxon-name-part taxon-name-part-type="species" reg="peronii">peronii</tp:taxon-name-part></tp:taxon-name></italic> (of which <italic>P <tp:taxon-name><tp:taxon-name-part taxon-name-part-type="genus" reg="Peronia"/><tp:taxon-name-part taxon-name-part-type="species" reg="mauritiana">mauritiana</tp:taxon-name-part></tp:taxon-name></italic> is a junior synonym), is known to be present in Nicobar Islands.</p><p><xref ref-type="bibr" rid="B30">Casto de Elera (1896</xref>: 629) mentioned the presence of several species in the Philippines, without description or new material, mostly based on <xref ref-type="bibr" rid="B159">Semper’s (1880–1885)</xref> work: <italic><tp:taxon-name><tp:taxon-name-part taxon-name-part-type="genus" reg="Onchidium">Onchidium</tp:taxon-name-part> <tp:taxon-name-part taxon-name-part-type="species" reg="verruculatum">verruculatum</tp:taxon-name-part></tp:taxon-name></italic>, <italic><tp:taxon-name><tp:taxon-name-part taxon-name-part-type="genus" reg="Onchidium">O.</tp:taxon-name-part> <tp:taxon-name-part taxon-name-part-type="species" reg="tonganum">tonganum</tp:taxon-name-part></tp:taxon-name></italic>, and <italic><tp:taxon-name><tp:taxon-name-part taxon-name-part-type="genus" reg="Onchidium">O.</tp:taxon-name-part> <tp:taxon-name-part taxon-name-part-type="species" reg="savignyi">savignyi</tp:taxon-name-part></tp:taxon-name></italic> (as <italic>savigngi</italic>). Our data suggest that <italic><tp:taxon-name><tp:taxon-name-part taxon-name-part-type="genus" reg="Peronia">Peronia</tp:taxon-name-part> <tp:taxon-name-part taxon-name-part-type="species" reg="verruculata">verruculata</tp:taxon-name-part></tp:taxon-name></italic> (unit #1) lives in the Philippines (Fig. <xref ref-type="fig" rid="F8">6</xref>).</p><p><xref ref-type="bibr" rid="B125">Martens (1897</xref>: 126) listed <italic><tp:taxon-name><tp:taxon-name-part taxon-name-part-type="genus" reg="Peronia">Peronia</tp:taxon-name-part> <tp:taxon-name-part taxon-name-part-type="species" reg="mauritiana">mauritiana</tp:taxon-name-part></tp:taxon-name></italic> as a synonym of <italic><tp:taxon-name><tp:taxon-name-part taxon-name-part-type="genus" reg="Onchidium">Onchidium</tp:taxon-name-part> <tp:taxon-name-part taxon-name-part-type="species" reg="peronii">peronii</tp:taxon-name-part></tp:taxon-name></italic> with a reference to Blainville’s (1827: pl. 46, fig. 7) illustration of <italic><tp:taxon-name><tp:taxon-name-part taxon-name-part-type="genus" reg="Peronia">P.</tp:taxon-name-part> <tp:taxon-name-part taxon-name-part-type="species" reg="mauritiana">mauritiana</tp:taxon-name-part></tp:taxon-name></italic> which may or may not refer to <italic><tp:taxon-name><tp:taxon-name-part taxon-name-part-type="genus" reg="Peronia">P.</tp:taxon-name-part> <tp:taxon-name-part taxon-name-part-type="species" reg="mauritiana">mauritiana</tp:taxon-name-part></tp:taxon-name></italic>. <xref ref-type="bibr" rid="B125">Martens (1897</xref>: 126) also claimed that <italic><tp:taxon-name><tp:taxon-name-part taxon-name-part-type="genus" reg="Onchidium">O.</tp:taxon-name-part> <tp:taxon-name-part taxon-name-part-type="species" reg="tonganum">tonganum</tp:taxon-name-part></tp:taxon-name></italic> is a synonym of <italic><tp:taxon-name><tp:taxon-name-part taxon-name-part-type="genus" reg="Onchidium">O.</tp:taxon-name-part> <tp:taxon-name-part taxon-name-part-type="species" reg="peronii">peronii</tp:taxon-name-part></tp:taxon-name></italic>, with a reference to the original description by Quoy and Gaimard (1832) as well as to Semper’s (1880: 258–260, pl. XIX, figs 2, 9, pl. XXII, figs 1, 2, 10) re-description, which may only partly correspond to <italic><tp:taxon-name><tp:taxon-name-part taxon-name-part-type="genus" reg="Peronia">P.</tp:taxon-name-part> <tp:taxon-name-part taxon-name-part-type="species" reg="peronii">peronii</tp:taxon-name-part></tp:taxon-name></italic> (see above). The record of <italic><tp:taxon-name><tp:taxon-name-part taxon-name-part-type="genus" reg="Onchidium">O.</tp:taxon-name-part> <tp:taxon-name-part taxon-name-part-type="species" reg="peronii">peronii</tp:taxon-name-part></tp:taxon-name></italic> in Mombasa (Mombas, Ostküste Afrika) by <xref ref-type="bibr" rid="B125">Martens (1897</xref>: 126) is not supported by any description and is therefore not accepted here, even though it is possibly correct (<italic><tp:taxon-name><tp:taxon-name-part taxon-name-part-type="genus" reg="Peronia">P.</tp:taxon-name-part> <tp:taxon-name-part taxon-name-part-type="species" reg="peronii">peronii</tp:taxon-name-part></tp:taxon-name></italic> is present in Zanzibar).</p><p><xref ref-type="bibr" rid="B35">Collinge (1900</xref>: 7) and <xref ref-type="bibr" rid="B37">Connolly (1912</xref>: 225) mentioned <italic><tp:taxon-name><tp:taxon-name-part taxon-name-part-type="genus" reg="Onchidium">Onchidium</tp:taxon-name-part> <tp:taxon-name-part taxon-name-part-type="species" reg="peronii">peronii</tp:taxon-name-part></tp:taxon-name></italic> from Green Point, Cape Peninsula, South Africa. Those specimens were later used by <xref ref-type="bibr" rid="B192">Watson (1925</xref>: 283–284, pl. XXVII, figs 4–11, pl. XXVIII, figs 12, 14, pl. XXXI, fig. 58) to describe <italic><tp:taxon-name><tp:taxon-name-part taxon-name-part-type="genus" reg="Onchidella">Onchidella</tp:taxon-name-part> <tp:taxon-name-part taxon-name-part-type="species" reg="capensis">capensis</tp:taxon-name-part></tp:taxon-name></italic> Watson, 1925.</p><p><xref ref-type="bibr" rid="B175">Sturany (1904</xref>: 269) mentioned the presence of <italic><tp:taxon-name><tp:taxon-name-part taxon-name-part-type="genus" reg="Onchidium">Onchidium</tp:taxon-name-part> <tp:taxon-name-part taxon-name-part-type="species" reg="peronii">peronii</tp:taxon-name-part></tp:taxon-name></italic> in Massawa, Eritrea, Red Sea. This record most likely refers to either <italic><tp:taxon-name><tp:taxon-name-part taxon-name-part-type="genus" reg="Peronia">Peronia</tp:taxon-name-part> <tp:taxon-name-part taxon-name-part-type="species" reg="verruculata">verruculata</tp:taxon-name-part></tp:taxon-name></italic> or <italic><tp:taxon-name><tp:taxon-name-part taxon-name-part-type="genus" reg="Peronia">P.</tp:taxon-name-part> <tp:taxon-name-part taxon-name-part-type="species" reg="madagascariensis">madagascariensis</tp:taxon-name-part></tp:taxon-name></italic> (Fig. <xref ref-type="fig" rid="F8">6</xref>).</p><p><italic><tp:taxon-name><tp:taxon-name-part taxon-name-part-type="genus" reg="Onchidium">Onchidium</tp:taxon-name-part> <tp:taxon-name-part taxon-name-part-type="species" reg="punctatum">punctatum</tp:taxon-name-part></tp:taxon-name></italic> is one of the eight onchidiid species mentioned by <xref ref-type="bibr" rid="B91">Hedley (1909</xref>: 369) from Queensland, Australia, without any reference to any material. It is impossible to know what species Hedley refers to. Our data show that there are two <italic><tp:taxon-name><tp:taxon-name-part taxon-name-part-type="genus" reg="Peronia">Peronia</tp:taxon-name-part></tp:taxon-name></italic> species in Queensland (Fig. <xref ref-type="fig" rid="F8">6</xref>).</p><p>The record of <italic><tp:taxon-name><tp:taxon-name-part taxon-name-part-type="genus" reg="Onchidium">Onchidium</tp:taxon-name-part> <tp:taxon-name-part taxon-name-part-type="species" reg="peronii">peronii</tp:taxon-name-part></tp:taxon-name></italic> from Durban, Natal, South Africa by <xref ref-type="bibr" rid="B36">Collinge (1910</xref>: 171) likely is a record of <italic><tp:taxon-name><tp:taxon-name-part taxon-name-part-type="genus" reg="Peronia">P.</tp:taxon-name-part> <tp:taxon-name-part taxon-name-part-type="species" reg="madagascariensis">madagascariensis</tp:taxon-name-part></tp:taxon-name></italic>, the only <italic><tp:taxon-name><tp:taxon-name-part taxon-name-part-type="genus" reg="Peronia">Peronia</tp:taxon-name-part></tp:taxon-name></italic> species known in South Africa so far (see remarks on <italic><tp:taxon-name><tp:taxon-name-part taxon-name-part-type="genus" reg="Peronia">P.</tp:taxon-name-part> <tp:taxon-name-part taxon-name-part-type="species" reg="madagascariensis">madagascariensis</tp:taxon-name-part></tp:taxon-name></italic>). However, <italic><tp:taxon-name><tp:taxon-name-part taxon-name-part-type="genus" reg="Peronia">P.</tp:taxon-name-part> <tp:taxon-name-part taxon-name-part-type="species" reg="verruculata">verruculata</tp:taxon-name-part></tp:taxon-name></italic> (unit #5) could also be present in northeastern South Africa because its southernmost known locality is in Maputo, Mozambique (ca. 26°S). This record was mentioned again by <xref ref-type="bibr" rid="B37">Connolly (1912</xref>: 225; <xref ref-type="bibr" rid="B38">1939</xref>: 454).</p><p>According to <xref ref-type="bibr" rid="B37">Connolly (1912</xref>: 224–225), <italic><tp:taxon-name><tp:taxon-name-part taxon-name-part-type="genus" reg="Onchidium">Onchidium</tp:taxon-name-part> <tp:taxon-name-part taxon-name-part-type="species" reg="peronii">peronii</tp:taxon-name-part></tp:taxon-name></italic> is a valid name and <italic><tp:taxon-name><tp:taxon-name-part taxon-name-part-type="genus" reg="Peronia">Peronia</tp:taxon-name-part> <tp:taxon-name-part taxon-name-part-type="species" reg="mauritiana">mauritiana</tp:taxon-name-part></tp:taxon-name></italic> (as spelling mistake <italic>mauritziana</italic>) and <italic><tp:taxon-name><tp:taxon-name-part taxon-name-part-type="genus" reg="Onchidium">O.</tp:taxon-name-part> <tp:taxon-name-part taxon-name-part-type="species" reg="tonganum">tonganum</tp:taxon-name-part></tp:taxon-name></italic> are its synonyms. The references listed by Connolly are all commented on above. Let us briefly emphasize here, however, that the localities of <italic><tp:taxon-name><tp:taxon-name-part taxon-name-part-type="genus" reg="Onchidium">Onchidium</tp:taxon-name-part> <tp:taxon-name-part taxon-name-part-type="species" reg="peronii">peronii</tp:taxon-name-part></tp:taxon-name></italic> mentioned by Connolly in South Africa and Mozambique are problematic. <xref ref-type="bibr" rid="B38">Connolly (1939</xref>: 454) later admitted that “it is open to question (...) whether the true <italic><tp:taxon-name><tp:taxon-name-part taxon-name-part-type="genus" reg="Onchidium">O.</tp:taxon-name-part> <tp:taxon-name-part taxon-name-part-type="species" reg="peronii">peronii</tp:taxon-name-part></tp:taxon-name></italic> Cuv. really exists in South Africa.” <xref ref-type="bibr" rid="B38">Connolly (1939</xref>:453), who did not cite <xref ref-type="bibr" rid="B108">Labbé’s (1934a)</xref> work, considered that <italic><tp:taxon-name><tp:taxon-name-part taxon-name-part-type="genus" reg="Peronia">Peronia</tp:taxon-name-part></tp:taxon-name></italic> was a subgenus of <italic><tp:taxon-name><tp:taxon-name-part taxon-name-part-type="genus" reg="Onchidium">Onchidium</tp:taxon-name-part></tp:taxon-name></italic> and should include onchidiid slugs with dorsal gills.</p><p><xref ref-type="bibr" rid="B187">Vayssière (1912</xref>: 125–129) recorded seven individuals of <italic><tp:taxon-name><tp:taxon-name-part taxon-name-part-type="genus" reg="Peronia">Peronia</tp:taxon-name-part> <tp:taxon-name-part taxon-name-part-type="species" reg="peronii">peronii</tp:taxon-name-part></tp:taxon-name></italic> shipped to him from Moucha Islands (Djibouti) by Charles Gravier and Félix Pierre Jousseaume, two of the people who also collected many specimens studied by <xref ref-type="bibr" rid="B108">Labbé (1934a)</xref>. Vayssière mostly focused on the description of the radula, which is not useful to identify species. Vayssière reported a wide range of animal sizes (from 10 to 80 mm long and from 6 to 60 mm wide). Thus, it is very possible that he examined more than one species. Instead of <italic><tp:taxon-name><tp:taxon-name-part taxon-name-part-type="genus" reg="Peronia">P.</tp:taxon-name-part> <tp:taxon-name-part taxon-name-part-type="species" reg="peronii">peronii</tp:taxon-name-part></tp:taxon-name></italic>, which has never been positively recorded from Djibouti, Vayssière likely examined <italic><tp:taxon-name><tp:taxon-name-part taxon-name-part-type="genus" reg="Peronia">P.</tp:taxon-name-part> <tp:taxon-name-part taxon-name-part-type="species" reg="verruculata">verruculata</tp:taxon-name-part></tp:taxon-name></italic>, <italic><tp:taxon-name><tp:taxon-name-part taxon-name-part-type="genus" reg="Peronia">P.</tp:taxon-name-part> <tp:taxon-name-part taxon-name-part-type="species" reg="madagascariensis">madagascariensis</tp:taxon-name-part></tp:taxon-name></italic>, or both (Fig. <xref ref-type="fig" rid="F8">6</xref>). His specimens of large size most likely were <italic><tp:taxon-name><tp:taxon-name-part taxon-name-part-type="genus" reg="Peronia">P.</tp:taxon-name-part> <tp:taxon-name-part taxon-name-part-type="species" reg="madagascariensis">madagascariensis</tp:taxon-name-part></tp:taxon-name></italic> because <italic><tp:taxon-name><tp:taxon-name-part taxon-name-part-type="genus" reg="Peronia">P.</tp:taxon-name-part> <tp:taxon-name-part taxon-name-part-type="species" reg="verruculata">verruculata</tp:taxon-name-part></tp:taxon-name></italic> individuals rarely are longer than 60 mm (Table <xref ref-type="table" rid="T4">4</xref>). Note that the number of rows of teeth and the number of teeth per half row mentioned by Vayssière (95 to 100 rows on average) are higher than what was observed here, although they are more compatible with <italic><tp:taxon-name><tp:taxon-name-part taxon-name-part-type="genus" reg="Peronia">P.</tp:taxon-name-part> <tp:taxon-name-part taxon-name-part-type="species" reg="madagascariensis">madagascariensis</tp:taxon-name-part></tp:taxon-name></italic> than <italic><tp:taxon-name><tp:taxon-name-part taxon-name-part-type="genus" reg="Peronia">P.</tp:taxon-name-part> <tp:taxon-name-part taxon-name-part-type="species" reg="verruculata">verruculata</tp:taxon-name-part></tp:taxon-name></italic> (Table <xref ref-type="table" rid="T5">5</xref>), acknowledging that radular formulae are expected to vary.</p><p>It is not possible to determine to what species <xref ref-type="bibr" rid="B136">Odhner (1919</xref>: 42) was referring solely based on his brief, external description of <italic><tp:taxon-name><tp:taxon-name-part taxon-name-part-type="genus" reg="Onchidium">Onchidium</tp:taxon-name-part> <tp:taxon-name-part taxon-name-part-type="species" reg="peronii">peronii</tp:taxon-name-part></tp:taxon-name></italic> from Toliara, Madagascar. However, his material, dissected here, clearly belongs to <italic><tp:taxon-name><tp:taxon-name-part taxon-name-part-type="genus" reg="Peronia">P.</tp:taxon-name-part> <tp:taxon-name-part taxon-name-part-type="species" reg="peronii">peronii</tp:taxon-name-part></tp:taxon-name></italic>: a single individual (65/50 mm) is characterized by intestinal loops of type I with a transitional loop at 3 o’clock, a spine of the accessory penial gland of 3 mm long, and a muscular sac of 25 mm long (<named-content xmlns:xlink="http://www.w3.org/1999/xlink" content-type="dwc:institutional_code" xlink:type="simple">SMNH</named-content> 180381).</p><p><xref ref-type="bibr" rid="B26">Bretnall (1919)</xref> uncritically took for granted every species record ever published, without considering that species often are misidentified. <xref ref-type="bibr" rid="B26">Bretnall (1919)</xref> accepted <italic><tp:taxon-name><tp:taxon-name-part taxon-name-part-type="genus" reg="Onchidium">O.</tp:taxon-name-part> <tp:taxon-name-part taxon-name-part-type="species" reg="peronii">peronii</tp:taxon-name-part></tp:taxon-name></italic> as a valid name, with <italic><tp:taxon-name><tp:taxon-name-part taxon-name-part-type="genus" reg="Onchidium">Onchidium</tp:taxon-name-part> <tp:taxon-name-part taxon-name-part-type="species" reg="tonganum">tonganum</tp:taxon-name-part></tp:taxon-name></italic> and <italic><tp:taxon-name><tp:taxon-name-part taxon-name-part-type="genus" reg="Peronia">Peronia</tp:taxon-name-part> <tp:taxon-name-part taxon-name-part-type="species" reg="mauritiana">mauritiana</tp:taxon-name-part></tp:taxon-name></italic> as synonyms, and <italic><tp:taxon-name><tp:taxon-name-part taxon-name-part-type="genus" reg="Peronia">P.</tp:taxon-name-part> <tp:taxon-name-part taxon-name-part-type="species" reg="corpulenta">corpulenta</tp:taxon-name-part></tp:taxon-name></italic> as a potential synonym (with a question mark). The references listed by <xref ref-type="bibr" rid="B26">Bretnall (1919</xref>: 311–312) for <italic><tp:taxon-name><tp:taxon-name-part taxon-name-part-type="genus" reg="Onchidium">O.</tp:taxon-name-part> <tp:taxon-name-part taxon-name-part-type="species" reg="peronii">peronii</tp:taxon-name-part></tp:taxon-name></italic> are all commented on above already. However, <xref ref-type="bibr" rid="B26">Bretnall’s (1919</xref>: 313) list of geographic records needs to be discussed, especially because Bretnall did not mention the key characters supporting a proper identification of <italic><tp:taxon-name><tp:taxon-name-part taxon-name-part-type="genus" reg="Peronia">P.</tp:taxon-name-part> <tp:taxon-name-part taxon-name-part-type="species" reg="peronii">peronii</tp:taxon-name-part></tp:taxon-name></italic> (Table <xref ref-type="table" rid="T4">4</xref>). The presence of <italic><tp:taxon-name><tp:taxon-name-part taxon-name-part-type="genus" reg="Peronia">P.</tp:taxon-name-part> <tp:taxon-name-part taxon-name-part-type="species" reg="peronii">peronii</tp:taxon-name-part></tp:taxon-name></italic> in Samoa, which Bretnall obtained from Semper (see above), should not be taken for granted, even if it is quite possible. The presence of <italic><tp:taxon-name><tp:taxon-name-part taxon-name-part-type="genus" reg="Peronia">P.</tp:taxon-name-part> <tp:taxon-name-part taxon-name-part-type="species" reg="peronii">peronii</tp:taxon-name-part></tp:taxon-name></italic> in the Buccaneer Archipelago, northern Western Australia (16S, 123E), based on specimens from the Australian Museum, should not be taken for granted, even though it is quite possible. The identification of <italic><tp:taxon-name><tp:taxon-name-part taxon-name-part-type="genus" reg="Peronia">P.</tp:taxon-name-part> <tp:taxon-name-part taxon-name-part-type="species" reg="peronii">peronii</tp:taxon-name-part></tp:taxon-name></italic> in the Santa Cruz Islands, Solomon Islands, based on specimens from the Australian Museum, should not be taken for granted (specimens may have been misidentified), even if the Santa Cruz Islands are within the known geographical range of <italic><tp:taxon-name><tp:taxon-name-part taxon-name-part-type="genus" reg="Peronia">P.</tp:taxon-name-part> <tp:taxon-name-part taxon-name-part-type="species" reg="peronii">peronii</tp:taxon-name-part></tp:taxon-name></italic> (Fig. <xref ref-type="fig" rid="F8">6</xref>). <xref ref-type="bibr" rid="B26">Bretnall (1919</xref>: 315–316) also regarded <italic><tp:taxon-name><tp:taxon-name-part taxon-name-part-type="genus" reg="Onchidium">O.</tp:taxon-name-part> <tp:taxon-name-part taxon-name-part-type="species" reg="melanopneumon">melanopneumon</tp:taxon-name-part></tp:taxon-name></italic> as a valid name, for which he cited <xref ref-type="bibr" rid="B16">Bergh’s (1884a)</xref> original description and its French summary by <xref ref-type="bibr" rid="B100">Joyeux-Laffuie’s (1885)</xref>, and indicated <xref ref-type="bibr" rid="B146">Plate’s (1893)</xref> proposed synonymy (with <italic><tp:taxon-name><tp:taxon-name-part taxon-name-part-type="genus" reg="Onchidium">O.</tp:taxon-name-part> <tp:taxon-name-part taxon-name-part-type="species" reg="peronii">peronii</tp:taxon-name-part></tp:taxon-name></italic>) with a question mark. <xref ref-type="bibr" rid="B26">Bretnall (1919</xref>: 316) listed Lord Howe Island, off southeastern Australia (based on specimens from the Australian Museum), as a locality for <italic><tp:taxon-name><tp:taxon-name-part taxon-name-part-type="genus" reg="Onchidium">O.</tp:taxon-name-part> <tp:taxon-name-part taxon-name-part-type="species" reg="melanopneumon">melanopneumon</tp:taxon-name-part></tp:taxon-name></italic>, but without description of key characters. Thus, the presence of <italic><tp:taxon-name><tp:taxon-name-part taxon-name-part-type="genus" reg="Peronia">P.</tp:taxon-name-part> <tp:taxon-name-part taxon-name-part-type="species" reg="peronii">peronii</tp:taxon-name-part></tp:taxon-name></italic> in Lord Howe Island, which is 1350 km south of the southernmost known locality of <italic><tp:taxon-name><tp:taxon-name-part taxon-name-part-type="genus" reg="Peronia">P.</tp:taxon-name-part> <tp:taxon-name-part taxon-name-part-type="species" reg="peronii">peronii</tp:taxon-name-part></tp:taxon-name></italic> (New Caledonia), is not taken for granted here. As for <italic><tp:taxon-name><tp:taxon-name-part taxon-name-part-type="genus" reg="Onchidium">Onchidium</tp:taxon-name-part> <tp:taxon-name-part taxon-name-part-type="species" reg="punctatum">punctatum</tp:taxon-name-part></tp:taxon-name></italic>, <xref ref-type="bibr" rid="B26">Bretnall (1919</xref>: 316–317) followed Semper (1882: 289) and <xref ref-type="bibr" rid="B183">Tapparone Canefri (1883</xref>: 214) who both thought that it could be a synonym of <italic><tp:taxon-name><tp:taxon-name-part taxon-name-part-type="genus" reg="Onchidium">Onchidium</tp:taxon-name-part> <tp:taxon-name-part taxon-name-part-type="species" reg="tumidum">tumidum</tp:taxon-name-part></tp:taxon-name></italic> (see above), which is not possible because <italic><tp:taxon-name><tp:taxon-name-part taxon-name-part-type="genus" reg="Onchidium">O.</tp:taxon-name-part> <tp:taxon-name-part taxon-name-part-type="species" reg="tumidum">tumidum</tp:taxon-name-part></tp:taxon-name></italic> refers to a <italic><tp:taxon-name><tp:taxon-name-part taxon-name-part-type="genus" reg="Paromoionchis">Paromoionchis</tp:taxon-name-part></tp:taxon-name></italic> species (<xref ref-type="bibr" rid="B55">Dayrat et al. 2019a</xref>).</p><p><xref ref-type="bibr" rid="B92">Hoffmann (1928</xref>: 71), following most of <xref ref-type="bibr" rid="B146">Plate’s (1893)</xref> nomenclatural decisions, accepted <italic><tp:taxon-name><tp:taxon-name-part taxon-name-part-type="genus" reg="Peronia">Peronia</tp:taxon-name-part> <tp:taxon-name-part taxon-name-part-type="species" reg="mauritiana">mauritiana</tp:taxon-name-part></tp:taxon-name></italic>, <italic><tp:taxon-name><tp:taxon-name-part taxon-name-part-type="genus" reg="Peronia">P.</tp:taxon-name-part> <tp:taxon-name-part taxon-name-part-type="species" reg="corpulenta">corpulenta</tp:taxon-name-part></tp:taxon-name></italic>, <italic><tp:taxon-name><tp:taxon-name-part taxon-name-part-type="genus" reg="Onchidium">Onchidium</tp:taxon-name-part> <tp:taxon-name-part taxon-name-part-type="species" reg="tonganum">tonganum</tp:taxon-name-part></tp:taxon-name></italic> and <italic><tp:taxon-name><tp:taxon-name-part taxon-name-part-type="genus" reg="Onchidium">O.</tp:taxon-name-part> <tp:taxon-name-part taxon-name-part-type="species" reg="melanopneumon">melanopneumon</tp:taxon-name-part></tp:taxon-name></italic> as junior synonyms of <italic><tp:taxon-name><tp:taxon-name-part taxon-name-part-type="genus" reg="Onchidium">O.</tp:taxon-name-part> <tp:taxon-name-part taxon-name-part-type="species" reg="peronii">peronii</tp:taxon-name-part></tp:taxon-name></italic>. Hoffmann, like other authors, did not mention the key anatomical characters that allow a reliable identification of <italic><tp:taxon-name><tp:taxon-name-part taxon-name-part-type="genus" reg="Peronia">P.</tp:taxon-name-part> <tp:taxon-name-part taxon-name-part-type="species" reg="peronii">peronii</tp:taxon-name-part></tp:taxon-name></italic> and uncritically accepted most geographical records published before him. As a result, his proposed distribution for <italic><tp:taxon-name><tp:taxon-name-part taxon-name-part-type="genus" reg="Onchidium">O.</tp:taxon-name-part> <tp:taxon-name-part taxon-name-part-type="species" reg="peronii">peronii</tp:taxon-name-part></tp:taxon-name></italic> should not be taken for granted. For instance, the presence of <italic><tp:taxon-name><tp:taxon-name-part taxon-name-part-type="genus" reg="Peronia">P.</tp:taxon-name-part> <tp:taxon-name-part taxon-name-part-type="species" reg="peronii">peronii</tp:taxon-name-part></tp:taxon-name></italic> in Lord Howe Island, off southeastern Australia, obtained from <xref ref-type="bibr" rid="B26">Bretnall (1919)</xref> is questionable. <xref ref-type="bibr" rid="B92">Hoffmann (1928</xref>: 44) examined a specimen from the Nicobar Islands (<named-content xmlns:xlink="http://www.w3.org/1999/xlink" content-type="dwc:institutional_code" xlink:type="simple">NHMD</named-content> 613753) which was originally mentioned by <xref ref-type="bibr" rid="B130">Mörch (1872a</xref>: 28; <xref ref-type="bibr" rid="B131">1872b</xref>: 325; see above). <xref ref-type="bibr" rid="B92">Hoffmann (1928</xref>: 44–45) also provided several geographical records (Sumatra, Java, Marshall Islands, Kiribati, Fiji) for <italic><tp:taxon-name><tp:taxon-name-part taxon-name-part-type="genus" reg="Onchidium">O.</tp:taxon-name-part> <tp:taxon-name-part taxon-name-part-type="species" reg="peronii">peronii</tp:taxon-name-part></tp:taxon-name></italic> based on material preserved at the <named-content xmlns:xlink="http://www.w3.org/1999/xlink" content-type="dwc:institutional_code" xlink:type="simple">SMNH</named-content> in Stockholm. His material was re-examined and all records are confirmed. Hoffmann only dissected two individuals, one from Sumatra (<named-content xmlns:xlink="http://www.w3.org/1999/xlink" content-type="dwc:institutional_code" xlink:type="simple">SMNH</named-content> 180354) and one from Kiribati (<named-content xmlns:xlink="http://www.w3.org/1999/xlink" content-type="dwc:institutional_code" xlink:type="simple">SMNH</named-content> 180379). The other eighteen specimens were dissected for the present study.</p><p>Eight large specimens (longer than 65 mm) examined by Hoffmann from Sumatra (<named-content xmlns:xlink="http://www.w3.org/1999/xlink" content-type="dwc:institutional_code" xlink:type="simple">SMNH</named-content> 180354), Java (<named-content xmlns:xlink="http://www.w3.org/1999/xlink" content-type="dwc:institutional_code" xlink:type="simple">SMNH</named-content> 180355), Kiribati (<named-content xmlns:xlink="http://www.w3.org/1999/xlink" content-type="dwc:institutional_code" xlink:type="simple">SMNH</named-content> 180376, 180377, 180380, 180382, 180475), and Fiji (<named-content xmlns:xlink="http://www.w3.org/1999/xlink" content-type="dwc:institutional_code" xlink:type="simple">SMNH</named-content> 180373) share the diagnostic characteristics of <italic><tp:taxon-name><tp:taxon-name-part taxon-name-part-type="genus" reg="Peronia">P.</tp:taxon-name-part> <tp:taxon-name-part taxon-name-part-type="species" reg="peronii">peronii</tp:taxon-name-part></tp:taxon-name></italic>: a spine of the accessory penial gland between 3 and 4 mm long, intestinal loops of type I with a transitional loop at 3 o’clock, and a muscular sac between 20 and 25 mm long (exceptionally 17 mm, <named-content xmlns:xlink="http://www.w3.org/1999/xlink" content-type="dwc:institutional_code" xlink:type="simple">SMNH</named-content> 180354). Seven smaller specimens (between 15 and 37 mm long) examined by Hoffmann from the Marshall Islands (<named-content xmlns:xlink="http://www.w3.org/1999/xlink" content-type="dwc:institutional_code" xlink:type="simple">SMNH</named-content> 180356), Fiji (<named-content xmlns:xlink="http://www.w3.org/1999/xlink" content-type="dwc:institutional_code" xlink:type="simple">SMNH</named-content> 180374), and Kiribati (<named-content xmlns:xlink="http://www.w3.org/1999/xlink" content-type="dwc:institutional_code" xlink:type="simple">SMNH</named-content> 180353, 180383, 180384) are immature: the anterior male reproductive parts are barely developed, and, if present, the spine of the accessory penial gland is still soft (<named-content xmlns:xlink="http://www.w3.org/1999/xlink" content-type="dwc:institutional_code" xlink:type="simple">SMNH</named-content> 180353). Given their intestinal loops (type I with a transitional loop at 3 o’clock), they are regarded as individuals of <italic><tp:taxon-name><tp:taxon-name-part taxon-name-part-type="genus" reg="Peronia">P.</tp:taxon-name-part> <tp:taxon-name-part taxon-name-part-type="species" reg="peronii">peronii</tp:taxon-name-part></tp:taxon-name></italic>. In other species, individuals of that size are already fully mature. Two smaller specimens (between 28 and 37 mm long) examined by Hoffmann from Fiji (<named-content xmlns:xlink="http://www.w3.org/1999/xlink" content-type="dwc:institutional_code" xlink:type="simple">SMNH</named-content> 180357, 180375) belong to <italic><tp:taxon-name><tp:taxon-name-part taxon-name-part-type="genus" reg="Peronia">P.</tp:taxon-name-part> <tp:taxon-name-part taxon-name-part-type="species" reg="peronii">peronii</tp:taxon-name-part></tp:taxon-name></italic> because of several characteristics (retractor muscle inserting near the heart, intestinal loops of type I with a transitional loop at 3 o’clock, a spine of 3 mm long). Their muscular sacs (11 and 15 mm) are shorter than in other specimens, suggesting that they likely are not fully mature. Two specimens from Kiribati (<named-content xmlns:xlink="http://www.w3.org/1999/xlink" content-type="dwc:institutional_code" xlink:type="simple">SMNH</named-content> 180378, 180478), poorly preserved, could not be confidently identified. Finally, the male reproductive parts are missing in a specimen from Kiribati dissected by Hoffmann (<named-content xmlns:xlink="http://www.w3.org/1999/xlink" content-type="dwc:institutional_code" xlink:type="simple">SMNH</named-content> 180379), but its intestinal loops (type I with a transitional loop oriented between 1 and 2 o’clock) confirm that it belongs to <italic><tp:taxon-name><tp:taxon-name-part taxon-name-part-type="genus" reg="Peronia">P.</tp:taxon-name-part> <tp:taxon-name-part taxon-name-part-type="species" reg="peronii">peronii</tp:taxon-name-part></tp:taxon-name></italic>.</p><p>Note that the locality of the specimen from Sumatra (<named-content xmlns:xlink="http://www.w3.org/1999/xlink" content-type="dwc:institutional_code" xlink:type="simple">SMNH</named-content> 180354) is problematic. The label and Hoffmann’s publication both say “Pulu Pasu, west coast of Sumatra,” but there is no such place on the west coast of Sumatra. There are two small islands off the west coast of Sumatra called Pulau Asu (Hinako Islands) and Pulau Pasumpahan (south of Padang). There also is a small island called Pulau Pasu in the Riau Islands, but that archipelago is located north of Sumatra, in the South China Sea. So, it is unclear where that specimen was collected exactly in Sumatra.</p><p><xref ref-type="bibr" rid="B137">O’Donoghue (1929</xref>: 833) reported one specimen (30/21 mm) of <italic><tp:taxon-name><tp:taxon-name-part taxon-name-part-type="genus" reg="Peronia">Peronia</tp:taxon-name-part> <tp:taxon-name-part taxon-name-part-type="species" reg="peronii">peronii</tp:taxon-name-part></tp:taxon-name></italic> from Port Taufiq, Suez, Egypt. A radular formula (65 × 72–1-72) is not enough to identify a <italic><tp:taxon-name><tp:taxon-name-part taxon-name-part-type="genus" reg="Peronia">Peronia</tp:taxon-name-part></tp:taxon-name></italic> species, and he most likely examined <italic><tp:taxon-name><tp:taxon-name-part taxon-name-part-type="genus" reg="Peronia">P.</tp:taxon-name-part> <tp:taxon-name-part taxon-name-part-type="species" reg="verruculata">verruculata</tp:taxon-name-part></tp:taxon-name></italic> or <italic><tp:taxon-name><tp:taxon-name-part taxon-name-part-type="genus" reg="Peronia">P.</tp:taxon-name-part> <tp:taxon-name-part taxon-name-part-type="species" reg="madagascariensis">madagascariensis</tp:taxon-name-part></tp:taxon-name></italic> (Fig. <xref ref-type="fig" rid="F8">6</xref>).</p><p>Two names accepted as valid by <xref ref-type="bibr" rid="B108">Labbé (1934a)</xref> are regarded as synonyms of <italic><tp:taxon-name><tp:taxon-name-part taxon-name-part-type="genus" reg="Peronia">Peronia</tp:taxon-name-part> <tp:taxon-name-part taxon-name-part-type="species" reg="peronii">peronii</tp:taxon-name-part></tp:taxon-name></italic>: <italic><tp:taxon-name><tp:taxon-name-part taxon-name-part-type="genus" reg="Peronia">P.</tp:taxon-name-part> <tp:taxon-name-part taxon-name-part-type="species" reg="tongana">tongana</tp:taxon-name-part></tp:taxon-name></italic>, and <italic><tp:taxon-name><tp:taxon-name-part taxon-name-part-type="genus" reg="Paraperonia">P.</tp:taxon-name-part> <tp:taxon-name-part taxon-name-part-type="species" reg="fidjiensis">fidjiensis</tp:taxon-name-part></tp:taxon-name></italic>. <xref ref-type="bibr" rid="B108">Labbé (1934a</xref>: 191) himself acknowledged that differences between <italic><tp:taxon-name><tp:taxon-name-part taxon-name-part-type="genus" reg="Peronia">P.</tp:taxon-name-part> <tp:taxon-name-part taxon-name-part-type="species" reg="peronii">peronii</tp:taxon-name-part></tp:taxon-name></italic> and <italic><tp:taxon-name><tp:taxon-name-part taxon-name-part-type="genus" reg="Peronia">P.</tp:taxon-name-part> <tp:taxon-name-part taxon-name-part-type="species" reg="tongana">tongana</tp:taxon-name-part></tp:taxon-name></italic> were weak. The traits that he mentioned (position of the pneumostome with respect to the anus, head longer than the foot) vary greatly due to preservation. <xref ref-type="bibr" rid="B108">Labbé (1934a</xref>: 197–198) did not compare <italic><tp:taxon-name><tp:taxon-name-part taxon-name-part-type="genus" reg="Paraperonia">Paraperonia</tp:taxon-name-part> <tp:taxon-name-part taxon-name-part-type="species" reg="fidjiensis">fidjiensis</tp:taxon-name-part></tp:taxon-name></italic> with <italic><tp:taxon-name><tp:taxon-name-part taxon-name-part-type="genus" reg="Peronia">Peronia</tp:taxon-name-part> <tp:taxon-name-part taxon-name-part-type="species" reg="peronii">peronii</tp:taxon-name-part></tp:taxon-name></italic> probably because he classified them in two distinct genera. However, there are no differences between the type material of <italic><tp:taxon-name><tp:taxon-name-part taxon-name-part-type="genus" reg="Paraperonia">P.</tp:taxon-name-part> <tp:taxon-name-part taxon-name-part-type="species" reg="fidjiensis">fidjiensis</tp:taxon-name-part></tp:taxon-name></italic> and the type material of <italic><tp:taxon-name><tp:taxon-name-part taxon-name-part-type="genus" reg="Peronia">P.</tp:taxon-name-part> <tp:taxon-name-part taxon-name-part-type="species" reg="peronii">peronii</tp:taxon-name-part></tp:taxon-name></italic>. <xref ref-type="bibr" rid="B108">Labbé (1934a</xref>: 190) agreed with most authors that <italic><tp:taxon-name><tp:taxon-name-part taxon-name-part-type="genus" reg="Peronia">P.</tp:taxon-name-part> <tp:taxon-name-part taxon-name-part-type="species" reg="mauritiana">mauritiana</tp:taxon-name-part></tp:taxon-name></italic> and <italic><tp:taxon-name><tp:taxon-name-part taxon-name-part-type="genus" reg="Onchidium">O.</tp:taxon-name-part> <tp:taxon-name-part taxon-name-part-type="species" reg="melanopneumon">melanopneumon</tp:taxon-name-part></tp:taxon-name></italic> were synonyms of <italic><tp:taxon-name><tp:taxon-name-part taxon-name-part-type="genus" reg="Peronia">P.</tp:taxon-name-part> <tp:taxon-name-part taxon-name-part-type="species" reg="peronii">peronii</tp:taxon-name-part></tp:taxon-name></italic>. Like <xref ref-type="bibr" rid="B146">Plate (1893)</xref>, <xref ref-type="bibr" rid="B108">Labbé (1934a</xref>: 190) thought that <italic><tp:taxon-name><tp:taxon-name-part taxon-name-part-type="genus" reg="Peronia">P.</tp:taxon-name-part> <tp:taxon-name-part taxon-name-part-type="species" reg="corpulenta">corpulenta</tp:taxon-name-part></tp:taxon-name></italic> was simply a potential synonym of <italic><tp:taxon-name><tp:taxon-name-part taxon-name-part-type="genus" reg="Peronia">P.</tp:taxon-name-part> <tp:taxon-name-part taxon-name-part-type="species" reg="peronii">peronii</tp:taxon-name-part></tp:taxon-name></italic> but in fact it is a <italic>nomen dubium</italic> (see general discussion).</p><p>All references cited by Labbé for <italic><tp:taxon-name><tp:taxon-name-part taxon-name-part-type="genus" reg="Peronia">P.</tp:taxon-name-part> <tp:taxon-name-part taxon-name-part-type="species" reg="peronii">peronii</tp:taxon-name-part></tp:taxon-name></italic> and <italic><tp:taxon-name><tp:taxon-name-part taxon-name-part-type="genus" reg="Peronia">P.</tp:taxon-name-part> <tp:taxon-name-part taxon-name-part-type="species" reg="tongana">tongana</tp:taxon-name-part></tp:taxon-name></italic> have been commented on above, but <xref ref-type="bibr" rid="B108">Labbé’s (1934a)</xref> proposed distribution ranges need additional clarification. <xref ref-type="bibr" rid="B108">Labbé’s (1934a</xref>: 190–191) re-description of <italic><tp:taxon-name><tp:taxon-name-part taxon-name-part-type="genus" reg="Peronia">P.</tp:taxon-name-part> <tp:taxon-name-part taxon-name-part-type="species" reg="peronii">peronii</tp:taxon-name-part></tp:taxon-name></italic> was based on one individual (100/70 mm) from Sumatra (<named-content xmlns:xlink="http://www.w3.org/1999/xlink" content-type="dwc:institutional_code" xlink:type="simple">MNHN</named-content>-IM-2012-25150), one individual (90/70 mm) from the Seychelles (<named-content xmlns:xlink="http://www.w3.org/1999/xlink" content-type="dwc:institutional_code" xlink:type="simple">MNHN</named-content>-IM-2012-25149), and ten individuals from the Red Sea (not found in the <named-content xmlns:xlink="http://www.w3.org/1999/xlink" content-type="dwc:institutional_code" xlink:type="simple">MNHN</named-content> collections). At least one of those specimens belongs to <italic><tp:taxon-name><tp:taxon-name-part taxon-name-part-type="genus" reg="Peronia">P.</tp:taxon-name-part> <tp:taxon-name-part taxon-name-part-type="species" reg="peronii">peronii</tp:taxon-name-part></tp:taxon-name></italic> because of the length of the spine of the accessory penial gland mentioned by Labbé as 6 to 7 mm. The specimens from Sumatra and the Seychelles were fully dissected by Labbé (the Sumatra individual is basically empty): the male parts are missing, and it is not possible to determine the type of intestinal loops. However, given their huge size, they most likely belong to <italic><tp:taxon-name><tp:taxon-name-part taxon-name-part-type="genus" reg="Peronia">P.</tp:taxon-name-part> <tp:taxon-name-part taxon-name-part-type="species" reg="peronii">peronii</tp:taxon-name-part></tp:taxon-name></italic>. The presence of <italic><tp:taxon-name><tp:taxon-name-part taxon-name-part-type="genus" reg="Peronia">P.</tp:taxon-name-part> <tp:taxon-name-part taxon-name-part-type="species" reg="peronii">peronii</tp:taxon-name-part></tp:taxon-name></italic> in the Red Sea is possible but, at this stage, questionable: the size mentioned by Labbé for those specimens (17/12 mm) strongly suggests that he did not examine <italic><tp:taxon-name><tp:taxon-name-part taxon-name-part-type="genus" reg="Peronia">P.</tp:taxon-name-part> <tp:taxon-name-part taxon-name-part-type="species" reg="peronii">peronii</tp:taxon-name-part></tp:taxon-name></italic> from the Red Sea. Those specimens from the Red Sea identified as <italic><tp:taxon-name><tp:taxon-name-part taxon-name-part-type="genus" reg="Peronia">P.</tp:taxon-name-part> <tp:taxon-name-part taxon-name-part-type="species" reg="peronii">peronii</tp:taxon-name-part></tp:taxon-name></italic> by Labbé could not be located at the <named-content xmlns:xlink="http://www.w3.org/1999/xlink" content-type="dwc:institutional_code" xlink:type="simple">MNHN</named-content> (there are no specimens collected by Clot-Bey in the collections, and there are too many jars of specimens collected by Jousseaume to determine which jar corresponds to the species description in Labbé’s monograph).</p><p><xref ref-type="bibr" rid="B108">Labbé’s (1934a</xref>: 191–192, figs 4–7) re-description of <italic><tp:taxon-name><tp:taxon-name-part taxon-name-part-type="genus" reg="Peronia">P.</tp:taxon-name-part> <tp:taxon-name-part taxon-name-part-type="species" reg="tongana">tongana</tp:taxon-name-part></tp:taxon-name></italic> was based on one individual from Djibouti (Obock), one individual (85/60 mm) from the Seychelles (<named-content xmlns:xlink="http://www.w3.org/1999/xlink" content-type="dwc:institutional_code" xlink:type="simple">MNHN</named-content>-IM-2012-25148), two individuals from New Ireland, and one individual from Tonga which happens to be part of the type series by Quoy and Gaimard (<named-content xmlns:xlink="http://www.w3.org/1999/xlink" content-type="dwc:institutional_code" xlink:type="simple">MNHN</named-content>-IM-2000-22937) even though Labbé does not mention it. The specimen from the Seychelles was re-examined for the present study and, given its huge size, it is confirmed that it belongs to <italic><tp:taxon-name><tp:taxon-name-part taxon-name-part-type="genus" reg="Peronia">P.</tp:taxon-name-part> <tp:taxon-name-part taxon-name-part-type="species" reg="peronii">peronii</tp:taxon-name-part></tp:taxon-name></italic>: its intestinal loops are of type I, with a transitional loop at 3 o’clock; the male parts are missing. There are two specimens (60/50 mm) from New Ireland at the <named-content xmlns:xlink="http://www.w3.org/1999/xlink" content-type="dwc:institutional_code" xlink:type="simple">MNHN</named-content> which could potentially be the two specimens mentioned by Labbé, but the collecting dates do not match. At any rate, it does not matter much since our fresh specimens demonstrate that <italic><tp:taxon-name><tp:taxon-name-part taxon-name-part-type="genus" reg="Peronia">P.</tp:taxon-name-part> <tp:taxon-name-part taxon-name-part-type="species" reg="peronii">peronii</tp:taxon-name-part></tp:taxon-name></italic> is present in New Ireland (Fig. <xref ref-type="fig" rid="F8">6</xref>). The specimen from Obock could not be traced back at the <named-content xmlns:xlink="http://www.w3.org/1999/xlink" content-type="dwc:institutional_code" xlink:type="simple">MNHN</named-content>; there is a specimen (80/60 mm) which could possibly correspond to it but it is a problematic specimen as it could also be a type specimen for <italic><tp:taxon-name><tp:taxon-name-part taxon-name-part-type="genus" reg="Peronia">P.</tp:taxon-name-part> <tp:taxon-name-part taxon-name-part-type="species" reg="gaimardi">gaimardi</tp:taxon-name-part></tp:taxon-name></italic>, and is now an empty notum (see below, remarks on the type material of <italic><tp:taxon-name><tp:taxon-name-part taxon-name-part-type="genus" reg="Peronia">P.</tp:taxon-name-part> <tp:taxon-name-part taxon-name-part-type="species" reg="gaimardi">gaimardi</tp:taxon-name-part></tp:taxon-name></italic> in <italic><tp:taxon-name><tp:taxon-name-part taxon-name-part-type="genus" reg="Peronia">P.</tp:taxon-name-part> <tp:taxon-name-part taxon-name-part-type="species" reg="verruculata">verruculata</tp:taxon-name-part></tp:taxon-name></italic>). Thus, the presence of <italic><tp:taxon-name><tp:taxon-name-part taxon-name-part-type="genus" reg="Peronia">P.</tp:taxon-name-part> <tp:taxon-name-part taxon-name-part-type="species" reg="peronii">peronii</tp:taxon-name-part></tp:taxon-name></italic> in Djibouti is not accepted here and would need to be supported by positive evidence.</p><p><xref ref-type="bibr" rid="B152">Risbec (1935</xref>: 415) illustrated the eggs of an onchidiid individual from New Caledonia which he called “<italic><tp:taxon-name><tp:taxon-name-part taxon-name-part-type="genus" reg="Oncidium">Oncidium</tp:taxon-name-part> <tp:taxon-name-part taxon-name-part-type="species" reg="tonga">tonga</tp:taxon-name-part></tp:taxon-name></italic> Q et G,” clearly a spelling mistake for <italic><tp:taxon-name><tp:taxon-name-part taxon-name-part-type="genus" reg="Onchidium">Onchidium</tp:taxon-name-part> <tp:taxon-name-part taxon-name-part-type="species" reg="tonganum">tonganum</tp:taxon-name-part></tp:taxon-name></italic> Quoy &amp; Gaimard, 1832. It is not possible to know what species Risbec was referring to because there are three <italic><tp:taxon-name><tp:taxon-name-part taxon-name-part-type="genus" reg="Peronia">Peronia</tp:taxon-name-part></tp:taxon-name></italic> species in New Caledonia (Fig. <xref ref-type="fig" rid="F8">6</xref>).</p><p><xref ref-type="bibr" rid="B195">White (1951</xref>: 241) reported a single specimen (53/38 mm) of <italic><tp:taxon-name><tp:taxon-name-part taxon-name-part-type="genus" reg="Onchidium">Onchidium</tp:taxon-name-part> <tp:taxon-name-part taxon-name-part-type="species" reg="peronii">peronii</tp:taxon-name-part></tp:taxon-name></italic> from the Persian Gulf. The radular formula (88 × 88–1-88) is not enough to identify a <italic><tp:taxon-name><tp:taxon-name-part taxon-name-part-type="genus" reg="Peronia">Peronia</tp:taxon-name-part></tp:taxon-name></italic> species. White’s record referred either to <italic><tp:taxon-name><tp:taxon-name-part taxon-name-part-type="genus" reg="Peronia">P.</tp:taxon-name-part> <tp:taxon-name-part taxon-name-part-type="species" reg="verruculata">verruculata</tp:taxon-name-part></tp:taxon-name></italic> (unit #4) or <italic><tp:taxon-name><tp:taxon-name-part taxon-name-part-type="genus" reg="Peronia">P.</tp:taxon-name-part> <tp:taxon-name-part taxon-name-part-type="species" reg="madagascariensis">madagascariensis</tp:taxon-name-part></tp:taxon-name></italic> (Fig. <xref ref-type="fig" rid="F8">6</xref>).</p><p>In Japan, <xref ref-type="bibr" rid="B12">Baba (1958</xref>: 144) indicated that some specimens of <italic><tp:taxon-name><tp:taxon-name-part taxon-name-part-type="genus" reg="Onchidium">Onchidium</tp:taxon-name-part> <tp:taxon-name-part taxon-name-part-type="species" reg="verruculatum">verruculatum</tp:taxon-name-part></tp:taxon-name></italic> from Tokara Islands, south of Kyushu (ca. 30°N) are very large (up to 120 mm long), suggesting that <italic><tp:taxon-name><tp:taxon-name-part taxon-name-part-type="genus" reg="Peronia">P.</tp:taxon-name-part> <tp:taxon-name-part taxon-name-part-type="species" reg="peronii">peronii</tp:taxon-name-part></tp:taxon-name></italic> is found there, which would be its most northern record.</p><p><xref ref-type="bibr" rid="B118">Macnae and Kalk (1958</xref>: 34, 44, 128) mentioned <italic><tp:taxon-name><tp:taxon-name-part taxon-name-part-type="genus" reg="Onchidium">Onchidium</tp:taxon-name-part> <tp:taxon-name-part taxon-name-part-type="species" reg="peronii">peronii</tp:taxon-name-part></tp:taxon-name></italic> from Inhaca Island, Mozambique (ca. 26°S). Given that no information is provided for species identification, this record is not taken for granted. <italic><tp:taxon-name><tp:taxon-name-part taxon-name-part-type="genus" reg="Onchidium">Onchidium</tp:taxon-name-part> <tp:taxon-name-part taxon-name-part-type="species" reg="peronii">peronii</tp:taxon-name-part></tp:taxon-name></italic> was likely confused with <italic><tp:taxon-name><tp:taxon-name-part taxon-name-part-type="genus" reg="Peronia">P.</tp:taxon-name-part> <tp:taxon-name-part taxon-name-part-type="species" reg="verruculata">verruculata</tp:taxon-name-part></tp:taxon-name></italic> (unit #5), which our material indicates is present in Inhaca, or even <italic><tp:taxon-name><tp:taxon-name-part taxon-name-part-type="genus" reg="Peronia">P.</tp:taxon-name-part> <tp:taxon-name-part taxon-name-part-type="species" reg="madagascariensis">madagascariensis</tp:taxon-name-part></tp:taxon-name></italic>, known from South Africa to western India (Fig. <xref ref-type="fig" rid="F8">6</xref>). The fact that the slugs were found on sand (<xref ref-type="bibr" rid="B118">Macnae and Kalk 1958</xref>: 128) could suggest that they saw <italic><tp:taxon-name><tp:taxon-name-part taxon-name-part-type="genus" reg="Peronia">P.</tp:taxon-name-part> <tp:taxon-name-part taxon-name-part-type="species" reg="verruculata">verruculata</tp:taxon-name-part></tp:taxon-name></italic> (unit #5).</p><p><xref ref-type="bibr" rid="B169">Solem (1959</xref>: 39) did not report any new material or localities for <italic><tp:taxon-name><tp:taxon-name-part taxon-name-part-type="genus" reg="Peronia">P.</tp:taxon-name-part> <tp:taxon-name-part taxon-name-part-type="species" reg="peronii">peronii</tp:taxon-name-part></tp:taxon-name></italic>. The references that he mentioned (e.g., <xref ref-type="bibr" rid="B26">Bretnall 1919</xref>; <xref ref-type="bibr" rid="B92">Hoffmann 1928</xref>) are already commented on above. His proposed distribution (“from the Red Sea and Mauritius to New Caledonia, Samoa, and the Marshall Islands”) is not fully accurate because it is based on the assumption that people never made any mistakes when identifying <italic><tp:taxon-name><tp:taxon-name-part taxon-name-part-type="genus" reg="Peronia">P.</tp:taxon-name-part> <tp:taxon-name-part taxon-name-part-type="species" reg="peronii">peronii</tp:taxon-name-part></tp:taxon-name></italic>, which is unfortunately not true. <xref ref-type="bibr" rid="B169">Solem (1959</xref>: 38) mentioned what he thought were the three “most obvious” of the “numerous differences” between <italic><tp:taxon-name><tp:taxon-name-part taxon-name-part-type="genus" reg="Onchidium">O.</tp:taxon-name-part> <tp:taxon-name-part taxon-name-part-type="species" reg="peronii">peronii</tp:taxon-name-part></tp:taxon-name></italic> and <italic><tp:taxon-name><tp:taxon-name-part taxon-name-part-type="genus" reg="Onchidium">O.</tp:taxon-name-part> <tp:taxon-name-part taxon-name-part-type="species" reg="verruculatum">verruculatum</tp:taxon-name-part></tp:taxon-name></italic>: distribution of branchial plumes (dorsal gills) on the notum, relative position of the pneumostome and the anus, and relative width of the hyponotum and pedal sole. But those features vary among individuals and should not be used for species identification.</p><p><xref ref-type="bibr" rid="B122">Marcus and Marcus (1960</xref>: 877) described <italic><tp:taxon-name><tp:taxon-name-part taxon-name-part-type="genus" reg="Peronia">Peronia</tp:taxon-name-part> <tp:taxon-name-part taxon-name-part-type="species" reg="peronii">peronii</tp:taxon-name-part></tp:taxon-name></italic> from the Maldives based on eight specimens. Given that they report a maximum animal length of 155 mm, a long (4.5 mm) spine of the accessory penial gland, as well as a retractor muscle inserting near the heart, there is little doubt that they did examine <italic><tp:taxon-name><tp:taxon-name-part taxon-name-part-type="genus" reg="Peronia">P.</tp:taxon-name-part> <tp:taxon-name-part taxon-name-part-type="species" reg="peronii">peronii</tp:taxon-name-part></tp:taxon-name></italic> (Table <xref ref-type="table" rid="T4">4</xref>). Later, <xref ref-type="bibr" rid="B123">Marcus and Marcus (1970</xref>: 213) added that they observed a retractor muscle inserting near the nerve ring in another of their specimens from the Maldives, which also is compatible with our present observations: a vestigial retractor muscle was even observed here in <italic><tp:taxon-name><tp:taxon-name-part taxon-name-part-type="genus" reg="Peronia">P.</tp:taxon-name-part> <tp:taxon-name-part taxon-name-part-type="species" reg="peronii">peronii</tp:taxon-name-part></tp:taxon-name></italic> (Table <xref ref-type="table" rid="T4">4</xref>). Some of the material examined from historical museum collections for the present work also came from the Maldives (<named-content xmlns:xlink="http://www.w3.org/1999/xlink" content-type="dwc:institutional_code" xlink:type="simple">ANSP</named-content> 304860).</p><p><xref ref-type="bibr" rid="B193">Webb et al. (1969</xref>: 107–112) described copulatory mechanisms in specimens they identified as <italic><tp:taxon-name><tp:taxon-name-part taxon-name-part-type="genus" reg="Onchidium">O.</tp:taxon-name-part> <tp:taxon-name-part taxon-name-part-type="species" reg="peronii">peronii</tp:taxon-name-part></tp:taxon-name></italic>. It is unclear from where those specimens were, possibly South Africa. At any rate, given that they illustrate a spine of the accessory penial gland which is only 1.4 mm long (<xref ref-type="bibr" rid="B193">Webb et al. 1969</xref>: 110, fig. 3), they did not examine individuals of <italic><tp:taxon-name><tp:taxon-name-part taxon-name-part-type="genus" reg="Peronia">P.</tp:taxon-name-part> <tp:taxon-name-part taxon-name-part-type="species" reg="peronii">peronii</tp:taxon-name-part></tp:taxon-name></italic>.</p><p>It is not possible to determine whether <xref ref-type="bibr" rid="B123">Marcus and Marcus (1970</xref>: 213) examined an individual of <italic><tp:taxon-name><tp:taxon-name-part taxon-name-part-type="genus" reg="Peronia">Peronia</tp:taxon-name-part> <tp:taxon-name-part taxon-name-part-type="species" reg="peronii">peronii</tp:taxon-name-part></tp:taxon-name></italic> from Madagascar because they do not provide the key features that characterize it. They could have seen a large individual of <italic><tp:taxon-name><tp:taxon-name-part taxon-name-part-type="genus" reg="Peronia">P.</tp:taxon-name-part> <tp:taxon-name-part taxon-name-part-type="species" reg="madagascariensis">madagascariensis</tp:taxon-name-part></tp:taxon-name></italic> instead. <xref ref-type="bibr" rid="B27">Britton (1984</xref>: 183) merely mentioned the fact that <xref ref-type="bibr" rid="B123">Marcus and Marcus (1970)</xref> accepted only two valid species names (<italic><tp:taxon-name><tp:taxon-name-part taxon-name-part-type="genus" reg="Peronia">P.</tp:taxon-name-part> <tp:taxon-name-part taxon-name-part-type="species" reg="peronii">peronii</tp:taxon-name-part></tp:taxon-name></italic> and <italic><tp:taxon-name><tp:taxon-name-part taxon-name-part-type="genus" reg="Peronia">P.</tp:taxon-name-part> <tp:taxon-name-part taxon-name-part-type="species" reg="verruculata">verruculata</tp:taxon-name-part></tp:taxon-name></italic>), which is not strictly exact because <xref ref-type="bibr" rid="B123">Marcus and Marcus (1970)</xref> did not address the nomenclatural status of <italic><tp:taxon-name><tp:taxon-name-part taxon-name-part-type="genus" reg="Peronia">P.</tp:taxon-name-part> <tp:taxon-name-part taxon-name-part-type="species" reg="tongana">tongana</tp:taxon-name-part></tp:taxon-name></italic> and did say that <italic><tp:taxon-name><tp:taxon-name-part taxon-name-part-type="genus" reg="Peronia">P.</tp:taxon-name-part> <tp:taxon-name-part taxon-name-part-type="species" reg="branchifera">branchifera</tp:taxon-name-part></tp:taxon-name></italic> was close to <italic><tp:taxon-name><tp:taxon-name-part taxon-name-part-type="genus" reg="Peronia">P.</tp:taxon-name-part> <tp:taxon-name-part taxon-name-part-type="species" reg="verruculata">verruculata</tp:taxon-name-part></tp:taxon-name></italic> but not that it was its synonym.</p><p><xref ref-type="bibr" rid="B143">Patil and Kulkarni (2013)</xref> reported <italic><tp:taxon-name><tp:taxon-name-part taxon-name-part-type="genus" reg="Onchidium">Onchidium</tp:taxon-name-part> <tp:taxon-name-part taxon-name-part-type="species" reg="peronii">peronii</tp:taxon-name-part></tp:taxon-name></italic> from Uran City, near Mumbai, India, but it is impossible to determine what species they saw (most likely it was <italic><tp:taxon-name><tp:taxon-name-part taxon-name-part-type="genus" reg="Peronia">P.</tp:taxon-name-part> <tp:taxon-name-part taxon-name-part-type="species" reg="madgascariensis">madgascariensis</tp:taxon-name-part></tp:taxon-name></italic> or the unit #4 of <italic><tp:taxon-name><tp:taxon-name-part taxon-name-part-type="genus" reg="Peronia">P.</tp:taxon-name-part> <tp:taxon-name-part taxon-name-part-type="species" reg="verruculata">verruculata</tp:taxon-name-part></tp:taxon-name></italic>, or both).</p><p>Many chemical studies have mentioned <italic><tp:taxon-name><tp:taxon-name-part taxon-name-part-type="genus" reg="Peronia">P.</tp:taxon-name-part> <tp:taxon-name-part taxon-name-part-type="species" reg="peronii">peronii</tp:taxon-name-part></tp:taxon-name></italic> in the past few decades. However, the name <italic><tp:taxon-name><tp:taxon-name-part taxon-name-part-type="genus" reg="Peronia">P.</tp:taxon-name-part> <tp:taxon-name-part taxon-name-part-type="species" reg="peronii">peronii</tp:taxon-name-part></tp:taxon-name></italic> was used arbitrarily. The individuals used for the extraction of natural products may not have been properly identified. <xref ref-type="bibr" rid="B19">Biskupiak and Ireland (1985)</xref> extracted peroniatriols from specimens identified as <italic><tp:taxon-name><tp:taxon-name-part taxon-name-part-type="genus" reg="Peronia">P.</tp:taxon-name-part> <tp:taxon-name-part taxon-name-part-type="species" reg="peronii">peronii</tp:taxon-name-part></tp:taxon-name></italic> from Guam. <italic><tp:taxon-name><tp:taxon-name-part taxon-name-part-type="genus" reg="Peronia">Peronia</tp:taxon-name-part> <tp:taxon-name-part taxon-name-part-type="species" reg="peronii">peronii</tp:taxon-name-part></tp:taxon-name></italic> is undeniably present in Guam. However, it is possible that <italic><tp:taxon-name><tp:taxon-name-part taxon-name-part-type="genus" reg="Peronia">P.</tp:taxon-name-part> <tp:taxon-name-part taxon-name-part-type="species" reg="verruculata">verruculata</tp:taxon-name-part></tp:taxon-name></italic> (unit #1) could be present there as well. <xref ref-type="bibr" rid="B144">Pietra (1990</xref>: 145) mentioned peroniatriols in <italic><tp:taxon-name><tp:taxon-name-part taxon-name-part-type="genus" reg="Peronia">Peronia</tp:taxon-name-part> <tp:taxon-name-part taxon-name-part-type="species" reg="peronii">peronii</tp:taxon-name-part></tp:taxon-name></italic> from Micronesia where more than one species may be found. <xref ref-type="bibr" rid="B8">Arimoto et al. (1993)</xref> did not indicate where specimens of <italic><tp:taxon-name><tp:taxon-name-part taxon-name-part-type="genus" reg="Peronia">P.</tp:taxon-name-part> <tp:taxon-name-part taxon-name-part-type="species" reg="peronii">peronii</tp:taxon-name-part></tp:taxon-name></italic> and <italic><tp:taxon-name><tp:taxon-name-part taxon-name-part-type="genus" reg="Onchidium">O.</tp:taxon-name-part> <tp:taxon-name-part taxon-name-part-type="species" reg="verruculatum">verruculatum</tp:taxon-name-part></tp:taxon-name></italic> were collected. In Japan, where the individuals used by <xref ref-type="bibr" rid="B8">Arimoto et al. (1993)</xref> possibly came from, there are four <italic><tp:taxon-name><tp:taxon-name-part taxon-name-part-type="genus" reg="Peronia">Peronia</tp:taxon-name-part></tp:taxon-name></italic> species which are all cryptic externally. <xref ref-type="bibr" rid="B145">Pietra (2002</xref>: 290) briefly cited peroniatriols in <italic><tp:taxon-name><tp:taxon-name-part taxon-name-part-type="genus" reg="Peronia">P.</tp:taxon-name-part> <tp:taxon-name-part taxon-name-part-type="species" reg="peronii">peronii</tp:taxon-name-part></tp:taxon-name></italic> based on the work by <xref ref-type="bibr" rid="B8">Arimoto et al. (1993)</xref>. Finally, the antibacterial peptide extracted from individuals of <italic><tp:taxon-name><tp:taxon-name-part taxon-name-part-type="genus" reg="Peronia">Peronia</tp:taxon-name-part> <tp:taxon-name-part taxon-name-part-type="species" reg="peronii">peronii</tp:taxon-name-part></tp:taxon-name></italic> from the Persian Gulf (<xref ref-type="bibr" rid="B20">Bitaab et al. 2015</xref>) was most likely extracted from individuals of either <italic><tp:taxon-name><tp:taxon-name-part taxon-name-part-type="genus" reg="Peronia">P.</tp:taxon-name-part> <tp:taxon-name-part taxon-name-part-type="species" reg="verruculata">verruculata</tp:taxon-name-part></tp:taxon-name></italic> (unit #4), or <italic><tp:taxon-name><tp:taxon-name-part taxon-name-part-type="genus" reg="Peronia">P.</tp:taxon-name-part> <tp:taxon-name-part taxon-name-part-type="species" reg="madagascariensis">madagascariensis</tp:taxon-name-part></tp:taxon-name></italic>, or both (Fig. <xref ref-type="fig" rid="F8">6</xref>). The same general remark applies to ecological studies: <xref ref-type="bibr" rid="B132">Morrisey et al. (2010</xref>: 72) listed (with no justification for species identification) the presence of <italic><tp:taxon-name><tp:taxon-name-part taxon-name-part-type="genus" reg="Peronia">Peronia</tp:taxon-name-part> <tp:taxon-name-part taxon-name-part-type="species" reg="peronii">peronii</tp:taxon-name-part></tp:taxon-name></italic> in mangroves of the estuary of the Mtata River (31°57'S), South Africa; most likely, <xref ref-type="bibr" rid="B132">Morrisey et al. (2010</xref>: 72) encountered <italic><tp:taxon-name><tp:taxon-name-part taxon-name-part-type="genus" reg="Peronia">P.</tp:taxon-name-part> <tp:taxon-name-part taxon-name-part-type="species" reg="madagascariensis">madagascariensis</tp:taxon-name-part></tp:taxon-name></italic> instead.</p><p>Finally, a few last words on <italic><tp:taxon-name><tp:taxon-name-part taxon-name-part-type="genus" reg="Peronia">P.</tp:taxon-name-part> <tp:taxon-name-part taxon-name-part-type="species" reg="peronii">peronii</tp:taxon-name-part></tp:taxon-name></italic> in phylogenetic studies. <xref ref-type="bibr" rid="B50">Dayrat et al. (2011</xref>: 428) and <xref ref-type="bibr" rid="B196">White et al. (2011</xref>: 4) identified a specimen from Guam (<named-content xmlns:xlink="http://www.w3.org/1999/xlink" content-type="dwc:institutional_code" xlink:type="simple">CASIZ</named-content> 180486) as <italic><tp:taxon-name><tp:taxon-name-part taxon-name-part-type="genus" reg="Peronia">Peronia</tp:taxon-name-part> <tp:taxon-name-part taxon-name-part-type="species" reg="peronii">peronii</tp:taxon-name-part></tp:taxon-name></italic>, which is specimen [443] in the present study (Fig. <xref ref-type="fig" rid="F2">2</xref>). The specimen tentatively identified as <italic><tp:taxon-name><tp:taxon-name-part taxon-name-part-type="genus" reg="Peronia">Peronia</tp:taxon-name-part> <tp:taxon-name-part taxon-name-part-type="uncertainty-rank">cf.</tp:taxon-name-part> <tp:taxon-name-part taxon-name-part-type="species" reg="peronii">peronii</tp:taxon-name-part></tp:taxon-name></italic> from Mozambique (<named-content xmlns:xlink="http://www.w3.org/1999/xlink" content-type="dwc:institutional_code" xlink:type="simple">NHMUK</named-content> 20060414) by <xref ref-type="bibr" rid="B50">Dayrat et al. (2011</xref>: 428) belongs to <italic><tp:taxon-name><tp:taxon-name-part taxon-name-part-type="genus" reg="Peronia">P.</tp:taxon-name-part> <tp:taxon-name-part taxon-name-part-type="species" reg="madagascariensis">madagascariensis</tp:taxon-name-part></tp:taxon-name></italic>, which is specimen [735] in the present study (Fig. <xref ref-type="fig" rid="F2">2</xref>). The DNA sequences of the specimen from Guam were used again in several studies (e.g., <xref ref-type="bibr" rid="B76">Gaitán-Espitia et al. 2013</xref>; <xref ref-type="bibr" rid="B89">Harasewych et al. 2015</xref>).</p></tp:treatment-sec><tp:treatment-sec><!--Section generated to contain objects referenced in tp:taxon-treatment.--><fig id="F8" position="float" orientation="portrait"><object-id xmlns:xlink="http://www.w3.org/1999/xlink" content-type="doi" xlink:type="simple">10.3897/zookeys.972.52853.figure6</object-id><label>Figure 6.</label><caption><p>Geographical distribution of the <italic><tp:taxon-name><tp:taxon-name-part taxon-name-part-type="genus" reg="Peronia">Peronia</tp:taxon-name-part></tp:taxon-name></italic> species <bold>A</bold> distribution of all <italic><tp:taxon-name><tp:taxon-name-part taxon-name-part-type="genus" reg="Peronia">Peronia</tp:taxon-name-part></tp:taxon-name></italic> species except for <italic><tp:taxon-name><tp:taxon-name-part taxon-name-part-type="genus" reg="Peronia">P.</tp:taxon-name-part> <tp:taxon-name-part taxon-name-part-type="species" reg="peronii">peronii</tp:taxon-name-part></tp:taxon-name></italic><bold>B</bold> distribution of <italic><tp:taxon-name><tp:taxon-name-part taxon-name-part-type="genus" reg="Peronia">P.</tp:taxon-name-part> <tp:taxon-name-part taxon-name-part-type="species" reg="peronii">peronii</tp:taxon-name-part></tp:taxon-name></italic>. The colors are the same as those used in Figs <xref ref-type="fig" rid="F2">2</xref>–<xref ref-type="fig" rid="F7">5</xref>. Colored areas correspond to hypothetical geographical ranges based on confirmed records only. Distinct colors are used for each unit of <italic><tp:taxon-name><tp:taxon-name-part taxon-name-part-type="genus" reg="Peronia">P.</tp:taxon-name-part> <tp:taxon-name-part taxon-name-part-type="species" reg="verruculata">verruculata</tp:taxon-name-part></tp:taxon-name></italic>. The distribution of <italic><tp:taxon-name><tp:taxon-name-part taxon-name-part-type="genus" reg="Peronia">P.</tp:taxon-name-part> <tp:taxon-name-part taxon-name-part-type="species" reg="verruculata">verruculata</tp:taxon-name-part></tp:taxon-name></italic> in the Indo-West Pacific is actually continuous. However, because it is unclear which units are present in regions from where we have no fresh material of <italic><tp:taxon-name><tp:taxon-name-part taxon-name-part-type="genus" reg="Peronia">P.</tp:taxon-name-part> <tp:taxon-name-part taxon-name-part-type="species" reg="verruculata">verruculata</tp:taxon-name-part></tp:taxon-name></italic> (red areas), no unit of <italic><tp:taxon-name><tp:taxon-name-part taxon-name-part-type="genus" reg="Peronia">P.</tp:taxon-name-part> <tp:taxon-name-part taxon-name-part-type="species" reg="verruculata">verruculata</tp:taxon-name-part></tp:taxon-name></italic> is shown there. For <italic><tp:taxon-name><tp:taxon-name-part taxon-name-part-type="genus" reg="Peronia">P.</tp:taxon-name-part> <tp:taxon-name-part taxon-name-part-type="species" reg="peronii">peronii</tp:taxon-name-part></tp:taxon-name></italic>, black dots correspond to material identified based on anatomical characters and blue dots correspond to material with DNA sequences. Details on species distribution can be found in each species description.</p></caption><graphic xmlns:xlink="http://www.w3.org/1999/xlink" xlink:href="zookeys-972-001-g008.jpg" position="float" orientation="portrait" xlink:type="simple" id="oo_458306.jpg"><uri content-type="original_file" xlink:type="simple">https://binary.pensoft.net/fig/458306</uri></graphic></fig><fig id="F2" position="float" orientation="portrait"><object-id xmlns:xlink="http://www.w3.org/1999/xlink" content-type="doi" xlink:type="simple">10.3897/zookeys.972.52853.figure2</object-id><label>Figure 2.</label><caption><p>Phylogenetic relationships between <italic><tp:taxon-name><tp:taxon-name-part taxon-name-part-type="genus" reg="Peronia">Peronia</tp:taxon-name-part></tp:taxon-name></italic> species based on concatenated mitochondrial <abbrev xmlns:xlink="http://www.w3.org/1999/xlink" xlink:title="c oxidase I region" id="ABBRID0EQZHK" xlink:type="simple">COI</abbrev> and 16S DNA sequences. Numbers by the branches are the bootstrap values (maximum likelihood analysis) and the posterior probabilities (Bayesian analysis). Only the values &gt; 50% (<abbrev xmlns:xlink="http://www.w3.org/1999/xlink" xlink:title="mitochondrial" id="ABBRID0EUZHK" xlink:type="simple">ML</abbrev>) and &gt; 0.9 (Bayesian) are indicated. Numbers for each individual correspond to unique identifiers for DNA extraction. Information on specimens can be found in the lists of material examined and in Table <xref ref-type="table" rid="T2">2</xref>. The color used for each species or mitochondrial unit is the same as the color used in Figs <xref ref-type="fig" rid="F5">3</xref>–<xref ref-type="fig" rid="F8">6</xref>.</p></caption><graphic xmlns:xlink="http://www.w3.org/1999/xlink" xlink:href="zookeys-972-001-g002.jpg" position="float" orientation="portrait" xlink:type="simple" id="oo_458300.jpg"><uri content-type="original_file" xlink:type="simple">https://binary.pensoft.net/fig/458300</uri></graphic></fig><fig id="F7" position="float" orientation="portrait"><object-id xmlns:xlink="http://www.w3.org/1999/xlink" content-type="doi" xlink:type="simple">10.3897/zookeys.972.52853.figure5</object-id><label>Figure 5.</label><caption><p>Diagram to help visualize the data on pairwise genetic distances between <abbrev xmlns:xlink="http://www.w3.org/1999/xlink" xlink:title="c oxidase I region" id="ABBRID0EMIAM" xlink:type="simple">COI</abbrev> sequences within and between species and mitochondrial units (<italic><tp:taxon-name><tp:taxon-name-part taxon-name-part-type="genus" reg="Peronia">P.</tp:taxon-name-part> <tp:taxon-name-part taxon-name-part-type="species" reg="verruculata">verruculata</tp:taxon-name-part></tp:taxon-name></italic>) in <italic><tp:taxon-name><tp:taxon-name-part taxon-name-part-type="genus" reg="Peronia">Peronia</tp:taxon-name-part></tp:taxon-name></italic> (see Table <xref ref-type="table" rid="T3">3</xref>). Ranges of minimum to maximum distances are indicated (in percentages). For instance, within <italic><tp:taxon-name><tp:taxon-name-part taxon-name-part-type="genus" reg="Peronia">P.</tp:taxon-name-part> <tp:taxon-name-part taxon-name-part-type="species" reg="willani">willani</tp:taxon-name-part></tp:taxon-name></italic>, individual sequences are between 0 and 1.9% divergent; individual sequences between <italic><tp:taxon-name><tp:taxon-name-part taxon-name-part-type="genus" reg="Peronia">P.</tp:taxon-name-part> <tp:taxon-name-part taxon-name-part-type="species" reg="willani">willani</tp:taxon-name-part></tp:taxon-name></italic> and the other species or units are minimally 4.3% and maximally 16.8% divergent. The colors are the same as those used in Figs <xref ref-type="fig" rid="F2">2</xref>–<xref ref-type="fig" rid="F6">4</xref>, <xref ref-type="fig" rid="F8">6</xref>.</p></caption><graphic xmlns:xlink="http://www.w3.org/1999/xlink" xlink:href="zookeys-972-001-g007.jpg" position="float" orientation="portrait" xlink:type="simple" id="oo_458305.jpg"><uri content-type="original_file" xlink:type="simple">https://binary.pensoft.net/fig/458305</uri></graphic></fig><table-wrap id="T4" position="float" orientation="portrait"><label>Table 4.</label><caption><p>Summary of traits that can help identify <italic><tp:taxon-name><tp:taxon-name-part taxon-name-part-type="genus" reg="Peronia">Peronia</tp:taxon-name-part></tp:taxon-name></italic> species, based exclusively on specimens examined for the present revision. Species are arranged in a phylogenetic order (Figs <xref ref-type="fig" rid="F2">2</xref>–<xref ref-type="fig" rid="F6">4</xref>). Traits are described in detail in species descriptions.</p></caption><table id="TID0E3RHM" rules="all"><tbody><tr><th rowspan="1" colspan="2">Species</th><th rowspan="1" colspan="1">Max. animal length (mm)</th><th rowspan="1" colspan="1">Papillae with dorsal eyes</th><th rowspan="1" colspan="1">Intestinal type (transitional loop orientation)</th><th rowspan="1" colspan="1">Retractor muscle insertion (near heart or end of visceral cavity)</th><th rowspan="1" colspan="1">Muscular sac length (mm)</th><th rowspan="1" colspan="1">Accessory penial gland spine length (mm)</th><th rowspan="1" colspan="1">Accessory penial gland spine diameter base (μm)</th><th rowspan="1" colspan="1">Accessory penial gland spine diameter tip (μm)</th><th rowspan="1" colspan="1">Penis hooks length (μm)</th><th rowspan="1" colspan="1">Distribution</th></tr><tr><td rowspan="1" colspan="2">
                  <italic><tp:taxon-name><tp:taxon-name-part taxon-name-part-type="genus" reg="Peronia">P.</tp:taxon-name-part> <tp:taxon-name-part taxon-name-part-type="species" reg="peronii">peronii</tp:taxon-name-part></tp:taxon-name></italic>
                </td><td rowspan="1" colspan="1">140</td><td rowspan="1" colspan="1">15–20</td><td rowspan="1" colspan="1">I (12–3 o’clock)</td><td rowspan="1" colspan="1">heart (exc. vestigial)</td><td rowspan="1" colspan="1">&gt;20</td><td rowspan="1" colspan="1">3.0–5.0</td><td rowspan="1" colspan="1">400–500</td><td rowspan="1" colspan="1">160–200</td><td rowspan="1" colspan="1">&lt;50</td><td rowspan="1" colspan="1">Indo-West Pacific (Zanzibar to Okinawa and Tonga)</td></tr><tr><td rowspan="1" colspan="2">
                  <italic><tp:taxon-name><tp:taxon-name-part taxon-name-part-type="genus" reg="Peronia">P.</tp:taxon-name-part> <tp:taxon-name-part taxon-name-part-type="species" reg="okinawensis">okinawensis</tp:taxon-name-part></tp:taxon-name></italic>
                </td><td rowspan="1" colspan="1">27</td><td rowspan="1" colspan="1">10–15</td><td rowspan="1" colspan="1">I (12–3 o’clock)</td><td rowspan="1" colspan="1">heart</td><td rowspan="1" colspan="1">&lt;15</td><td rowspan="1" colspan="1">1.8–2.3</td><td rowspan="1" colspan="1">240–300</td><td rowspan="1" colspan="1">115–150</td><td rowspan="1" colspan="1">&lt;35</td><td rowspan="1" colspan="1">Japan (Okinawa)</td></tr><tr><td rowspan="1" colspan="2">
                  <italic><tp:taxon-name><tp:taxon-name-part taxon-name-part-type="genus" reg="Peronia">P.</tp:taxon-name-part> <tp:taxon-name-part taxon-name-part-type="species" reg="madagascariensis">madagascariensis</tp:taxon-name-part></tp:taxon-name></italic>
                </td><td rowspan="1" colspan="1">80</td><td rowspan="1" colspan="1">12–18</td><td rowspan="1" colspan="1">V</td><td rowspan="1" colspan="1">end of VC</td><td rowspan="1" colspan="1">&lt;15</td><td rowspan="1" colspan="1">2–2.4</td><td rowspan="1" colspan="1">200–230</td><td rowspan="1" colspan="1">70–80</td><td rowspan="1" colspan="1">&lt;100</td><td rowspan="1" colspan="1">Western Indian Ocean</td></tr><tr><td rowspan="1" colspan="2">
                  <italic><tp:taxon-name><tp:taxon-name-part taxon-name-part-type="genus" reg="Peronia">P.</tp:taxon-name-part> <tp:taxon-name-part taxon-name-part-type="species" reg="platei">platei</tp:taxon-name-part></tp:taxon-name></italic>
                </td><td rowspan="1" colspan="1">30</td><td rowspan="1" colspan="1">7–10</td><td rowspan="1" colspan="1">V</td><td rowspan="1" colspan="1">end of VC</td><td rowspan="1" colspan="1">&lt;5</td><td rowspan="1" colspan="1">0.7–1.0</td><td rowspan="1" colspan="1">65–100</td><td rowspan="1" colspan="1">20–30</td><td rowspan="1" colspan="1">&lt;60</td><td rowspan="1" colspan="1">Western Pacific (PNG to Hawaii &amp; French Polynesia)</td></tr><tr><td rowspan="1" colspan="2">
                  <italic><tp:taxon-name><tp:taxon-name-part taxon-name-part-type="genus" reg="Peronia">P.</tp:taxon-name-part> <tp:taxon-name-part taxon-name-part-type="species" reg="setoensis">setoensis</tp:taxon-name-part></tp:taxon-name></italic>
                </td><td rowspan="1" colspan="1">20</td><td rowspan="1" colspan="1">8–12</td><td rowspan="1" colspan="1">V</td><td rowspan="1" colspan="1">end of VC</td><td rowspan="1" colspan="1">&lt;5</td><td rowspan="1" colspan="1">0.9–1.2</td><td rowspan="1" colspan="1">80–85</td><td rowspan="1" colspan="1">15–25</td><td rowspan="1" colspan="1">&lt;25</td><td rowspan="1" colspan="1">Japan (Wakayama)</td></tr><tr><td rowspan="1" colspan="2">
                  <italic><tp:taxon-name><tp:taxon-name-part taxon-name-part-type="genus" reg="Peronia">P.</tp:taxon-name-part> <tp:taxon-name-part taxon-name-part-type="species" reg="griffithsi">griffithsi</tp:taxon-name-part></tp:taxon-name></italic>
                </td><td rowspan="1" colspan="1">25</td><td rowspan="1" colspan="1">6–10</td><td rowspan="1" colspan="1">V</td><td rowspan="1" colspan="1">end of VC (exc. heart)</td><td rowspan="1" colspan="1">&lt;5</td><td rowspan="1" colspan="1">0.50–0.62</td><td rowspan="1" colspan="1">60–65</td><td rowspan="1" colspan="1">15–20</td><td rowspan="1" colspan="1">&lt;25</td><td rowspan="1" colspan="1">Indo-West Pacific (Mauritius to Kei Islands &amp; New Ireland)</td></tr><tr><td rowspan="1" colspan="2">
                  <italic><tp:taxon-name><tp:taxon-name-part taxon-name-part-type="genus" reg="Peronia">P.</tp:taxon-name-part> <tp:taxon-name-part taxon-name-part-type="species" reg="sydneyensis">sydneyensis</tp:taxon-name-part></tp:taxon-name></italic>
                </td><td rowspan="1" colspan="1">50</td><td rowspan="1" colspan="1">8–16</td><td rowspan="1" colspan="1">I (3–6 o’clock)</td><td rowspan="1" colspan="1">end of VC</td><td rowspan="1" colspan="1">&lt;10</td><td rowspan="1" colspan="1">0.6–1.0</td><td rowspan="1" colspan="1">90–100</td><td rowspan="1" colspan="1">20–50</td><td rowspan="1" colspan="1">&lt;30</td><td rowspan="1" colspan="1">Queensland, New South Wales &amp; New Caledonia</td></tr><tr><td rowspan="1" colspan="2">
                  <italic><tp:taxon-name><tp:taxon-name-part taxon-name-part-type="genus" reg="Peronia">P.</tp:taxon-name-part> <tp:taxon-name-part taxon-name-part-type="species" reg="willani">willani</tp:taxon-name-part></tp:taxon-name></italic>
                </td><td rowspan="1" colspan="1">65</td><td rowspan="1" colspan="1">10–25</td><td rowspan="1" colspan="1">I (3–6 o’clock)</td><td rowspan="1" colspan="1">end of VC</td><td rowspan="1" colspan="1">&lt;25</td><td rowspan="1" colspan="1">1.5–1.9</td><td rowspan="1" colspan="1">240–250</td><td rowspan="1" colspan="1">80–100</td><td rowspan="1" colspan="1">&lt;37</td><td rowspan="1" colspan="1">Northern Territory</td></tr><tr><td rowspan="6" colspan="1">
                  <italic><tp:taxon-name><tp:taxon-name-part taxon-name-part-type="genus" reg="Peronia">P.</tp:taxon-name-part> <tp:taxon-name-part taxon-name-part-type="species" reg="verruculata">verruculata</tp:taxon-name-part></tp:taxon-name></italic>
                </td><td rowspan="1" colspan="1">#1</td><td rowspan="1" colspan="1">60 (exc. 73)</td><td rowspan="1" colspan="1">10–22</td><td rowspan="6" colspan="1">I (3–6 o’clock)</td><td rowspan="6" colspan="1">end of VC</td><td rowspan="1" colspan="1">&lt;15</td><td rowspan="1" colspan="1">1.4–2.0</td><td rowspan="1" colspan="1">100–270</td><td rowspan="1" colspan="1">35–50</td><td rowspan="2" colspan="1">&lt;50</td><td rowspan="1" colspan="1">Singapore to eastern Australia, New Caledonia &amp; Japan</td></tr><tr><td rowspan="1" colspan="1">#2</td><td rowspan="1" colspan="1">55</td><td rowspan="1" colspan="1">14–22</td><td rowspan="4" colspan="1">&lt;10</td><td rowspan="1" colspan="1">1.4–1.7</td><td rowspan="1" colspan="1">140–160</td><td rowspan="1" colspan="1">30–35</td><td rowspan="1" colspan="1">Sumatra &amp; Andaman</td></tr><tr><td rowspan="1" colspan="1">#3</td><td rowspan="1" colspan="1">40</td><td rowspan="2" colspan="1">10–18</td><td rowspan="1" colspan="1">1.8–2.2</td><td rowspan="1" colspan="1">200–270</td><td rowspan="1" colspan="1">40–80</td><td rowspan="2" colspan="1">&lt;60</td><td rowspan="1" colspan="1">Malaysia &amp; Singapore</td></tr><tr><td rowspan="1" colspan="1">#4</td><td rowspan="1" colspan="1">60</td><td rowspan="1" colspan="1">(1.3) 2.2–2.8</td><td rowspan="1" colspan="1">200</td><td rowspan="1" colspan="1">50</td><td rowspan="1" colspan="1">Western India, Pakistan &amp; Persian Gulf</td></tr><tr><td rowspan="1" colspan="1">#5</td><td rowspan="1" colspan="1">50</td><td rowspan="1" colspan="1">10–20</td><td rowspan="1" colspan="1">1.8–2.0</td><td rowspan="1" colspan="1">150–180</td><td rowspan="1" colspan="1">45–50</td><td rowspan="2" colspan="1">&lt;55</td><td rowspan="1" colspan="1">Mozambique &amp; Madagascar</td></tr><tr><td rowspan="1" colspan="1">#6</td><td rowspan="1" colspan="1">40</td><td rowspan="1" colspan="1">10–18</td><td rowspan="1" colspan="1">&lt;15</td><td rowspan="1" colspan="1">2.0–2.4</td><td rowspan="1" colspan="1">140–200</td><td rowspan="1" colspan="1">55–60</td><td rowspan="1" colspan="1">Red Sea</td></tr></tbody></table></table-wrap><fig id="F6" position="float" orientation="portrait"><object-id xmlns:xlink="http://www.w3.org/1999/xlink" content-type="doi" xlink:type="simple">10.3897/zookeys.972.52853.figure4</object-id><label>Figure 4.</label><caption><p>Maximum parsimony consensus tree within <italic><tp:taxon-name><tp:taxon-name-part taxon-name-part-type="genus" reg="Peronia">Peronia</tp:taxon-name-part></tp:taxon-name></italic> based on concatenated nuclear ITS2 and 28S sequences. Numbers by the branches are the bootstrap values. Only the values &gt; 50% are indicated. Numbers for each individual correspond to unique identifiers for DNA extraction. Information on specimens can be found in the lists of material examined and in Table <xref ref-type="table" rid="T2">2</xref>. The color used for each species or mitochondrial unit is the same as the color used in Figs <xref ref-type="fig" rid="F2">2</xref>, <xref ref-type="fig" rid="F5">3</xref>, <xref ref-type="fig" rid="F7">5</xref>, <xref ref-type="fig" rid="F8">6</xref>.</p></caption><graphic xmlns:xlink="http://www.w3.org/1999/xlink" xlink:href="zookeys-972-001-g006.jpg" position="float" orientation="portrait" xlink:type="simple" id="oo_458304.jpg"><uri content-type="original_file" xlink:type="simple">https://binary.pensoft.net/fig/458304</uri></graphic></fig><table-wrap id="T2" position="float" orientation="portrait"><label>Table 2.</label><caption><p>DNA extraction numbers and GenBank accession numbers for all the specimens included in the present study. The letter H next to an extraction number indicates the holotype. Sequences marked with an asterisk (*) are from our former publications (<xref ref-type="bibr" rid="B50">Dayrat et al. 2011</xref>, <xref ref-type="bibr" rid="B52">2016</xref>, <xref ref-type="bibr" rid="B53">2017</xref>, <xref ref-type="bibr" rid="B54">2018</xref>, <xref ref-type="bibr" rid="B55">2019a</xref>, <xref ref-type="bibr" rid="B56">b</xref>, <xref ref-type="bibr" rid="B57">c</xref>, <xref ref-type="bibr" rid="B58">d</xref>; <xref ref-type="bibr" rid="B51">Dayrat and Goulding 2017</xref>; <xref ref-type="bibr" rid="B81">Goulding et al. 2018a</xref>, <xref ref-type="bibr" rid="B82">b</xref>, <xref ref-type="bibr" rid="B83">c</xref>). In addition, 11 <abbrev xmlns:xlink="http://www.w3.org/1999/xlink" xlink:title="c oxidase I region" id="ABBRID0E33BG" xlink:type="simple">COI</abbrev> sequences also marked with an asterisk (*) were obtained from GenBank (<abbrev xmlns:xlink="http://www.w3.org/1999/xlink" xlink:title="GenBank" id="ABBRID0EA4BG" xlink:type="simple">GB</abbrev>) and BOLD: four sequences from China (<xref ref-type="bibr" rid="B177">Sun et al. 2014</xref>), two from Singapore (<xref ref-type="bibr" rid="B31">Chang et al. 2018</xref>), two from Japan (<xref ref-type="bibr" rid="B181">Takagi et al. 2019</xref>), one from the Persian Gulf (unpublished), one from Gujarat, western India (unpublished), and one from Iran (<xref ref-type="bibr" rid="B120">Maniei et al. 2020a</xref>). Abbreviations: Australian Museum, Sydney (<named-content xmlns:xlink="http://www.w3.org/1999/xlink" content-type="dwc:institutional_code" xlink:type="simple">AM</named-content>); Bombay Natural History Society, India (<named-content xmlns:xlink="http://www.w3.org/1999/xlink" content-type="dwc:institutional_code" xlink:type="simple">BNHS</named-content>); Bernice Pauahi Bishop Museum, Honolulu, Hawaii, USA (<named-content xmlns:xlink="http://www.w3.org/1999/xlink" content-type="dwc:institutional_code" xlink:type="simple">BPBM</named-content>); California Academy of Sciences, San Francisco, California, USA (<named-content xmlns:xlink="http://www.w3.org/1999/xlink" content-type="dwc:institutional_code" xlink:type="simple">CASIZ</named-content>); Institute of Tropical Biology, Zoology Collection, Vietnam Academy of Science and Technology (<named-content xmlns:xlink="http://www.w3.org/1999/xlink" content-type="dwc:institutional_code" xlink:type="simple">ITBZC</named-content>); Muséum national d’Histoire naturelle, Paris, France (<named-content xmlns:xlink="http://www.w3.org/1999/xlink" content-type="dwc:institutional_code" xlink:type="simple">MNHN</named-content>); Museum of Tropical Queensland, Townsville, Queensland, Australia (<named-content xmlns:xlink="http://www.w3.org/1999/xlink" content-type="dwc:institutional_code" xlink:type="simple">MTQ</named-content>); Natural History Museum, London, United Kingdom (<named-content xmlns:xlink="http://www.w3.org/1999/xlink" content-type="dwc:institutional_code" xlink:type="simple">NHMUK</named-content>); KwaZulu-Natal Museum, Pietermaritzburg, KwaZulu-Natal, South Africa (<named-content xmlns:xlink="http://www.w3.org/1999/xlink" content-type="dwc:institutional_code" xlink:type="simple">NMSA</named-content>); National Museum of Nature and Science, Tokyo, Japan (<named-content xmlns:xlink="http://www.w3.org/1999/xlink" content-type="dwc:institutional_code" xlink:type="simple">NSMT</named-content>); Museum and Art Gallery Northern Territory, Darwin, Northern Territory, Australia (<named-content xmlns:xlink="http://www.w3.org/1999/xlink" content-type="dwc:institutional_code" xlink:type="simple">NTM</named-content>); National Museum of the Philippines, Manila (<named-content xmlns:xlink="http://www.w3.org/1999/xlink" content-type="dwc:institutional_code" xlink:type="simple">PNM</named-content>); University of Florida, Gainesville, Florida, USA (<named-content xmlns:xlink="http://www.w3.org/1999/xlink" content-type="dwc:institutional_code" xlink:type="simple">UF</named-content>); Universitas Malikussaleh, North Aceh, Sumatra, Indonesia (<abbrev xmlns:xlink="http://www.w3.org/1999/xlink" content-type="institution" xlink:title="Universitas Malikussaleh, North Aceh, Sumatra, Indonesia" id="ABBRID0E4AAI" xlink:type="simple">UMIZ</abbrev>); Universiti Sains Malaysia Mollusc Collection, Penang, Malaysia (<named-content xmlns:xlink="http://www.w3.org/1999/xlink" content-type="dwc:institutional_code" xlink:type="simple">USMMC</named-content>); Zoological Reference Collection, Lee Kong Chian Natural History Museum, National University of Singapore (<named-content xmlns:xlink="http://www.w3.org/1999/xlink" content-type="dwc:institutional_code" xlink:type="simple">ZRC</named-content>).</p></caption><table id="TID0EQBAM" rules="all"><tbody><tr><th rowspan="1" colspan="1">Species</th><th rowspan="1" colspan="1">Individual (DNA #)</th><th rowspan="1" colspan="1">Voucher</th><th rowspan="1" colspan="1">Locality</th><th rowspan="1" colspan="1">GenBank <abbrev xmlns:xlink="http://www.w3.org/1999/xlink" xlink:title="c oxidase I region" id="ABBRID0EHCAI" xlink:type="simple">COI</abbrev></th><th rowspan="1" colspan="1">GenBank 16S</th><th rowspan="1" colspan="1">GenBank ITS2</th><th rowspan="1" colspan="1">GenBank 28S</th></tr><tr><td rowspan="1" colspan="1">
                  <italic><tp:taxon-name><tp:taxon-name-part taxon-name-part-type="genus" reg="Alionchis">Alionchis</tp:taxon-name-part> <tp:taxon-name-part taxon-name-part-type="species" reg="jailoloensis">jailoloensis</tp:taxon-name-part></tp:taxon-name></italic>
                </td><td rowspan="1" colspan="1">5137 H</td><td rowspan="1" colspan="1"><abbrev xmlns:xlink="http://www.w3.org/1999/xlink" content-type="institution" xlink:title="Universitas Malikussaleh, North Aceh, Sumatra, Indonesia" id="ABBRID0EKDAI" xlink:type="simple">UMIZ</abbrev> 00117</td><td rowspan="1" colspan="1">Indonesia, Halmahera</td><td rowspan="1" colspan="1"><ext-link xmlns:xlink="http://www.w3.org/1999/xlink" ext-link-type="gen" xlink:href="MG953528" xlink:type="simple">MG953528</ext-link>*</td><td rowspan="1" colspan="1"><ext-link xmlns:xlink="http://www.w3.org/1999/xlink" ext-link-type="gen" xlink:href="MG953538" xlink:type="simple">MG953538</ext-link>*</td><td rowspan="1" colspan="1"><ext-link xmlns:xlink="http://www.w3.org/1999/xlink" ext-link-type="gen" xlink:href="MG953548" xlink:type="simple">MG953548</ext-link>*</td><td rowspan="1" colspan="1"><ext-link xmlns:xlink="http://www.w3.org/1999/xlink" ext-link-type="gen" xlink:href="MK122918" xlink:type="simple">MK122918</ext-link>*</td></tr><tr><td rowspan="1" colspan="1">
                  <italic><tp:taxon-name><tp:taxon-name-part taxon-name-part-type="genus" reg="Laspionchis">Laspionchis</tp:taxon-name-part> <tp:taxon-name-part taxon-name-part-type="species" reg="boucheti">boucheti</tp:taxon-name-part></tp:taxon-name></italic>
                </td><td rowspan="1" colspan="1">1688 H</td><td rowspan="1" colspan="1"><named-content xmlns:xlink="http://www.w3.org/1999/xlink" content-type="dwc:institutional_code" xlink:type="simple">NTM</named-content> P.57614</td><td rowspan="1" colspan="1">Australia, Northern Territory</td><td rowspan="1" colspan="1"><ext-link xmlns:xlink="http://www.w3.org/1999/xlink" ext-link-type="gen" xlink:href="MH619249" xlink:type="simple">MH619249</ext-link>*</td><td rowspan="1" colspan="1"><ext-link xmlns:xlink="http://www.w3.org/1999/xlink" ext-link-type="gen" xlink:href="MH619310" xlink:type="simple">MH619310</ext-link>*</td><td rowspan="1" colspan="1">
                  <ext-link xmlns:xlink="http://www.w3.org/1999/xlink" ext-link-type="gen" xlink:href="MT652862" xlink:type="simple">MT652862</ext-link>
                </td><td rowspan="1" colspan="1">
                  <ext-link xmlns:xlink="http://www.w3.org/1999/xlink" ext-link-type="gen" xlink:href="MT652995" xlink:type="simple">MT652995</ext-link>
                </td></tr><tr><td rowspan="1" colspan="1">
                  <italic><tp:taxon-name><tp:taxon-name-part taxon-name-part-type="genus" reg="Marmaronchis">Marmaronchis</tp:taxon-name-part> <tp:taxon-name-part taxon-name-part-type="species" reg="vaigiensis">vaigiensis</tp:taxon-name-part></tp:taxon-name></italic>
                </td><td rowspan="1" colspan="1">1183</td><td rowspan="1" colspan="1"><named-content xmlns:xlink="http://www.w3.org/1999/xlink" content-type="dwc:institutional_code" xlink:type="simple">ZRC</named-content>.MOL.3007</td><td rowspan="1" colspan="1">Singapore</td><td rowspan="1" colspan="1"><ext-link xmlns:xlink="http://www.w3.org/1999/xlink" ext-link-type="gen" xlink:href="MK122812" xlink:type="simple">MK122812</ext-link>*</td><td rowspan="1" colspan="1"><ext-link xmlns:xlink="http://www.w3.org/1999/xlink" ext-link-type="gen" xlink:href="MK122854" xlink:type="simple">MK122854</ext-link>*</td><td rowspan="1" colspan="1"><ext-link xmlns:xlink="http://www.w3.org/1999/xlink" ext-link-type="gen" xlink:href="MK122877" xlink:type="simple">MK122877</ext-link>*</td><td rowspan="1" colspan="1"><ext-link xmlns:xlink="http://www.w3.org/1999/xlink" ext-link-type="gen" xlink:href="MK122910" xlink:type="simple">MK122910</ext-link>*</td></tr><tr><td rowspan="1" colspan="1">
                  <italic><tp:taxon-name><tp:taxon-name-part taxon-name-part-type="genus" reg="Melayonchis">Melayonchis</tp:taxon-name-part> <tp:taxon-name-part taxon-name-part-type="species" reg="eloisae">eloisae</tp:taxon-name-part></tp:taxon-name></italic>
                </td><td rowspan="1" colspan="1">1011 H</td><td rowspan="1" colspan="1"><named-content xmlns:xlink="http://www.w3.org/1999/xlink" content-type="dwc:institutional_code" xlink:type="simple">ZRC</named-content>.MOL.6499</td><td rowspan="1" colspan="1">Singapore</td><td rowspan="1" colspan="1"><ext-link xmlns:xlink="http://www.w3.org/1999/xlink" ext-link-type="gen" xlink:href="KX240026" xlink:type="simple">KX240026</ext-link>*</td><td rowspan="1" colspan="1"><ext-link xmlns:xlink="http://www.w3.org/1999/xlink" ext-link-type="gen" xlink:href="KX240050" xlink:type="simple">KX240050</ext-link>*</td><td rowspan="1" colspan="1"><ext-link xmlns:xlink="http://www.w3.org/1999/xlink" ext-link-type="gen" xlink:href="MK122904" xlink:type="simple">MK122904</ext-link>*</td><td rowspan="1" colspan="1"><ext-link xmlns:xlink="http://www.w3.org/1999/xlink" ext-link-type="gen" xlink:href="MK125515" xlink:type="simple">MK125515</ext-link>*</td></tr><tr><td rowspan="1" colspan="1">
                  <italic><tp:taxon-name><tp:taxon-name-part taxon-name-part-type="genus" reg="Onchidella">Onchidella</tp:taxon-name-part> <tp:taxon-name-part taxon-name-part-type="species" reg="celtica">celtica</tp:taxon-name-part></tp:taxon-name></italic>
                </td><td rowspan="1" colspan="1">5013</td><td rowspan="1" colspan="1"><named-content xmlns:xlink="http://www.w3.org/1999/xlink" content-type="dwc:institutional_code" xlink:type="simple">MNHN</named-content>-IM-2019-1604</td><td rowspan="1" colspan="1">France</td><td rowspan="1" colspan="1"><ext-link xmlns:xlink="http://www.w3.org/1999/xlink" ext-link-type="gen" xlink:href="MG958715" xlink:type="simple">MG958715</ext-link>*</td><td rowspan="1" colspan="1"><ext-link xmlns:xlink="http://www.w3.org/1999/xlink" ext-link-type="gen" xlink:href="MG958717" xlink:type="simple">MG958717</ext-link>*</td><td rowspan="1" colspan="1"><ext-link xmlns:xlink="http://www.w3.org/1999/xlink" ext-link-type="gen" xlink:href="MK122906" xlink:type="simple">MK122906</ext-link>*</td><td rowspan="1" colspan="1"><ext-link xmlns:xlink="http://www.w3.org/1999/xlink" ext-link-type="gen" xlink:href="MK122921" xlink:type="simple">MK122921</ext-link>*</td></tr><tr><td rowspan="1" colspan="1">
                  <italic><tp:taxon-name><tp:taxon-name-part taxon-name-part-type="genus" reg="Onchidina">Onchidina</tp:taxon-name-part> <tp:taxon-name-part taxon-name-part-type="species" reg="australis">australis</tp:taxon-name-part></tp:taxon-name></italic>
                </td><td rowspan="1" colspan="1">1523</td><td rowspan="1" colspan="1"><named-content xmlns:xlink="http://www.w3.org/1999/xlink" content-type="dwc:institutional_code" xlink:type="simple">AM</named-content> C.468918.002</td><td rowspan="1" colspan="1">Australia, New South Wales</td><td rowspan="1" colspan="1"><ext-link xmlns:xlink="http://www.w3.org/1999/xlink" ext-link-type="gen" xlink:href="KX179548" xlink:type="simple">KX179548</ext-link>*</td><td rowspan="1" colspan="1"><ext-link xmlns:xlink="http://www.w3.org/1999/xlink" ext-link-type="gen" xlink:href="KX179561" xlink:type="simple">KX179561</ext-link>*</td><td rowspan="1" colspan="1"><ext-link xmlns:xlink="http://www.w3.org/1999/xlink" ext-link-type="gen" xlink:href="MG958719" xlink:type="simple">MG958719</ext-link>*</td><td rowspan="1" colspan="1"><ext-link xmlns:xlink="http://www.w3.org/1999/xlink" ext-link-type="gen" xlink:href="MG958887" xlink:type="simple">MG958887</ext-link>*</td></tr><tr><td rowspan="1" colspan="1">
                  <italic><tp:taxon-name><tp:taxon-name-part taxon-name-part-type="genus" reg="Onchidium">Onchidium</tp:taxon-name-part> <tp:taxon-name-part taxon-name-part-type="species" reg="typhae">typhae</tp:taxon-name-part></tp:taxon-name></italic>
                </td><td rowspan="1" colspan="1">965</td><td rowspan="1" colspan="1"><named-content xmlns:xlink="http://www.w3.org/1999/xlink" content-type="dwc:institutional_code" xlink:type="simple">USMMC</named-content> 00005</td><td rowspan="1" colspan="1">Peninsular Malaysia</td><td rowspan="1" colspan="1"><ext-link xmlns:xlink="http://www.w3.org/1999/xlink" ext-link-type="gen" xlink:href="KX179509" xlink:type="simple">KX179509</ext-link>*</td><td rowspan="1" colspan="1"><ext-link xmlns:xlink="http://www.w3.org/1999/xlink" ext-link-type="gen" xlink:href="KX179525" xlink:type="simple">KX179525</ext-link>*</td><td rowspan="1" colspan="1"><ext-link xmlns:xlink="http://www.w3.org/1999/xlink" ext-link-type="gen" xlink:href="MG958720" xlink:type="simple">MG958720</ext-link>*</td><td rowspan="1" colspan="1"><ext-link xmlns:xlink="http://www.w3.org/1999/xlink" ext-link-type="gen" xlink:href="MG958885" xlink:type="simple">MG958885</ext-link>*</td></tr><tr><td rowspan="1" colspan="1">
                  <italic><tp:taxon-name><tp:taxon-name-part taxon-name-part-type="genus" reg="Paromoionchis">Paromoionchis</tp:taxon-name-part> <tp:taxon-name-part taxon-name-part-type="species" reg="tumidus">tumidus</tp:taxon-name-part></tp:taxon-name></italic>
                </td><td rowspan="1" colspan="1">1732</td><td rowspan="1" colspan="1"><abbrev xmlns:xlink="http://www.w3.org/1999/xlink" content-type="institution" xlink:title="Universitas Malikussaleh, North Aceh, Sumatra, Indonesia" id="ABBRID0ERSAI" xlink:type="simple">UMIZ</abbrev> 00121</td><td rowspan="1" colspan="1">Indonesia, Sumatra</td><td rowspan="1" colspan="1"><ext-link xmlns:xlink="http://www.w3.org/1999/xlink" ext-link-type="gen" xlink:href="MH054951" xlink:type="simple">MH054951</ext-link>*</td><td rowspan="1" colspan="1"><ext-link xmlns:xlink="http://www.w3.org/1999/xlink" ext-link-type="gen" xlink:href="MH055104" xlink:type="simple">MH055104</ext-link>*</td><td rowspan="1" colspan="1"><ext-link xmlns:xlink="http://www.w3.org/1999/xlink" ext-link-type="gen" xlink:href="MH055196" xlink:type="simple">MH055196</ext-link>*</td><td rowspan="1" colspan="1"><ext-link xmlns:xlink="http://www.w3.org/1999/xlink" ext-link-type="gen" xlink:href="MH055268" xlink:type="simple">MH055268</ext-link>*</td></tr><tr><td rowspan="1" colspan="1">
                  <italic><tp:taxon-name><tp:taxon-name-part taxon-name-part-type="genus" reg="Peronina">Peronina</tp:taxon-name-part> <tp:taxon-name-part taxon-name-part-type="species" reg="tenera">tenera</tp:taxon-name-part></tp:taxon-name></italic>
                </td><td rowspan="1" colspan="1">960</td><td rowspan="1" colspan="1"><named-content xmlns:xlink="http://www.w3.org/1999/xlink" content-type="dwc:institutional_code" xlink:type="simple">USMMC</named-content> 00039</td><td rowspan="1" colspan="1">Peninsular Malaysia</td><td rowspan="1" colspan="1"><ext-link xmlns:xlink="http://www.w3.org/1999/xlink" ext-link-type="gen" xlink:href="MG958740" xlink:type="simple">MG958740</ext-link>*</td><td rowspan="1" colspan="1"><ext-link xmlns:xlink="http://www.w3.org/1999/xlink" ext-link-type="gen" xlink:href="MG958796" xlink:type="simple">MG958796</ext-link>*</td><td rowspan="1" colspan="1"><ext-link xmlns:xlink="http://www.w3.org/1999/xlink" ext-link-type="gen" xlink:href="MG958840" xlink:type="simple">MG958840</ext-link>*</td><td rowspan="1" colspan="1"><ext-link xmlns:xlink="http://www.w3.org/1999/xlink" ext-link-type="gen" xlink:href="MG958874" xlink:type="simple">MG958874</ext-link>*</td></tr><tr><td rowspan="1" colspan="1">
                  <italic><tp:taxon-name><tp:taxon-name-part taxon-name-part-type="genus" reg="Platevindex">Platevindex</tp:taxon-name-part> <tp:taxon-name-part taxon-name-part-type="species" reg="luteus">luteus</tp:taxon-name-part></tp:taxon-name></italic>
                </td><td rowspan="1" colspan="1">1001</td><td rowspan="1" colspan="1"><named-content xmlns:xlink="http://www.w3.org/1999/xlink" content-type="dwc:institutional_code" xlink:type="simple">ZRC</named-content>.MOL.10179</td><td rowspan="1" colspan="1">Singapore</td><td rowspan="1" colspan="1"><ext-link xmlns:xlink="http://www.w3.org/1999/xlink" ext-link-type="gen" xlink:href="MG958714" xlink:type="simple">MG958714</ext-link>*</td><td rowspan="1" colspan="1"><ext-link xmlns:xlink="http://www.w3.org/1999/xlink" ext-link-type="gen" xlink:href="MG958716" xlink:type="simple">MG958716</ext-link>*</td><td rowspan="1" colspan="1"><ext-link xmlns:xlink="http://www.w3.org/1999/xlink" ext-link-type="gen" xlink:href="MG958718" xlink:type="simple">MG958718</ext-link>*</td><td rowspan="1" colspan="1"><ext-link xmlns:xlink="http://www.w3.org/1999/xlink" ext-link-type="gen" xlink:href="MG958888" xlink:type="simple">MG958888</ext-link>*</td></tr><tr><td rowspan="1" colspan="1">
                  <italic><tp:taxon-name><tp:taxon-name-part taxon-name-part-type="genus" reg="Wallaconchis">Wallaconchis</tp:taxon-name-part> <tp:taxon-name-part taxon-name-part-type="species" reg="sinanui">sinanui</tp:taxon-name-part></tp:taxon-name></italic>
                </td><td rowspan="1" colspan="1">2740</td><td rowspan="1" colspan="1"><abbrev xmlns:xlink="http://www.w3.org/1999/xlink" content-type="institution" xlink:title="Universitas Malikussaleh, North Aceh, Sumatra, Indonesia" id="ABBRID0EAZAI" xlink:type="simple">UMIZ</abbrev> 00059</td><td rowspan="1" colspan="1">Indonesia, Ambon</td><td rowspan="1" colspan="1"><ext-link xmlns:xlink="http://www.w3.org/1999/xlink" ext-link-type="gen" xlink:href="MG970713" xlink:type="simple">MG970713</ext-link>*</td><td rowspan="1" colspan="1"><ext-link xmlns:xlink="http://www.w3.org/1999/xlink" ext-link-type="gen" xlink:href="MG970881" xlink:type="simple">MG970881</ext-link>*</td><td rowspan="1" colspan="1"><ext-link xmlns:xlink="http://www.w3.org/1999/xlink" ext-link-type="gen" xlink:href="MG971093" xlink:type="simple">MG971093</ext-link>*</td><td rowspan="1" colspan="1"><ext-link xmlns:xlink="http://www.w3.org/1999/xlink" ext-link-type="gen" xlink:href="MG971161" xlink:type="simple">MG971161</ext-link>*</td></tr><tr><td rowspan="10" colspan="1">
                  <bold><italic><tp:taxon-name><tp:taxon-name-part taxon-name-part-type="genus" reg="Peronia">P.</tp:taxon-name-part> <tp:taxon-name-part taxon-name-part-type="species" reg="verruculata">verruculata</tp:taxon-name-part></tp:taxon-name></italic> (unit #1)</bold>
                </td><td rowspan="1" colspan="1">1538</td><td rowspan="1" colspan="1"><named-content xmlns:xlink="http://www.w3.org/1999/xlink" content-type="dwc:institutional_code" xlink:type="simple">AM</named-content> C.448363</td><td rowspan="1" colspan="1">Australia, Queensland (19°S)</td><td rowspan="1" colspan="1">
                  <ext-link xmlns:xlink="http://www.w3.org/1999/xlink" ext-link-type="gen" xlink:href="MT653148" xlink:type="simple">MT653148</ext-link>
                </td><td rowspan="1" colspan="1">
                  <ext-link xmlns:xlink="http://www.w3.org/1999/xlink" ext-link-type="gen" xlink:href="MT652693" xlink:type="simple">MT652693</ext-link>
                </td><td rowspan="1" colspan="1">
                  <ext-link xmlns:xlink="http://www.w3.org/1999/xlink" ext-link-type="gen" xlink:href="MT652863" xlink:type="simple">MT652863</ext-link>
                </td><td rowspan="1" colspan="1">
                  <ext-link xmlns:xlink="http://www.w3.org/1999/xlink" ext-link-type="gen" xlink:href="MT652996" xlink:type="simple">MT652996</ext-link>
                </td></tr><tr><td rowspan="1" colspan="1">2571</td><td rowspan="1" colspan="1">
                  <named-content xmlns:xlink="http://www.w3.org/1999/xlink" content-type="dwc:institutional_code" xlink:type="simple">MTQ</named-content>
                </td><td rowspan="1" colspan="1">Australia, Queensland (16°S)</td><td rowspan="1" colspan="1">
                  <ext-link xmlns:xlink="http://www.w3.org/1999/xlink" ext-link-type="gen" xlink:href="MT653149" xlink:type="simple">MT653149</ext-link>
                </td><td rowspan="1" colspan="1">
                  <ext-link xmlns:xlink="http://www.w3.org/1999/xlink" ext-link-type="gen" xlink:href="MT652694" xlink:type="simple">MT652694</ext-link>
                </td><td rowspan="1" colspan="1">
                  <ext-link xmlns:xlink="http://www.w3.org/1999/xlink" ext-link-type="gen" xlink:href="MT652864" xlink:type="simple">MT652864</ext-link>
                </td><td rowspan="1" colspan="1"/></tr><tr><td rowspan="1" colspan="1">2620</td><td rowspan="1" colspan="1">
                  <named-content xmlns:xlink="http://www.w3.org/1999/xlink" content-type="dwc:institutional_code" xlink:type="simple">MTQ</named-content>
                </td><td rowspan="1" colspan="1">Australia, Queensland (20°S)</td><td rowspan="1" colspan="1">
                  <ext-link xmlns:xlink="http://www.w3.org/1999/xlink" ext-link-type="gen" xlink:href="MT653150" xlink:type="simple">MT653150</ext-link>
                </td><td rowspan="1" colspan="1">
                  <ext-link xmlns:xlink="http://www.w3.org/1999/xlink" ext-link-type="gen" xlink:href="MT652695" xlink:type="simple">MT652695</ext-link>
                </td><td rowspan="1" colspan="1"/><td rowspan="1" colspan="1"/></tr><tr><td rowspan="1" colspan="1">2622</td><td rowspan="1" colspan="1">
                  <named-content xmlns:xlink="http://www.w3.org/1999/xlink" content-type="dwc:institutional_code" xlink:type="simple">MTQ</named-content>
                </td><td rowspan="1" colspan="1">Australia, Queensland (20°S)</td><td rowspan="1" colspan="1">
                  <ext-link xmlns:xlink="http://www.w3.org/1999/xlink" ext-link-type="gen" xlink:href="MT653151" xlink:type="simple">MT653151</ext-link>
                </td><td rowspan="1" colspan="1">
                  <ext-link xmlns:xlink="http://www.w3.org/1999/xlink" ext-link-type="gen" xlink:href="MT652696" xlink:type="simple">MT652696</ext-link>
                </td><td rowspan="1" colspan="1"/><td rowspan="1" colspan="1"/></tr><tr><td rowspan="1" colspan="1">2682</td><td rowspan="1" colspan="1">
                  <named-content xmlns:xlink="http://www.w3.org/1999/xlink" content-type="dwc:institutional_code" xlink:type="simple">MTQ</named-content>
                </td><td rowspan="1" colspan="1">Australia, Queensland (21°S)</td><td rowspan="1" colspan="1">
                  <ext-link xmlns:xlink="http://www.w3.org/1999/xlink" ext-link-type="gen" xlink:href="MT653152" xlink:type="simple">MT653152</ext-link>
                </td><td rowspan="1" colspan="1">
                  <ext-link xmlns:xlink="http://www.w3.org/1999/xlink" ext-link-type="gen" xlink:href="MT652697" xlink:type="simple">MT652697</ext-link>
                </td><td rowspan="1" colspan="1">
                  <ext-link xmlns:xlink="http://www.w3.org/1999/xlink" ext-link-type="gen" xlink:href="MT652865" xlink:type="simple">MT652865</ext-link>
                </td><td rowspan="1" colspan="1"/></tr><tr><td rowspan="1" colspan="1">
                  <abbrev xmlns:xlink="http://www.w3.org/1999/xlink" xlink:title="GenBank" id="ABBRID0ESCBI" xlink:type="simple">GB</abbrev>
                </td><td rowspan="1" colspan="1"/><td rowspan="1" colspan="1">China, Guangdong (21°N)</td><td rowspan="1" colspan="1"><ext-link xmlns:xlink="http://www.w3.org/1999/xlink" ext-link-type="gen" xlink:href="JN543152" xlink:type="simple">JN543152</ext-link>*</td><td rowspan="1" colspan="1"/><td rowspan="1" colspan="1"/><td rowspan="1" colspan="1"/></tr><tr><td rowspan="1" colspan="1">
                  <abbrev xmlns:xlink="http://www.w3.org/1999/xlink" xlink:title="GenBank" id="ABBRID0ETDBI" xlink:type="simple">GB</abbrev>
                </td><td rowspan="1" colspan="1"/><td rowspan="1" colspan="1">China, Fujian (26°N)</td><td rowspan="1" colspan="1"><ext-link xmlns:xlink="http://www.w3.org/1999/xlink" ext-link-type="gen" xlink:href="JN543153" xlink:type="simple">JN543153</ext-link>*</td><td rowspan="1" colspan="1"/><td rowspan="1" colspan="1"/><td rowspan="1" colspan="1"/></tr><tr><td rowspan="1" colspan="1">
                  <abbrev xmlns:xlink="http://www.w3.org/1999/xlink" xlink:title="GenBank" id="ABBRID0EUEBI" xlink:type="simple">GB</abbrev>
                </td><td rowspan="1" colspan="1"/><td rowspan="1" colspan="1">China, Guangxi (21°N)</td><td rowspan="1" colspan="1"><ext-link xmlns:xlink="http://www.w3.org/1999/xlink" ext-link-type="gen" xlink:href="JN543154" xlink:type="simple">JN543154</ext-link>*</td><td rowspan="1" colspan="1"/><td rowspan="1" colspan="1"/><td rowspan="1" colspan="1"/></tr><tr><td rowspan="1" colspan="1">
                  <abbrev xmlns:xlink="http://www.w3.org/1999/xlink" xlink:title="GenBank" id="ABBRID0EVFBI" xlink:type="simple">GB</abbrev>
                </td><td rowspan="1" colspan="1"/><td rowspan="1" colspan="1">China, Hainan (18°N)</td><td rowspan="1" colspan="1"><ext-link xmlns:xlink="http://www.w3.org/1999/xlink" ext-link-type="gen" xlink:href="JN543165" xlink:type="simple">JN543165</ext-link>*</td><td rowspan="1" colspan="1"/><td rowspan="1" colspan="1"/><td rowspan="1" colspan="1"/></tr><tr><td rowspan="1" colspan="1">2724</td><td rowspan="1" colspan="1"><abbrev xmlns:xlink="http://www.w3.org/1999/xlink" content-type="institution" xlink:title="Universitas Malikussaleh, North Aceh, Sumatra, Indonesia" id="ABBRID0EZGBI" xlink:type="simple">UMIZ</abbrev> 00162</td><td rowspan="1" colspan="1">Indonesia, Ambon (03°S)</td><td rowspan="1" colspan="1">
                  <ext-link xmlns:xlink="http://www.w3.org/1999/xlink" ext-link-type="gen" xlink:href="MT653153" xlink:type="simple">MT653153</ext-link>
                </td><td rowspan="1" colspan="1">
                  <ext-link xmlns:xlink="http://www.w3.org/1999/xlink" ext-link-type="gen" xlink:href="MT652698" xlink:type="simple">MT652698</ext-link>
                </td><td rowspan="1" colspan="1">
                  <ext-link xmlns:xlink="http://www.w3.org/1999/xlink" ext-link-type="gen" xlink:href="MT652866" xlink:type="simple">MT652866</ext-link>
                </td><td rowspan="1" colspan="1">
                  <ext-link xmlns:xlink="http://www.w3.org/1999/xlink" ext-link-type="gen" xlink:href="MT652997" xlink:type="simple">MT652997</ext-link>
                </td></tr><tr><td rowspan="33" colspan="1">
                  <bold><italic><tp:taxon-name><tp:taxon-name-part taxon-name-part-type="genus" reg="Peronia">P.</tp:taxon-name-part> <tp:taxon-name-part taxon-name-part-type="species" reg="verruculata">verruculata</tp:taxon-name-part></tp:taxon-name></italic> (unit #1)</bold>
                </td><td rowspan="1" colspan="1">2729</td><td rowspan="1" colspan="1"><abbrev xmlns:xlink="http://www.w3.org/1999/xlink" content-type="institution" xlink:title="Universitas Malikussaleh, North Aceh, Sumatra, Indonesia" id="ABBRID0E6IBI" xlink:type="simple">UMIZ</abbrev> 00162</td><td rowspan="1" colspan="1">Indonesia, Ambon (03°S)</td><td rowspan="1" colspan="1">
                  <ext-link xmlns:xlink="http://www.w3.org/1999/xlink" ext-link-type="gen" xlink:href="MT653154" xlink:type="simple">MT653154</ext-link>
                </td><td rowspan="1" colspan="1">
                  <ext-link xmlns:xlink="http://www.w3.org/1999/xlink" ext-link-type="gen" xlink:href="MT652699" xlink:type="simple">MT652699</ext-link>
                </td><td rowspan="1" colspan="1"/><td rowspan="1" colspan="1"/></tr><tr><td rowspan="1" colspan="1">2856</td><td rowspan="1" colspan="1"><abbrev xmlns:xlink="http://www.w3.org/1999/xlink" content-type="institution" xlink:title="Universitas Malikussaleh, North Aceh, Sumatra, Indonesia" id="ABBRID0EHKBI" xlink:type="simple">UMIZ</abbrev> 00163</td><td rowspan="1" colspan="1">Indonesia, Ambon (03°S)</td><td rowspan="1" colspan="1">
                  <ext-link xmlns:xlink="http://www.w3.org/1999/xlink" ext-link-type="gen" xlink:href="MT653155" xlink:type="simple">MT653155</ext-link>
                </td><td rowspan="1" colspan="1">
                  <ext-link xmlns:xlink="http://www.w3.org/1999/xlink" ext-link-type="gen" xlink:href="MT652700" xlink:type="simple">MT652700</ext-link>
                </td><td rowspan="1" colspan="1">
                  <ext-link xmlns:xlink="http://www.w3.org/1999/xlink" ext-link-type="gen" xlink:href="MT652867" xlink:type="simple">MT652867</ext-link>
                </td><td rowspan="1" colspan="1"/></tr><tr><td rowspan="1" colspan="1">3080</td><td rowspan="1" colspan="1"><abbrev xmlns:xlink="http://www.w3.org/1999/xlink" content-type="institution" xlink:title="Universitas Malikussaleh, North Aceh, Sumatra, Indonesia" id="ABBRID0EVLBI" xlink:type="simple">UMIZ</abbrev> 00164</td><td rowspan="1" colspan="1">Indonesia, Bali (08°S)</td><td rowspan="1" colspan="1">
                  <ext-link xmlns:xlink="http://www.w3.org/1999/xlink" ext-link-type="gen" xlink:href="MT653156" xlink:type="simple">MT653156</ext-link>
                </td><td rowspan="1" colspan="1">
                  <ext-link xmlns:xlink="http://www.w3.org/1999/xlink" ext-link-type="gen" xlink:href="MT652701" xlink:type="simple">MT652701</ext-link>
                </td><td rowspan="1" colspan="1">
                  <ext-link xmlns:xlink="http://www.w3.org/1999/xlink" ext-link-type="gen" xlink:href="MT652868" xlink:type="simple">MT652868</ext-link>
                </td><td rowspan="1" colspan="1"/></tr><tr><td rowspan="1" colspan="1">3115</td><td rowspan="1" colspan="1"><abbrev xmlns:xlink="http://www.w3.org/1999/xlink" content-type="institution" xlink:title="Universitas Malikussaleh, North Aceh, Sumatra, Indonesia" id="ABBRID0EDNBI" xlink:type="simple">UMIZ</abbrev> 00165</td><td rowspan="1" colspan="1">Indonesia, Bali (08°S)</td><td rowspan="1" colspan="1">
                  <ext-link xmlns:xlink="http://www.w3.org/1999/xlink" ext-link-type="gen" xlink:href="MT653157" xlink:type="simple">MT653157</ext-link>
                </td><td rowspan="1" colspan="1">
                  <ext-link xmlns:xlink="http://www.w3.org/1999/xlink" ext-link-type="gen" xlink:href="MT652702" xlink:type="simple">MT652702</ext-link>
                </td><td rowspan="1" colspan="1">
                  <ext-link xmlns:xlink="http://www.w3.org/1999/xlink" ext-link-type="gen" xlink:href="MT652869" xlink:type="simple">MT652869</ext-link>
                </td><td rowspan="1" colspan="1"/></tr><tr><td rowspan="1" colspan="1">5068</td><td rowspan="1" colspan="1"><abbrev xmlns:xlink="http://www.w3.org/1999/xlink" content-type="institution" xlink:title="Universitas Malikussaleh, North Aceh, Sumatra, Indonesia" id="ABBRID0EROBI" xlink:type="simple">UMIZ</abbrev> 00166</td><td rowspan="1" colspan="1">Indonesia, Halmahera (00°S)</td><td rowspan="1" colspan="1">
                  <ext-link xmlns:xlink="http://www.w3.org/1999/xlink" ext-link-type="gen" xlink:href="MT653158" xlink:type="simple">MT653158</ext-link>
                </td><td rowspan="1" colspan="1">
                  <ext-link xmlns:xlink="http://www.w3.org/1999/xlink" ext-link-type="gen" xlink:href="MT652703" xlink:type="simple">MT652703</ext-link>
                </td><td rowspan="1" colspan="1"/><td rowspan="1" colspan="1"/></tr><tr><td rowspan="1" colspan="1">5120</td><td rowspan="1" colspan="1"><abbrev xmlns:xlink="http://www.w3.org/1999/xlink" content-type="institution" xlink:title="Universitas Malikussaleh, North Aceh, Sumatra, Indonesia" id="ABBRID0EZPBI" xlink:type="simple">UMIZ</abbrev> 00167</td><td rowspan="1" colspan="1">Indonesia, Halmahera (01°S)</td><td rowspan="1" colspan="1">
                  <ext-link xmlns:xlink="http://www.w3.org/1999/xlink" ext-link-type="gen" xlink:href="MT653159" xlink:type="simple">MT653159</ext-link>
                </td><td rowspan="1" colspan="1">
                  <ext-link xmlns:xlink="http://www.w3.org/1999/xlink" ext-link-type="gen" xlink:href="MT652704" xlink:type="simple">MT652704</ext-link>
                </td><td rowspan="1" colspan="1">
                  <ext-link xmlns:xlink="http://www.w3.org/1999/xlink" ext-link-type="gen" xlink:href="MT652870" xlink:type="simple">MT652870</ext-link>
                </td><td rowspan="1" colspan="1"/></tr><tr><td rowspan="1" colspan="1">5124</td><td rowspan="1" colspan="1"><abbrev xmlns:xlink="http://www.w3.org/1999/xlink" content-type="institution" xlink:title="Universitas Malikussaleh, North Aceh, Sumatra, Indonesia" id="ABBRID0EHRBI" xlink:type="simple">UMIZ</abbrev> 00167</td><td rowspan="1" colspan="1">Indonesia, Halmahera (01°S)</td><td rowspan="1" colspan="1">
                  <ext-link xmlns:xlink="http://www.w3.org/1999/xlink" ext-link-type="gen" xlink:href="MT653160" xlink:type="simple">MT653160</ext-link>
                </td><td rowspan="1" colspan="1">
                  <ext-link xmlns:xlink="http://www.w3.org/1999/xlink" ext-link-type="gen" xlink:href="MT652705" xlink:type="simple">MT652705</ext-link>
                </td><td rowspan="1" colspan="1"/><td rowspan="1" colspan="1"/></tr><tr><td rowspan="1" colspan="1">5130</td><td rowspan="1" colspan="1"><abbrev xmlns:xlink="http://www.w3.org/1999/xlink" content-type="institution" xlink:title="Universitas Malikussaleh, North Aceh, Sumatra, Indonesia" id="ABBRID0EPSBI" xlink:type="simple">UMIZ</abbrev> 00167</td><td rowspan="1" colspan="1">Indonesia, Halmahera (01°S)</td><td rowspan="1" colspan="1">
                  <ext-link xmlns:xlink="http://www.w3.org/1999/xlink" ext-link-type="gen" xlink:href="MT653161" xlink:type="simple">MT653161</ext-link>
                </td><td rowspan="1" colspan="1">
                  <ext-link xmlns:xlink="http://www.w3.org/1999/xlink" ext-link-type="gen" xlink:href="MT652706" xlink:type="simple">MT652706</ext-link>
                </td><td rowspan="1" colspan="1"/><td rowspan="1" colspan="1"/></tr><tr><td rowspan="1" colspan="1">2987</td><td rowspan="1" colspan="1"><abbrev xmlns:xlink="http://www.w3.org/1999/xlink" content-type="institution" xlink:title="Universitas Malikussaleh, North Aceh, Sumatra, Indonesia" id="ABBRID0EXTBI" xlink:type="simple">UMIZ</abbrev> 00168</td><td rowspan="1" colspan="1">Indonesia, Lombok (08°S)</td><td rowspan="1" colspan="1">
                  <ext-link xmlns:xlink="http://www.w3.org/1999/xlink" ext-link-type="gen" xlink:href="MT653162" xlink:type="simple">MT653162</ext-link>
                </td><td rowspan="1" colspan="1">
                  <ext-link xmlns:xlink="http://www.w3.org/1999/xlink" ext-link-type="gen" xlink:href="MT652707" xlink:type="simple">MT652707</ext-link>
                </td><td rowspan="1" colspan="1">
                  <ext-link xmlns:xlink="http://www.w3.org/1999/xlink" ext-link-type="gen" xlink:href="MT652871" xlink:type="simple">MT652871</ext-link>
                </td><td rowspan="1" colspan="1"/></tr><tr><td rowspan="1" colspan="1">2868</td><td rowspan="1" colspan="1"><abbrev xmlns:xlink="http://www.w3.org/1999/xlink" content-type="institution" xlink:title="Universitas Malikussaleh, North Aceh, Sumatra, Indonesia" id="ABBRID0EFVBI" xlink:type="simple">UMIZ</abbrev> 00169</td><td rowspan="1" colspan="1">Indonesia, Seram (02°S)</td><td rowspan="1" colspan="1">
                  <ext-link xmlns:xlink="http://www.w3.org/1999/xlink" ext-link-type="gen" xlink:href="MT653163" xlink:type="simple">MT653163</ext-link>
                </td><td rowspan="1" colspan="1">
                  <ext-link xmlns:xlink="http://www.w3.org/1999/xlink" ext-link-type="gen" xlink:href="MT652708" xlink:type="simple">MT652708</ext-link>
                </td><td rowspan="1" colspan="1"/><td rowspan="1" colspan="1"/></tr><tr><td rowspan="1" colspan="1">2870</td><td rowspan="1" colspan="1"><abbrev xmlns:xlink="http://www.w3.org/1999/xlink" content-type="institution" xlink:title="Universitas Malikussaleh, North Aceh, Sumatra, Indonesia" id="ABBRID0ENWBI" xlink:type="simple">UMIZ</abbrev> 00169</td><td rowspan="1" colspan="1">Indonesia, Seram (02°S)</td><td rowspan="1" colspan="1">
                  <ext-link xmlns:xlink="http://www.w3.org/1999/xlink" ext-link-type="gen" xlink:href="MT653164" xlink:type="simple">MT653164</ext-link>
                </td><td rowspan="1" colspan="1">
                  <ext-link xmlns:xlink="http://www.w3.org/1999/xlink" ext-link-type="gen" xlink:href="MT652709" xlink:type="simple">MT652709</ext-link>
                </td><td rowspan="1" colspan="1">
                  <ext-link xmlns:xlink="http://www.w3.org/1999/xlink" ext-link-type="gen" xlink:href="MT652872" xlink:type="simple">MT652872</ext-link>
                </td><td rowspan="1" colspan="1">
                  <ext-link xmlns:xlink="http://www.w3.org/1999/xlink" ext-link-type="gen" xlink:href="MT652998" xlink:type="simple">MT652998</ext-link>
                </td></tr><tr><td rowspan="1" colspan="1">3441</td><td rowspan="1" colspan="1"><abbrev xmlns:xlink="http://www.w3.org/1999/xlink" content-type="institution" xlink:title="Universitas Malikussaleh, North Aceh, Sumatra, Indonesia" id="ABBRID0EBYBI" xlink:type="simple">UMIZ</abbrev> 00169</td><td rowspan="1" colspan="1">Indonesia, Seram (02°S)</td><td rowspan="1" colspan="1">
                  <ext-link xmlns:xlink="http://www.w3.org/1999/xlink" ext-link-type="gen" xlink:href="MT653165" xlink:type="simple">MT653165</ext-link>
                </td><td rowspan="1" colspan="1">
                  <ext-link xmlns:xlink="http://www.w3.org/1999/xlink" ext-link-type="gen" xlink:href="MT652710" xlink:type="simple">MT652710</ext-link>
                </td><td rowspan="1" colspan="1"/><td rowspan="1" colspan="1"/></tr><tr><td rowspan="1" colspan="1">731</td><td rowspan="1" colspan="1"><named-content xmlns:xlink="http://www.w3.org/1999/xlink" content-type="dwc:institutional_code" xlink:type="simple">NHMUK</named-content> 20050628</td><td rowspan="1" colspan="1">Indonesia, Sulawesi</td><td rowspan="1" colspan="1"><ext-link xmlns:xlink="http://www.w3.org/1999/xlink" ext-link-type="gen" xlink:href="HQ660046" xlink:type="simple">HQ660046</ext-link>*</td><td rowspan="1" colspan="1"><ext-link xmlns:xlink="http://www.w3.org/1999/xlink" ext-link-type="gen" xlink:href="HQ659914" xlink:type="simple">HQ659914</ext-link>*</td><td rowspan="1" colspan="1"/><td rowspan="1" colspan="1"/></tr><tr><td rowspan="1" colspan="1">2127</td><td rowspan="1" colspan="1"><abbrev xmlns:xlink="http://www.w3.org/1999/xlink" content-type="institution" xlink:title="Universitas Malikussaleh, North Aceh, Sumatra, Indonesia" id="ABBRID0EU1BI" xlink:type="simple">UMIZ</abbrev> 00170</td><td rowspan="1" colspan="1">Indonesia, Sulawesi (01°N)</td><td rowspan="1" colspan="1">
                  <ext-link xmlns:xlink="http://www.w3.org/1999/xlink" ext-link-type="gen" xlink:href="MT653166" xlink:type="simple">MT653166</ext-link>
                </td><td rowspan="1" colspan="1">
                  <ext-link xmlns:xlink="http://www.w3.org/1999/xlink" ext-link-type="gen" xlink:href="MT652711" xlink:type="simple">MT652711</ext-link>
                </td><td rowspan="1" colspan="1"/><td rowspan="1" colspan="1"/></tr><tr><td rowspan="1" colspan="1">2150</td><td rowspan="1" colspan="1"><abbrev xmlns:xlink="http://www.w3.org/1999/xlink" content-type="institution" xlink:title="Universitas Malikussaleh, North Aceh, Sumatra, Indonesia" id="ABBRID0E32BI" xlink:type="simple">UMIZ</abbrev> 00171</td><td rowspan="1" colspan="1">Indonesia, Sulawesi (01°N)</td><td rowspan="1" colspan="1">
                  <ext-link xmlns:xlink="http://www.w3.org/1999/xlink" ext-link-type="gen" xlink:href="MT653167" xlink:type="simple">MT653167</ext-link>
                </td><td rowspan="1" colspan="1">
                  <ext-link xmlns:xlink="http://www.w3.org/1999/xlink" ext-link-type="gen" xlink:href="MT652712" xlink:type="simple">MT652712</ext-link>
                </td><td rowspan="1" colspan="1"/><td rowspan="1" colspan="1"/></tr><tr><td rowspan="1" colspan="1">2162</td><td rowspan="1" colspan="1"><abbrev xmlns:xlink="http://www.w3.org/1999/xlink" content-type="institution" xlink:title="Universitas Malikussaleh, North Aceh, Sumatra, Indonesia" id="ABBRID0EE4BI" xlink:type="simple">UMIZ</abbrev> 00171</td><td rowspan="1" colspan="1">Indonesia, Sulawesi (01°N)</td><td rowspan="1" colspan="1">
                  <ext-link xmlns:xlink="http://www.w3.org/1999/xlink" ext-link-type="gen" xlink:href="MT653168" xlink:type="simple">MT653168</ext-link>
                </td><td rowspan="1" colspan="1">
                  <ext-link xmlns:xlink="http://www.w3.org/1999/xlink" ext-link-type="gen" xlink:href="MT652713" xlink:type="simple">MT652713</ext-link>
                </td><td rowspan="1" colspan="1">
                  <ext-link xmlns:xlink="http://www.w3.org/1999/xlink" ext-link-type="gen" xlink:href="MT652873" xlink:type="simple">MT652873</ext-link>
                </td><td rowspan="1" colspan="1"/></tr><tr><td rowspan="1" colspan="1">1747</td><td rowspan="1" colspan="1"><abbrev xmlns:xlink="http://www.w3.org/1999/xlink" content-type="institution" xlink:title="Universitas Malikussaleh, North Aceh, Sumatra, Indonesia" id="ABBRID0ES5BI" xlink:type="simple">UMIZ</abbrev> 00172</td><td rowspan="1" colspan="1">Indonesia, Sumatra (05°S)</td><td rowspan="1" colspan="1">
                  <ext-link xmlns:xlink="http://www.w3.org/1999/xlink" ext-link-type="gen" xlink:href="MT653169" xlink:type="simple">MT653169</ext-link>
                </td><td rowspan="1" colspan="1">
                  <ext-link xmlns:xlink="http://www.w3.org/1999/xlink" ext-link-type="gen" xlink:href="MT652714" xlink:type="simple">MT652714</ext-link>
                </td><td rowspan="1" colspan="1">
                  <ext-link xmlns:xlink="http://www.w3.org/1999/xlink" ext-link-type="gen" xlink:href="MT652874" xlink:type="simple">MT652874</ext-link>
                </td><td rowspan="1" colspan="1"/></tr><tr><td rowspan="1" colspan="1">1759</td><td rowspan="1" colspan="1"><abbrev xmlns:xlink="http://www.w3.org/1999/xlink" content-type="institution" xlink:title="Universitas Malikussaleh, North Aceh, Sumatra, Indonesia" id="ABBRID0EAACI" xlink:type="simple">UMIZ</abbrev> 00173</td><td rowspan="1" colspan="1">Indonesia, Sumatra (05°S)</td><td rowspan="1" colspan="1">
                  <ext-link xmlns:xlink="http://www.w3.org/1999/xlink" ext-link-type="gen" xlink:href="MT653170" xlink:type="simple">MT653170</ext-link>
                </td><td rowspan="1" colspan="1">
                  <ext-link xmlns:xlink="http://www.w3.org/1999/xlink" ext-link-type="gen" xlink:href="MT652715" xlink:type="simple">MT652715</ext-link>
                </td><td rowspan="1" colspan="1">
                  <ext-link xmlns:xlink="http://www.w3.org/1999/xlink" ext-link-type="gen" xlink:href="MT652875" xlink:type="simple">MT652875</ext-link>
                </td><td rowspan="1" colspan="1">
                  <ext-link xmlns:xlink="http://www.w3.org/1999/xlink" ext-link-type="gen" xlink:href="MT652999" xlink:type="simple">MT652999</ext-link>
                </td></tr><tr><td rowspan="1" colspan="1">5904</td><td rowspan="1" colspan="1"><abbrev xmlns:xlink="http://www.w3.org/1999/xlink" content-type="institution" xlink:title="Universitas Malikussaleh, North Aceh, Sumatra, Indonesia" id="ABBRID0EUBCI" xlink:type="simple">UMIZ</abbrev> 00174</td><td rowspan="1" colspan="1">Indonesia, Timor (10°S)</td><td rowspan="1" colspan="1">
                  <ext-link xmlns:xlink="http://www.w3.org/1999/xlink" ext-link-type="gen" xlink:href="MT653171" xlink:type="simple">MT653171</ext-link>
                </td><td rowspan="1" colspan="1">
                  <ext-link xmlns:xlink="http://www.w3.org/1999/xlink" ext-link-type="gen" xlink:href="MT652716" xlink:type="simple">MT652716</ext-link>
                </td><td rowspan="1" colspan="1">
                  <ext-link xmlns:xlink="http://www.w3.org/1999/xlink" ext-link-type="gen" xlink:href="MT652876" xlink:type="simple">MT652876</ext-link>
                </td><td rowspan="1" colspan="1"/></tr><tr><td rowspan="1" colspan="1">5925</td><td rowspan="1" colspan="1"><abbrev xmlns:xlink="http://www.w3.org/1999/xlink" content-type="institution" xlink:title="Universitas Malikussaleh, North Aceh, Sumatra, Indonesia" id="ABBRID0ECDCI" xlink:type="simple">UMIZ</abbrev> 00175</td><td rowspan="1" colspan="1">Indonesia, Timor (10°S)</td><td rowspan="1" colspan="1">
                  <ext-link xmlns:xlink="http://www.w3.org/1999/xlink" ext-link-type="gen" xlink:href="MT653172" xlink:type="simple">MT653172</ext-link>
                </td><td rowspan="1" colspan="1">
                  <ext-link xmlns:xlink="http://www.w3.org/1999/xlink" ext-link-type="gen" xlink:href="MT652717" xlink:type="simple">MT652717</ext-link>
                </td><td rowspan="1" colspan="1">
                  <ext-link xmlns:xlink="http://www.w3.org/1999/xlink" ext-link-type="gen" xlink:href="MT652877" xlink:type="simple">MT652877</ext-link>
                </td><td rowspan="1" colspan="1"/></tr><tr><td rowspan="1" colspan="1">5927</td><td rowspan="1" colspan="1"><abbrev xmlns:xlink="http://www.w3.org/1999/xlink" content-type="institution" xlink:title="Universitas Malikussaleh, North Aceh, Sumatra, Indonesia" id="ABBRID0EQECI" xlink:type="simple">UMIZ</abbrev> 00175</td><td rowspan="1" colspan="1">Indonesia, Timor (10°S)</td><td rowspan="1" colspan="1">
                  <ext-link xmlns:xlink="http://www.w3.org/1999/xlink" ext-link-type="gen" xlink:href="MT653173" xlink:type="simple">MT653173</ext-link>
                </td><td rowspan="1" colspan="1">
                  <ext-link xmlns:xlink="http://www.w3.org/1999/xlink" ext-link-type="gen" xlink:href="MT652718" xlink:type="simple">MT652718</ext-link>
                </td><td rowspan="1" colspan="1"/><td rowspan="1" colspan="1"/></tr><tr><td rowspan="1" colspan="1">3751</td><td rowspan="1" colspan="1"><named-content xmlns:xlink="http://www.w3.org/1999/xlink" content-type="dwc:institutional_code" xlink:type="simple">NSMT</named-content>-Mo 78988</td><td rowspan="1" colspan="1">Japan, Wakayama (33°N)</td><td rowspan="1" colspan="1">
                  <ext-link xmlns:xlink="http://www.w3.org/1999/xlink" ext-link-type="gen" xlink:href="MT653174" xlink:type="simple">MT653174</ext-link>
                </td><td rowspan="1" colspan="1">
                  <ext-link xmlns:xlink="http://www.w3.org/1999/xlink" ext-link-type="gen" xlink:href="MT652719" xlink:type="simple">MT652719</ext-link>
                </td><td rowspan="1" colspan="1">
                  <ext-link xmlns:xlink="http://www.w3.org/1999/xlink" ext-link-type="gen" xlink:href="MT652878" xlink:type="simple">MT652878</ext-link>
                </td><td rowspan="1" colspan="1"/></tr><tr><td rowspan="1" colspan="1">3752</td><td rowspan="1" colspan="1"><named-content xmlns:xlink="http://www.w3.org/1999/xlink" content-type="dwc:institutional_code" xlink:type="simple">NSMT</named-content>-Mo 78988</td><td rowspan="1" colspan="1">Japan, Wakayama (33°N)</td><td rowspan="1" colspan="1">
                  <ext-link xmlns:xlink="http://www.w3.org/1999/xlink" ext-link-type="gen" xlink:href="MT653175" xlink:type="simple">MT653175</ext-link>
                </td><td rowspan="1" colspan="1">
                  <ext-link xmlns:xlink="http://www.w3.org/1999/xlink" ext-link-type="gen" xlink:href="MT652720" xlink:type="simple">MT652720</ext-link>
                </td><td rowspan="1" colspan="1">
                  <ext-link xmlns:xlink="http://www.w3.org/1999/xlink" ext-link-type="gen" xlink:href="MT652879" xlink:type="simple">MT652879</ext-link>
                </td><td rowspan="1" colspan="1">
                  <ext-link xmlns:xlink="http://www.w3.org/1999/xlink" ext-link-type="gen" xlink:href="MT653000" xlink:type="simple">MT653000</ext-link>
                </td></tr><tr><td rowspan="1" colspan="1">
                  <abbrev xmlns:xlink="http://www.w3.org/1999/xlink" xlink:title="GenBank" id="ABBRID0E4ICI" xlink:type="simple">GB</abbrev>
                </td><td rowspan="1" colspan="1"/><td rowspan="1" colspan="1">Japan, Kagoshima (31°N)</td><td rowspan="1" colspan="1"><ext-link xmlns:xlink="http://www.w3.org/1999/xlink" ext-link-type="gen" xlink:href="LC390389" xlink:type="simple">LC390389</ext-link>*</td><td rowspan="1" colspan="1"/><td rowspan="1" colspan="1"/><td rowspan="1" colspan="1"/></tr><tr><td rowspan="1" colspan="1">6202</td><td rowspan="1" colspan="1"><named-content xmlns:xlink="http://www.w3.org/1999/xlink" content-type="dwc:institutional_code" xlink:type="simple">MNHN</named-content>-IM-2019-1591</td><td rowspan="1" colspan="1">New Caledonia (22°S)</td><td rowspan="1" colspan="1">
                  <ext-link xmlns:xlink="http://www.w3.org/1999/xlink" ext-link-type="gen" xlink:href="MT653176" xlink:type="simple">MT653176</ext-link>
                </td><td rowspan="1" colspan="1">
                  <ext-link xmlns:xlink="http://www.w3.org/1999/xlink" ext-link-type="gen" xlink:href="MT652721" xlink:type="simple">MT652721</ext-link>
                </td><td rowspan="1" colspan="1">
                  <ext-link xmlns:xlink="http://www.w3.org/1999/xlink" ext-link-type="gen" xlink:href="MT652880" xlink:type="simple">MT652880</ext-link>
                </td><td rowspan="1" colspan="1">
                  <ext-link xmlns:xlink="http://www.w3.org/1999/xlink" ext-link-type="gen" xlink:href="MT653001" xlink:type="simple">MT653001</ext-link>
                </td></tr><tr><td rowspan="1" colspan="1">6212</td><td rowspan="1" colspan="1"><named-content xmlns:xlink="http://www.w3.org/1999/xlink" content-type="dwc:institutional_code" xlink:type="simple">MNHN</named-content>-IM-2019-1592</td><td rowspan="1" colspan="1">New Caledonia (22°S)</td><td rowspan="1" colspan="1">
                  <ext-link xmlns:xlink="http://www.w3.org/1999/xlink" ext-link-type="gen" xlink:href="MT653177" xlink:type="simple">MT653177</ext-link>
                </td><td rowspan="1" colspan="1">
                  <ext-link xmlns:xlink="http://www.w3.org/1999/xlink" ext-link-type="gen" xlink:href="MT652722" xlink:type="simple">MT652722</ext-link>
                </td><td rowspan="1" colspan="1">
                  <ext-link xmlns:xlink="http://www.w3.org/1999/xlink" ext-link-type="gen" xlink:href="MT652881" xlink:type="simple">MT652881</ext-link>
                </td><td rowspan="1" colspan="1">
                  <ext-link xmlns:xlink="http://www.w3.org/1999/xlink" ext-link-type="gen" xlink:href="MT653002" xlink:type="simple">MT653002</ext-link>
                </td></tr><tr><td rowspan="1" colspan="1">6214</td><td rowspan="1" colspan="1"><named-content xmlns:xlink="http://www.w3.org/1999/xlink" content-type="dwc:institutional_code" xlink:type="simple">MNHN</named-content>-IM-2019-1593</td><td rowspan="1" colspan="1">New Caledonia (21°S)</td><td rowspan="1" colspan="1">
                  <ext-link xmlns:xlink="http://www.w3.org/1999/xlink" ext-link-type="gen" xlink:href="MT653178" xlink:type="simple">MT653178</ext-link>
                </td><td rowspan="1" colspan="1">
                  <ext-link xmlns:xlink="http://www.w3.org/1999/xlink" ext-link-type="gen" xlink:href="MT652723" xlink:type="simple">MT652723</ext-link>
                </td><td rowspan="1" colspan="1">
                  <ext-link xmlns:xlink="http://www.w3.org/1999/xlink" ext-link-type="gen" xlink:href="MT652882" xlink:type="simple">MT652882</ext-link>
                </td><td rowspan="1" colspan="1"/></tr><tr><td rowspan="1" colspan="1">698</td><td rowspan="1" colspan="1"><named-content xmlns:xlink="http://www.w3.org/1999/xlink" content-type="dwc:institutional_code" xlink:type="simple">UF</named-content> 253871</td><td rowspan="1" colspan="1">Palau (07°N)</td><td rowspan="1" colspan="1">
                  <ext-link xmlns:xlink="http://www.w3.org/1999/xlink" ext-link-type="gen" xlink:href="MT653179" xlink:type="simple">MT653179</ext-link>
                </td><td rowspan="1" colspan="1">
                  <ext-link xmlns:xlink="http://www.w3.org/1999/xlink" ext-link-type="gen" xlink:href="MT652724" xlink:type="simple">MT652724</ext-link>
                </td><td rowspan="1" colspan="1">
                  <ext-link xmlns:xlink="http://www.w3.org/1999/xlink" ext-link-type="gen" xlink:href="MT652883" xlink:type="simple">MT652883</ext-link>
                </td><td rowspan="1" colspan="1">
                  <ext-link xmlns:xlink="http://www.w3.org/1999/xlink" ext-link-type="gen" xlink:href="MT653003" xlink:type="simple">MT653003</ext-link>
                </td></tr><tr><td rowspan="1" colspan="1">5467</td><td rowspan="1" colspan="1"><named-content xmlns:xlink="http://www.w3.org/1999/xlink" content-type="dwc:institutional_code" xlink:type="simple">MNHN</named-content>-IM-2013-12008</td><td rowspan="1" colspan="1">PNG, Madang (05°S)</td><td rowspan="1" colspan="1">
                  <ext-link xmlns:xlink="http://www.w3.org/1999/xlink" ext-link-type="gen" xlink:href="MT653180" xlink:type="simple">MT653180</ext-link>
                </td><td rowspan="1" colspan="1">
                  <ext-link xmlns:xlink="http://www.w3.org/1999/xlink" ext-link-type="gen" xlink:href="MT652725" xlink:type="simple">MT652725</ext-link>
                </td><td rowspan="1" colspan="1"/><td rowspan="1" colspan="1"/></tr><tr><td rowspan="1" colspan="1">5468</td><td rowspan="1" colspan="1"><named-content xmlns:xlink="http://www.w3.org/1999/xlink" content-type="dwc:institutional_code" xlink:type="simple">MNHN</named-content>-IM-2013-12009</td><td rowspan="1" colspan="1">PNG, Madang (05°S)</td><td rowspan="1" colspan="1">
                  <ext-link xmlns:xlink="http://www.w3.org/1999/xlink" ext-link-type="gen" xlink:href="MT653181" xlink:type="simple">MT653181</ext-link>
                </td><td rowspan="1" colspan="1">
                  <ext-link xmlns:xlink="http://www.w3.org/1999/xlink" ext-link-type="gen" xlink:href="MT652726" xlink:type="simple">MT652726</ext-link>
                </td><td rowspan="1" colspan="1">
                  <ext-link xmlns:xlink="http://www.w3.org/1999/xlink" ext-link-type="gen" xlink:href="MT652884" xlink:type="simple">MT652884</ext-link>
                </td><td rowspan="1" colspan="1">
                  <ext-link xmlns:xlink="http://www.w3.org/1999/xlink" ext-link-type="gen" xlink:href="MT653004" xlink:type="simple">MT653004</ext-link>
                </td></tr><tr><td rowspan="1" colspan="1">5469</td><td rowspan="1" colspan="1"><named-content xmlns:xlink="http://www.w3.org/1999/xlink" content-type="dwc:institutional_code" xlink:type="simple">MNHN</named-content>-IM-2013-12010</td><td rowspan="1" colspan="1">PNG, Madang (05°S)</td><td rowspan="1" colspan="1">
                  <ext-link xmlns:xlink="http://www.w3.org/1999/xlink" ext-link-type="gen" xlink:href="MT653182" xlink:type="simple">MT653182</ext-link>
                </td><td rowspan="1" colspan="1">
                  <ext-link xmlns:xlink="http://www.w3.org/1999/xlink" ext-link-type="gen" xlink:href="MT652727" xlink:type="simple">MT652727</ext-link>
                </td><td rowspan="1" colspan="1"/><td rowspan="1" colspan="1"/></tr><tr><td rowspan="1" colspan="1">6085</td><td rowspan="1" colspan="1"><named-content xmlns:xlink="http://www.w3.org/1999/xlink" content-type="dwc:institutional_code" xlink:type="simple">MNHN</named-content>-IM-2013-50974</td><td rowspan="1" colspan="1">PNG, New Ireland (02°S)</td><td rowspan="1" colspan="1">
                  <ext-link xmlns:xlink="http://www.w3.org/1999/xlink" ext-link-type="gen" xlink:href="MT653183" xlink:type="simple">MT653183</ext-link>
                </td><td rowspan="1" colspan="1">
                  <ext-link xmlns:xlink="http://www.w3.org/1999/xlink" ext-link-type="gen" xlink:href="MT652728" xlink:type="simple">MT652728</ext-link>
                </td><td rowspan="1" colspan="1">
                  <ext-link xmlns:xlink="http://www.w3.org/1999/xlink" ext-link-type="gen" xlink:href="MT652885" xlink:type="simple">MT652885</ext-link>
                </td><td rowspan="1" colspan="1">
                  <ext-link xmlns:xlink="http://www.w3.org/1999/xlink" ext-link-type="gen" xlink:href="MT653005" xlink:type="simple">MT653005</ext-link>
                </td></tr><tr><td rowspan="1" colspan="1">6087</td><td rowspan="1" colspan="1"><named-content xmlns:xlink="http://www.w3.org/1999/xlink" content-type="dwc:institutional_code" xlink:type="simple">MNHN</named-content>-IM-2013-53523</td><td rowspan="1" colspan="1">PNG, New Ireland (02°S)</td><td rowspan="1" colspan="1">
                  <ext-link xmlns:xlink="http://www.w3.org/1999/xlink" ext-link-type="gen" xlink:href="MT653184" xlink:type="simple">MT653184</ext-link>
                </td><td rowspan="1" colspan="1">
                  <ext-link xmlns:xlink="http://www.w3.org/1999/xlink" ext-link-type="gen" xlink:href="MT652729" xlink:type="simple">MT652729</ext-link>
                </td><td rowspan="1" colspan="1"/><td rowspan="1" colspan="1"/></tr><tr><td rowspan="17" colspan="1">
                  <bold><italic><tp:taxon-name><tp:taxon-name-part taxon-name-part-type="genus" reg="Peronia">P.</tp:taxon-name-part> <tp:taxon-name-part taxon-name-part-type="species" reg="verruculata">verruculata</tp:taxon-name-part></tp:taxon-name></italic> (unit #1)</bold>
                </td><td rowspan="1" colspan="1">6088</td><td rowspan="1" colspan="1"><named-content xmlns:xlink="http://www.w3.org/1999/xlink" content-type="dwc:institutional_code" xlink:type="simple">MNHN</named-content>-IM-2013-53525</td><td rowspan="1" colspan="1">PNG, New Ireland (02°S)</td><td rowspan="1" colspan="1">
                  <ext-link xmlns:xlink="http://www.w3.org/1999/xlink" ext-link-type="gen" xlink:href="MT653185" xlink:type="simple">MT653185</ext-link>
                </td><td rowspan="1" colspan="1">
                  <ext-link xmlns:xlink="http://www.w3.org/1999/xlink" ext-link-type="gen" xlink:href="MT652730" xlink:type="simple">MT652730</ext-link>
                </td><td rowspan="1" colspan="1"/><td rowspan="1" colspan="1"/></tr><tr><td rowspan="1" colspan="1">3379</td><td rowspan="1" colspan="1"><named-content xmlns:xlink="http://www.w3.org/1999/xlink" content-type="dwc:institutional_code" xlink:type="simple">PNM</named-content> 041274</td><td rowspan="1" colspan="1">Philippines, Bohol (09°N)</td><td rowspan="1" colspan="1">
                  <ext-link xmlns:xlink="http://www.w3.org/1999/xlink" ext-link-type="gen" xlink:href="MT653186" xlink:type="simple">MT653186</ext-link>
                </td><td rowspan="1" colspan="1">
                  <ext-link xmlns:xlink="http://www.w3.org/1999/xlink" ext-link-type="gen" xlink:href="MT652731" xlink:type="simple">MT652731</ext-link>
                </td><td rowspan="1" colspan="1"/><td rowspan="1" colspan="1"/></tr><tr><td rowspan="1" colspan="1">3380</td><td rowspan="1" colspan="1"><named-content xmlns:xlink="http://www.w3.org/1999/xlink" content-type="dwc:institutional_code" xlink:type="simple">PNM</named-content> 041274</td><td rowspan="1" colspan="1">Philippines, Bohol (09°N)</td><td rowspan="1" colspan="1">
                  <ext-link xmlns:xlink="http://www.w3.org/1999/xlink" ext-link-type="gen" xlink:href="MT653187" xlink:type="simple">MT653187</ext-link>
                </td><td rowspan="1" colspan="1">
                  <ext-link xmlns:xlink="http://www.w3.org/1999/xlink" ext-link-type="gen" xlink:href="MT652732" xlink:type="simple">MT652732</ext-link>
                </td><td rowspan="1" colspan="1">
                  <ext-link xmlns:xlink="http://www.w3.org/1999/xlink" ext-link-type="gen" xlink:href="MT652886" xlink:type="simple">MT652886</ext-link>
                </td><td rowspan="1" colspan="1"/></tr><tr><td rowspan="1" colspan="1">3433</td><td rowspan="1" colspan="1"><named-content xmlns:xlink="http://www.w3.org/1999/xlink" content-type="dwc:institutional_code" xlink:type="simple">PNM</named-content> 041276</td><td rowspan="1" colspan="1">Philippines, Bohol (09°N)</td><td rowspan="1" colspan="1">
                  <ext-link xmlns:xlink="http://www.w3.org/1999/xlink" ext-link-type="gen" xlink:href="MT653188" xlink:type="simple">MT653188</ext-link>
                </td><td rowspan="1" colspan="1">
                  <ext-link xmlns:xlink="http://www.w3.org/1999/xlink" ext-link-type="gen" xlink:href="MT652733" xlink:type="simple">MT652733</ext-link>
                </td><td rowspan="1" colspan="1"/><td rowspan="1" colspan="1"/></tr><tr><td rowspan="1" colspan="1">3437</td><td rowspan="1" colspan="1"><named-content xmlns:xlink="http://www.w3.org/1999/xlink" content-type="dwc:institutional_code" xlink:type="simple">PNM</named-content> 041276</td><td rowspan="1" colspan="1">Philippines, Bohol (09°N)</td><td rowspan="1" colspan="1">
                  <ext-link xmlns:xlink="http://www.w3.org/1999/xlink" ext-link-type="gen" xlink:href="MT653189" xlink:type="simple">MT653189</ext-link>
                </td><td rowspan="1" colspan="1">
                  <ext-link xmlns:xlink="http://www.w3.org/1999/xlink" ext-link-type="gen" xlink:href="MT652734" xlink:type="simple">MT652734</ext-link>
                </td><td rowspan="1" colspan="1"/><td rowspan="1" colspan="1"/></tr><tr><td rowspan="1" colspan="1">712</td><td rowspan="1" colspan="1"><named-content xmlns:xlink="http://www.w3.org/1999/xlink" content-type="dwc:institutional_code" xlink:type="simple">UF</named-content> 368518</td><td rowspan="1" colspan="1">Philippines, Cebu (09°N)</td><td rowspan="1" colspan="1"><ext-link xmlns:xlink="http://www.w3.org/1999/xlink" ext-link-type="gen" xlink:href="HQ660050" xlink:type="simple">HQ660050</ext-link>*</td><td rowspan="1" colspan="1"><ext-link xmlns:xlink="http://www.w3.org/1999/xlink" ext-link-type="gen" xlink:href="HQ65991" xlink:type="simple">HQ65991</ext-link>*</td><td rowspan="1" colspan="1"/><td rowspan="1" colspan="1"/></tr><tr><td rowspan="1" colspan="1">3160</td><td rowspan="1" colspan="1"><named-content xmlns:xlink="http://www.w3.org/1999/xlink" content-type="dwc:institutional_code" xlink:type="simple">PNM</named-content> 041277</td><td rowspan="1" colspan="1">Philippines, Luzon (13°N)</td><td rowspan="1" colspan="1">
                  <ext-link xmlns:xlink="http://www.w3.org/1999/xlink" ext-link-type="gen" xlink:href="MT653190" xlink:type="simple">MT653190</ext-link>
                </td><td rowspan="1" colspan="1">
                  <ext-link xmlns:xlink="http://www.w3.org/1999/xlink" ext-link-type="gen" xlink:href="MT652735" xlink:type="simple">MT652735</ext-link>
                </td><td rowspan="1" colspan="1">
                  <ext-link xmlns:xlink="http://www.w3.org/1999/xlink" ext-link-type="gen" xlink:href="MT652887" xlink:type="simple">MT652887</ext-link>
                </td><td rowspan="1" colspan="1"/></tr><tr><td rowspan="1" colspan="1">3161</td><td rowspan="1" colspan="1"><named-content xmlns:xlink="http://www.w3.org/1999/xlink" content-type="dwc:institutional_code" xlink:type="simple">PNM</named-content> 041277</td><td rowspan="1" colspan="1">Philippines, Luzon (13°N)</td><td rowspan="1" colspan="1">
                  <ext-link xmlns:xlink="http://www.w3.org/1999/xlink" ext-link-type="gen" xlink:href="MT653191" xlink:type="simple">MT653191</ext-link>
                </td><td rowspan="1" colspan="1">
                  <ext-link xmlns:xlink="http://www.w3.org/1999/xlink" ext-link-type="gen" xlink:href="MT652736" xlink:type="simple">MT652736</ext-link>
                </td><td rowspan="1" colspan="1"/><td rowspan="1" colspan="1"/></tr><tr><td rowspan="1" colspan="1">704</td><td rowspan="1" colspan="1"><named-content xmlns:xlink="http://www.w3.org/1999/xlink" content-type="dwc:institutional_code" xlink:type="simple">UF</named-content> 368517</td><td rowspan="1" colspan="1">Philippines, Negros (09°N)</td><td rowspan="1" colspan="1">
                  <ext-link xmlns:xlink="http://www.w3.org/1999/xlink" ext-link-type="gen" xlink:href="MT653192" xlink:type="simple">MT653192</ext-link>
                </td><td rowspan="1" colspan="1">
                  <ext-link xmlns:xlink="http://www.w3.org/1999/xlink" ext-link-type="gen" xlink:href="MT652737" xlink:type="simple">MT652737</ext-link>
                </td><td rowspan="1" colspan="1"/><td rowspan="1" colspan="1"/></tr><tr><td rowspan="1" colspan="1">991</td><td rowspan="1" colspan="1"><named-content xmlns:xlink="http://www.w3.org/1999/xlink" content-type="dwc:institutional_code" xlink:type="simple">ZRC</named-content>.MOL.10497</td><td rowspan="1" colspan="1">Singapore (01°N)</td><td rowspan="1" colspan="1">
                  <ext-link xmlns:xlink="http://www.w3.org/1999/xlink" ext-link-type="gen" xlink:href="MT653193" xlink:type="simple">MT653193</ext-link>
                </td><td rowspan="1" colspan="1">
                  <ext-link xmlns:xlink="http://www.w3.org/1999/xlink" ext-link-type="gen" xlink:href="MT652738" xlink:type="simple">MT652738</ext-link>
                </td><td rowspan="1" colspan="1">
                  <ext-link xmlns:xlink="http://www.w3.org/1999/xlink" ext-link-type="gen" xlink:href="MT652888" xlink:type="simple">MT652888</ext-link>
                </td><td rowspan="1" colspan="1">
                  <ext-link xmlns:xlink="http://www.w3.org/1999/xlink" ext-link-type="gen" xlink:href="MT653006" xlink:type="simple">MT653006</ext-link>
                </td></tr><tr><td rowspan="1" colspan="1">
                  <abbrev xmlns:xlink="http://www.w3.org/1999/xlink" xlink:title="GenBank" id="ABBRID0E2GDI" xlink:type="simple">GB</abbrev>
                </td><td rowspan="1" colspan="1"/><td rowspan="1" colspan="1">Singapore</td><td rowspan="1" colspan="1"><ext-link xmlns:xlink="http://www.w3.org/1999/xlink" ext-link-type="gen" xlink:href="MH002570" xlink:type="simple">MH002570</ext-link>*</td><td rowspan="1" colspan="1"/><td rowspan="1" colspan="1"/><td rowspan="1" colspan="1"/></tr><tr><td rowspan="1" colspan="1">5480</td><td rowspan="1" colspan="1"><named-content xmlns:xlink="http://www.w3.org/1999/xlink" content-type="dwc:institutional_code" xlink:type="simple">MNHN</named-content>-IM-2013-62392</td><td rowspan="1" colspan="1">Vanuatu (17°S)</td><td rowspan="1" colspan="1">
                  <ext-link xmlns:xlink="http://www.w3.org/1999/xlink" ext-link-type="gen" xlink:href="MT653194" xlink:type="simple">MT653194</ext-link>
                </td><td rowspan="1" colspan="1">
                  <ext-link xmlns:xlink="http://www.w3.org/1999/xlink" ext-link-type="gen" xlink:href="MT652739" xlink:type="simple">MT652739</ext-link>
                </td><td rowspan="1" colspan="1">
                  <ext-link xmlns:xlink="http://www.w3.org/1999/xlink" ext-link-type="gen" xlink:href="MT652889" xlink:type="simple">MT652889</ext-link>
                </td><td rowspan="1" colspan="1"/></tr><tr><td rowspan="1" colspan="1">5481</td><td rowspan="1" colspan="1"><named-content xmlns:xlink="http://www.w3.org/1999/xlink" content-type="dwc:institutional_code" xlink:type="simple">MNHN</named-content>-IM-2013-62393</td><td rowspan="1" colspan="1">Vanuatu (17°S)</td><td rowspan="1" colspan="1">
                  <ext-link xmlns:xlink="http://www.w3.org/1999/xlink" ext-link-type="gen" xlink:href="MT653195" xlink:type="simple">MT653195</ext-link>
                </td><td rowspan="1" colspan="1">
                  <ext-link xmlns:xlink="http://www.w3.org/1999/xlink" ext-link-type="gen" xlink:href="MT652740" xlink:type="simple">MT652740</ext-link>
                </td><td rowspan="1" colspan="1">
                  <ext-link xmlns:xlink="http://www.w3.org/1999/xlink" ext-link-type="gen" xlink:href="MT652890" xlink:type="simple">MT652890</ext-link>
                </td><td rowspan="1" colspan="1">
                  <ext-link xmlns:xlink="http://www.w3.org/1999/xlink" ext-link-type="gen" xlink:href="MT653007" xlink:type="simple">MT653007</ext-link>
                </td></tr><tr><td rowspan="1" colspan="1">5620</td><td rowspan="1" colspan="1"><named-content xmlns:xlink="http://www.w3.org/1999/xlink" content-type="dwc:institutional_code" xlink:type="simple">ITBZC</named-content> IM 00021</td><td rowspan="1" colspan="1">Vietnam (12°N)</td><td rowspan="1" colspan="1">
                  <ext-link xmlns:xlink="http://www.w3.org/1999/xlink" ext-link-type="gen" xlink:href="MT653196" xlink:type="simple">MT653196</ext-link>
                </td><td rowspan="1" colspan="1">
                  <ext-link xmlns:xlink="http://www.w3.org/1999/xlink" ext-link-type="gen" xlink:href="MT652741" xlink:type="simple">MT652741</ext-link>
                </td><td rowspan="1" colspan="1">
                  <ext-link xmlns:xlink="http://www.w3.org/1999/xlink" ext-link-type="gen" xlink:href="MT652891" xlink:type="simple">MT652891</ext-link>
                </td><td rowspan="1" colspan="1"/></tr><tr><td rowspan="1" colspan="1">5621</td><td rowspan="1" colspan="1"><named-content xmlns:xlink="http://www.w3.org/1999/xlink" content-type="dwc:institutional_code" xlink:type="simple">ITBZC</named-content> IM 00021</td><td rowspan="1" colspan="1">Vietnam (12°N)</td><td rowspan="1" colspan="1">
                  <ext-link xmlns:xlink="http://www.w3.org/1999/xlink" ext-link-type="gen" xlink:href="MT653197" xlink:type="simple">MT653197</ext-link>
                </td><td rowspan="1" colspan="1">
                  <ext-link xmlns:xlink="http://www.w3.org/1999/xlink" ext-link-type="gen" xlink:href="MT652742" xlink:type="simple">MT652742</ext-link>
                </td><td rowspan="1" colspan="1"/><td rowspan="1" colspan="1"/></tr><tr><td rowspan="1" colspan="1">5639</td><td rowspan="1" colspan="1"><named-content xmlns:xlink="http://www.w3.org/1999/xlink" content-type="dwc:institutional_code" xlink:type="simple">ITBZC</named-content> IM 00023</td><td rowspan="1" colspan="1">Vietnam (08°N)</td><td rowspan="1" colspan="1">
                  <ext-link xmlns:xlink="http://www.w3.org/1999/xlink" ext-link-type="gen" xlink:href="MT653198" xlink:type="simple">MT653198</ext-link>
                </td><td rowspan="1" colspan="1">
                  <ext-link xmlns:xlink="http://www.w3.org/1999/xlink" ext-link-type="gen" xlink:href="MT652743" xlink:type="simple">MT652743</ext-link>
                </td><td rowspan="1" colspan="1">
                  <ext-link xmlns:xlink="http://www.w3.org/1999/xlink" ext-link-type="gen" xlink:href="MT652892" xlink:type="simple">MT652892</ext-link>
                </td><td rowspan="1" colspan="1"/></tr><tr><td rowspan="1" colspan="1">5670</td><td rowspan="1" colspan="1"><named-content xmlns:xlink="http://www.w3.org/1999/xlink" content-type="dwc:institutional_code" xlink:type="simple">ITBZC</named-content> IM 00022</td><td rowspan="1" colspan="1">Vietnam (08°N)</td><td rowspan="1" colspan="1">
                  <ext-link xmlns:xlink="http://www.w3.org/1999/xlink" ext-link-type="gen" xlink:href="MT653199" xlink:type="simple">MT653199</ext-link>
                </td><td rowspan="1" colspan="1">
                  <ext-link xmlns:xlink="http://www.w3.org/1999/xlink" ext-link-type="gen" xlink:href="MT652744" xlink:type="simple">MT652744</ext-link>
                </td><td rowspan="1" colspan="1">
                  <ext-link xmlns:xlink="http://www.w3.org/1999/xlink" ext-link-type="gen" xlink:href="MT652893" xlink:type="simple">MT652893</ext-link>
                </td><td rowspan="1" colspan="1"/></tr><tr><td rowspan="12" colspan="1">
                  <bold><italic><tp:taxon-name><tp:taxon-name-part taxon-name-part-type="genus" reg="Peronia">P.</tp:taxon-name-part> <tp:taxon-name-part taxon-name-part-type="species" reg="verruculata">verruculata</tp:taxon-name-part></tp:taxon-name></italic> (unit #2)</bold>
                </td><td rowspan="1" colspan="1">1072</td><td rowspan="1" colspan="1"><named-content xmlns:xlink="http://www.w3.org/1999/xlink" content-type="dwc:institutional_code" xlink:type="simple">BNHS</named-content> 1072</td><td rowspan="1" colspan="1">India, Andaman (11°N)</td><td rowspan="1" colspan="1">
                  <ext-link xmlns:xlink="http://www.w3.org/1999/xlink" ext-link-type="gen" xlink:href="MT653200" xlink:type="simple">MT653200</ext-link>
                </td><td rowspan="1" colspan="1">
                  <ext-link xmlns:xlink="http://www.w3.org/1999/xlink" ext-link-type="gen" xlink:href="MT652745" xlink:type="simple">MT652745</ext-link>
                </td><td rowspan="1" colspan="1"/><td rowspan="1" colspan="1"/></tr><tr><td rowspan="1" colspan="1">1077</td><td rowspan="1" colspan="1"><named-content xmlns:xlink="http://www.w3.org/1999/xlink" content-type="dwc:institutional_code" xlink:type="simple">BNHS</named-content> 119</td><td rowspan="1" colspan="1">India, Andaman (11°N)</td><td rowspan="1" colspan="1">
                  <ext-link xmlns:xlink="http://www.w3.org/1999/xlink" ext-link-type="gen" xlink:href="MT653201" xlink:type="simple">MT653201</ext-link>
                </td><td rowspan="1" colspan="1">
                  <ext-link xmlns:xlink="http://www.w3.org/1999/xlink" ext-link-type="gen" xlink:href="MT652746" xlink:type="simple">MT652746</ext-link>
                </td><td rowspan="1" colspan="1"/><td rowspan="1" colspan="1"/></tr><tr><td rowspan="1" colspan="1">1079</td><td rowspan="1" colspan="1"><named-content xmlns:xlink="http://www.w3.org/1999/xlink" content-type="dwc:institutional_code" xlink:type="simple">BNHS</named-content> 120</td><td rowspan="1" colspan="1">India, Andaman (11°N)</td><td rowspan="1" colspan="1">
                  <ext-link xmlns:xlink="http://www.w3.org/1999/xlink" ext-link-type="gen" xlink:href="MT653202" xlink:type="simple">MT653202</ext-link>
                </td><td rowspan="1" colspan="1">
                  <ext-link xmlns:xlink="http://www.w3.org/1999/xlink" ext-link-type="gen" xlink:href="MT652747" xlink:type="simple">MT652747</ext-link>
                </td><td rowspan="1" colspan="1"/><td rowspan="1" colspan="1"/></tr><tr><td rowspan="1" colspan="1">1080</td><td rowspan="1" colspan="1"><named-content xmlns:xlink="http://www.w3.org/1999/xlink" content-type="dwc:institutional_code" xlink:type="simple">BNHS</named-content> 121</td><td rowspan="1" colspan="1">India, Andaman (11°N)</td><td rowspan="1" colspan="1">
                  <ext-link xmlns:xlink="http://www.w3.org/1999/xlink" ext-link-type="gen" xlink:href="MT653203" xlink:type="simple">MT653203</ext-link>
                </td><td rowspan="1" colspan="1">
                  <ext-link xmlns:xlink="http://www.w3.org/1999/xlink" ext-link-type="gen" xlink:href="MT652748" xlink:type="simple">MT652748</ext-link>
                </td><td rowspan="1" colspan="1"/><td rowspan="1" colspan="1"/></tr><tr><td rowspan="1" colspan="1">1081</td><td rowspan="1" colspan="1"><named-content xmlns:xlink="http://www.w3.org/1999/xlink" content-type="dwc:institutional_code" xlink:type="simple">BNHS</named-content> 122</td><td rowspan="1" colspan="1">India, Andaman (11°N)</td><td rowspan="1" colspan="1">
                  <ext-link xmlns:xlink="http://www.w3.org/1999/xlink" ext-link-type="gen" xlink:href="MT653204" xlink:type="simple">MT653204</ext-link>
                </td><td rowspan="1" colspan="1">
                  <ext-link xmlns:xlink="http://www.w3.org/1999/xlink" ext-link-type="gen" xlink:href="MT652749" xlink:type="simple">MT652749</ext-link>
                </td><td rowspan="1" colspan="1"/><td rowspan="1" colspan="1"/></tr><tr><td rowspan="1" colspan="1">1084</td><td rowspan="1" colspan="1"><named-content xmlns:xlink="http://www.w3.org/1999/xlink" content-type="dwc:institutional_code" xlink:type="simple">BNHS</named-content> 117</td><td rowspan="1" colspan="1">India, Andaman (11°N)</td><td rowspan="1" colspan="1">
                  <ext-link xmlns:xlink="http://www.w3.org/1999/xlink" ext-link-type="gen" xlink:href="MT653205" xlink:type="simple">MT653205</ext-link>
                </td><td rowspan="1" colspan="1">
                  <ext-link xmlns:xlink="http://www.w3.org/1999/xlink" ext-link-type="gen" xlink:href="MT652750" xlink:type="simple">MT652750</ext-link>
                </td><td rowspan="1" colspan="1"/><td rowspan="1" colspan="1"/></tr><tr><td rowspan="1" colspan="1">1741</td><td rowspan="1" colspan="1"><abbrev xmlns:xlink="http://www.w3.org/1999/xlink" content-type="institution" xlink:title="Universitas Malikussaleh, North Aceh, Sumatra, Indonesia" id="ABBRID0EZZDI" xlink:type="simple">UMIZ</abbrev> 00179</td><td rowspan="1" colspan="1">Indonesia, Sumatra (05°S)</td><td rowspan="1" colspan="1">
                  <ext-link xmlns:xlink="http://www.w3.org/1999/xlink" ext-link-type="gen" xlink:href="MT653206" xlink:type="simple">MT653206</ext-link>
                </td><td rowspan="1" colspan="1">
                  <ext-link xmlns:xlink="http://www.w3.org/1999/xlink" ext-link-type="gen" xlink:href="MT652751" xlink:type="simple">MT652751</ext-link>
                </td><td rowspan="1" colspan="1">
                  <ext-link xmlns:xlink="http://www.w3.org/1999/xlink" ext-link-type="gen" xlink:href="MT652894" xlink:type="simple">MT652894</ext-link>
                </td><td rowspan="1" colspan="1"/></tr><tr><td rowspan="1" colspan="1">1742</td><td rowspan="1" colspan="1"><abbrev xmlns:xlink="http://www.w3.org/1999/xlink" content-type="institution" xlink:title="Universitas Malikussaleh, North Aceh, Sumatra, Indonesia" id="ABBRID0EH2DI" xlink:type="simple">UMIZ</abbrev> 00179</td><td rowspan="1" colspan="1">Indonesia, Sumatra (05°S)</td><td rowspan="1" colspan="1">
                  <ext-link xmlns:xlink="http://www.w3.org/1999/xlink" ext-link-type="gen" xlink:href="MT653207" xlink:type="simple">MT653207</ext-link>
                </td><td rowspan="1" colspan="1">
                  <ext-link xmlns:xlink="http://www.w3.org/1999/xlink" ext-link-type="gen" xlink:href="MT652752" xlink:type="simple">MT652752</ext-link>
                </td><td rowspan="1" colspan="1">
                  <ext-link xmlns:xlink="http://www.w3.org/1999/xlink" ext-link-type="gen" xlink:href="MT652895" xlink:type="simple">MT652895</ext-link>
                </td><td rowspan="1" colspan="1"/></tr><tr><td rowspan="1" colspan="1">1746</td><td rowspan="1" colspan="1"><abbrev xmlns:xlink="http://www.w3.org/1999/xlink" content-type="institution" xlink:title="Universitas Malikussaleh, North Aceh, Sumatra, Indonesia" id="ABBRID0EV3DI" xlink:type="simple">UMIZ</abbrev> 00178</td><td rowspan="1" colspan="1">Indonesia, Sumatra (05°S)</td><td rowspan="1" colspan="1">
                  <ext-link xmlns:xlink="http://www.w3.org/1999/xlink" ext-link-type="gen" xlink:href="MT653208" xlink:type="simple">MT653208</ext-link>
                </td><td rowspan="1" colspan="1">
                  <ext-link xmlns:xlink="http://www.w3.org/1999/xlink" ext-link-type="gen" xlink:href="MT652753" xlink:type="simple">MT652753</ext-link>
                </td><td rowspan="1" colspan="1">
                  <ext-link xmlns:xlink="http://www.w3.org/1999/xlink" ext-link-type="gen" xlink:href="MT652896" xlink:type="simple">MT652896</ext-link>
                </td><td rowspan="1" colspan="1">
                  <ext-link xmlns:xlink="http://www.w3.org/1999/xlink" ext-link-type="gen" xlink:href="MT653008" xlink:type="simple">MT653008</ext-link>
                </td></tr><tr><td rowspan="1" colspan="1">1795</td><td rowspan="1" colspan="1"><abbrev xmlns:xlink="http://www.w3.org/1999/xlink" content-type="institution" xlink:title="Universitas Malikussaleh, North Aceh, Sumatra, Indonesia" id="ABBRID0EJ5DI" xlink:type="simple">UMIZ</abbrev> 00180</td><td rowspan="1" colspan="1">Indonesia, Sumatra (05°S)</td><td rowspan="1" colspan="1">
                  <ext-link xmlns:xlink="http://www.w3.org/1999/xlink" ext-link-type="gen" xlink:href="MT653209" xlink:type="simple">MT653209</ext-link>
                </td><td rowspan="1" colspan="1">
                  <ext-link xmlns:xlink="http://www.w3.org/1999/xlink" ext-link-type="gen" xlink:href="MT652754" xlink:type="simple">MT652754</ext-link>
                </td><td rowspan="1" colspan="1">
                  <ext-link xmlns:xlink="http://www.w3.org/1999/xlink" ext-link-type="gen" xlink:href="MT652897" xlink:type="simple">MT652897</ext-link>
                </td><td rowspan="1" colspan="1"/></tr><tr><td rowspan="1" colspan="1">1796</td><td rowspan="1" colspan="1"><abbrev xmlns:xlink="http://www.w3.org/1999/xlink" content-type="institution" xlink:title="Universitas Malikussaleh, North Aceh, Sumatra, Indonesia" id="ABBRID0EX6DI" xlink:type="simple">UMIZ</abbrev> 00180</td><td rowspan="1" colspan="1">Indonesia, Sumatra (05°S)</td><td rowspan="1" colspan="1">
                  <ext-link xmlns:xlink="http://www.w3.org/1999/xlink" ext-link-type="gen" xlink:href="MT653210" xlink:type="simple">MT653210</ext-link>
                </td><td rowspan="1" colspan="1">
                  <ext-link xmlns:xlink="http://www.w3.org/1999/xlink" ext-link-type="gen" xlink:href="MT652755" xlink:type="simple">MT652755</ext-link>
                </td><td rowspan="1" colspan="1">
                  <ext-link xmlns:xlink="http://www.w3.org/1999/xlink" ext-link-type="gen" xlink:href="MT652898" xlink:type="simple">MT652898</ext-link>
                </td><td rowspan="1" colspan="1"/></tr><tr><td rowspan="1" colspan="1">1797</td><td rowspan="1" colspan="1"><abbrev xmlns:xlink="http://www.w3.org/1999/xlink" content-type="institution" xlink:title="Universitas Malikussaleh, North Aceh, Sumatra, Indonesia" id="ABBRID0EGBAK" xlink:type="simple">UMIZ</abbrev> 00180</td><td rowspan="1" colspan="1">Indonesia, Sumatra (05°S)</td><td rowspan="1" colspan="1">
                  <ext-link xmlns:xlink="http://www.w3.org/1999/xlink" ext-link-type="gen" xlink:href="MT653211" xlink:type="simple">MT653211</ext-link>
                </td><td rowspan="1" colspan="1">
                  <ext-link xmlns:xlink="http://www.w3.org/1999/xlink" ext-link-type="gen" xlink:href="MT652756" xlink:type="simple">MT652756</ext-link>
                </td><td rowspan="1" colspan="1">
                  <ext-link xmlns:xlink="http://www.w3.org/1999/xlink" ext-link-type="gen" xlink:href="MT652899" xlink:type="simple">MT652899</ext-link>
                </td><td rowspan="1" colspan="1">
                  <ext-link xmlns:xlink="http://www.w3.org/1999/xlink" ext-link-type="gen" xlink:href="MT653009" xlink:type="simple">MT653009</ext-link>
                </td></tr><tr><td rowspan="7" colspan="1">
                  <bold><italic><tp:taxon-name><tp:taxon-name-part taxon-name-part-type="genus" reg="Peronia">P.</tp:taxon-name-part> <tp:taxon-name-part taxon-name-part-type="species" reg="verruculata">verruculata</tp:taxon-name-part></tp:taxon-name></italic> (unit #3)</bold>
                </td><td rowspan="1" colspan="1">974</td><td rowspan="1" colspan="1"><named-content xmlns:xlink="http://www.w3.org/1999/xlink" content-type="dwc:institutional_code" xlink:type="simple">USMMC</named-content> 00064</td><td rowspan="1" colspan="1">Peninsular Malaysia (06°N)</td><td rowspan="1" colspan="1">
                  <ext-link xmlns:xlink="http://www.w3.org/1999/xlink" ext-link-type="gen" xlink:href="MT653212" xlink:type="simple">MT653212</ext-link>
                </td><td rowspan="1" colspan="1">
                  <ext-link xmlns:xlink="http://www.w3.org/1999/xlink" ext-link-type="gen" xlink:href="MT652757" xlink:type="simple">MT652757</ext-link>
                </td><td rowspan="1" colspan="1">
                  <ext-link xmlns:xlink="http://www.w3.org/1999/xlink" ext-link-type="gen" xlink:href="MT652900" xlink:type="simple">MT652900</ext-link>
                </td><td rowspan="1" colspan="1">
                  <ext-link xmlns:xlink="http://www.w3.org/1999/xlink" ext-link-type="gen" xlink:href="MT653010" xlink:type="simple">MT653010</ext-link>
                </td></tr><tr><td rowspan="1" colspan="1">975</td><td rowspan="1" colspan="1"><named-content xmlns:xlink="http://www.w3.org/1999/xlink" content-type="dwc:institutional_code" xlink:type="simple">USMMC</named-content> 00064</td><td rowspan="1" colspan="1">Peninsular Malaysia (06°N)</td><td rowspan="1" colspan="1">
                  <ext-link xmlns:xlink="http://www.w3.org/1999/xlink" ext-link-type="gen" xlink:href="MT653213" xlink:type="simple">MT653213</ext-link>
                </td><td rowspan="1" colspan="1">
                  <ext-link xmlns:xlink="http://www.w3.org/1999/xlink" ext-link-type="gen" xlink:href="MT652758" xlink:type="simple">MT652758</ext-link>
                </td><td rowspan="1" colspan="1">
                  <ext-link xmlns:xlink="http://www.w3.org/1999/xlink" ext-link-type="gen" xlink:href="MT652901" xlink:type="simple">MT652901</ext-link>
                </td><td rowspan="1" colspan="1"/></tr><tr><td rowspan="1" colspan="1">976</td><td rowspan="1" colspan="1"><named-content xmlns:xlink="http://www.w3.org/1999/xlink" content-type="dwc:institutional_code" xlink:type="simple">USMMC</named-content> 00051</td><td rowspan="1" colspan="1">Peninsular Malaysia (06°N)</td><td rowspan="1" colspan="1">
                  <ext-link xmlns:xlink="http://www.w3.org/1999/xlink" ext-link-type="gen" xlink:href="MT653214" xlink:type="simple">MT653214</ext-link>
                </td><td rowspan="1" colspan="1">
                  <ext-link xmlns:xlink="http://www.w3.org/1999/xlink" ext-link-type="gen" xlink:href="MT652759" xlink:type="simple">MT652759</ext-link>
                </td><td rowspan="1" colspan="1">
                  <ext-link xmlns:xlink="http://www.w3.org/1999/xlink" ext-link-type="gen" xlink:href="MT652902" xlink:type="simple">MT652902</ext-link>
                </td><td rowspan="1" colspan="1"/></tr><tr><td rowspan="1" colspan="1">977</td><td rowspan="1" colspan="1"><named-content xmlns:xlink="http://www.w3.org/1999/xlink" content-type="dwc:institutional_code" xlink:type="simple">USMMC</named-content> 00064</td><td rowspan="1" colspan="1">Peninsular Malaysia (06°N)</td><td rowspan="1" colspan="1">
                  <ext-link xmlns:xlink="http://www.w3.org/1999/xlink" ext-link-type="gen" xlink:href="MT653215" xlink:type="simple">MT653215</ext-link>
                </td><td rowspan="1" colspan="1">
                  <ext-link xmlns:xlink="http://www.w3.org/1999/xlink" ext-link-type="gen" xlink:href="MT652760" xlink:type="simple">MT652760</ext-link>
                </td><td rowspan="1" colspan="1">
                  <ext-link xmlns:xlink="http://www.w3.org/1999/xlink" ext-link-type="gen" xlink:href="MT652903" xlink:type="simple">MT652903</ext-link>
                </td><td rowspan="1" colspan="1"/></tr><tr><td rowspan="1" colspan="1">2546</td><td rowspan="1" colspan="1"><named-content xmlns:xlink="http://www.w3.org/1999/xlink" content-type="dwc:institutional_code" xlink:type="simple">USMMC</named-content> 00065</td><td rowspan="1" colspan="1">Peninsular Malaysia (05°N)</td><td rowspan="1" colspan="1">
                  <ext-link xmlns:xlink="http://www.w3.org/1999/xlink" ext-link-type="gen" xlink:href="MT653216" xlink:type="simple">MT653216</ext-link>
                </td><td rowspan="1" colspan="1">
                  <ext-link xmlns:xlink="http://www.w3.org/1999/xlink" ext-link-type="gen" xlink:href="MT652761" xlink:type="simple">MT652761</ext-link>
                </td><td rowspan="1" colspan="1">
                  <ext-link xmlns:xlink="http://www.w3.org/1999/xlink" ext-link-type="gen" xlink:href="MT652904" xlink:type="simple">MT652904</ext-link>
                </td><td rowspan="1" colspan="1">
                  <ext-link xmlns:xlink="http://www.w3.org/1999/xlink" ext-link-type="gen" xlink:href="MT653011" xlink:type="simple">MT653011</ext-link>
                </td></tr><tr><td rowspan="1" colspan="1">2547</td><td rowspan="1" colspan="1"><named-content xmlns:xlink="http://www.w3.org/1999/xlink" content-type="dwc:institutional_code" xlink:type="simple">USMMC</named-content> 00065</td><td rowspan="1" colspan="1">Peninsular Malaysia (05°N)</td><td rowspan="1" colspan="1">
                  <ext-link xmlns:xlink="http://www.w3.org/1999/xlink" ext-link-type="gen" xlink:href="MT653217" xlink:type="simple">MT653217</ext-link>
                </td><td rowspan="1" colspan="1">
                  <ext-link xmlns:xlink="http://www.w3.org/1999/xlink" ext-link-type="gen" xlink:href="MT652762" xlink:type="simple">MT652762</ext-link>
                </td><td rowspan="1" colspan="1">
                  <ext-link xmlns:xlink="http://www.w3.org/1999/xlink" ext-link-type="gen" xlink:href="MT652905" xlink:type="simple">MT652905</ext-link>
                </td><td rowspan="1" colspan="1">
                  <ext-link xmlns:xlink="http://www.w3.org/1999/xlink" ext-link-type="gen" xlink:href="MT653012" xlink:type="simple">MT653012</ext-link>
                </td></tr><tr><td rowspan="1" colspan="1">989</td><td rowspan="1" colspan="1"><named-content xmlns:xlink="http://www.w3.org/1999/xlink" content-type="dwc:institutional_code" xlink:type="simple">ZRC</named-content>.MOL.16070</td><td rowspan="1" colspan="1">Singapore (01°N)</td><td rowspan="1" colspan="1">
                  <ext-link xmlns:xlink="http://www.w3.org/1999/xlink" ext-link-type="gen" xlink:href="MT653218" xlink:type="simple">MT653218</ext-link>
                </td><td rowspan="1" colspan="1">
                  <ext-link xmlns:xlink="http://www.w3.org/1999/xlink" ext-link-type="gen" xlink:href="MT652763" xlink:type="simple">MT652763</ext-link>
                </td><td rowspan="1" colspan="1">
                  <ext-link xmlns:xlink="http://www.w3.org/1999/xlink" ext-link-type="gen" xlink:href="MT652906" xlink:type="simple">MT652906</ext-link>
                </td><td rowspan="1" colspan="1">
                  <ext-link xmlns:xlink="http://www.w3.org/1999/xlink" ext-link-type="gen" xlink:href="MT653013" xlink:type="simple">MT653013</ext-link>
                </td></tr><tr><td rowspan="2" colspan="1">
                  <bold><italic><tp:taxon-name><tp:taxon-name-part taxon-name-part-type="genus" reg="Peronia">P.</tp:taxon-name-part> <tp:taxon-name-part taxon-name-part-type="species" reg="verruculata">verruculata</tp:taxon-name-part></tp:taxon-name></italic> (unit #3)</bold>
                </td><td rowspan="1" colspan="1">990</td><td rowspan="1" colspan="1"><named-content xmlns:xlink="http://www.w3.org/1999/xlink" content-type="dwc:institutional_code" xlink:type="simple">ZRC</named-content>.MOL.10496</td><td rowspan="1" colspan="1">Singapore (01°N)</td><td rowspan="1" colspan="1">
                  <ext-link xmlns:xlink="http://www.w3.org/1999/xlink" ext-link-type="gen" xlink:href="MT653219" xlink:type="simple">MT653219</ext-link>
                </td><td rowspan="1" colspan="1">
                  <ext-link xmlns:xlink="http://www.w3.org/1999/xlink" ext-link-type="gen" xlink:href="MT652764" xlink:type="simple">MT652764</ext-link>
                </td><td rowspan="1" colspan="1">
                  <ext-link xmlns:xlink="http://www.w3.org/1999/xlink" ext-link-type="gen" xlink:href="MT652907" xlink:type="simple">MT652907</ext-link>
                </td><td rowspan="1" colspan="1">
                  <ext-link xmlns:xlink="http://www.w3.org/1999/xlink" ext-link-type="gen" xlink:href="MT653014" xlink:type="simple">MT653014</ext-link>
                </td></tr><tr><td rowspan="1" colspan="1">
                  <abbrev xmlns:xlink="http://www.w3.org/1999/xlink" xlink:title="GenBank" id="ABBRID0EBRAK" xlink:type="simple">GB</abbrev>
                </td><td rowspan="1" colspan="1"/><td rowspan="1" colspan="1">Singapore</td><td rowspan="1" colspan="1"><ext-link xmlns:xlink="http://www.w3.org/1999/xlink" ext-link-type="gen" xlink:href="MH002601" xlink:type="simple">MH002601</ext-link>*</td><td rowspan="1" colspan="1"/><td rowspan="1" colspan="1"/><td rowspan="1" colspan="1"/></tr><tr><td rowspan="7" colspan="1">
                  <bold><italic><tp:taxon-name><tp:taxon-name-part taxon-name-part-type="genus" reg="Peronia">P.</tp:taxon-name-part> <tp:taxon-name-part taxon-name-part-type="species" reg="verruculata">verruculata</tp:taxon-name-part></tp:taxon-name></italic> (unit #4)</bold>
                </td><td rowspan="1" colspan="1">1141</td><td rowspan="1" colspan="1"><named-content xmlns:xlink="http://www.w3.org/1999/xlink" content-type="dwc:institutional_code" xlink:type="simple">BNHS</named-content> 22</td><td rowspan="1" colspan="1">India, western coast (19°N)</td><td rowspan="1" colspan="1">
                  <ext-link xmlns:xlink="http://www.w3.org/1999/xlink" ext-link-type="gen" xlink:href="MT653220" xlink:type="simple">MT653220</ext-link>
                </td><td rowspan="1" colspan="1">
                  <ext-link xmlns:xlink="http://www.w3.org/1999/xlink" ext-link-type="gen" xlink:href="MT652765" xlink:type="simple">MT652765</ext-link>
                </td><td rowspan="1" colspan="1"/><td rowspan="1" colspan="1"/></tr><tr><td rowspan="1" colspan="1">1143</td><td rowspan="1" colspan="1"><named-content xmlns:xlink="http://www.w3.org/1999/xlink" content-type="dwc:institutional_code" xlink:type="simple">BNHS</named-content> 24</td><td rowspan="1" colspan="1">India, western coast (19°N)</td><td rowspan="1" colspan="1">
                  <ext-link xmlns:xlink="http://www.w3.org/1999/xlink" ext-link-type="gen" xlink:href="MT653221" xlink:type="simple">MT653221</ext-link>
                </td><td rowspan="1" colspan="1">
                  <ext-link xmlns:xlink="http://www.w3.org/1999/xlink" ext-link-type="gen" xlink:href="MT652766" xlink:type="simple">MT652766</ext-link>
                </td><td rowspan="1" colspan="1"/><td rowspan="1" colspan="1"/></tr><tr><td rowspan="1" colspan="1">1144</td><td rowspan="1" colspan="1"><named-content xmlns:xlink="http://www.w3.org/1999/xlink" content-type="dwc:institutional_code" xlink:type="simple">BNHS</named-content> 23</td><td rowspan="1" colspan="1">India, western coast (19°N)</td><td rowspan="1" colspan="1">
                  <ext-link xmlns:xlink="http://www.w3.org/1999/xlink" ext-link-type="gen" xlink:href="MT653222" xlink:type="simple">MT653222</ext-link>
                </td><td rowspan="1" colspan="1">
                  <ext-link xmlns:xlink="http://www.w3.org/1999/xlink" ext-link-type="gen" xlink:href="MT652767" xlink:type="simple">MT652767</ext-link>
                </td><td rowspan="1" colspan="1"/><td rowspan="1" colspan="1"/></tr><tr><td rowspan="1" colspan="1">6164</td><td rowspan="1" colspan="1"><named-content xmlns:xlink="http://www.w3.org/1999/xlink" content-type="dwc:institutional_code" xlink:type="simple">MNHN</named-content>-IM-2019-1384</td><td rowspan="1" colspan="1">Pakistan (24°N)</td><td rowspan="1" colspan="1">
                  <ext-link xmlns:xlink="http://www.w3.org/1999/xlink" ext-link-type="gen" xlink:href="MT653223" xlink:type="simple">MT653223</ext-link>
                </td><td rowspan="1" colspan="1">
                  <ext-link xmlns:xlink="http://www.w3.org/1999/xlink" ext-link-type="gen" xlink:href="MT652768" xlink:type="simple">MT652768</ext-link>
                </td><td rowspan="1" colspan="1">
                  <ext-link xmlns:xlink="http://www.w3.org/1999/xlink" ext-link-type="gen" xlink:href="MT652908" xlink:type="simple">MT652908</ext-link>
                </td><td rowspan="1" colspan="1">
                  <ext-link xmlns:xlink="http://www.w3.org/1999/xlink" ext-link-type="gen" xlink:href="MT653015" xlink:type="simple">MT653015</ext-link>
                </td></tr><tr><td rowspan="1" colspan="1">6165</td><td rowspan="1" colspan="1"><named-content xmlns:xlink="http://www.w3.org/1999/xlink" content-type="dwc:institutional_code" xlink:type="simple">MNHN</named-content>-IM-2019-1385</td><td rowspan="1" colspan="1">Pakistan (24°N)</td><td rowspan="1" colspan="1">
                  <ext-link xmlns:xlink="http://www.w3.org/1999/xlink" ext-link-type="gen" xlink:href="MT653224" xlink:type="simple">MT653224</ext-link>
                </td><td rowspan="1" colspan="1">
                  <ext-link xmlns:xlink="http://www.w3.org/1999/xlink" ext-link-type="gen" xlink:href="MT652769" xlink:type="simple">MT652769</ext-link>
                </td><td rowspan="1" colspan="1">
                  <ext-link xmlns:xlink="http://www.w3.org/1999/xlink" ext-link-type="gen" xlink:href="MT652909" xlink:type="simple">MT652909</ext-link>
                </td><td rowspan="1" colspan="1">
                  <ext-link xmlns:xlink="http://www.w3.org/1999/xlink" ext-link-type="gen" xlink:href="MT653016" xlink:type="simple">MT653016</ext-link>
                </td></tr><tr><td rowspan="1" colspan="1">6166</td><td rowspan="1" colspan="1"><named-content xmlns:xlink="http://www.w3.org/1999/xlink" content-type="dwc:institutional_code" xlink:type="simple">MNHN</named-content>-IM-2019-1386</td><td rowspan="1" colspan="1">Pakistan (24°N)</td><td rowspan="1" colspan="1">
                  <ext-link xmlns:xlink="http://www.w3.org/1999/xlink" ext-link-type="gen" xlink:href="MT653225" xlink:type="simple">MT653225</ext-link>
                </td><td rowspan="1" colspan="1">
                  <ext-link xmlns:xlink="http://www.w3.org/1999/xlink" ext-link-type="gen" xlink:href="MT652770" xlink:type="simple">MT652770</ext-link>
                </td><td rowspan="1" colspan="1">
                  <ext-link xmlns:xlink="http://www.w3.org/1999/xlink" ext-link-type="gen" xlink:href="MT652910" xlink:type="simple">MT652910</ext-link>
                </td><td rowspan="1" colspan="1">
                  <ext-link xmlns:xlink="http://www.w3.org/1999/xlink" ext-link-type="gen" xlink:href="MT653017" xlink:type="simple">MT653017</ext-link>
                </td></tr><tr><td rowspan="1" colspan="1">
                  <abbrev xmlns:xlink="http://www.w3.org/1999/xlink" xlink:title="GenBank" id="ABBRID0E12AK" xlink:type="simple">GB</abbrev>
                </td><td rowspan="1" colspan="1"/><td rowspan="1" colspan="1">Iran (26°N)</td><td rowspan="1" colspan="1"><ext-link xmlns:xlink="http://www.w3.org/1999/xlink" ext-link-type="gen" xlink:href="MK993404" xlink:type="simple">MK993404</ext-link>*</td><td rowspan="1" colspan="1"><ext-link xmlns:xlink="http://www.w3.org/1999/xlink" ext-link-type="gen" xlink:href="MK993392" xlink:type="simple">MK993392</ext-link>*</td><td rowspan="1" colspan="1"/><td rowspan="1" colspan="1"/></tr><tr><td rowspan="14" colspan="1">
                  <bold><italic><tp:taxon-name><tp:taxon-name-part taxon-name-part-type="genus" reg="Peronia">P.</tp:taxon-name-part> <tp:taxon-name-part taxon-name-part-type="species" reg="verruculata">verruculata</tp:taxon-name-part></tp:taxon-name></italic> (unit #5)</bold>
                </td><td rowspan="1" colspan="1">3140</td><td rowspan="1" colspan="1"><named-content xmlns:xlink="http://www.w3.org/1999/xlink" content-type="dwc:institutional_code" xlink:type="simple">MNHN</named-content>-IM-2019-1610</td><td rowspan="1" colspan="1">Madagascar (12°S)</td><td rowspan="1" colspan="1">
                  <ext-link xmlns:xlink="http://www.w3.org/1999/xlink" ext-link-type="gen" xlink:href="MT653226" xlink:type="simple">MT653226</ext-link>
                </td><td rowspan="1" colspan="1">
                  <ext-link xmlns:xlink="http://www.w3.org/1999/xlink" ext-link-type="gen" xlink:href="MT652771" xlink:type="simple">MT652771</ext-link>
                </td><td rowspan="1" colspan="1">
                  <ext-link xmlns:xlink="http://www.w3.org/1999/xlink" ext-link-type="gen" xlink:href="MT652911" xlink:type="simple">MT652911</ext-link>
                </td><td rowspan="1" colspan="1">
                  <ext-link xmlns:xlink="http://www.w3.org/1999/xlink" ext-link-type="gen" xlink:href="MT653018" xlink:type="simple">MT653018</ext-link>
                </td></tr><tr><td rowspan="1" colspan="1">3142</td><td rowspan="1" colspan="1"><named-content xmlns:xlink="http://www.w3.org/1999/xlink" content-type="dwc:institutional_code" xlink:type="simple">MNHN</named-content>-IM-2019-1610</td><td rowspan="1" colspan="1">Madagascar (12°S)</td><td rowspan="1" colspan="1">
                  <ext-link xmlns:xlink="http://www.w3.org/1999/xlink" ext-link-type="gen" xlink:href="MT653227" xlink:type="simple">MT653227</ext-link>
                </td><td rowspan="1" colspan="1">
                  <ext-link xmlns:xlink="http://www.w3.org/1999/xlink" ext-link-type="gen" xlink:href="MT652772" xlink:type="simple">MT652772</ext-link>
                </td><td rowspan="1" colspan="1">
                  <ext-link xmlns:xlink="http://www.w3.org/1999/xlink" ext-link-type="gen" xlink:href="MT652912" xlink:type="simple">MT652912</ext-link>
                </td><td rowspan="1" colspan="1"/></tr><tr><td rowspan="1" colspan="1">3143</td><td rowspan="1" colspan="1"><named-content xmlns:xlink="http://www.w3.org/1999/xlink" content-type="dwc:institutional_code" xlink:type="simple">MNHN</named-content>-IM-2019-1611</td><td rowspan="1" colspan="1">Madagascar (12°S)</td><td rowspan="1" colspan="1">
                  <ext-link xmlns:xlink="http://www.w3.org/1999/xlink" ext-link-type="gen" xlink:href="MT653228" xlink:type="simple">MT653228</ext-link>
                </td><td rowspan="1" colspan="1">
                  <ext-link xmlns:xlink="http://www.w3.org/1999/xlink" ext-link-type="gen" xlink:href="MT652773" xlink:type="simple">MT652773</ext-link>
                </td><td rowspan="1" colspan="1">
                  <ext-link xmlns:xlink="http://www.w3.org/1999/xlink" ext-link-type="gen" xlink:href="MT652913" xlink:type="simple">MT652913</ext-link>
                </td><td rowspan="1" colspan="1"/></tr><tr><td rowspan="1" colspan="1">3144</td><td rowspan="1" colspan="1"><named-content xmlns:xlink="http://www.w3.org/1999/xlink" content-type="dwc:institutional_code" xlink:type="simple">MNHN</named-content>-IM-2019-1611</td><td rowspan="1" colspan="1">Madagascar (12°S)</td><td rowspan="1" colspan="1">
                  <ext-link xmlns:xlink="http://www.w3.org/1999/xlink" ext-link-type="gen" xlink:href="MT653229" xlink:type="simple">MT653229</ext-link>
                </td><td rowspan="1" colspan="1">
                  <ext-link xmlns:xlink="http://www.w3.org/1999/xlink" ext-link-type="gen" xlink:href="MT652774" xlink:type="simple">MT652774</ext-link>
                </td><td rowspan="1" colspan="1">
                  <ext-link xmlns:xlink="http://www.w3.org/1999/xlink" ext-link-type="gen" xlink:href="MT652914" xlink:type="simple">MT652914</ext-link>
                </td><td rowspan="1" colspan="1"/></tr><tr><td rowspan="1" colspan="1">3146</td><td rowspan="1" colspan="1"><named-content xmlns:xlink="http://www.w3.org/1999/xlink" content-type="dwc:institutional_code" xlink:type="simple">MNHN</named-content>-IM-2019-1611</td><td rowspan="1" colspan="1">Madagascar (12°S)</td><td rowspan="1" colspan="1">
                  <ext-link xmlns:xlink="http://www.w3.org/1999/xlink" ext-link-type="gen" xlink:href="MT653230" xlink:type="simple">MT653230</ext-link>
                </td><td rowspan="1" colspan="1">
                  <ext-link xmlns:xlink="http://www.w3.org/1999/xlink" ext-link-type="gen" xlink:href="MT652775" xlink:type="simple">MT652775</ext-link>
                </td><td rowspan="1" colspan="1">
                  <ext-link xmlns:xlink="http://www.w3.org/1999/xlink" ext-link-type="gen" xlink:href="MT652915" xlink:type="simple">MT652915</ext-link>
                </td><td rowspan="1" colspan="1">
                  <ext-link xmlns:xlink="http://www.w3.org/1999/xlink" ext-link-type="gen" xlink:href="MT653019" xlink:type="simple">MT653019</ext-link>
                </td></tr><tr><td rowspan="1" colspan="1">3149</td><td rowspan="1" colspan="1"><named-content xmlns:xlink="http://www.w3.org/1999/xlink" content-type="dwc:institutional_code" xlink:type="simple">MNHN</named-content>-IM-2019-1611</td><td rowspan="1" colspan="1">Madagascar (12°S)</td><td rowspan="1" colspan="1">
                  <ext-link xmlns:xlink="http://www.w3.org/1999/xlink" ext-link-type="gen" xlink:href="MT653231" xlink:type="simple">MT653231</ext-link>
                </td><td rowspan="1" colspan="1">
                  <ext-link xmlns:xlink="http://www.w3.org/1999/xlink" ext-link-type="gen" xlink:href="MT652776" xlink:type="simple">MT652776</ext-link>
                </td><td rowspan="1" colspan="1">
                  <ext-link xmlns:xlink="http://www.w3.org/1999/xlink" ext-link-type="gen" xlink:href="MT652916" xlink:type="simple">MT652916</ext-link>
                </td><td rowspan="1" colspan="1"/></tr><tr><td rowspan="1" colspan="1">3231</td><td rowspan="1" colspan="1"><named-content xmlns:xlink="http://www.w3.org/1999/xlink" content-type="dwc:institutional_code" xlink:type="simple">MNHN</named-content>-IM-2019-1610</td><td rowspan="1" colspan="1">Madagascar (12°S)</td><td rowspan="1" colspan="1">
                  <ext-link xmlns:xlink="http://www.w3.org/1999/xlink" ext-link-type="gen" xlink:href="MT653232" xlink:type="simple">MT653232</ext-link>
                </td><td rowspan="1" colspan="1">
                  <ext-link xmlns:xlink="http://www.w3.org/1999/xlink" ext-link-type="gen" xlink:href="MT652777" xlink:type="simple">MT652777</ext-link>
                </td><td rowspan="1" colspan="1">
                  <ext-link xmlns:xlink="http://www.w3.org/1999/xlink" ext-link-type="gen" xlink:href="MT652917" xlink:type="simple">MT652917</ext-link>
                </td><td rowspan="1" colspan="1"/></tr><tr><td rowspan="1" colspan="1">3597</td><td rowspan="1" colspan="1"><named-content xmlns:xlink="http://www.w3.org/1999/xlink" content-type="dwc:institutional_code" xlink:type="simple">MNHN</named-content>-IM-2019-1610</td><td rowspan="1" colspan="1">Madagascar (12°S)</td><td rowspan="1" colspan="1">
                  <ext-link xmlns:xlink="http://www.w3.org/1999/xlink" ext-link-type="gen" xlink:href="MT653233" xlink:type="simple">MT653233</ext-link>
                </td><td rowspan="1" colspan="1">
                  <ext-link xmlns:xlink="http://www.w3.org/1999/xlink" ext-link-type="gen" xlink:href="MT652778" xlink:type="simple">MT652778</ext-link>
                </td><td rowspan="1" colspan="1">
                  <ext-link xmlns:xlink="http://www.w3.org/1999/xlink" ext-link-type="gen" xlink:href="MT652918" xlink:type="simple">MT652918</ext-link>
                </td><td rowspan="1" colspan="1"/></tr><tr><td rowspan="1" colspan="1">3598</td><td rowspan="1" colspan="1"><named-content xmlns:xlink="http://www.w3.org/1999/xlink" content-type="dwc:institutional_code" xlink:type="simple">MNHN</named-content>-IM-2019-1610</td><td rowspan="1" colspan="1">Madagascar (12°S)</td><td rowspan="1" colspan="1">
                  <ext-link xmlns:xlink="http://www.w3.org/1999/xlink" ext-link-type="gen" xlink:href="MT653234" xlink:type="simple">MT653234</ext-link>
                </td><td rowspan="1" colspan="1">
                  <ext-link xmlns:xlink="http://www.w3.org/1999/xlink" ext-link-type="gen" xlink:href="MT652779" xlink:type="simple">MT652779</ext-link>
                </td><td rowspan="1" colspan="1">
                  <ext-link xmlns:xlink="http://www.w3.org/1999/xlink" ext-link-type="gen" xlink:href="MT652919" xlink:type="simple">MT652919</ext-link>
                </td><td rowspan="1" colspan="1"/></tr><tr><td rowspan="1" colspan="1">3600</td><td rowspan="1" colspan="1"><named-content xmlns:xlink="http://www.w3.org/1999/xlink" content-type="dwc:institutional_code" xlink:type="simple">MNHN</named-content>-IM-2019-1611</td><td rowspan="1" colspan="1">Madagascar (12°S)</td><td rowspan="1" colspan="1">
                  <ext-link xmlns:xlink="http://www.w3.org/1999/xlink" ext-link-type="gen" xlink:href="MT653235" xlink:type="simple">MT653235</ext-link>
                </td><td rowspan="1" colspan="1">
                  <ext-link xmlns:xlink="http://www.w3.org/1999/xlink" ext-link-type="gen" xlink:href="MT652780" xlink:type="simple">MT652780</ext-link>
                </td><td rowspan="1" colspan="1">
                  <ext-link xmlns:xlink="http://www.w3.org/1999/xlink" ext-link-type="gen" xlink:href="MT652920" xlink:type="simple">MT652920</ext-link>
                </td><td rowspan="1" colspan="1">
                  <ext-link xmlns:xlink="http://www.w3.org/1999/xlink" ext-link-type="gen" xlink:href="MT653020" xlink:type="simple">MT653020</ext-link>
                </td></tr><tr><td rowspan="1" colspan="1">730</td><td rowspan="1" colspan="1"><named-content xmlns:xlink="http://www.w3.org/1999/xlink" content-type="dwc:institutional_code" xlink:type="simple">NHMUK</named-content> 20080190</td><td rowspan="1" colspan="1">Mozambique (12°S)</td><td rowspan="1" colspan="1"><ext-link xmlns:xlink="http://www.w3.org/1999/xlink" ext-link-type="gen" xlink:href="HQ660045" xlink:type="simple">HQ660045</ext-link>*</td><td rowspan="1" colspan="1"><ext-link xmlns:xlink="http://www.w3.org/1999/xlink" ext-link-type="gen" xlink:href="HQ659913" xlink:type="simple">HQ659913</ext-link>*</td><td rowspan="1" colspan="1"/><td rowspan="1" colspan="1"/></tr><tr><td rowspan="1" colspan="1">733</td><td rowspan="1" colspan="1"><named-content xmlns:xlink="http://www.w3.org/1999/xlink" content-type="dwc:institutional_code" xlink:type="simple">NHMUK</named-content> 20060257</td><td rowspan="1" colspan="1">Mozambique (11°S)</td><td rowspan="1" colspan="1"><ext-link xmlns:xlink="http://www.w3.org/1999/xlink" ext-link-type="gen" xlink:href="HQ660047" xlink:type="simple">HQ660047</ext-link>*</td><td rowspan="1" colspan="1"><ext-link xmlns:xlink="http://www.w3.org/1999/xlink" ext-link-type="gen" xlink:href="HQ659915" xlink:type="simple">HQ659915</ext-link>*</td><td rowspan="1" colspan="1"/><td rowspan="1" colspan="1"/></tr><tr><td rowspan="1" colspan="1">5507</td><td rowspan="1" colspan="1"><named-content xmlns:xlink="http://www.w3.org/1999/xlink" content-type="dwc:institutional_code" xlink:type="simple">MNHN</named-content>-IM-2013-62395</td><td rowspan="1" colspan="1">Mozambique (26°S)</td><td rowspan="1" colspan="1">
                  <ext-link xmlns:xlink="http://www.w3.org/1999/xlink" ext-link-type="gen" xlink:href="MT653236" xlink:type="simple">MT653236</ext-link>
                </td><td rowspan="1" colspan="1">
                  <ext-link xmlns:xlink="http://www.w3.org/1999/xlink" ext-link-type="gen" xlink:href="MT652781" xlink:type="simple">MT652781</ext-link>
                </td><td rowspan="1" colspan="1">
                  <ext-link xmlns:xlink="http://www.w3.org/1999/xlink" ext-link-type="gen" xlink:href="MT652920" xlink:type="simple">MT652920</ext-link>
                </td><td rowspan="1" colspan="1">
                  <ext-link xmlns:xlink="http://www.w3.org/1999/xlink" ext-link-type="gen" xlink:href="MT653021" xlink:type="simple">MT653021</ext-link>
                </td></tr><tr><td rowspan="1" colspan="1">5510</td><td rowspan="1" colspan="1"><named-content xmlns:xlink="http://www.w3.org/1999/xlink" content-type="dwc:institutional_code" xlink:type="simple">MNHN</named-content>-IM-2013-62398</td><td rowspan="1" colspan="1">Mozambique (26°S)</td><td rowspan="1" colspan="1">
                  <ext-link xmlns:xlink="http://www.w3.org/1999/xlink" ext-link-type="gen" xlink:href="MT653237" xlink:type="simple">MT653237</ext-link>
                </td><td rowspan="1" colspan="1">
                  <ext-link xmlns:xlink="http://www.w3.org/1999/xlink" ext-link-type="gen" xlink:href="MT652782" xlink:type="simple">MT652782</ext-link>
                </td><td rowspan="1" colspan="1">
                  <ext-link xmlns:xlink="http://www.w3.org/1999/xlink" ext-link-type="gen" xlink:href="MT652920" xlink:type="simple">MT652920</ext-link>
                </td><td rowspan="1" colspan="1">
                  <ext-link xmlns:xlink="http://www.w3.org/1999/xlink" ext-link-type="gen" xlink:href="MT653022" xlink:type="simple">MT653022</ext-link>
                </td></tr><tr><td rowspan="12" colspan="1">
                  <bold><italic><tp:taxon-name><tp:taxon-name-part taxon-name-part-type="genus" reg="Peronia">P.</tp:taxon-name-part> <tp:taxon-name-part taxon-name-part-type="species" reg="griffithsi">griffithsi</tp:taxon-name-part></tp:taxon-name></italic></bold>
                </td><td rowspan="1" colspan="1">2934</td><td rowspan="1" colspan="1"><abbrev xmlns:xlink="http://www.w3.org/1999/xlink" content-type="institution" xlink:title="Universitas Malikussaleh, North Aceh, Sumatra, Indonesia" id="ABBRID0EIUBK" xlink:type="simple">UMIZ</abbrev> 00177</td><td rowspan="1" colspan="1">Indonesia, Kei (05°S)</td><td rowspan="1" colspan="1">
                  <ext-link xmlns:xlink="http://www.w3.org/1999/xlink" ext-link-type="gen" xlink:href="MT653238" xlink:type="simple">MT653238</ext-link>
                </td><td rowspan="1" colspan="1">
                  <ext-link xmlns:xlink="http://www.w3.org/1999/xlink" ext-link-type="gen" xlink:href="MT652783" xlink:type="simple">MT652783</ext-link>
                </td><td rowspan="1" colspan="1">
                  <ext-link xmlns:xlink="http://www.w3.org/1999/xlink" ext-link-type="gen" xlink:href="MT652923" xlink:type="simple">MT652923</ext-link>
                </td><td rowspan="1" colspan="1">
                  <ext-link xmlns:xlink="http://www.w3.org/1999/xlink" ext-link-type="gen" xlink:href="MT653023" xlink:type="simple">MT653023</ext-link>
                </td></tr><tr><td rowspan="1" colspan="1">2936</td><td rowspan="1" colspan="1"><abbrev xmlns:xlink="http://www.w3.org/1999/xlink" content-type="institution" xlink:title="Universitas Malikussaleh, North Aceh, Sumatra, Indonesia" id="ABBRID0E3VBK" xlink:type="simple">UMIZ</abbrev> 00176</td><td rowspan="1" colspan="1">Indonesia, Kei (05°S)</td><td rowspan="1" colspan="1">
                  <ext-link xmlns:xlink="http://www.w3.org/1999/xlink" ext-link-type="gen" xlink:href="MT653239" xlink:type="simple">MT653239</ext-link>
                </td><td rowspan="1" colspan="1">
                  <ext-link xmlns:xlink="http://www.w3.org/1999/xlink" ext-link-type="gen" xlink:href="MT652784" xlink:type="simple">MT652784</ext-link>
                </td><td rowspan="1" colspan="1">
                  <ext-link xmlns:xlink="http://www.w3.org/1999/xlink" ext-link-type="gen" xlink:href="MT652924" xlink:type="simple">MT652924</ext-link>
                </td><td rowspan="1" colspan="1">
                  <ext-link xmlns:xlink="http://www.w3.org/1999/xlink" ext-link-type="gen" xlink:href="MT653024" xlink:type="simple">MT653024</ext-link>
                </td></tr><tr><td rowspan="1" colspan="1">3566</td><td rowspan="1" colspan="1"><abbrev xmlns:xlink="http://www.w3.org/1999/xlink" content-type="institution" xlink:title="Universitas Malikussaleh, North Aceh, Sumatra, Indonesia" id="ABBRID0EQXBK" xlink:type="simple">UMIZ</abbrev> 00177</td><td rowspan="1" colspan="1">Indonesia, Kei (05°S)</td><td rowspan="1" colspan="1">
                  <ext-link xmlns:xlink="http://www.w3.org/1999/xlink" ext-link-type="gen" xlink:href="MT653240" xlink:type="simple">MT653240</ext-link>
                </td><td rowspan="1" colspan="1">
                  <ext-link xmlns:xlink="http://www.w3.org/1999/xlink" ext-link-type="gen" xlink:href="MT652785" xlink:type="simple">MT652785</ext-link>
                </td><td rowspan="1" colspan="1">
                  <ext-link xmlns:xlink="http://www.w3.org/1999/xlink" ext-link-type="gen" xlink:href="MT652925" xlink:type="simple">MT652925</ext-link>
                </td><td rowspan="1" colspan="1"/></tr><tr><td rowspan="1" colspan="1">3153</td><td rowspan="1" colspan="1"><named-content xmlns:xlink="http://www.w3.org/1999/xlink" content-type="dwc:institutional_code" xlink:type="simple">MNHN</named-content>-IM-2019-1608</td><td rowspan="1" colspan="1">Mauritius (20°S)</td><td rowspan="1" colspan="1">
                  <ext-link xmlns:xlink="http://www.w3.org/1999/xlink" ext-link-type="gen" xlink:href="MT653241" xlink:type="simple">MT653241</ext-link>
                </td><td rowspan="1" colspan="1">
                  <ext-link xmlns:xlink="http://www.w3.org/1999/xlink" ext-link-type="gen" xlink:href="MT652786" xlink:type="simple">MT652786</ext-link>
                </td><td rowspan="1" colspan="1">
                  <ext-link xmlns:xlink="http://www.w3.org/1999/xlink" ext-link-type="gen" xlink:href="MT652926" xlink:type="simple">MT652926</ext-link>
                </td><td rowspan="1" colspan="1">
                  <ext-link xmlns:xlink="http://www.w3.org/1999/xlink" ext-link-type="gen" xlink:href="MT653025" xlink:type="simple">MT653025</ext-link>
                </td></tr><tr><td rowspan="1" colspan="1">3154</td><td rowspan="1" colspan="1"><named-content xmlns:xlink="http://www.w3.org/1999/xlink" content-type="dwc:institutional_code" xlink:type="simple">MNHN</named-content>-IM-2019-1608</td><td rowspan="1" colspan="1">Mauritius (20°S)</td><td rowspan="1" colspan="1">
                  <ext-link xmlns:xlink="http://www.w3.org/1999/xlink" ext-link-type="gen" xlink:href="MT653242" xlink:type="simple">MT653242</ext-link>
                </td><td rowspan="1" colspan="1">
                  <ext-link xmlns:xlink="http://www.w3.org/1999/xlink" ext-link-type="gen" xlink:href="MT652787" xlink:type="simple">MT652787</ext-link>
                </td><td rowspan="1" colspan="1">
                  <ext-link xmlns:xlink="http://www.w3.org/1999/xlink" ext-link-type="gen" xlink:href="MT652927" xlink:type="simple">MT652927</ext-link>
                </td><td rowspan="1" colspan="1">
                  <ext-link xmlns:xlink="http://www.w3.org/1999/xlink" ext-link-type="gen" xlink:href="MT653026" xlink:type="simple">MT653026</ext-link>
                </td></tr><tr><td rowspan="1" colspan="1">3155</td><td rowspan="1" colspan="1"><named-content xmlns:xlink="http://www.w3.org/1999/xlink" content-type="dwc:institutional_code" xlink:type="simple">MNHN</named-content>-IM-2019-1608</td><td rowspan="1" colspan="1">Mauritius (20°S)</td><td rowspan="1" colspan="1">
                  <ext-link xmlns:xlink="http://www.w3.org/1999/xlink" ext-link-type="gen" xlink:href="MT653243" xlink:type="simple">MT653243</ext-link>
                </td><td rowspan="1" colspan="1">
                  <ext-link xmlns:xlink="http://www.w3.org/1999/xlink" ext-link-type="gen" xlink:href="MT652788" xlink:type="simple">MT652788</ext-link>
                </td><td rowspan="1" colspan="1"/><td rowspan="1" colspan="1"/></tr><tr><td rowspan="1" colspan="1">3156</td><td rowspan="1" colspan="1"><named-content xmlns:xlink="http://www.w3.org/1999/xlink" content-type="dwc:institutional_code" xlink:type="simple">MNHN</named-content>-IM-2019-1608</td><td rowspan="1" colspan="1">Mauritius (20°S)</td><td rowspan="1" colspan="1">
                  <ext-link xmlns:xlink="http://www.w3.org/1999/xlink" ext-link-type="gen" xlink:href="MT653244" xlink:type="simple">MT653244</ext-link>
                </td><td rowspan="1" colspan="1">
                  <ext-link xmlns:xlink="http://www.w3.org/1999/xlink" ext-link-type="gen" xlink:href="MT652789" xlink:type="simple">MT652789</ext-link>
                </td><td rowspan="1" colspan="1">
                  <ext-link xmlns:xlink="http://www.w3.org/1999/xlink" ext-link-type="gen" xlink:href="MT652928" xlink:type="simple">MT652928</ext-link>
                </td><td rowspan="1" colspan="1">
                  <ext-link xmlns:xlink="http://www.w3.org/1999/xlink" ext-link-type="gen" xlink:href="MT653027" xlink:type="simple">MT653027</ext-link>
                </td></tr><tr><td rowspan="1" colspan="1">3157 H</td><td rowspan="1" colspan="1"><named-content xmlns:xlink="http://www.w3.org/1999/xlink" content-type="dwc:institutional_code" xlink:type="simple">MNHN</named-content>-IM-2000-35265</td><td rowspan="1" colspan="1">Mauritius (20°S)</td><td rowspan="1" colspan="1">
                  <ext-link xmlns:xlink="http://www.w3.org/1999/xlink" ext-link-type="gen" xlink:href="MT653245" xlink:type="simple">MT653245</ext-link>
                </td><td rowspan="1" colspan="1">
                  <ext-link xmlns:xlink="http://www.w3.org/1999/xlink" ext-link-type="gen" xlink:href="MT652790" xlink:type="simple">MT652790</ext-link>
                </td><td rowspan="1" colspan="1">
                  <ext-link xmlns:xlink="http://www.w3.org/1999/xlink" ext-link-type="gen" xlink:href="MT652929" xlink:type="simple">MT652929</ext-link>
                </td><td rowspan="1" colspan="1">
                  <ext-link xmlns:xlink="http://www.w3.org/1999/xlink" ext-link-type="gen" xlink:href="MT653028" xlink:type="simple">MT653028</ext-link>
                </td></tr><tr><td rowspan="1" colspan="1">3606</td><td rowspan="1" colspan="1"><named-content xmlns:xlink="http://www.w3.org/1999/xlink" content-type="dwc:institutional_code" xlink:type="simple">MNHN</named-content>-IM-2019-1608</td><td rowspan="1" colspan="1">Mauritius (20°S)</td><td rowspan="1" colspan="1">
                  <ext-link xmlns:xlink="http://www.w3.org/1999/xlink" ext-link-type="gen" xlink:href="MT653246" xlink:type="simple">MT653246</ext-link>
                </td><td rowspan="1" colspan="1">
                  <ext-link xmlns:xlink="http://www.w3.org/1999/xlink" ext-link-type="gen" xlink:href="MT652791" xlink:type="simple">MT652791</ext-link>
                </td><td rowspan="1" colspan="1">
                  <ext-link xmlns:xlink="http://www.w3.org/1999/xlink" ext-link-type="gen" xlink:href="MT652930" xlink:type="simple">MT652930</ext-link>
                </td><td rowspan="1" colspan="1"/></tr><tr><td rowspan="1" colspan="1">3607</td><td rowspan="1" colspan="1"><named-content xmlns:xlink="http://www.w3.org/1999/xlink" content-type="dwc:institutional_code" xlink:type="simple">MNHN</named-content>-IM-2019-1608</td><td rowspan="1" colspan="1">Mauritius (20°S)</td><td rowspan="1" colspan="1">
                  <ext-link xmlns:xlink="http://www.w3.org/1999/xlink" ext-link-type="gen" xlink:href="MT653247" xlink:type="simple">MT653247</ext-link>
                </td><td rowspan="1" colspan="1">
                  <ext-link xmlns:xlink="http://www.w3.org/1999/xlink" ext-link-type="gen" xlink:href="MT652792" xlink:type="simple">MT652792</ext-link>
                </td><td rowspan="1" colspan="1"/><td rowspan="1" colspan="1"/></tr><tr><td rowspan="1" colspan="1">3608</td><td rowspan="1" colspan="1"><named-content xmlns:xlink="http://www.w3.org/1999/xlink" content-type="dwc:institutional_code" xlink:type="simple">MNHN</named-content>-IM-2019-1608</td><td rowspan="1" colspan="1">Mauritius (20°S)</td><td rowspan="1" colspan="1">
                  <ext-link xmlns:xlink="http://www.w3.org/1999/xlink" ext-link-type="gen" xlink:href="MT653248" xlink:type="simple">MT653248</ext-link>
                </td><td rowspan="1" colspan="1">
                  <ext-link xmlns:xlink="http://www.w3.org/1999/xlink" ext-link-type="gen" xlink:href="MT652793" xlink:type="simple">MT652793</ext-link>
                </td><td rowspan="1" colspan="1">
                  <ext-link xmlns:xlink="http://www.w3.org/1999/xlink" ext-link-type="gen" xlink:href="MT652931" xlink:type="simple">MT652931</ext-link>
                </td><td rowspan="1" colspan="1"/></tr><tr><td rowspan="1" colspan="1">6095</td><td rowspan="1" colspan="1"><named-content xmlns:xlink="http://www.w3.org/1999/xlink" content-type="dwc:institutional_code" xlink:type="simple">MNHN</named-content>-IM-2013-53535</td><td rowspan="1" colspan="1">PNG, New Ireland (02°S)</td><td rowspan="1" colspan="1">
                  <ext-link xmlns:xlink="http://www.w3.org/1999/xlink" ext-link-type="gen" xlink:href="MT653249" xlink:type="simple">MT653249</ext-link>
                </td><td rowspan="1" colspan="1">
                  <ext-link xmlns:xlink="http://www.w3.org/1999/xlink" ext-link-type="gen" xlink:href="MT652794" xlink:type="simple">MT652794</ext-link>
                </td><td rowspan="1" colspan="1">
                  <ext-link xmlns:xlink="http://www.w3.org/1999/xlink" ext-link-type="gen" xlink:href="MT652932" xlink:type="simple">MT652932</ext-link>
                </td><td rowspan="1" colspan="1">
                  <ext-link xmlns:xlink="http://www.w3.org/1999/xlink" ext-link-type="gen" xlink:href="MT653029" xlink:type="simple">MT653029</ext-link>
                </td></tr><tr><td rowspan="12" colspan="1">
                  <bold><italic><tp:taxon-name><tp:taxon-name-part taxon-name-part-type="genus" reg="Peronia">P.</tp:taxon-name-part> <tp:taxon-name-part taxon-name-part-type="species" reg="madagascariensis">madagascariensis</tp:taxon-name-part></tp:taxon-name></italic></bold>
                </td><td rowspan="1" colspan="1">BOLD</td><td rowspan="1" colspan="1"/><td rowspan="1" colspan="1">India, Gujarat, Dwarka (22°N)</td><td rowspan="1" colspan="1">LGEN099-14*</td><td rowspan="1" colspan="1"/><td rowspan="1" colspan="1"/><td rowspan="1" colspan="1"/></tr><tr><td rowspan="1" colspan="1">
                  <abbrev xmlns:xlink="http://www.w3.org/1999/xlink" xlink:title="GenBank" id="ABBRID0EOICK" xlink:type="simple">GB</abbrev>
                </td><td rowspan="1" colspan="1"/><td rowspan="1" colspan="1">Iran, Persian Gulf</td><td rowspan="1" colspan="1"><ext-link xmlns:xlink="http://www.w3.org/1999/xlink" ext-link-type="gen" xlink:href="LC027608" xlink:type="simple">LC027608</ext-link>*</td><td rowspan="1" colspan="1"/><td rowspan="1" colspan="1"/><td rowspan="1" colspan="1"/></tr><tr><td rowspan="1" colspan="1">5500</td><td rowspan="1" colspan="1"><named-content xmlns:xlink="http://www.w3.org/1999/xlink" content-type="dwc:institutional_code" xlink:type="simple">MNHN</named-content>-IM-2009-16391</td><td rowspan="1" colspan="1">Madagascar (25°S)</td><td rowspan="1" colspan="1">
                  <ext-link xmlns:xlink="http://www.w3.org/1999/xlink" ext-link-type="gen" xlink:href="MT653250" xlink:type="simple">MT653250</ext-link>
                </td><td rowspan="1" colspan="1">
                  <ext-link xmlns:xlink="http://www.w3.org/1999/xlink" ext-link-type="gen" xlink:href="MT652795" xlink:type="simple">MT652795</ext-link>
                </td><td rowspan="1" colspan="1">
                  <ext-link xmlns:xlink="http://www.w3.org/1999/xlink" ext-link-type="gen" xlink:href="MT652933" xlink:type="simple">MT652933</ext-link>
                </td><td rowspan="1" colspan="1"/></tr><tr><td rowspan="1" colspan="1">5501</td><td rowspan="1" colspan="1"><named-content xmlns:xlink="http://www.w3.org/1999/xlink" content-type="dwc:institutional_code" xlink:type="simple">MNHN</named-content>-IM-2009-16392</td><td rowspan="1" colspan="1">Madagascar (25°S)</td><td rowspan="1" colspan="1">
                  <ext-link xmlns:xlink="http://www.w3.org/1999/xlink" ext-link-type="gen" xlink:href="MT653251" xlink:type="simple">MT653251</ext-link>
                </td><td rowspan="1" colspan="1">
                  <ext-link xmlns:xlink="http://www.w3.org/1999/xlink" ext-link-type="gen" xlink:href="MT652796" xlink:type="simple">MT652796</ext-link>
                </td><td rowspan="1" colspan="1">
                  <ext-link xmlns:xlink="http://www.w3.org/1999/xlink" ext-link-type="gen" xlink:href="MT652934" xlink:type="simple">MT652934</ext-link>
                </td><td rowspan="1" colspan="1">
                  <ext-link xmlns:xlink="http://www.w3.org/1999/xlink" ext-link-type="gen" xlink:href="MT653030" xlink:type="simple">MT653030</ext-link>
                </td></tr><tr><td rowspan="1" colspan="1">5502</td><td rowspan="1" colspan="1"><named-content xmlns:xlink="http://www.w3.org/1999/xlink" content-type="dwc:institutional_code" xlink:type="simple">MNHN</named-content>-IM-2009-16393</td><td rowspan="1" colspan="1">Madagascar (25°S)</td><td rowspan="1" colspan="1">
                  <ext-link xmlns:xlink="http://www.w3.org/1999/xlink" ext-link-type="gen" xlink:href="MT653252" xlink:type="simple">MT653252</ext-link>
                </td><td rowspan="1" colspan="1">
                  <ext-link xmlns:xlink="http://www.w3.org/1999/xlink" ext-link-type="gen" xlink:href="MT652797" xlink:type="simple">MT652797</ext-link>
                </td><td rowspan="1" colspan="1">
                  <ext-link xmlns:xlink="http://www.w3.org/1999/xlink" ext-link-type="gen" xlink:href="MT652935" xlink:type="simple">MT652935</ext-link>
                </td><td rowspan="1" colspan="1"/></tr><tr><td rowspan="1" colspan="1">5503</td><td rowspan="1" colspan="1"><named-content xmlns:xlink="http://www.w3.org/1999/xlink" content-type="dwc:institutional_code" xlink:type="simple">MNHN</named-content>-IM-2009-16396</td><td rowspan="1" colspan="1">Madagascar (25°S)</td><td rowspan="1" colspan="1">
                  <ext-link xmlns:xlink="http://www.w3.org/1999/xlink" ext-link-type="gen" xlink:href="MT653253" xlink:type="simple">MT653253</ext-link>
                </td><td rowspan="1" colspan="1">
                  <ext-link xmlns:xlink="http://www.w3.org/1999/xlink" ext-link-type="gen" xlink:href="MT652798" xlink:type="simple">MT652798</ext-link>
                </td><td rowspan="1" colspan="1">
                  <ext-link xmlns:xlink="http://www.w3.org/1999/xlink" ext-link-type="gen" xlink:href="MT652936" xlink:type="simple">MT652936</ext-link>
                </td><td rowspan="1" colspan="1"/></tr><tr><td rowspan="1" colspan="1">5504</td><td rowspan="1" colspan="1"><named-content xmlns:xlink="http://www.w3.org/1999/xlink" content-type="dwc:institutional_code" xlink:type="simple">MNHN</named-content>-IM-2009-16412</td><td rowspan="1" colspan="1">Madagascar (25°S)</td><td rowspan="1" colspan="1">
                  <ext-link xmlns:xlink="http://www.w3.org/1999/xlink" ext-link-type="gen" xlink:href="MT653254" xlink:type="simple">MT653254</ext-link>
                </td><td rowspan="1" colspan="1">
                  <ext-link xmlns:xlink="http://www.w3.org/1999/xlink" ext-link-type="gen" xlink:href="MT652799" xlink:type="simple">MT652799</ext-link>
                </td><td rowspan="1" colspan="1"/><td rowspan="1" colspan="1"/></tr><tr><td rowspan="1" colspan="1">5506</td><td rowspan="1" colspan="1"><named-content xmlns:xlink="http://www.w3.org/1999/xlink" content-type="dwc:institutional_code" xlink:type="simple">MNHN</named-content>-IM-2009-16418</td><td rowspan="1" colspan="1">Madagascar (25°S)</td><td rowspan="1" colspan="1">
                  <ext-link xmlns:xlink="http://www.w3.org/1999/xlink" ext-link-type="gen" xlink:href="MT653255" xlink:type="simple">MT653255</ext-link>
                </td><td rowspan="1" colspan="1">
                  <ext-link xmlns:xlink="http://www.w3.org/1999/xlink" ext-link-type="gen" xlink:href="MT652800" xlink:type="simple">MT652800</ext-link>
                </td><td rowspan="1" colspan="1">
                  <ext-link xmlns:xlink="http://www.w3.org/1999/xlink" ext-link-type="gen" xlink:href="MT652937" xlink:type="simple">MT652937</ext-link>
                </td><td rowspan="1" colspan="1">
                  <ext-link xmlns:xlink="http://www.w3.org/1999/xlink" ext-link-type="gen" xlink:href="MT653031" xlink:type="simple">MT653031</ext-link>
                </td></tr><tr><td rowspan="1" colspan="1">735</td><td rowspan="1" colspan="1"><named-content xmlns:xlink="http://www.w3.org/1999/xlink" content-type="dwc:institutional_code" xlink:type="simple">NHMUK</named-content> 20060414</td><td rowspan="1" colspan="1">Mozambique (12°S)</td><td rowspan="1" colspan="1"><ext-link xmlns:xlink="http://www.w3.org/1999/xlink" ext-link-type="gen" xlink:href="HQ660042" xlink:type="simple">HQ660042</ext-link>*</td><td rowspan="1" colspan="1"><ext-link xmlns:xlink="http://www.w3.org/1999/xlink" ext-link-type="gen" xlink:href="HQ659910" xlink:type="simple">HQ659910</ext-link>*</td><td rowspan="1" colspan="1">
                  <ext-link xmlns:xlink="http://www.w3.org/1999/xlink" ext-link-type="gen" xlink:href="MT652938" xlink:type="simple">MT652938</ext-link>
                </td><td rowspan="1" colspan="1">
                  <ext-link xmlns:xlink="http://www.w3.org/1999/xlink" ext-link-type="gen" xlink:href="MT653032" xlink:type="simple">MT653032</ext-link>
                </td></tr><tr><td rowspan="1" colspan="1">703</td><td rowspan="1" colspan="1"><named-content xmlns:xlink="http://www.w3.org/1999/xlink" content-type="dwc:institutional_code" xlink:type="simple">UF</named-content> 332088</td><td rowspan="1" colspan="1">Oman (23°N)</td><td rowspan="1" colspan="1">
                  <ext-link xmlns:xlink="http://www.w3.org/1999/xlink" ext-link-type="gen" xlink:href="MT653256" xlink:type="simple">MT653256</ext-link>
                </td><td rowspan="1" colspan="1"><ext-link xmlns:xlink="http://www.w3.org/1999/xlink" ext-link-type="gen" xlink:href="HQ659912" xlink:type="simple">HQ659912</ext-link>*</td><td rowspan="1" colspan="1">
                  <ext-link xmlns:xlink="http://www.w3.org/1999/xlink" ext-link-type="gen" xlink:href="MT652939" xlink:type="simple">MT652939</ext-link>
                </td><td rowspan="1" colspan="1">
                  <ext-link xmlns:xlink="http://www.w3.org/1999/xlink" ext-link-type="gen" xlink:href="MT653033" xlink:type="simple">MT653033</ext-link>
                </td></tr><tr><td rowspan="1" colspan="1">5841</td><td rowspan="1" colspan="1"><named-content xmlns:xlink="http://www.w3.org/1999/xlink" content-type="dwc:institutional_code" xlink:type="simple">NMSA</named-content> W7547</td><td rowspan="1" colspan="1">South Africa (29°S)</td><td rowspan="1" colspan="1">
                  <ext-link xmlns:xlink="http://www.w3.org/1999/xlink" ext-link-type="gen" xlink:href="MT653257" xlink:type="simple">MT653257</ext-link>
                </td><td rowspan="1" colspan="1">
                  <ext-link xmlns:xlink="http://www.w3.org/1999/xlink" ext-link-type="gen" xlink:href="MT652801" xlink:type="simple">MT652801</ext-link>
                </td><td rowspan="1" colspan="1">
                  <ext-link xmlns:xlink="http://www.w3.org/1999/xlink" ext-link-type="gen" xlink:href="MT652940" xlink:type="simple">MT652940</ext-link>
                </td><td rowspan="1" colspan="1">
                  <ext-link xmlns:xlink="http://www.w3.org/1999/xlink" ext-link-type="gen" xlink:href="MT653034" xlink:type="simple">MT653034</ext-link>
                </td></tr><tr><td rowspan="1" colspan="1">5842</td><td rowspan="1" colspan="1"><named-content xmlns:xlink="http://www.w3.org/1999/xlink" content-type="dwc:institutional_code" xlink:type="simple">NMSA</named-content> W7547</td><td rowspan="1" colspan="1">South Africa (29°S)</td><td rowspan="1" colspan="1">
                  <ext-link xmlns:xlink="http://www.w3.org/1999/xlink" ext-link-type="gen" xlink:href="MT653258" xlink:type="simple">MT653258</ext-link>
                </td><td rowspan="1" colspan="1">
                  <ext-link xmlns:xlink="http://www.w3.org/1999/xlink" ext-link-type="gen" xlink:href="MT652802" xlink:type="simple">MT652802</ext-link>
                </td><td rowspan="1" colspan="1">
                  <ext-link xmlns:xlink="http://www.w3.org/1999/xlink" ext-link-type="gen" xlink:href="MT652941" xlink:type="simple">MT652941</ext-link>
[truncated: 121,868 more chars]
