# Supplementary material for: Systematic revision of the genus Peronia Fleming, 1822 (Gastropoda, Euthyneura, Pulmonata, Onchidiidae)
Source: Zookeys. 2020 Oct 1;972:1–224. doi: 10.3897/zookeys.972.52853 (PMC7544732; doi:10.3897/zookeys.972.52853)
Supplement: XML Treatment for Peronia platei [file zookeys.972.52853-treatment5.xml]

<!DOCTYPE tp:taxon-treatment
  PUBLIC "-//TaxonX//DTD Taxonomic Treatment Publishing DTD v0 20100105//EN" "tax-treatment-NSO.dtd">
<tp:taxon-treatment xmlns:tp="http://www.plazi.org/taxpub"><tp:treatment-meta><kwd-group><label>Taxon classification</label><kwd><named-content xmlns:xlink="http://www.w3.org/1999/xlink" content-type="kingdom">Animalia</named-content></kwd><kwd><named-content xmlns:xlink="http://www.w3.org/1999/xlink" content-type="order">Systellommatophora</named-content></kwd><kwd><named-content xmlns:xlink="http://www.w3.org/1999/xlink" content-type="family">Onchidiidae</named-content></kwd></kwd-group><mixed-citation publication-type="journal"><person-group><name><surname>Dayrat</surname><given-names>Benoît</given-names></name><name><surname>Goulding</surname><given-names>Tricia C.</given-names></name><name><surname>Apte</surname><given-names>Deepak</given-names></name><name><surname>Aslam</surname><given-names>Sadar</given-names></name><name><surname>Bourke</surname><given-names>Adam</given-names></name><name><surname>Comendador</surname><given-names>Joseph</given-names></name><name><surname>Khalil</surname><given-names>Munawar</given-names></name><name><surname>Ngô</surname><given-names>Xuân Quảng</given-names></name><name><surname>Tan</surname><given-names>Siong Kiat</given-names></name><name><surname>Tan</surname><given-names>Shau Hwai</given-names></name></person-group><article-title>Systematic revision of the genus <italic><tp:taxon-name><tp:taxon-name-part taxon-name-part-type="genus" reg="Peronia">Peronia</tp:taxon-name-part></tp:taxon-name></italic> Fleming, 1822 (<tp:taxon-name><tp:taxon-name-part taxon-name-part-type="class">Gastropoda</tp:taxon-name-part></tp:taxon-name>, <tp:taxon-name><tp:taxon-name-part taxon-name-part-type="subclass">Euthyneura</tp:taxon-name-part></tp:taxon-name>, <tp:taxon-name><tp:taxon-name-part taxon-name-part-type="infraclass">Pulmonata</tp:taxon-name-part></tp:taxon-name>, <tp:taxon-name><tp:taxon-name-part taxon-name-part-type="family">Onchidiidae</tp:taxon-name-part></tp:taxon-name>)</article-title><source>Zookeys</source><day>01</day><month>10</month><year>2020</year><volume>972</volume><fpage>1</fpage><lpage>224</lpage><pub-id pub-id-type="doi">10.3897/zookeys.972.52853</pub-id></mixed-citation></tp:treatment-meta><tp:nomenclature><tp:taxon-name>
                <tp:taxon-name-part taxon-name-part-type="genus" reg="Peronia">Peronia</tp:taxon-name-part>
                <tp:taxon-name-part taxon-name-part-type="species" reg="platei">platei</tp:taxon-name-part>
              </tp:taxon-name><tp:taxon-authority>(Hoffmann, 1928)</tp:taxon-authority><xref ref-type="fig" rid="F28">Figs 26</xref><xref ref-type="fig" rid="F29">, 27</xref><xref ref-type="fig" rid="F30">, 28</xref><xref ref-type="fig" rid="F31">, 29</xref><xref ref-type="fig" rid="F32">, 30</xref><xref ref-type="fig" rid="F33">, 31</xref><xref ref-type="fig" rid="F34">, 32</xref><tp:nomenclature-citation-list><tp:nomenclature-citation><tp:taxon-name>
                    <tp:taxon-name-part taxon-name-part-type="genus" reg="Onchidium">Onchidium</tp:taxon-name-part> <tp:taxon-name-part taxon-name-part-type="species" reg="platei">platei</tp:taxon-name-part></tp:taxon-name><comment>Hoffmann, 1928: 51–53, figs 9, 10, pl. 3, figs 11, 12.</comment></tp:nomenclature-citation></tp:nomenclature-citation-list></tp:nomenclature><tp:treatment-sec sec-type="type material" id="SECID0EUCDO"><title>Type material.</title><p><bold><italic>Lectotype</italic> and <italic>paralectotypes</italic></bold>. French Polynesia • lectotype, hereby designated, 18/10 mm; Eimeo [Moorea], Tahiti; 1851–1853; Eugenie Expedition leg.; st 1245–9, in the barrier reef; <named-content xmlns:xlink="http://www.w3.org/1999/xlink" content-type="dwc:institutional_code" xlink:type="simple">SMNH</named-content>-Type-7537. • 2 paralectotypes, 16/10 mm and 16/10 mm; same collection data as for the lectotype; <named-content xmlns:xlink="http://www.w3.org/1999/xlink" content-type="dwc:institutional_code" xlink:type="simple">SMNH</named-content>-Type-7537. • 4 paralectotypes, 17/10 mm, 16/12 mm, 15/11 mm, and 10/7 mm; Tahiti; Dec 1846; Reinhardt, Galathea Expedition 470 leg.; <named-content xmlns:xlink="http://www.w3.org/1999/xlink" content-type="dwc:institutional_code" xlink:type="simple">NHMD</named-content> 613754. • 1 paralectotype, 7/5 mm; Tahiti; Reinhardt, Galathea Expedition 471 leg.; <named-content xmlns:xlink="http://www.w3.org/1999/xlink" content-type="dwc:institutional_code" xlink:type="simple">NHMD</named-content> 613755. • 1 paralectotype, 15/10 mm; Tahiti; Reinhardt, Galathea Expedition 472 leg.; <named-content xmlns:xlink="http://www.w3.org/1999/xlink" content-type="dwc:institutional_code" xlink:type="simple">NHMD</named-content> 613756.</p></tp:treatment-sec><tp:treatment-sec sec-type="material" id="SECID0EIEDO"><title>Additional material examined.</title><p>Hawaii • 2 specimens 12/10 mm [706] and 12/12 mm [5380]; Molokai, Puko’o; <named-content xmlns:xlink="http://www.w3.org/1999/xlink" content-type="dwc:verbatimCoordinates" xlink:type="simple"><named-content content-type="geo-json" specific-use="{&#34;type&#34;:&#34;Point&#34;,&#34;coordinates&#34;:[-156.800017,21.071883]}" id="NCID0EREDO" xlink:type="simple">21°04.313'N, 156°48.001'W</named-content></named-content>; 27 Jan 2003; V Bonito leg.; on rocks; <named-content xmlns:xlink="http://www.w3.org/1999/xlink" content-type="dwc:institutional_code" xlink:type="simple">UF</named-content> 303653. • Oahu, Ala Moana Beach Park; <named-content xmlns:xlink="http://www.w3.org/1999/xlink" content-type="dwc:verbatimCoordinates" xlink:type="simple"><named-content content-type="geo-json" specific-use="{&#34;type&#34;:&#34;Point&#34;,&#34;coordinates&#34;:[-157.847117,21.285967]}" id="NCID0EBFDO" xlink:type="simple">21°17.158'N, 157°50.827'W</named-content></named-content>; 1 specimen 30/20 mm [6160]; 7 Oct 2018; TC Goulding leg.; st 264, intertidal rocks, night tide; <named-content xmlns:xlink="http://www.w3.org/1999/xlink" content-type="dwc:institutional_code" xlink:type="simple">BPBM</named-content> 284527. • 1 specimen 30/20 mm [6161]; same collection data as for the preceding; <named-content xmlns:xlink="http://www.w3.org/1999/xlink" content-type="dwc:institutional_code" xlink:type="simple">BPBM</named-content> 284528.</p><p>Papua New Guinea – <bold>Madang</bold> • 1 specimen 14/12 mm [5405]; Rempi Area, SW Hargun Island; <named-content xmlns:xlink="http://www.w3.org/1999/xlink" content-type="dwc:verbatimCoordinates" xlink:type="simple"><named-content content-type="geo-json" specific-use="{&#34;type&#34;:&#34;Point&#34;,&#34;coordinates&#34;:[145.798333,-5.026667]}" id="NCID0E4FDO" xlink:type="simple">05°01.6'S, 145°47.9'E</named-content></named-content>; 15 &amp; 20 Nov 2012; <named-content xmlns:xlink="http://www.w3.org/1999/xlink" content-type="dwc:institutional_code" xlink:type="simple">MNHN</named-content> Expedition Papua Niugini leg.; st PM24, night tide; <named-content xmlns:xlink="http://www.w3.org/1999/xlink" content-type="dwc:institutional_code" xlink:type="simple">MNHN</named-content>-IM-2013-13762. • 1 specimen 20/17 mm [5412]; Rempi Area, Barag Island; <named-content xmlns:xlink="http://www.w3.org/1999/xlink" content-type="dwc:verbatimCoordinates" xlink:type="simple"><named-content content-type="geo-json" specific-use="{&#34;type&#34;:&#34;Point&#34;,&#34;coordinates&#34;:[145.798333,-5.018333]}" id="NCID0EVGDO" xlink:type="simple">05°01.1'S, 145°47.9'E</named-content></named-content>; 15 Nov 2012; <named-content xmlns:xlink="http://www.w3.org/1999/xlink" content-type="dwc:institutional_code" xlink:type="simple">MNHN</named-content> Expedition Papua Niugini leg.; st PM25, fringing reef on narrow barrier island; <named-content xmlns:xlink="http://www.w3.org/1999/xlink" content-type="dwc:institutional_code" xlink:type="simple">MNHN</named-content>-IM-2013-13351. • 1 specimen 12/10 mm [5410]; Riwo Waters; <named-content xmlns:xlink="http://www.w3.org/1999/xlink" content-type="dwc:verbatimCoordinates" xlink:type="simple"><named-content content-type="geo-json" specific-use="{&#34;type&#34;:&#34;Point&#34;,&#34;coordinates&#34;:[145.803333,-5.148333]}" id="NCID0ENHDO" xlink:type="simple">05°08.9'S, 145°48.2'E</named-content></named-content>; 26 Nov 2012; <named-content xmlns:xlink="http://www.w3.org/1999/xlink" content-type="dwc:institutional_code" xlink:type="simple">MNHN</named-content> Expedition Papua Niugini leg.; st PM40, sandy beach and intertidal rocks; <named-content xmlns:xlink="http://www.w3.org/1999/xlink" content-type="dwc:institutional_code" xlink:type="simple">MNHN</named-content>-IM-2013-15765. • 1 specimen 14/12 mm [5464]; Wonad Island; <named-content xmlns:xlink="http://www.w3.org/1999/xlink" content-type="dwc:verbatimCoordinates" xlink:type="simple"><named-content content-type="geo-json" specific-use="{&#34;type&#34;:&#34;Point&#34;,&#34;coordinates&#34;:[145.821667,-5.135000]}" id="NCID0EFIDO" xlink:type="simple">05°08.1'S, 145°49.3'E</named-content></named-content>; 27 Nov 2012; <named-content xmlns:xlink="http://www.w3.org/1999/xlink" content-type="dwc:institutional_code" xlink:type="simple">MNHN</named-content> Expedition Papua Niugini leg.; st PM41, sandy beach and intertidal rocks; <named-content xmlns:xlink="http://www.w3.org/1999/xlink" content-type="dwc:institutional_code" xlink:type="simple">MNHN</named-content>-IM-2013-15871.</p></tp:treatment-sec><tp:treatment-sec sec-type="material" id="SECID0E1IDO"><title>Additional material examined</title><p><bold>(historical museum collections).</bold> French Polynesia • 2 specimens 15/10 mm and 13/8 mm; Tuamotu Archipelago, NE side, Anaa Atoll; <named-content xmlns:xlink="http://www.w3.org/1999/xlink" content-type="dwc:verbatimCoordinates" xlink:type="simple"><named-content content-type="geo-json" specific-use="{&#34;type&#34;:&#34;Point&#34;,&#34;coordinates&#34;:[-145.500000,-17.333333]}" id="NCID0EFJDO" xlink:type="simple">17°20'S, 145°30'W</named-content></named-content>; 27 Oct 1967; NGS-SBM Marquesa Expedition MV “Pele” 1967 leg.; <named-content xmlns:xlink="http://www.w3.org/1999/xlink" content-type="dwc:institutional_code" xlink:type="simple">WAM</named-content> S26717. • 2 specimens 7/5 mm and 5/4 mm; Tuamotu Archipelago, Marutea Atoll; <named-content xmlns:xlink="http://www.w3.org/1999/xlink" content-type="dwc:verbatimCoordinates" xlink:type="simple"><named-content content-type="geo-json" specific-use="{&#34;type&#34;:&#34;Point&#34;,&#34;coordinates&#34;:[143.167000,-17.000000]}" id="NCID0EVJDO" xlink:type="simple">17S, 143°10.02'E</named-content></named-content>; Aug 1903; LG Seurat leg.; <named-content xmlns:xlink="http://www.w3.org/1999/xlink" content-type="dwc:institutional_code" xlink:type="simple">AM</named-content> C.17073.</p><p>Hawaii • 15 specimens from 18/15 mm to 8/8 mm; Oahu, Kailua Bay, Mokapu Point; <named-content xmlns:xlink="http://www.w3.org/1999/xlink" content-type="dwc:verbatimCoordinates" xlink:type="simple"><named-content content-type="geo-json" specific-use="{&#34;type&#34;:&#34;Point&#34;,&#34;coordinates&#34;:[157.733000,21.467000]}" id="NCID0EHKDO" xlink:type="simple">21°28.02'N, 157°43.98'E</named-content></named-content>; WF Ponder and EA Kay leg.; 7 Apr 1974; on rocks, semi-sheltered and exposed platforms; <named-content xmlns:xlink="http://www.w3.org/1999/xlink" content-type="dwc:institutional_code" xlink:type="simple">AM</named-content> C.214245.</p><p>Kiribati • 8 specimens from 10/9 mm to 3/3 mm; Gilbert Islands, Apamama [Abemama]; 00S, 173E; 1917–1918; S Bock’s Pacific Expedition leg.; sand, inside lagoon; <named-content xmlns:xlink="http://www.w3.org/1999/xlink" content-type="dwc:institutional_code" xlink:type="simple">SMNH</named-content> 106488.</p></tp:treatment-sec><tp:treatment-sec sec-type="distribution" id="SECID0E5KDO"><title>Distribution</title><p>(Fig. <xref ref-type="fig" rid="F8">6</xref>). West Pacific: Papua New Guinea, French Polynesia (Tuamotu and Tahiti), Kiribati, and Hawaii. All records are new except for the type locality in Tahiti.</p></tp:treatment-sec><tp:treatment-sec sec-type="etymology" id="SECID0EILDO"><title>Etymology.</title><p><italic><tp:taxon-name><tp:taxon-name-part taxon-name-part-type="genus" reg="Peronia">Peronia</tp:taxon-name-part> <tp:taxon-name-part taxon-name-part-type="species" reg="platei">platei</tp:taxon-name-part></tp:taxon-name></italic> was named after German zoologist Ludwig Hermann Plate [1862–1937], professor of zoology at the University of Jena and author of a monograph on onchidiids (<xref ref-type="bibr" rid="B146">Plate 1893</xref>).</p></tp:treatment-sec><tp:treatment-sec sec-type="habitat" id="SECID0E4LDO"><title>Habitat.</title><p><italic><tp:taxon-name><tp:taxon-name-part taxon-name-part-type="genus" reg="Peronia">Peronia</tp:taxon-name-part> <tp:taxon-name-part taxon-name-part-type="species" reg="platei">platei</tp:taxon-name-part></tp:taxon-name></italic> is found primarily in the rocky intertidal. According to the label, specimens from Kiribati were collected on sand inside a lagoon (<italic><tp:taxon-name><tp:taxon-name-part taxon-name-part-type="genus" reg="Peronia">P.</tp:taxon-name-part> <tp:taxon-name-part taxon-name-part-type="species" reg="sydneyensis">sydneyensis</tp:taxon-name-part></tp:taxon-name></italic> and <italic><tp:taxon-name><tp:taxon-name-part taxon-name-part-type="genus" reg="Peronia">P.</tp:taxon-name-part> <tp:taxon-name-part taxon-name-part-type="species" reg="willani">willani</tp:taxon-name-part></tp:taxon-name></italic> are also known to be found on sand).</p></tp:treatment-sec><tp:treatment-sec sec-type="Color and morphology of live animals" id="SECID0EENDO"><title>Color and morphology of live animals</title><p>(Fig. <xref ref-type="fig" rid="F28">26</xref>). No picture of live animals was available for specimens from the West Pacific. The description of the color of live animals is based on Hawaii individuals. The dorsal notum is uniformly very dark grey, almost black, including papillae. The hyponotum is light yellowish. The foot is light yellowish to orange. The ocular tentacles are grey, like the head. The dorsal notum of live animals is covered by dozens of papillae of various sizes. Some papillae bear black dorsal eyes at their tip. The number of papillae with dorsal eyes is variable (from 7 to 10). The papillae with dorsal eyes cannot be counted in specimens from Hawaii because the notum is too dark and because eye pigmentation tends to fade in preservation. The largest specimens are 30 mm long in Hawaii and 20 mm in Papua New Guinea.</p><fig id="F28" position="float" orientation="portrait"><object-id xmlns:xlink="http://www.w3.org/1999/xlink" content-type="doi" xlink:type="simple">10.3897/zookeys.972.52853.figure26</object-id><label>Figure 26.</label><caption><p>Live animals, <italic><tp:taxon-name><tp:taxon-name-part taxon-name-part-type="genus" reg="Peronia">Peronia</tp:taxon-name-part> <tp:taxon-name-part taxon-name-part-type="species" reg="platei">platei</tp:taxon-name-part></tp:taxon-name></italic>, Hawaii, Oahu <bold>A</bold> dorsal view, 30 mm long [6161] (<named-content xmlns:xlink="http://www.w3.org/1999/xlink" content-type="dwc:institutional_code" xlink:type="simple">BPBM</named-content> 284528) <bold>B</bold> dorsal view, 30 mm long [6160] (<named-content xmlns:xlink="http://www.w3.org/1999/xlink" content-type="dwc:institutional_code" xlink:type="simple">BPBM</named-content> 284527) <bold>C</bold> ventral view, same as <bold>A</bold>; <bold>D</bold> ventral view, same as <bold>B</bold>.</p></caption><graphic xmlns:xlink="http://www.w3.org/1999/xlink" xlink:href="zookeys-972-001-g028.jpg" position="float" orientation="portrait" xlink:type="simple" id="oo_458326.jpg"><uri content-type="original_file" xlink:type="simple">https://binary.pensoft.net/fig/458326</uri></graphic></fig></tp:treatment-sec><tp:treatment-sec sec-type="Digestive system" id="SECID0ECPDO"><title>Digestive system</title><p>(Figs <xref ref-type="fig" rid="F29">27</xref>, <xref ref-type="fig" rid="F30">28</xref>). Examples of radular formulae are presented in Table <xref ref-type="table" rid="T5">5</xref>. The median cusp of the rachidian teeth is approximately 30 to 35 μm long. The hook of the lateral teeth is approximately 60 to 90 μm long. The intestinal loops are of type V.</p><fig id="F29" position="float" orientation="portrait"><object-id xmlns:xlink="http://www.w3.org/1999/xlink" content-type="doi" xlink:type="simple">10.3897/zookeys.972.52853.figure27</object-id><label>Figure 27.</label><caption><p>Digestive system, dorsal view, <italic><tp:taxon-name><tp:taxon-name-part taxon-name-part-type="genus" reg="Peronia">Peronia</tp:taxon-name-part> <tp:taxon-name-part taxon-name-part-type="species" reg="platei">platei</tp:taxon-name-part></tp:taxon-name></italic>, with intestinal loops of type V <bold>A</bold> lectotype, French Polynesia, Moorea (<named-content xmlns:xlink="http://www.w3.org/1999/xlink" content-type="dwc:institutional_code" xlink:type="simple">SMNH</named-content>-Type-7537) <bold>B</bold> Hawaii, Oahu [6160] (<named-content xmlns:xlink="http://www.w3.org/1999/xlink" content-type="dwc:institutional_code" xlink:type="simple">BPBM</named-content> 284527) <bold>C</bold> Papua New Guinea, Madang [5412] (<named-content xmlns:xlink="http://www.w3.org/1999/xlink" content-type="dwc:institutional_code" xlink:type="simple">MNHN</named-content>-IM-2013-13351). Scale bars: 2 mm (<bold>A–C</bold>). Abbreviations: ddg dorsal digestive gland, i intestine, pdg posterior digestive gland, st stomach.</p></caption><graphic xmlns:xlink="http://www.w3.org/1999/xlink" xlink:href="zookeys-972-001-g029.jpg" position="float" orientation="portrait" xlink:type="simple" id="oo_458327.jpg"><uri content-type="original_file" xlink:type="simple">https://binary.pensoft.net/fig/458327</uri></graphic></fig><fig id="F30" position="float" orientation="portrait"><object-id xmlns:xlink="http://www.w3.org/1999/xlink" content-type="doi" xlink:type="simple">10.3897/zookeys.972.52853.figure28</object-id><label>Figure 28.</label><caption><p>Radula, <italic><tp:taxon-name><tp:taxon-name-part taxon-name-part-type="genus" reg="Peronia">Peronia</tp:taxon-name-part> <tp:taxon-name-part taxon-name-part-type="species" reg="platei">platei</tp:taxon-name-part></tp:taxon-name></italic><bold>A</bold> Papua New Guinea, Madang [5405] (<named-content xmlns:xlink="http://www.w3.org/1999/xlink" content-type="dwc:institutional_code" xlink:type="simple">MNHN</named-content>-IM-2013-13762) <bold>B</bold> Hawaii, Oahu [6161] (<named-content xmlns:xlink="http://www.w3.org/1999/xlink" content-type="dwc:institutional_code" xlink:type="simple">BPBM</named-content> 284528) <bold>C–E</bold> Hawaii, Molokai [706] (<named-content xmlns:xlink="http://www.w3.org/1999/xlink" content-type="dwc:institutional_code" xlink:type="simple">UF</named-content> 303653) <bold>F</bold> [5380] (<named-content xmlns:xlink="http://www.w3.org/1999/xlink" content-type="dwc:institutional_code" xlink:type="simple">UF</named-content> 303653) <bold>A</bold> right half rows of teeth <bold>B</bold> rachidian and innermost lateral teeth <bold>C</bold> rachidian and innermost lateral teeth <bold>D</bold> lateral teeth <bold>E</bold> outermost lateral teeth <bold>F</bold> lateral teeth. Scale bars: 200 μm (<bold>A</bold>), 20 μm (<bold>B, E</bold>), 30 μm (<bold>C</bold>), 100 μm (<bold>D</bold>), 80 μm (<bold>F</bold>).</p></caption><graphic xmlns:xlink="http://www.w3.org/1999/xlink" xlink:href="zookeys-972-001-g030.jpg" position="float" orientation="portrait" xlink:type="simple" id="oo_458328.jpg"><uri content-type="original_file" xlink:type="simple">https://binary.pensoft.net/fig/458328</uri></graphic></fig></tp:treatment-sec><tp:treatment-sec sec-type="Reproductive system" id="SECID0ECUDO"><title>Reproductive system</title><p>(Figs <xref ref-type="fig" rid="F31">29</xref>–<xref ref-type="fig" rid="F34">32</xref>). In the posterior (hermaphroditic) parts, the deferent duct and the oviduct are straight. In the anterior (male) parts, the muscular sac of the accessory penial gland is less than 5 mm long. The hollow spine of the accessory penial gland is narrow, elongated, and straight or slightly curved, and its shape (including at its tip) varies between individuals. Its length ranges from 0.8 mm ([706] <named-content xmlns:xlink="http://www.w3.org/1999/xlink" content-type="dwc:institutional_code" xlink:type="simple">UF</named-content> 303653) to 0.9 mm ([6161] <named-content xmlns:xlink="http://www.w3.org/1999/xlink" content-type="dwc:institutional_code" xlink:type="simple">BPBM</named-content> 284528) in Hawaii and from 0.7 mm ([5405] <named-content xmlns:xlink="http://www.w3.org/1999/xlink" content-type="dwc:institutional_code" xlink:type="simple">MNHN</named-content>-IM-2013-13762) to 1 mm ([5412] <named-content xmlns:xlink="http://www.w3.org/1999/xlink" content-type="dwc:institutional_code" xlink:type="simple">MNHN</named-content>-IM-2013-13351) in Papua New Guinea. Its diameter at the conical base ranges from 95 to 100 μm (Hawaii) and from 65 to 80 μm (Papua New Guinea). Its diameter at the tip ranges from 25 to 30 μm (Hawaii) and from 20 to 30 μm (Papua New Guinea). The retractor muscle is shorter or longer than the penial sheath and inserts at the posterior end of the visceral cavity. Inside the penial sheath, the penis is a narrow, elongated, soft, hollow tube. Its distal end bears conical hooks which are less than 60 μm long in Hawaii and less than 20 μm long in Papua New Guinea.</p><fig id="F31" position="float" orientation="portrait"><object-id xmlns:xlink="http://www.w3.org/1999/xlink" content-type="doi" xlink:type="simple">10.3897/zookeys.972.52853.figure29</object-id><label>Figure 29.</label><caption><p>Posterior, hermaphroditic (female) reproductive system, <italic><tp:taxon-name><tp:taxon-name-part taxon-name-part-type="genus" reg="Peronia">Peronia</tp:taxon-name-part> <tp:taxon-name-part taxon-name-part-type="species" reg="platei">platei</tp:taxon-name-part></tp:taxon-name></italic><bold>A</bold> Papua New Guinea, Madang [5412] (<named-content xmlns:xlink="http://www.w3.org/1999/xlink" content-type="dwc:institutional_code" xlink:type="simple">MNHN</named-content>-IM-2013-13351) <bold>B</bold> Hawaii, Oahu [6160] (<named-content xmlns:xlink="http://www.w3.org/1999/xlink" content-type="dwc:institutional_code" xlink:type="simple">BPBM</named-content> 284527). Scale bars: 3 mm (<bold>A, B</bold>). Abbreviations: dd deferent duct, fgm female gland mass, hg hermaphroditic gland, ov oviduct, rs receptaculum seminis, sp spermatheca.</p></caption><graphic xmlns:xlink="http://www.w3.org/1999/xlink" xlink:href="zookeys-972-001-g031.jpg" position="float" orientation="portrait" xlink:type="simple" id="oo_458329.jpg"><uri content-type="original_file" xlink:type="simple">https://binary.pensoft.net/fig/458329</uri></graphic></fig><fig id="F32" position="float" orientation="portrait"><object-id xmlns:xlink="http://www.w3.org/1999/xlink" content-type="doi" xlink:type="simple">10.3897/zookeys.972.52853.figure30</object-id><label>Figure 30.</label><caption><p>Anterior, male, copulatory apparatus, <italic><tp:taxon-name><tp:taxon-name-part taxon-name-part-type="genus" reg="Peronia">Peronia</tp:taxon-name-part> <tp:taxon-name-part taxon-name-part-type="species" reg="platei">platei</tp:taxon-name-part></tp:taxon-name></italic><bold>A</bold> lectotype, French Polynesia, Moorea (<named-content xmlns:xlink="http://www.w3.org/1999/xlink" content-type="dwc:institutional_code" xlink:type="simple">SMNH</named-content>-Type-7537) <bold>B</bold> Papua New Guinea, Madang [5412] (<named-content xmlns:xlink="http://www.w3.org/1999/xlink" content-type="dwc:institutional_code" xlink:type="simple">MNHN</named-content>-IM-2013-13351) <bold>C</bold> Hawaii [706] (<named-content xmlns:xlink="http://www.w3.org/1999/xlink" content-type="dwc:institutional_code" xlink:type="simple">UF</named-content> 303653). Scale bars: 5 mm (<bold>A</bold>), 3 mm (<bold>B</bold>), 2 mm (<bold>C</bold>). Abbreviations: ag accessory penial gland, dd deferent duct, ms muscular sac, ps penial sheath, rm retractor muscle, v vestibule.</p></caption><graphic xmlns:xlink="http://www.w3.org/1999/xlink" xlink:href="zookeys-972-001-g032.jpg" position="float" orientation="portrait" xlink:type="simple" id="oo_458330.jpg"><uri content-type="original_file" xlink:type="simple">https://binary.pensoft.net/fig/458330</uri></graphic></fig></tp:treatment-sec><tp:treatment-sec sec-type="Diagnostic features" id="SECID0E1YDO"><title>Diagnostic features</title><p>(Table <xref ref-type="table" rid="T4">4</xref>). <italic><tp:taxon-name><tp:taxon-name-part taxon-name-part-type="genus" reg="Peronia">Peronia</tp:taxon-name-part> <tp:taxon-name-part taxon-name-part-type="species" reg="platei">platei</tp:taxon-name-part></tp:taxon-name></italic> is cryptic with <italic><tp:taxon-name><tp:taxon-name-part taxon-name-part-type="genus" reg="Peronia">P.</tp:taxon-name-part> <tp:taxon-name-part taxon-name-part-type="species" reg="setoensis">setoensis</tp:taxon-name-part></tp:taxon-name></italic>. Both species share the same combination of anatomical traits: intestinal loops of type V, retractor muscle inserting at the posterior end of the visceral cavity, a spine of the accessory penial gland from 0.8 to 1 mm long (<italic><tp:taxon-name><tp:taxon-name-part taxon-name-part-type="genus" reg="Peronia">P.</tp:taxon-name-part> <tp:taxon-name-part taxon-name-part-type="species" reg="platei">platei</tp:taxon-name-part></tp:taxon-name></italic>) and from 0.9 to 1.2 mm long (<italic><tp:taxon-name><tp:taxon-name-part taxon-name-part-type="genus" reg="Peronia">P.</tp:taxon-name-part> <tp:taxon-name-part taxon-name-part-type="species" reg="setoensis">setoensis</tp:taxon-name-part></tp:taxon-name></italic>). The diameter of the spine of the accessory penial gland at its tip is larger in <italic><tp:taxon-name><tp:taxon-name-part taxon-name-part-type="genus" reg="Peronia">P.</tp:taxon-name-part> <tp:taxon-name-part taxon-name-part-type="species" reg="platei">platei</tp:taxon-name-part></tp:taxon-name></italic> (25 to 30 μm) than in <italic><tp:taxon-name><tp:taxon-name-part taxon-name-part-type="genus" reg="Peronia">P.</tp:taxon-name-part> <tp:taxon-name-part taxon-name-part-type="species" reg="setoensis">setoensis</tp:taxon-name-part></tp:taxon-name></italic> (less than 25 μm) but that may be simply due to limited sampling. <italic><tp:taxon-name><tp:taxon-name-part taxon-name-part-type="genus" reg="Peronia">Peronia</tp:taxon-name-part> <tp:taxon-name-part taxon-name-part-type="species" reg="platei">platei</tp:taxon-name-part></tp:taxon-name></italic> and <italic><tp:taxon-name><tp:taxon-name-part taxon-name-part-type="genus" reg="Peronia">P.</tp:taxon-name-part> <tp:taxon-name-part taxon-name-part-type="species" reg="setoensis">setoensis</tp:taxon-name-part></tp:taxon-name></italic> are both distributed in the West Pacific but they are not sympatric based on current data (Fig. <xref ref-type="fig" rid="F8">6</xref>).</p></tp:treatment-sec><tp:treatment-sec sec-type="remarks" id="SECID0EA3DO"><title>Remarks.</title><p><italic><tp:taxon-name><tp:taxon-name-part taxon-name-part-type="genus" reg="Onchidium">Onchidium</tp:taxon-name-part> <tp:taxon-name-part taxon-name-part-type="species" reg="platei">platei</tp:taxon-name-part></tp:taxon-name></italic> applies to the species described here because the anatomy of the lectotype is identical to the anatomy of our material (Table <xref ref-type="table" rid="T4">4</xref>): gills on the dorsal notum; muscular sac of the accessory penial gland less than 5 mm long; spine of the accessory penial gland 0.9 mm long (observed by transparency); intestinal loops of type V; seven dorsal papillae with eyes. Our molecular analyses show that the species described here is widespread across the West Pacific, from Papua New Guinea to Hawaii. There is no reason to think that the populations in French Polynesia (type locality of <italic><tp:taxon-name><tp:taxon-name-part taxon-name-part-type="genus" reg="Onchidium">O.</tp:taxon-name-part> <tp:taxon-name-part taxon-name-part-type="species" reg="platei">platei</tp:taxon-name-part></tp:taxon-name></italic>) are a distinct species. This, however, will have to be confirmed with fresh material from French Polynesia, preferably from Moorea, the type locality. All eight paralectotypes (also from Tahiti) also belong to the same species.</p><p><xref ref-type="bibr" rid="B92">Hoffmann’s (1928</xref>: 51–53, figs 9, 10, pl. 3, figs 11, 12) original description, which is quite detailed, needs to be briefly commented on. Hoffmann mentions that dorsal gills are lacking but they are undoubtedly present in the lectotype and all paralectotypes (dorsal gills are often hard to see in preserved animals). The anatomical traits he describes agree with our observations on the type material. The intestinal loops, Hoffmann says, are of type I but slightly different from the regular type I due to the absence of a loop. Hoffmann calls it a type Ia. His illustration of it clearly represents a type V (<xref ref-type="bibr" rid="B92">Hoffmann 1928</xref>: pl. 3, fig. 11). The spine of the accessory penial gland is 1 mm long and the retractor muscle attaches to the posterior end of the visceral cavity. According to <xref ref-type="bibr" rid="B92">Hoffmann (1928</xref>: 53), <italic><tp:taxon-name><tp:taxon-name-part taxon-name-part-type="genus" reg="Onchidium">O.</tp:taxon-name-part> <tp:taxon-name-part taxon-name-part-type="species" reg="platei">platei</tp:taxon-name-part></tp:taxon-name></italic> is most closely related to <italic><tp:taxon-name><tp:taxon-name-part taxon-name-part-type="genus" reg="Onchidium">O.</tp:taxon-name-part> <tp:taxon-name-part taxon-name-part-type="species" reg="tumidum">tumidum</tp:taxon-name-part></tp:taxon-name></italic> Semper, 1880 and <italic><tp:taxon-name><tp:taxon-name-part taxon-name-part-type="genus" reg="Onchidium">O.</tp:taxon-name-part> <tp:taxon-name-part taxon-name-part-type="species" reg="nebulosum">nebulosum</tp:taxon-name-part></tp:taxon-name></italic> Semper, 1880 but differs from them based on the penis size. <italic><tp:taxon-name><tp:taxon-name-part taxon-name-part-type="genus" reg="Onchidium">Onchidium</tp:taxon-name-part> <tp:taxon-name-part taxon-name-part-type="species" reg="tumidum">tumidum</tp:taxon-name-part></tp:taxon-name></italic> was recently transferred to <italic><tp:taxon-name><tp:taxon-name-part taxon-name-part-type="genus" reg="Paromoionchis">Paromoionchis</tp:taxon-name-part></tp:taxon-name></italic> (<xref ref-type="bibr" rid="B55">Dayrat et al. 2019a</xref>), and <italic><tp:taxon-name><tp:taxon-name-part taxon-name-part-type="genus" reg="Onchidium">O.</tp:taxon-name-part> <tp:taxon-name-part taxon-name-part-type="species" reg="nebulosum">nebulosum</tp:taxon-name-part></tp:taxon-name></italic> (type locality in Palau) applies to a <italic><tp:taxon-name><tp:taxon-name-part taxon-name-part-type="genus" reg="Peronia">Peronia</tp:taxon-name-part></tp:taxon-name></italic> species but is regarded here as a <italic>nomen dubium</italic> (see general discussion).</p><p>Additional specimens were found in historical museum collections which could be identified as <italic><tp:taxon-name><tp:taxon-name-part taxon-name-part-type="genus" reg="Peronia">P.</tp:taxon-name-part> <tp:taxon-name-part taxon-name-part-type="species" reg="platei">platei</tp:taxon-name-part></tp:taxon-name></italic> mostly based on the intestinal loops of type V, the specimen size, and their geographic origin. Specimens from Kiribati (<named-content xmlns:xlink="http://www.w3.org/1999/xlink" content-type="dwc:institutional_code" xlink:type="simple">SMNH</named-content> 106488) are especially interesting because they confirm the presence of specimens similar to <italic><tp:taxon-name><tp:taxon-name-part taxon-name-part-type="genus" reg="Peronia">P.</tp:taxon-name-part> <tp:taxon-name-part taxon-name-part-type="species" reg="platei">platei</tp:taxon-name-part></tp:taxon-name></italic> far from Hawaii and Papua New Guinea, which strongly supports the assumption that <italic><tp:taxon-name><tp:taxon-name-part taxon-name-part-type="genus" reg="Peronia">P.</tp:taxon-name-part> <tp:taxon-name-part taxon-name-part-type="species" reg="platei">platei</tp:taxon-name-part></tp:taxon-name></italic> is widespread across the entire West Pacific. Note that those specimens from Kiribati are not identified as <italic><tp:taxon-name><tp:taxon-name-part taxon-name-part-type="genus" reg="Peronia">P.</tp:taxon-name-part> <tp:taxon-name-part taxon-name-part-type="species" reg="setoensis">setoensis</tp:taxon-name-part></tp:taxon-name></italic> (which is anatomically cryptic with <italic><tp:taxon-name><tp:taxon-name-part taxon-name-part-type="genus" reg="Peronia">P.</tp:taxon-name-part> <tp:taxon-name-part taxon-name-part-type="species" reg="platei">platei</tp:taxon-name-part></tp:taxon-name></italic>) because <italic><tp:taxon-name><tp:taxon-name-part taxon-name-part-type="genus" reg="Peronia">P.</tp:taxon-name-part> <tp:taxon-name-part taxon-name-part-type="species" reg="setoensis">setoensis</tp:taxon-name-part></tp:taxon-name></italic> is found in much colder waters (33°N) in Japan (Fig. <xref ref-type="fig" rid="F8">6</xref>).</p><p><xref ref-type="bibr" rid="B108">Labbé (1934a</xref>: 224) merely mentioned <italic><tp:taxon-name><tp:taxon-name-part taxon-name-part-type="genus" reg="Onchidium">Onchidium</tp:taxon-name-part> <tp:taxon-name-part taxon-name-part-type="species" reg="platei">platei</tp:taxon-name-part></tp:taxon-name></italic> as one of the valid <italic><tp:taxon-name><tp:taxon-name-part taxon-name-part-type="genus" reg="Onchidium">Onchidium</tp:taxon-name-part></tp:taxon-name></italic> species names. <xref ref-type="bibr" rid="B155">Ruthensteiner (1997)</xref> briefly commented on the anatomy of the lung of <tp:taxon-name><tp:taxon-name-part taxon-name-part-type="genus" reg="Onchidium">Onchidium</tp:taxon-name-part> <tp:taxon-name-part taxon-name-part-type="uncertainty-rank">cf.</tp:taxon-name-part> <tp:taxon-name-part taxon-name-part-type="species" reg="branchiferum">branchiferum</tp:taxon-name-part></tp:taxon-name>, based on specimens from Hawaii. Those were most likely specimens of <italic><tp:taxon-name><tp:taxon-name-part taxon-name-part-type="genus" reg="Peronia">Peronia</tp:taxon-name-part> <tp:taxon-name-part taxon-name-part-type="species" reg="platei">platei</tp:taxon-name-part></tp:taxon-name></italic>, the only <italic><tp:taxon-name><tp:taxon-name-part taxon-name-part-type="genus" reg="Peronia">Peronia</tp:taxon-name-part></tp:taxon-name></italic> species found in Hawaii. Finally, note that the specimen [706] (<named-content xmlns:xlink="http://www.w3.org/1999/xlink" content-type="dwc:institutional_code" xlink:type="simple">UF</named-content> 303653) was tentatively referred to as <italic><tp:taxon-name><tp:taxon-name-part taxon-name-part-type="genus" reg="Peronia">Peronia</tp:taxon-name-part></tp:taxon-name></italic> sp. 1 by <xref ref-type="bibr" rid="B50">Dayrat et al. (2011)</xref>.</p><fig id="F33" position="float" orientation="portrait"><object-id xmlns:xlink="http://www.w3.org/1999/xlink" content-type="doi" xlink:type="simple">10.3897/zookeys.972.52853.figure31</object-id><label>Figure 31.</label><caption><p>Penial hooks, <italic><tp:taxon-name><tp:taxon-name-part taxon-name-part-type="genus" reg="Peronia">Peronia</tp:taxon-name-part> <tp:taxon-name-part taxon-name-part-type="species" reg="platei">platei</tp:taxon-name-part></tp:taxon-name></italic><bold>A, C</bold> Hawaii, Oahu [6161] (<named-content xmlns:xlink="http://www.w3.org/1999/xlink" content-type="dwc:institutional_code" xlink:type="simple">BPBM</named-content> 284528) <bold>B, D</bold> Papua New Guinea, Madang [5412] (<named-content xmlns:xlink="http://www.w3.org/1999/xlink" content-type="dwc:institutional_code" xlink:type="simple">MNHN</named-content>-IM-2013-13351). Scale bars: 40 μm (<bold>A</bold>), 20 μm (<bold>B</bold>), 10 μm (<bold>C</bold>), 2 μm (<bold>D</bold>).</p></caption><graphic xmlns:xlink="http://www.w3.org/1999/xlink" xlink:href="zookeys-972-001-g033.jpg" position="float" orientation="portrait" xlink:type="simple" id="oo_458331.jpg"><uri content-type="original_file" xlink:type="simple">https://binary.pensoft.net/fig/458331</uri></graphic></fig><fig id="F34" position="float" orientation="portrait"><object-id xmlns:xlink="http://www.w3.org/1999/xlink" content-type="doi" xlink:type="simple">10.3897/zookeys.972.52853.figure32</object-id><label>Figure 32.</label><caption><p>Accessory penial gland spine, <italic><tp:taxon-name><tp:taxon-name-part taxon-name-part-type="genus" reg="Peronia">Peronia</tp:taxon-name-part> <tp:taxon-name-part taxon-name-part-type="species" reg="platei">platei</tp:taxon-name-part></tp:taxon-name></italic><bold>A–C, F, G</bold> Hawaii, Oahu <bold>D, E, H, I</bold> Papua New Guinea, Madang <bold>A</bold> [706] (<named-content xmlns:xlink="http://www.w3.org/1999/xlink" content-type="dwc:institutional_code" xlink:type="simple">UF</named-content> 303653) <bold>B</bold> [6160] (<named-content xmlns:xlink="http://www.w3.org/1999/xlink" content-type="dwc:institutional_code" xlink:type="simple">BPBM</named-content> 284527) <bold>C</bold> [6161] (<named-content xmlns:xlink="http://www.w3.org/1999/xlink" content-type="dwc:institutional_code" xlink:type="simple">BPBM</named-content> 284528) <bold>D</bold> [5412] (<named-content xmlns:xlink="http://www.w3.org/1999/xlink" content-type="dwc:institutional_code" xlink:type="simple">MNHN</named-content>-IM-2013-13351) <bold>E</bold> [5405] (<named-content xmlns:xlink="http://www.w3.org/1999/xlink" content-type="dwc:institutional_code" xlink:type="simple">MNHN</named-content>-IM-2013-13762) <bold>F</bold> same as <bold>A</bold>; <bold>G</bold> same as <bold>B</bold>; <bold>H</bold> same as <bold>D</bold>; <bold>I</bold> same as <bold>E</bold>. Scale bars: 100 μm (<bold>A, E</bold>), 200 μm (<bold>B, D</bold>), 150 μm (<bold>C</bold>), 6 μm (<bold>F, H, I</bold>), 10 μm (<bold>G</bold>).</p></caption><graphic xmlns:xlink="http://www.w3.org/1999/xlink" xlink:href="zookeys-972-001-g034.jpg" position="float" orientation="portrait" xlink:type="simple" id="oo_458332.jpg"><uri content-type="original_file" xlink:type="simple">https://binary.pensoft.net/fig/458332</uri></graphic></fig><p>No <italic><tp:taxon-name><tp:taxon-name-part taxon-name-part-type="genus" reg="Peronia">Peronia</tp:taxon-name-part></tp:taxon-name></italic> slug from Hawaii was positively demonstrated to belong to <italic><tp:taxon-name><tp:taxon-name-part taxon-name-part-type="genus" reg="Peronia">P.</tp:taxon-name-part> <tp:taxon-name-part taxon-name-part-type="species" reg="verruculata">verruculata</tp:taxon-name-part></tp:taxon-name></italic> (unit #1), which is characterized by intestinal loops of type I. Therefore, <xref ref-type="bibr" rid="B92">Hoffmann’s (1928</xref>: 44, 73) record of <italic><tp:taxon-name><tp:taxon-name-part taxon-name-part-type="genus" reg="Onchidium">O.</tp:taxon-name-part> <tp:taxon-name-part taxon-name-part-type="species" reg="verruculatum">verruculatum</tp:taxon-name-part></tp:taxon-name></italic> from Hawaii is interpreted here as a misidentification of <italic><tp:taxon-name><tp:taxon-name-part taxon-name-part-type="genus" reg="Peronia">P.</tp:taxon-name-part> <tp:taxon-name-part taxon-name-part-type="species" reg="platei">platei</tp:taxon-name-part></tp:taxon-name></italic>. <xref ref-type="bibr" rid="B108">Labbé (1934a</xref>: 193), <xref ref-type="bibr" rid="B169">Solem (1959</xref>: 39), and <xref ref-type="bibr" rid="B123">Marcus and Marcus (1970</xref>: 213) all assumed that <italic><tp:taxon-name><tp:taxon-name-part taxon-name-part-type="genus" reg="Peronia">P.</tp:taxon-name-part> <tp:taxon-name-part taxon-name-part-type="species" reg="verruculata">verruculata</tp:taxon-name-part></tp:taxon-name></italic> was present in Hawaii based on <xref ref-type="bibr" rid="B92">Hoffmann’s (1928)</xref> study, without collecting or examining any new material.</p><p><italic><tp:taxon-name><tp:taxon-name-part taxon-name-part-type="genus" reg="Onchidella">Onchidella</tp:taxon-name-part> <tp:taxon-name-part taxon-name-part-type="species" reg="evelinae">evelinae</tp:taxon-name-part></tp:taxon-name></italic> Marcus &amp; Burch, 1965 was described based on small specimens (average length 6 mm) from Eniwetok Atoll, Marshall Islands (ca. <named-content xmlns:xlink="http://www.w3.org/1999/xlink" content-type="dwc:verbatimCoordinates" xlink:type="simple"><named-content content-type="geo-json" specific-use="{&#34;type&#34;:&#34;Point&#34;,&#34;coordinates&#34;:[162.000000,11.000000]}" id="NCID0EMMEO" xlink:type="simple">11°N, 162°E</named-content></named-content>). The type material was deposited at the Museum of Zoology, University of Michigan, but could not be located there (personal communication from the collection manager, Dr. Taehwan Lee). <italic><tp:taxon-name><tp:taxon-name-part taxon-name-part-type="genus" reg="Onchidella">Onchidella</tp:taxon-name-part> <tp:taxon-name-part taxon-name-part-type="species" reg="evelinae">evelinae</tp:taxon-name-part></tp:taxon-name></italic> is a misidentification for one of the onchidiid species present in the Marshall Islands: it cannot refer to <italic><tp:taxon-name><tp:taxon-name-part taxon-name-part-type="genus" reg="Onchidella">Onchidella</tp:taxon-name-part></tp:taxon-name></italic> slugs because an accessory penial gland is mentioned in the original description and because <italic><tp:taxon-name><tp:taxon-name-part taxon-name-part-type="genus" reg="Onchidella">Onchidella</tp:taxon-name-part></tp:taxon-name></italic> is not present in the middle of the West Pacific. The Marshall Islands are within the distribution range of <italic><tp:taxon-name><tp:taxon-name-part taxon-name-part-type="genus" reg="Peronia">P.</tp:taxon-name-part> <tp:taxon-name-part taxon-name-part-type="species" reg="platei">platei</tp:taxon-name-part></tp:taxon-name></italic> (Fig. <xref ref-type="fig" rid="F8">6</xref>), but a detail from the original description (the internal organs can be seen through the dorsal notum) suggests that <italic><tp:taxon-name><tp:taxon-name-part taxon-name-part-type="genus" reg="Onchidella">O.</tp:taxon-name-part> <tp:taxon-name-part taxon-name-part-type="species" reg="evelinae">evelinae</tp:taxon-name-part></tp:taxon-name></italic> does not refer to <italic><tp:taxon-name><tp:taxon-name-part taxon-name-part-type="genus" reg="Peronia">Peronia</tp:taxon-name-part></tp:taxon-name></italic> slugs because their notum is too thick for internal organs to be seen through it. <italic><tp:taxon-name><tp:taxon-name-part taxon-name-part-type="genus" reg="Peronia">Peronia</tp:taxon-name-part> <tp:taxon-name-part taxon-name-part-type="species" reg="peronii">peronii</tp:taxon-name-part></tp:taxon-name></italic> is also present in the Marshall Islands (Fig. <xref ref-type="fig" rid="F8">6</xref>), but, given the very small size of the specimens and that they were sexually mature, it is most unlikely that <italic><tp:taxon-name><tp:taxon-name-part taxon-name-part-type="genus" reg="Onchidella">O.</tp:taxon-name-part> <tp:taxon-name-part taxon-name-part-type="species" reg="evelinae">evelinae</tp:taxon-name-part></tp:taxon-name></italic> is a junior synonym of <italic><tp:taxon-name><tp:taxon-name-part taxon-name-part-type="genus" reg="Peronia">P.</tp:taxon-name-part> <tp:taxon-name-part taxon-name-part-type="species" reg="peronii">peronii</tp:taxon-name-part></tp:taxon-name></italic> (Fig. <xref ref-type="fig" rid="F8">6</xref>). The size of the spine of the accessory penial gland (1.3 mm) reported in the original description of <italic><tp:taxon-name><tp:taxon-name-part taxon-name-part-type="genus" reg="Onchidella">O.</tp:taxon-name-part> <tp:taxon-name-part taxon-name-part-type="species" reg="evelinae">evelinae</tp:taxon-name-part></tp:taxon-name></italic> is compatible with what is currently known (&lt; 1 mm) for <italic><tp:taxon-name><tp:taxon-name-part taxon-name-part-type="genus" reg="Peronia">P.</tp:taxon-name-part> <tp:taxon-name-part taxon-name-part-type="species" reg="platei">platei</tp:taxon-name-part></tp:taxon-name></italic> (Table <xref ref-type="table" rid="T4">4</xref>). <italic><tp:taxon-name><tp:taxon-name-part taxon-name-part-type="genus" reg="Onchidella">Onchidella</tp:taxon-name-part> <tp:taxon-name-part taxon-name-part-type="species" reg="evelinae">evelinae</tp:taxon-name-part></tp:taxon-name></italic> is regarded here as a new junior subjective synonym of <italic><tp:taxon-name><tp:taxon-name-part taxon-name-part-type="genus" reg="Marmaronchis">Marmaronchis</tp:taxon-name-part> <tp:taxon-name-part taxon-name-part-type="species" reg="vaigiensis">vaigiensis</tp:taxon-name-part></tp:taxon-name></italic> (Quoy &amp; Gaimard, 1825): first, because internal organs can occasionally be seen through its thin notum (e.g., <xref ref-type="bibr" rid="B54">Dayrat et al. 2018</xref>: fig. 5E); second, because there are known records (<xref ref-type="bibr" rid="B54">Dayrat et al. 2018</xref>: fig. 9) of <italic><tp:taxon-name><tp:taxon-name-part taxon-name-part-type="genus" reg="Marmaronchis">M.</tp:taxon-name-part> <tp:taxon-name-part taxon-name-part-type="species" reg="vaigiensis">vaigiensis</tp:taxon-name-part></tp:taxon-name></italic> in Pohnpei, Micronesia (ca. <named-content xmlns:xlink="http://www.w3.org/1999/xlink" content-type="dwc:verbatimCoordinates" xlink:type="simple"><named-content content-type="geo-json" specific-use="{&#34;type&#34;:&#34;Point&#34;,&#34;coordinates&#34;:[158.000000,6.000000]}" id="NCID0E1REO" xlink:type="simple">6°N, 158°E</named-content></named-content>), just a few degrees west of the Marshall Islands, and it is very possible that <italic><tp:taxon-name><tp:taxon-name-part taxon-name-part-type="genus" reg="Marmaronchis">M.</tp:taxon-name-part> <tp:taxon-name-part taxon-name-part-type="species" reg="vaigiensis">vaigiensis</tp:taxon-name-part></tp:taxon-name></italic> also is in the Marshall Islands. The size of the spine of the accessory penial gland (1.3 mm) reported in the original description of <italic><tp:taxon-name><tp:taxon-name-part taxon-name-part-type="genus" reg="Onchidella">O.</tp:taxon-name-part> <tp:taxon-name-part taxon-name-part-type="species" reg="evelinae">evelinae</tp:taxon-name-part></tp:taxon-name></italic> is higher than what is currently known for <italic><tp:taxon-name><tp:taxon-name-part taxon-name-part-type="genus" reg="Marmaronchis">M.</tp:taxon-name-part> <tp:taxon-name-part taxon-name-part-type="species" reg="vaigiensis">vaigiensis</tp:taxon-name-part></tp:taxon-name></italic> (&lt; 1 mm), but that trait does vary intra-specifically.</p></tp:treatment-sec><tp:treatment-sec><!--Section generated to contain objects referenced in tp:taxon-treatment.--><fig id="F8" position="float" orientation="portrait"><object-id xmlns:xlink="http://www.w3.org/1999/xlink" content-type="doi" xlink:type="simple">10.3897/zookeys.972.52853.figure6</object-id><label>Figure 6.</label><caption><p>Geographical distribution of the <italic><tp:taxon-name><tp:taxon-name-part taxon-name-part-type="genus" reg="Peronia">Peronia</tp:taxon-name-part></tp:taxon-name></italic> species <bold>A</bold> distribution of all <italic><tp:taxon-name><tp:taxon-name-part taxon-name-part-type="genus" reg="Peronia">Peronia</tp:taxon-name-part></tp:taxon-name></italic> species except for <italic><tp:taxon-name><tp:taxon-name-part taxon-name-part-type="genus" reg="Peronia">P.</tp:taxon-name-part> <tp:taxon-name-part taxon-name-part-type="species" reg="peronii">peronii</tp:taxon-name-part></tp:taxon-name></italic><bold>B</bold> distribution of <italic><tp:taxon-name><tp:taxon-name-part taxon-name-part-type="genus" reg="Peronia">P.</tp:taxon-name-part> <tp:taxon-name-part taxon-name-part-type="species" reg="peronii">peronii</tp:taxon-name-part></tp:taxon-name></italic>. The colors are the same as those used in Figs <xref ref-type="fig" rid="F2">2</xref>–<xref ref-type="fig" rid="F7">5</xref>. Colored areas correspond to hypothetical geographical ranges based on confirmed records only. Distinct colors are used for each unit of <italic><tp:taxon-name><tp:taxon-name-part taxon-name-part-type="genus" reg="Peronia">P.</tp:taxon-name-part> <tp:taxon-name-part taxon-name-part-type="species" reg="verruculata">verruculata</tp:taxon-name-part></tp:taxon-name></italic>. The distribution of <italic><tp:taxon-name><tp:taxon-name-part taxon-name-part-type="genus" reg="Peronia">P.</tp:taxon-name-part> <tp:taxon-name-part taxon-name-part-type="species" reg="verruculata">verruculata</tp:taxon-name-part></tp:taxon-name></italic> in the Indo-West Pacific is actually continuous. However, because it is unclear which units are present in regions from where we have no fresh material of <italic><tp:taxon-name><tp:taxon-name-part taxon-name-part-type="genus" reg="Peronia">P.</tp:taxon-name-part> <tp:taxon-name-part taxon-name-part-type="species" reg="verruculata">verruculata</tp:taxon-name-part></tp:taxon-name></italic> (red areas), no unit of <italic><tp:taxon-name><tp:taxon-name-part taxon-name-part-type="genus" reg="Peronia">P.</tp:taxon-name-part> <tp:taxon-name-part taxon-name-part-type="species" reg="verruculata">verruculata</tp:taxon-name-part></tp:taxon-name></italic> is shown there. For <italic><tp:taxon-name><tp:taxon-name-part taxon-name-part-type="genus" reg="Peronia">P.</tp:taxon-name-part> <tp:taxon-name-part taxon-name-part-type="species" reg="peronii">peronii</tp:taxon-name-part></tp:taxon-name></italic>, black dots correspond to material identified based on anatomical characters and blue dots correspond to material with DNA sequences. Details on species distribution can be found in each species description.</p></caption><graphic xmlns:xlink="http://www.w3.org/1999/xlink" xlink:href="zookeys-972-001-g008.jpg" position="float" orientation="portrait" xlink:type="simple" id="oo_458306.jpg"><uri content-type="original_file" xlink:type="simple">https://binary.pensoft.net/fig/458306</uri></graphic></fig><fig id="F2" position="float" orientation="portrait"><object-id xmlns:xlink="http://www.w3.org/1999/xlink" content-type="doi" xlink:type="simple">10.3897/zookeys.972.52853.figure2</object-id><label>Figure 2.</label><caption><p>Phylogenetic relationships between <italic><tp:taxon-name><tp:taxon-name-part taxon-name-part-type="genus" reg="Peronia">Peronia</tp:taxon-name-part></tp:taxon-name></italic> species based on concatenated mitochondrial <abbrev xmlns:xlink="http://www.w3.org/1999/xlink" xlink:title="c oxidase I region" id="ABBRID0EQZHK" xlink:type="simple">COI</abbrev> and 16S DNA sequences. Numbers by the branches are the bootstrap values (maximum likelihood analysis) and the posterior probabilities (Bayesian analysis). Only the values &gt; 50% (<abbrev xmlns:xlink="http://www.w3.org/1999/xlink" xlink:title="mitochondrial" id="ABBRID0EUZHK" xlink:type="simple">ML</abbrev>) and &gt; 0.9 (Bayesian) are indicated. Numbers for each individual correspond to unique identifiers for DNA extraction. Information on specimens can be found in the lists of material examined and in Table <xref ref-type="table" rid="T2">2</xref>. The color used for each species or mitochondrial unit is the same as the color used in Figs <xref ref-type="fig" rid="F5">3</xref>–<xref ref-type="fig" rid="F8">6</xref>.</p></caption><graphic xmlns:xlink="http://www.w3.org/1999/xlink" xlink:href="zookeys-972-001-g002.jpg" position="float" orientation="portrait" xlink:type="simple" id="oo_458300.jpg"><uri content-type="original_file" xlink:type="simple">https://binary.pensoft.net/fig/458300</uri></graphic></fig><fig id="F7" position="float" orientation="portrait"><object-id xmlns:xlink="http://www.w3.org/1999/xlink" content-type="doi" xlink:type="simple">10.3897/zookeys.972.52853.figure5</object-id><label>Figure 5.</label><caption><p>Diagram to help visualize the data on pairwise genetic distances between <abbrev xmlns:xlink="http://www.w3.org/1999/xlink" xlink:title="c oxidase I region" id="ABBRID0EMIAM" xlink:type="simple">COI</abbrev> sequences within and between species and mitochondrial units (<italic><tp:taxon-name><tp:taxon-name-part taxon-name-part-type="genus" reg="Peronia">P.</tp:taxon-name-part> <tp:taxon-name-part taxon-name-part-type="species" reg="verruculata">verruculata</tp:taxon-name-part></tp:taxon-name></italic>) in <italic><tp:taxon-name><tp:taxon-name-part taxon-name-part-type="genus" reg="Peronia">Peronia</tp:taxon-name-part></tp:taxon-name></italic> (see Table <xref ref-type="table" rid="T3">3</xref>). Ranges of minimum to maximum distances are indicated (in percentages). For instance, within <italic><tp:taxon-name><tp:taxon-name-part taxon-name-part-type="genus" reg="Peronia">P.</tp:taxon-name-part> <tp:taxon-name-part taxon-name-part-type="species" reg="willani">willani</tp:taxon-name-part></tp:taxon-name></italic>, individual sequences are between 0 and 1.9% divergent; individual sequences between <italic><tp:taxon-name><tp:taxon-name-part taxon-name-part-type="genus" reg="Peronia">P.</tp:taxon-name-part> <tp:taxon-name-part taxon-name-part-type="species" reg="willani">willani</tp:taxon-name-part></tp:taxon-name></italic> and the other species or units are minimally 4.3% and maximally 16.8% divergent. The colors are the same as those used in Figs <xref ref-type="fig" rid="F2">2</xref>–<xref ref-type="fig" rid="F6">4</xref>, <xref ref-type="fig" rid="F8">6</xref>.</p></caption><graphic xmlns:xlink="http://www.w3.org/1999/xlink" xlink:href="zookeys-972-001-g007.jpg" position="float" orientation="portrait" xlink:type="simple" id="oo_458305.jpg"><uri content-type="original_file" xlink:type="simple">https://binary.pensoft.net/fig/458305</uri></graphic></fig><table-wrap id="T5" position="float" orientation="portrait"><label>Table 5.</label><caption><p>Radular formulae in <italic><tp:taxon-name><tp:taxon-name-part taxon-name-part-type="genus" reg="Peronia">Peronia</tp:taxon-name-part></tp:taxon-name></italic> species. Each formula follows the same format: number of rows × number of lateral teeth per left half row - 1 (rachidian tooth) - number of lateral teeth per right half row. Each DNA extraction number corresponds to one individual. The letter H next to an extraction number indicates a holotype.</p></caption><table id="TID0E2RIM" rules="all"><tbody><tr><th rowspan="1" colspan="1">Species</th><th rowspan="1" colspan="1">Radular formula</th><th rowspan="1" colspan="1">Spm length (mm)</th><th rowspan="1" colspan="1">-</th><th rowspan="1" colspan="1">Locality</th><th rowspan="1" colspan="1">DNA extraction number</th></tr><tr><td rowspan="9" colspan="1"><bold><italic><tp:taxon-name><tp:taxon-name-part taxon-name-part-type="genus" reg="Peronia">P.</tp:taxon-name-part> <tp:taxon-name-part taxon-name-part-type="species" reg="verruculata">verruculata</tp:taxon-name-part></tp:taxon-name></italic></bold> (unit #1)</td><td rowspan="1" colspan="1">63 × 70-1-70</td><td rowspan="1" colspan="1">45</td><td rowspan="1" colspan="1"><abbrev xmlns:xlink="http://www.w3.org/1999/xlink" content-type="institution" xlink:title="Universitas Malikussaleh, North Aceh, Sumatra, Indonesia" id="ABBRID0EQCKM" xlink:type="simple">UMIZ</abbrev> 00170</td><td rowspan="1" colspan="1">Sulawesi</td><td rowspan="1" colspan="1">2127</td></tr><tr><td rowspan="1" colspan="1">73 × 92-1-92</td><td rowspan="1" colspan="1">40</td><td rowspan="1" colspan="1"><named-content xmlns:xlink="http://www.w3.org/1999/xlink" content-type="dwc:institutional_code" xlink:type="simple">ITBZC</named-content> IM 00021</td><td rowspan="1" colspan="1">Vietnam</td><td rowspan="1" colspan="1">5621</td></tr><tr><td rowspan="1" colspan="1">56 × 60-1-60</td><td rowspan="1" colspan="1">25</td><td rowspan="1" colspan="1">
                        <named-content xmlns:xlink="http://www.w3.org/1999/xlink" content-type="dwc:institutional_code" xlink:type="simple">MTQ</named-content>
                      </td><td rowspan="1" colspan="1">Queensland</td><td rowspan="1" colspan="1">2622</td></tr><tr><td rowspan="1" colspan="1">74 × 75-1-75</td><td rowspan="1" colspan="1">45</td><td rowspan="1" colspan="1"><abbrev xmlns:xlink="http://www.w3.org/1999/xlink" content-type="institution" xlink:title="Universitas Malikussaleh, North Aceh, Sumatra, Indonesia" id="ABBRID0EYEKM" xlink:type="simple">UMIZ</abbrev> 00166</td><td rowspan="1" colspan="1">Halmahera</td><td rowspan="1" colspan="1">5068</td></tr><tr><td rowspan="1" colspan="1">52 × 57-1-57</td><td rowspan="1" colspan="1">40</td><td rowspan="1" colspan="1"><abbrev xmlns:xlink="http://www.w3.org/1999/xlink" content-type="institution" xlink:title="Universitas Malikussaleh, North Aceh, Sumatra, Indonesia" id="ABBRID0EOFKM" xlink:type="simple">UMIZ</abbrev> 00162</td><td rowspan="1" colspan="1">Ambon</td><td rowspan="1" colspan="1">2729</td></tr><tr><td rowspan="1" colspan="1">60 × 60-1-60</td><td rowspan="1" colspan="1">40</td><td rowspan="1" colspan="1"><abbrev xmlns:xlink="http://www.w3.org/1999/xlink" content-type="institution" xlink:title="Universitas Malikussaleh, North Aceh, Sumatra, Indonesia" id="ABBRID0EEGKM" xlink:type="simple">UMIZ</abbrev> 00168</td><td rowspan="1" colspan="1">Lombok</td><td rowspan="1" colspan="1">2987</td></tr><tr><td rowspan="1" colspan="1">70 × 72-1-72</td><td rowspan="1" colspan="1">50</td><td rowspan="1" colspan="1"><abbrev xmlns:xlink="http://www.w3.org/1999/xlink" content-type="institution" xlink:title="Universitas Malikussaleh, North Aceh, Sumatra, Indonesia" id="ABBRID0E1GKM" xlink:type="simple">UMIZ</abbrev> 00169</td><td rowspan="1" colspan="1">Seram</td><td rowspan="1" colspan="1">2870</td></tr><tr><td rowspan="1" colspan="1">70 × 75-1-75</td><td rowspan="1" colspan="1">35</td><td rowspan="1" colspan="1"><named-content xmlns:xlink="http://www.w3.org/1999/xlink" content-type="dwc:institutional_code" xlink:type="simple">MNHN</named-content>-IM-2013-12010</td><td rowspan="1" colspan="1">Papua New Guinea</td><td rowspan="1" colspan="1">5469</td></tr><tr><td rowspan="1" colspan="1">56 × 56-1-56</td><td rowspan="1" colspan="1">17</td><td rowspan="1" colspan="1"><named-content xmlns:xlink="http://www.w3.org/1999/xlink" content-type="dwc:institutional_code" xlink:type="simple">MNHN</named-content>-IM-2013-62393</td><td rowspan="1" colspan="1">Vanuatu</td><td rowspan="1" colspan="1">5481</td></tr><tr><td rowspan="4" colspan="1"><bold><italic><tp:taxon-name><tp:taxon-name-part taxon-name-part-type="genus" reg="Peronia">P.</tp:taxon-name-part> <tp:taxon-name-part taxon-name-part-type="species" reg="verruculata">verruculata</tp:taxon-name-part></tp:taxon-name></italic></bold> (unit #2)</td><td rowspan="1" colspan="1">70 × 75-1-75</td><td rowspan="1" colspan="1">50</td><td rowspan="1" colspan="1"><abbrev xmlns:xlink="http://www.w3.org/1999/xlink" content-type="institution" xlink:title="Universitas Malikussaleh, North Aceh, Sumatra, Indonesia" id="ABBRID0EUJKM" xlink:type="simple">UMIZ</abbrev> 00178</td><td rowspan="1" colspan="1">Sumatra</td><td rowspan="1" colspan="1">1746</td></tr><tr><td rowspan="1" colspan="1">70 × 78-1-78</td><td rowspan="1" colspan="1">50</td><td rowspan="1" colspan="1"><abbrev xmlns:xlink="http://www.w3.org/1999/xlink" content-type="institution" xlink:title="Universitas Malikussaleh, North Aceh, Sumatra, Indonesia" id="ABBRID0EKKKM" xlink:type="simple">UMIZ</abbrev> 00180</td><td rowspan="1" colspan="1">Sumatra</td><td rowspan="1" colspan="1">1797</td></tr><tr><td rowspan="1" colspan="1">60 × 68-1-68</td><td rowspan="1" colspan="1">45</td><td rowspan="1" colspan="1"><abbrev xmlns:xlink="http://www.w3.org/1999/xlink" content-type="institution" xlink:title="Universitas Malikussaleh, North Aceh, Sumatra, Indonesia" id="ABBRID0EALKM" xlink:type="simple">UMIZ</abbrev> 00180</td><td rowspan="1" colspan="1">Sumatra</td><td rowspan="1" colspan="1">1795</td></tr><tr><td rowspan="1" colspan="1">64 × 70-1-70</td><td rowspan="1" colspan="1">55</td><td rowspan="1" colspan="1"><abbrev xmlns:xlink="http://www.w3.org/1999/xlink" content-type="institution" xlink:title="Universitas Malikussaleh, North Aceh, Sumatra, Indonesia" id="ABBRID0EWLKM" xlink:type="simple">UMIZ</abbrev> 00180</td><td rowspan="1" colspan="1">Sumatra</td><td rowspan="1" colspan="1">1796</td></tr><tr><td rowspan="4" colspan="1"><bold><italic><tp:taxon-name><tp:taxon-name-part taxon-name-part-type="genus" reg="Peronia">P.</tp:taxon-name-part> <tp:taxon-name-part taxon-name-part-type="species" reg="verruculata">verruculata</tp:taxon-name-part></tp:taxon-name></italic></bold> (unit #3)</td><td rowspan="1" colspan="1">68 × 78-1-78</td><td rowspan="1" colspan="1">35</td><td rowspan="1" colspan="1"><named-content xmlns:xlink="http://www.w3.org/1999/xlink" content-type="dwc:institutional_code" xlink:type="simple">USMMC</named-content> 00051</td><td rowspan="1" colspan="1">Peninsular Malaysia</td><td rowspan="1" colspan="1">976</td></tr><tr><td rowspan="1" colspan="1">70 × 92-1-92</td><td rowspan="1" colspan="1">40</td><td rowspan="1" colspan="1"><named-content xmlns:xlink="http://www.w3.org/1999/xlink" content-type="dwc:institutional_code" xlink:type="simple">USMMC</named-content> 00065</td><td rowspan="1" colspan="1">Peninsular Malaysia</td><td rowspan="1" colspan="1">2547</td></tr><tr><td rowspan="1" colspan="1">65 × 85-1-85</td><td rowspan="1" colspan="1">25</td><td rowspan="1" colspan="1"><named-content xmlns:xlink="http://www.w3.org/1999/xlink" content-type="dwc:institutional_code" xlink:type="simple">ZRC</named-content>.MOL.10496</td><td rowspan="1" colspan="1">Singapore</td><td rowspan="1" colspan="1">990</td></tr><tr><td rowspan="1" colspan="1">72 × 86-1-86</td><td rowspan="1" colspan="1">35</td><td rowspan="1" colspan="1"><named-content xmlns:xlink="http://www.w3.org/1999/xlink" content-type="dwc:institutional_code" xlink:type="simple">USMMC</named-content> 00064</td><td rowspan="1" colspan="1">Peninsular Malaysia</td><td rowspan="1" colspan="1">975</td></tr><tr><td rowspan="3" colspan="1"><bold><italic><tp:taxon-name><tp:taxon-name-part taxon-name-part-type="genus" reg="Peronia">P.</tp:taxon-name-part> <tp:taxon-name-part taxon-name-part-type="species" reg="verruculata">verruculata</tp:taxon-name-part></tp:taxon-name></italic></bold> (unit #4)</td><td rowspan="1" colspan="1">73 × 85-1-85</td><td rowspan="1" colspan="1">50</td><td rowspan="1" colspan="1"><named-content xmlns:xlink="http://www.w3.org/1999/xlink" content-type="dwc:institutional_code" xlink:type="simple">MNHN</named-content>-IM-2019-1384</td><td rowspan="1" colspan="1">Pakistan</td><td rowspan="1" colspan="1">6164</td></tr><tr><td rowspan="1" colspan="1">75 × 95-1-95</td><td rowspan="1" colspan="1">50</td><td rowspan="1" colspan="1"><named-content xmlns:xlink="http://www.w3.org/1999/xlink" content-type="dwc:institutional_code" xlink:type="simple">MNHN</named-content>-IM-2019-1385</td><td rowspan="1" colspan="1">Pakistan</td><td rowspan="1" colspan="1">6165</td></tr><tr><td rowspan="1" colspan="1">75 × 92-1-92</td><td rowspan="1" colspan="1">40</td><td rowspan="1" colspan="1"><named-content xmlns:xlink="http://www.w3.org/1999/xlink" content-type="dwc:institutional_code" xlink:type="simple">MNHN</named-content>-IM-2019-1386</td><td rowspan="1" colspan="1">Pakistan</td><td rowspan="1" colspan="1">6166</td></tr><tr><td rowspan="3" colspan="1"><bold><italic><tp:taxon-name><tp:taxon-name-part taxon-name-part-type="genus" reg="Peronia">P.</tp:taxon-name-part> <tp:taxon-name-part taxon-name-part-type="species" reg="verruculata">verruculata</tp:taxon-name-part></tp:taxon-name></italic></bold> (unit #5)</td><td rowspan="1" colspan="1">65 × 75-1-75</td><td rowspan="1" colspan="1">40</td><td rowspan="1" colspan="1"><named-content xmlns:xlink="http://www.w3.org/1999/xlink" content-type="dwc:institutional_code" xlink:type="simple">MNHN</named-content>-IM-2019-1610</td><td rowspan="1" colspan="1">Madagascar</td><td rowspan="1" colspan="1">3231</td></tr><tr><td rowspan="1" colspan="1">55 × 63-1-63</td><td rowspan="1" colspan="1">35</td><td rowspan="1" colspan="1"><named-content xmlns:xlink="http://www.w3.org/1999/xlink" content-type="dwc:institutional_code" xlink:type="simple">MNHN</named-content>-IM-2019-1611</td><td rowspan="1" colspan="1">Madagascar</td><td rowspan="1" colspan="1">3144</td></tr><tr><td rowspan="1" colspan="1">55 × 65-1-65</td><td rowspan="1" colspan="1">25</td><td rowspan="1" colspan="1"><named-content xmlns:xlink="http://www.w3.org/1999/xlink" content-type="dwc:institutional_code" xlink:type="simple">MNHN</named-content>-IM-2013-62398</td><td rowspan="1" colspan="1">Mozambique</td><td rowspan="1" colspan="1">5510</td></tr><tr><td rowspan="4" colspan="1"><bold><italic><tp:taxon-name><tp:taxon-name-part taxon-name-part-type="genus" reg="Peronia">P.</tp:taxon-name-part> <tp:taxon-name-part taxon-name-part-type="species" reg="verruculata">verruculata</tp:taxon-name-part></tp:taxon-name></italic></bold> (Red Sea)</td><td rowspan="1" colspan="1">66 × 86-1-86</td><td rowspan="1" colspan="1">35</td><td rowspan="1" colspan="1"><named-content xmlns:xlink="http://www.w3.org/1999/xlink" content-type="dwc:institutional_code" xlink:type="simple">ZMH</named-content> 27472</td><td rowspan="1" colspan="1">Red Sea</td><td rowspan="1" colspan="1">#1</td></tr><tr><td rowspan="1" colspan="1">80 × 95-1-95</td><td rowspan="1" colspan="1">40</td><td rowspan="1" colspan="1"><named-content xmlns:xlink="http://www.w3.org/1999/xlink" content-type="dwc:institutional_code" xlink:type="simple">ZMH</named-content> 27472</td><td rowspan="1" colspan="1">Red Sea</td><td rowspan="1" colspan="1">#2</td></tr><tr><td rowspan="1" colspan="1">67 × 80-1-80</td><td rowspan="1" colspan="1">35</td><td rowspan="1" colspan="1"><named-content xmlns:xlink="http://www.w3.org/1999/xlink" content-type="dwc:institutional_code" xlink:type="simple">ZMH</named-content> 27472</td><td rowspan="1" colspan="1">Red Sea</td><td rowspan="1" colspan="1">#3</td></tr><tr><td rowspan="1" colspan="1">70 × 80-1-80</td><td rowspan="1" colspan="1">35</td><td rowspan="1" colspan="1"><named-content xmlns:xlink="http://www.w3.org/1999/xlink" content-type="dwc:institutional_code" xlink:type="simple">ZMH</named-content> 27472</td><td rowspan="1" colspan="1">Red Sea</td><td rowspan="1" colspan="1">#4</td></tr><tr><td rowspan="4" colspan="1">
                        <bold><italic><tp:taxon-name><tp:taxon-name-part taxon-name-part-type="genus" reg="Peronia">P.</tp:taxon-name-part> <tp:taxon-name-part taxon-name-part-type="species" reg="madagascariensis">madagascariensis</tp:taxon-name-part></tp:taxon-name></italic></bold>
                      </td><td rowspan="1" colspan="1">85 × 90-1-90</td><td rowspan="1" colspan="1">40</td><td rowspan="1" colspan="1"><named-content xmlns:xlink="http://www.w3.org/1999/xlink" content-type="dwc:institutional_code" xlink:type="simple">MNHN</named-content>-IM-2009-16392</td><td rowspan="1" colspan="1">Madagascar</td><td rowspan="1" colspan="1">5501</td></tr><tr><td rowspan="1" colspan="1">78 × 90-1-90</td><td rowspan="1" colspan="1">40</td><td rowspan="1" colspan="1"><named-content xmlns:xlink="http://www.w3.org/1999/xlink" content-type="dwc:institutional_code" xlink:type="simple">MNHN</named-content>-IM-2009-16412</td><td rowspan="1" colspan="1">Madagascar</td><td rowspan="1" colspan="1">5504</td></tr><tr><td rowspan="1" colspan="1">47 × 50-1-50</td><td rowspan="1" colspan="1">10</td><td rowspan="1" colspan="1"><named-content xmlns:xlink="http://www.w3.org/1999/xlink" content-type="dwc:institutional_code" xlink:type="simple">UF</named-content> 332088</td><td rowspan="1" colspan="1">Oman</td><td rowspan="1" colspan="1">703</td></tr><tr><td rowspan="1" colspan="1">70 × 72-1-72</td><td rowspan="1" colspan="1">35</td><td rowspan="1" colspan="1"><named-content xmlns:xlink="http://www.w3.org/1999/xlink" content-type="dwc:institutional_code" xlink:type="simple">NMSA</named-content> W7547</td><td rowspan="1" colspan="1">South Africa</td><td rowspan="1" colspan="1">5841</td></tr><tr><td rowspan="5" colspan="1">
                        <bold><italic><tp:taxon-name><tp:taxon-name-part taxon-name-part-type="genus" reg="Peronia">P.</tp:taxon-name-part> <tp:taxon-name-part taxon-name-part-type="species" reg="peronii">peronii</tp:taxon-name-part></tp:taxon-name></italic></bold>
                      </td><td rowspan="1" colspan="1">90 × 115-1-115</td><td rowspan="1" colspan="1">110</td><td rowspan="1" colspan="1"><named-content xmlns:xlink="http://www.w3.org/1999/xlink" content-type="dwc:institutional_code" xlink:type="simple">MNHN</named-content>-IM-2019-1606</td><td rowspan="1" colspan="1">Mauritius</td><td rowspan="1" colspan="1">3605</td></tr><tr><td rowspan="1" colspan="1">90 × 105-1-105</td><td rowspan="1" colspan="1">140</td><td rowspan="1" colspan="1"><named-content xmlns:xlink="http://www.w3.org/1999/xlink" content-type="dwc:institutional_code" xlink:type="simple">MNHN</named-content>-IM-2019-1605</td><td rowspan="1" colspan="1">Mauritius</td><td rowspan="1" colspan="1">5872</td></tr><tr><td rowspan="1" colspan="1">95 × 105-1-105</td><td rowspan="1" colspan="1">80</td><td rowspan="1" colspan="1"><named-content xmlns:xlink="http://www.w3.org/1999/xlink" content-type="dwc:institutional_code" xlink:type="simple">MNHN</named-content>-IM-2013-14052</td><td rowspan="1" colspan="1">Papua New Guinea</td><td rowspan="1" colspan="1">5472</td></tr><tr><td rowspan="1" colspan="1">90 × 100-1-100</td><td rowspan="1" colspan="1">70</td><td rowspan="1" colspan="1"><named-content xmlns:xlink="http://www.w3.org/1999/xlink" content-type="dwc:institutional_code" xlink:type="simple">MNHN</named-content>-IM-2013-16260</td><td rowspan="1" colspan="1">Papua New Guinea</td><td rowspan="1" colspan="1">5476</td></tr><tr><td rowspan="1" colspan="1">100 × 110-1-110</td><td rowspan="1" colspan="1">85</td><td rowspan="1" colspan="1"><named-content xmlns:xlink="http://www.w3.org/1999/xlink" content-type="dwc:institutional_code" xlink:type="simple">MNHN</named-content>-IM-2019-1609</td><td rowspan="1" colspan="1">Guam</td><td rowspan="1" colspan="1">5840</td></tr><tr><td rowspan="6" colspan="1">
                        <bold><italic><tp:taxon-name><tp:taxon-name-part taxon-name-part-type="genus" reg="Peronia">P.</tp:taxon-name-part> <tp:taxon-name-part taxon-name-part-type="species" reg="platei">platei</tp:taxon-name-part></tp:taxon-name></italic></bold>
                      </td><td rowspan="1" colspan="1">75 × 75-1-75</td><td rowspan="1" colspan="1">12</td><td rowspan="1" colspan="1"><named-content xmlns:xlink="http://www.w3.org/1999/xlink" content-type="dwc:institutional_code" xlink:type="simple">UF</named-content> 303653</td><td rowspan="1" colspan="1">Hawaii</td><td rowspan="1" colspan="1">706</td></tr><tr><td rowspan="1" colspan="1">65 × 78-1-78</td><td rowspan="1" colspan="1">12</td><td rowspan="1" colspan="1"><named-content xmlns:xlink="http://www.w3.org/1999/xlink" content-type="dwc:institutional_code" xlink:type="simple">UF</named-content> 303653</td><td rowspan="1" colspan="1">Hawaii</td><td rowspan="1" colspan="1">5380</td></tr><tr><td rowspan="1" colspan="1">70 × 90-1-90</td><td rowspan="1" colspan="1">30</td><td rowspan="1" colspan="1"><named-content xmlns:xlink="http://www.w3.org/1999/xlink" content-type="dwc:institutional_code" xlink:type="simple">BPBM</named-content> 284527</td><td rowspan="1" colspan="1">Hawaii</td><td rowspan="1" colspan="1">6160</td></tr><tr><td rowspan="1" colspan="1">70 × 80-1-80</td><td rowspan="1" colspan="1">30</td><td rowspan="1" colspan="1"><named-content xmlns:xlink="http://www.w3.org/1999/xlink" content-type="dwc:institutional_code" xlink:type="simple">BPBM</named-content> 284528</td><td rowspan="1" colspan="1">Hawaii</td><td rowspan="1" colspan="1">6161</td></tr><tr><td rowspan="1" colspan="1">67 × 75-1-75</td><td rowspan="1" colspan="1">14</td><td rowspan="1" colspan="1"><named-content xmlns:xlink="http://www.w3.org/1999/xlink" content-type="dwc:institutional_code" xlink:type="simple">MNHN</named-content>-IM-2013-13762</td><td rowspan="1" colspan="1">Papua New Guinea</td><td rowspan="1" colspan="1">5405</td></tr><tr><td rowspan="1" colspan="1">70 × 72-1-72</td><td rowspan="1" colspan="1">20</td><td rowspan="1" colspan="1"><named-content xmlns:xlink="http://www.w3.org/1999/xlink" content-type="dwc:institutional_code" xlink:type="simple">MNHN</named-content>-IM-2013-13351</td><td rowspan="1" colspan="1">Papua New Guinea</td><td rowspan="1" colspan="1">5412</td></tr><tr><td rowspan="7" colspan="1">
                        <bold><italic><tp:taxon-name><tp:taxon-name-part taxon-name-part-type="genus" reg="Peronia">P.</tp:taxon-name-part> <tp:taxon-name-part taxon-name-part-type="species" reg="sydneyensis">sydneyensis</tp:taxon-name-part></tp:taxon-name></italic></bold>
                      </td><td rowspan="1" colspan="1">56 × 60-1-60</td><td rowspan="1" colspan="1">30</td><td rowspan="1" colspan="1"><named-content xmlns:xlink="http://www.w3.org/1999/xlink" content-type="dwc:institutional_code" xlink:type="simple">AM</named-content> C468916.001</td><td rowspan="1" colspan="1">New South Wales</td><td rowspan="1" colspan="1">1516 H</td></tr><tr><td rowspan="1" colspan="1">51 × 60-1-60</td><td rowspan="1" colspan="1">23</td><td rowspan="1" colspan="1"><named-content xmlns:xlink="http://www.w3.org/1999/xlink" content-type="dwc:institutional_code" xlink:type="simple">AM</named-content> C468915.001</td><td rowspan="1" colspan="1">New South Wales</td><td rowspan="1" colspan="1">1517</td></tr><tr><td rowspan="1" colspan="1">47 × 45-1-45</td><td rowspan="1" colspan="1">6</td><td rowspan="1" colspan="1">
                        <named-content xmlns:xlink="http://www.w3.org/1999/xlink" content-type="dwc:institutional_code" xlink:type="simple">MTQ</named-content>
                      </td><td rowspan="1" colspan="1">Queensland</td><td rowspan="1" colspan="1">2667</td></tr><tr><td rowspan="1" colspan="1">58 × 70-1-70</td><td rowspan="1" colspan="1">50</td><td rowspan="1" colspan="1">
                        <named-content xmlns:xlink="http://www.w3.org/1999/xlink" content-type="dwc:institutional_code" xlink:type="simple">MTQ</named-content>
                      </td><td rowspan="1" colspan="1">Queensland</td><td rowspan="1" colspan="1">2680</td></tr><tr><td rowspan="1" colspan="1">35 × 35-1-35</td><td rowspan="1" colspan="1">12</td><td rowspan="1" colspan="1"><named-content xmlns:xlink="http://www.w3.org/1999/xlink" content-type="dwc:institutional_code" xlink:type="simple">MNHN</named-content>-IM-2019-1594</td><td rowspan="1" colspan="1">New Caledonia</td><td rowspan="1" colspan="1">6189</td></tr><tr><td rowspan="1" colspan="1">55 × 70-1-70</td><td rowspan="1" colspan="1">41</td><td rowspan="1" colspan="1"><named-content xmlns:xlink="http://www.w3.org/1999/xlink" content-type="dwc:institutional_code" xlink:type="simple">MNHN</named-content>-IM-2019-1595</td><td rowspan="1" colspan="1">New Caledonia</td><td rowspan="1" colspan="1">6195</td></tr><tr><td rowspan="1" colspan="1">45 × 46-1-46</td><td rowspan="1" colspan="1">25</td><td rowspan="1" colspan="1"><named-content xmlns:xlink="http://www.w3.org/1999/xlink" content-type="dwc:institutional_code" xlink:type="simple">MNHN</named-content>-IM-2019-1598</td><td rowspan="1" colspan="1">New Caledonia</td><td rowspan="1" colspan="1">6220</td></tr><tr><td rowspan="3" colspan="1">
                        <bold><italic><tp:taxon-name><tp:taxon-name-part taxon-name-part-type="genus" reg="Peronia">P.</tp:taxon-name-part> <tp:taxon-name-part taxon-name-part-type="species" reg="okinawensis">okinawensis</tp:taxon-name-part></tp:taxon-name></italic></bold>
                      </td><td rowspan="1" colspan="1">60 × 60-1-60</td><td rowspan="1" colspan="1">20</td><td rowspan="1" colspan="1"><named-content xmlns:xlink="http://www.w3.org/1999/xlink" content-type="dwc:institutional_code" xlink:type="simple">UF</named-content> 352288</td><td rowspan="1" colspan="1">Okinawa, Japan</td><td rowspan="1" colspan="1">696-2</td></tr><tr><td rowspan="1" colspan="1">60 × 60-1-60</td><td rowspan="1" colspan="1">25</td><td rowspan="1" colspan="1"><named-content xmlns:xlink="http://www.w3.org/1999/xlink" content-type="dwc:institutional_code" xlink:type="simple">UF</named-content> 352288</td><td rowspan="1" colspan="1">Okinawa, Japan</td><td rowspan="1" colspan="1">696-3</td></tr><tr><td rowspan="1" colspan="1">65 × 65-1-65</td><td rowspan="1" colspan="1">27</td><td rowspan="1" colspan="1"><named-content xmlns:xlink="http://www.w3.org/1999/xlink" content-type="dwc:institutional_code" xlink:type="simple">UF</named-content> 352288</td><td rowspan="1" colspan="1">Okinawa, Japan</td><td rowspan="1" colspan="1">696-4 H</td></tr><tr><td rowspan="3" colspan="1">
                        <bold><italic><tp:taxon-name><tp:taxon-name-part taxon-name-part-type="genus" reg="Peronia">P.</tp:taxon-name-part> <tp:taxon-name-part taxon-name-part-type="species" reg="setoensis">setoensis</tp:taxon-name-part></tp:taxon-name></italic></bold>
                      </td><td rowspan="1" colspan="1">50 × 50-1-50</td><td rowspan="1" colspan="1">20</td><td rowspan="1" colspan="1"><named-content xmlns:xlink="http://www.w3.org/1999/xlink" content-type="dwc:institutional_code" xlink:type="simple">NSMT</named-content>-Mo 78985</td><td rowspan="1" colspan="1">Wakayama, Japan</td><td rowspan="1" colspan="1">5383 H</td></tr><tr><td rowspan="1" colspan="1">55 × 55-1-55</td><td rowspan="1" colspan="1">15</td><td rowspan="1" colspan="1"><named-content xmlns:xlink="http://www.w3.org/1999/xlink" content-type="dwc:institutional_code" xlink:type="simple">NSMT</named-content>-Mo 78987</td><td rowspan="1" colspan="1">Wakayama, Japan</td><td rowspan="1" colspan="1">3753</td></tr><tr><td rowspan="1" colspan="1">50 × 50-1-50</td><td rowspan="1" colspan="1">15</td><td rowspan="1" colspan="1"><named-content xmlns:xlink="http://www.w3.org/1999/xlink" content-type="dwc:institutional_code" xlink:type="simple">NSMT</named-content>-Mo 78987</td><td rowspan="1" colspan="1">Wakayama, Japan</td><td rowspan="1" colspan="1">3754</td></tr><tr><td rowspan="6" colspan="1">
                        <bold><italic><tp:taxon-name><tp:taxon-name-part taxon-name-part-type="genus" reg="Peronia">P.</tp:taxon-name-part> <tp:taxon-name-part taxon-name-part-type="species" reg="griffithsi">griffithsi</tp:taxon-name-part></tp:taxon-name></italic></bold>
                      </td><td rowspan="1" colspan="1">50 × 45-1-45</td><td rowspan="1" colspan="1">18</td><td rowspan="1" colspan="1"><abbrev xmlns:xlink="http://www.w3.org/1999/xlink" content-type="institution" xlink:title="Universitas Malikussaleh, North Aceh, Sumatra, Indonesia" id="ABBRID0EMTLM" xlink:type="simple">UMIZ</abbrev> 00177</td><td rowspan="1" colspan="1">Kei</td><td rowspan="1" colspan="1">2934</td></tr><tr><td rowspan="1" colspan="1">50 × 50-1-50</td><td rowspan="1" colspan="1">17</td><td rowspan="1" colspan="1"><abbrev xmlns:xlink="http://www.w3.org/1999/xlink" content-type="institution" xlink:title="Universitas Malikussaleh, North Aceh, Sumatra, Indonesia" id="ABBRID0ECULM" xlink:type="simple">UMIZ</abbrev> 00176</td><td rowspan="1" colspan="1">Kei</td><td rowspan="1" colspan="1">2936</td></tr><tr><td rowspan="1" colspan="1">50 × 45-1-45</td><td rowspan="1" colspan="1">25</td><td rowspan="1" colspan="1"><abbrev xmlns:xlink="http://www.w3.org/1999/xlink" content-type="institution" xlink:title="Universitas Malikussaleh, North Aceh, Sumatra, Indonesia" id="ABBRID0EYULM" xlink:type="simple">UMIZ</abbrev> 00177</td><td rowspan="1" colspan="1">Kei</td><td rowspan="1" colspan="1">3566</td></tr><tr><td rowspan="1" colspan="1">45 × 52-1-52</td><td rowspan="1" colspan="1">20</td><td rowspan="1" colspan="1"><named-content xmlns:xlink="http://www.w3.org/1999/xlink" content-type="dwc:institutional_code" xlink:type="simple">MNHN</named-content>-IM-2019-1608</td><td rowspan="1" colspan="1">Mauritius</td><td rowspan="1" colspan="1">3153</td></tr><tr><td rowspan="1" colspan="1">50 × 52-1-52</td><td rowspan="1" colspan="1">20</td><td rowspan="1" colspan="1"><named-content xmlns:xlink="http://www.w3.org/1999/xlink" content-type="dwc:institutional_code" xlink:type="simple">MNHN</named-content>-IM-2019-1608</td><td rowspan="1" colspan="1">Mauritius</td><td rowspan="1" colspan="1">3156</td></tr><tr><td rowspan="1" colspan="1">50 × 50-1-50</td><td rowspan="1" colspan="1">15</td><td rowspan="1" colspan="1"><named-content xmlns:xlink="http://www.w3.org/1999/xlink" content-type="dwc:institutional_code" xlink:type="simple">MNHN</named-content>-IM-2000-35265</td><td rowspan="1" colspan="1">Mauritius</td><td rowspan="1" colspan="1">3157 H</td></tr><tr><td rowspan="4" colspan="1">
                        <bold><italic><tp:taxon-name><tp:taxon-name-part taxon-name-part-type="genus" reg="Peronia">P.</tp:taxon-name-part> <tp:taxon-name-part taxon-name-part-type="species" reg="willani">willani</tp:taxon-name-part></tp:taxon-name></italic></bold>
                      </td><td rowspan="1" colspan="1">58 × 80-1-80</td><td rowspan="1" colspan="1">50</td><td rowspan="1" colspan="1"><named-content xmlns:xlink="http://www.w3.org/1999/xlink" content-type="dwc:institutional_code" xlink:type="simple">NTM</named-content> P.57625</td><td rowspan="1" colspan="1">Northern Territory</td><td rowspan="1" colspan="1">1628 H</td></tr><tr><td rowspan="1" colspan="1">53 × 60-1-60</td><td rowspan="1" colspan="1">40</td><td rowspan="1" colspan="1"><named-content xmlns:xlink="http://www.w3.org/1999/xlink" content-type="dwc:institutional_code" xlink:type="simple">NTM</named-content> P.57627</td><td rowspan="1" colspan="1">Northern Territory</td><td rowspan="1" colspan="1">1668</td></tr><tr><td rowspan="1" colspan="1">65 × 80-1-80</td><td rowspan="1" colspan="1">60</td><td rowspan="1" colspan="1"><named-content xmlns:xlink="http://www.w3.org/1999/xlink" content-type="dwc:institutional_code" xlink:type="simple">NTM</named-content> P.57627</td><td rowspan="1" colspan="1">Northern Territory</td><td rowspan="1" colspan="1">1626</td></tr><tr><td rowspan="1" colspan="1">70 × 90-1-90</td><td rowspan="1" colspan="1">65</td><td rowspan="1" colspan="1"><named-content xmlns:xlink="http://www.w3.org/1999/xlink" content-type="dwc:institutional_code" xlink:type="simple">NTM</named-content> P.57626</td><td rowspan="1" colspan="1">Northern Territory</td><td rowspan="1" colspan="1">1620</td></tr></tbody></table></table-wrap><table-wrap id="T4" position="float" orientation="portrait"><label>Table 4.</label><caption><p>Summary of traits that can help identify <italic><tp:taxon-name><tp:taxon-name-part taxon-name-part-type="genus" reg="Peronia">Peronia</tp:taxon-name-part></tp:taxon-name></italic> species, based exclusively on specimens examined for the present revision. Species are arranged in a phylogenetic order (Figs <xref ref-type="fig" rid="F2">2</xref>–<xref ref-type="fig" rid="F6">4</xref>). Traits are described in detail in species descriptions.</p></caption><table id="TID0E3RHM" rules="all"><tbody><tr><th rowspan="1" colspan="2">Species</th><th rowspan="1" colspan="1">Max. animal length (mm)</th><th rowspan="1" colspan="1">Papillae with dorsal eyes</th><th rowspan="1" colspan="1">Intestinal type (transitional loop orientation)</th><th rowspan="1" colspan="1">Retractor muscle insertion (near heart or end of visceral cavity)</th><th rowspan="1" colspan="1">Muscular sac length (mm)</th><th rowspan="1" colspan="1">Accessory penial gland spine length (mm)</th><th rowspan="1" colspan="1">Accessory penial gland spine diameter base (μm)</th><th rowspan="1" colspan="1">Accessory penial gland spine diameter tip (μm)</th><th rowspan="1" colspan="1">Penis hooks length (μm)</th><th rowspan="1" colspan="1">Distribution</th></tr><tr><td rowspan="1" colspan="2">
                  <italic><tp:taxon-name><tp:taxon-name-part taxon-name-part-type="genus" reg="Peronia">P.</tp:taxon-name-part> <tp:taxon-name-part taxon-name-part-type="species" reg="peronii">peronii</tp:taxon-name-part></tp:taxon-name></italic>
                </td><td rowspan="1" colspan="1">140</td><td rowspan="1" colspan="1">15–20</td><td rowspan="1" colspan="1">I (12–3 o’clock)</td><td rowspan="1" colspan="1">heart (exc. vestigial)</td><td rowspan="1" colspan="1">&gt;20</td><td rowspan="1" colspan="1">3.0–5.0</td><td rowspan="1" colspan="1">400–500</td><td rowspan="1" colspan="1">160–200</td><td rowspan="1" colspan="1">&lt;50</td><td rowspan="1" colspan="1">Indo-West Pacific (Zanzibar to Okinawa and Tonga)</td></tr><tr><td rowspan="1" colspan="2">
                  <italic><tp:taxon-name><tp:taxon-name-part taxon-name-part-type="genus" reg="Peronia">P.</tp:taxon-name-part> <tp:taxon-name-part taxon-name-part-type="species" reg="okinawensis">okinawensis</tp:taxon-name-part></tp:taxon-name></italic>
                </td><td rowspan="1" colspan="1">27</td><td rowspan="1" colspan="1">10–15</td><td rowspan="1" colspan="1">I (12–3 o’clock)</td><td rowspan="1" colspan="1">heart</td><td rowspan="1" colspan="1">&lt;15</td><td rowspan="1" colspan="1">1.8–2.3</td><td rowspan="1" colspan="1">240–300</td><td rowspan="1" colspan="1">115–150</td><td rowspan="1" colspan="1">&lt;35</td><td rowspan="1" colspan="1">Japan (Okinawa)</td></tr><tr><td rowspan="1" colspan="2">
                  <italic><tp:taxon-name><tp:taxon-name-part taxon-name-part-type="genus" reg="Peronia">P.</tp:taxon-name-part> <tp:taxon-name-part taxon-name-part-type="species" reg="madagascariensis">madagascariensis</tp:taxon-name-part></tp:taxon-name></italic>
                </td><td rowspan="1" colspan="1">80</td><td rowspan="1" colspan="1">12–18</td><td rowspan="1" colspan="1">V</td><td rowspan="1" colspan="1">end of VC</td><td rowspan="1" colspan="1">&lt;15</td><td rowspan="1" colspan="1">2–2.4</td><td rowspan="1" colspan="1">200–230</td><td rowspan="1" colspan="1">70–80</td><td rowspan="1" colspan="1">&lt;100</td><td rowspan="1" colspan="1">Western Indian Ocean</td></tr><tr><td rowspan="1" colspan="2">
                  <italic><tp:taxon-name><tp:taxon-name-part taxon-name-part-type="genus" reg="Peronia">P.</tp:taxon-name-part> <tp:taxon-name-part taxon-name-part-type="species" reg="platei">platei</tp:taxon-name-part></tp:taxon-name></italic>
                </td><td rowspan="1" colspan="1">30</td><td rowspan="1" colspan="1">7–10</td><td rowspan="1" colspan="1">V</td><td rowspan="1" colspan="1">end of VC</td><td rowspan="1" colspan="1">&lt;5</td><td rowspan="1" colspan="1">0.7–1.0</td><td rowspan="1" colspan="1">65–100</td><td rowspan="1" colspan="1">20–30</td><td rowspan="1" colspan="1">&lt;60</td><td rowspan="1" colspan="1">Western Pacific (PNG to Hawaii &amp; French Polynesia)</td></tr><tr><td rowspan="1" colspan="2">
                  <italic><tp:taxon-name><tp:taxon-name-part taxon-name-part-type="genus" reg="Peronia">P.</tp:taxon-name-part> <tp:taxon-name-part taxon-name-part-type="species" reg="setoensis">setoensis</tp:taxon-name-part></tp:taxon-name></italic>
                </td><td rowspan="1" colspan="1">20</td><td rowspan="1" colspan="1">8–12</td><td rowspan="1" colspan="1">V</td><td rowspan="1" colspan="1">end of VC</td><td rowspan="1" colspan="1">&lt;5</td><td rowspan="1" colspan="1">0.9–1.2</td><td rowspan="1" colspan="1">80–85</td><td rowspan="1" colspan="1">15–25</td><td rowspan="1" colspan="1">&lt;25</td><td rowspan="1" colspan="1">Japan (Wakayama)</td></tr><tr><td rowspan="1" colspan="2">
                  <italic><tp:taxon-name><tp:taxon-name-part taxon-name-part-type="genus" reg="Peronia">P.</tp:taxon-name-part> <tp:taxon-name-part taxon-name-part-type="species" reg="griffithsi">griffithsi</tp:taxon-name-part></tp:taxon-name></italic>
                </td><td rowspan="1" colspan="1">25</td><td rowspan="1" colspan="1">6–10</td><td rowspan="1" colspan="1">V</td><td rowspan="1" colspan="1">end of VC (exc. heart)</td><td rowspan="1" colspan="1">&lt;5</td><td rowspan="1" colspan="1">0.50–0.62</td><td rowspan="1" colspan="1">60–65</td><td rowspan="1" colspan="1">15–20</td><td rowspan="1" colspan="1">&lt;25</td><td rowspan="1" colspan="1">Indo-West Pacific (Mauritius to Kei Islands &amp; New Ireland)</td></tr><tr><td rowspan="1" colspan="2">
                  <italic><tp:taxon-name><tp:taxon-name-part taxon-name-part-type="genus" reg="Peronia">P.</tp:taxon-name-part> <tp:taxon-name-part taxon-name-part-type="species" reg="sydneyensis">sydneyensis</tp:taxon-name-part></tp:taxon-name></italic>
                </td><td rowspan="1" colspan="1">50</td><td rowspan="1" colspan="1">8–16</td><td rowspan="1" colspan="1">I (3–6 o’clock)</td><td rowspan="1" colspan="1">end of VC</td><td rowspan="1" colspan="1">&lt;10</td><td rowspan="1" colspan="1">0.6–1.0</td><td rowspan="1" colspan="1">90–100</td><td rowspan="1" colspan="1">20–50</td><td rowspan="1" colspan="1">&lt;30</td><td rowspan="1" colspan="1">Queensland, New South Wales &amp; New Caledonia</td></tr><tr><td rowspan="1" colspan="2">
                  <italic><tp:taxon-name><tp:taxon-name-part taxon-name-part-type="genus" reg="Peronia">P.</tp:taxon-name-part> <tp:taxon-name-part taxon-name-part-type="species" reg="willani">willani</tp:taxon-name-part></tp:taxon-name></italic>
                </td><td rowspan="1" colspan="1">65</td><td rowspan="1" colspan="1">10–25</td><td rowspan="1" colspan="1">I (3–6 o’clock)</td><td rowspan="1" colspan="1">end of VC</td><td rowspan="1" colspan="1">&lt;25</td><td rowspan="1" colspan="1">1.5–1.9</td><td rowspan="1" colspan="1">240–250</td><td rowspan="1" colspan="1">80–100</td><td rowspan="1" colspan="1">&lt;37</td><td rowspan="1" colspan="1">Northern Territory</td></tr><tr><td rowspan="6" colspan="1">
                  <italic><tp:taxon-name><tp:taxon-name-part taxon-name-part-type="genus" reg="Peronia">P.</tp:taxon-name-part> <tp:taxon-name-part taxon-name-part-type="species" reg="verruculata">verruculata</tp:taxon-name-part></tp:taxon-name></italic>
                </td><td rowspan="1" colspan="1">#1</td><td rowspan="1" colspan="1">60 (exc. 73)</td><td rowspan="1" colspan="1">10–22</td><td rowspan="6" colspan="1">I (3–6 o’clock)</td><td rowspan="6" colspan="1">end of VC</td><td rowspan="1" colspan="1">&lt;15</td><td rowspan="1" colspan="1">1.4–2.0</td><td rowspan="1" colspan="1">100–270</td><td rowspan="1" colspan="1">35–50</td><td rowspan="2" colspan="1">&lt;50</td><td rowspan="1" colspan="1">Singapore to eastern Australia, New Caledonia &amp; Japan</td></tr><tr><td rowspan="1" colspan="1">#2</td><td rowspan="1" colspan="1">55</td><td rowspan="1" colspan="1">14–22</td><td rowspan="4" colspan="1">&lt;10</td><td rowspan="1" colspan="1">1.4–1.7</td><td rowspan="1" colspan="1">140–160</td><td rowspan="1" colspan="1">30–35</td><td rowspan="1" colspan="1">Sumatra &amp; Andaman</td></tr><tr><td rowspan="1" colspan="1">#3</td><td rowspan="1" colspan="1">40</td><td rowspan="2" colspan="1">10–18</td><td rowspan="1" colspan="1">1.8–2.2</td><td rowspan="1" colspan="1">200–270</td><td rowspan="1" colspan="1">40–80</td><td rowspan="2" colspan="1">&lt;60</td><td rowspan="1" colspan="1">Malaysia &amp; Singapore</td></tr><tr><td rowspan="1" colspan="1">#4</td><td rowspan="1" colspan="1">60</td><td rowspan="1" colspan="1">(1.3) 2.2–2.8</td><td rowspan="1" colspan="1">200</td><td rowspan="1" colspan="1">50</td><td rowspan="1" colspan="1">Western India, Pakistan &amp; Persian Gulf</td></tr><tr><td rowspan="1" colspan="1">#5</td><td rowspan="1" colspan="1">50</td><td rowspan="1" colspan="1">10–20</td><td rowspan="1" colspan="1">1.8–2.0</td><td rowspan="1" colspan="1">150–180</td><td rowspan="1" colspan="1">45–50</td><td rowspan="2" colspan="1">&lt;55</td><td rowspan="1" colspan="1">Mozambique &amp; Madagascar</td></tr><tr><td rowspan="1" colspan="1">#6</td><td rowspan="1" colspan="1">40</td><td rowspan="1" colspan="1">10–18</td><td rowspan="1" colspan="1">&lt;15</td><td rowspan="1" colspan="1">2.0–2.4</td><td rowspan="1" colspan="1">140–200</td><td rowspan="1" colspan="1">55–60</td><td rowspan="1" colspan="1">Red Sea</td></tr></tbody></table></table-wrap><fig id="F6" position="float" orientation="portrait"><object-id xmlns:xlink="http://www.w3.org/1999/xlink" content-type="doi" xlink:type="simple">10.3897/zookeys.972.52853.figure4</object-id><label>Figure 4.</label><caption><p>Maximum parsimony consensus tree within <italic><tp:taxon-name><tp:taxon-name-part taxon-name-part-type="genus" reg="Peronia">Peronia</tp:taxon-name-part></tp:taxon-name></italic> based on concatenated nuclear ITS2 and 28S sequences. Numbers by the branches are the bootstrap values. Only the values &gt; 50% are indicated. Numbers for each individual correspond to unique identifiers for DNA extraction. Information on specimens can be found in the lists of material examined and in Table <xref ref-type="table" rid="T2">2</xref>. The color used for each species or mitochondrial unit is the same as the color used in Figs <xref ref-type="fig" rid="F2">2</xref>, <xref ref-type="fig" rid="F5">3</xref>, <xref ref-type="fig" rid="F7">5</xref>, <xref ref-type="fig" rid="F8">6</xref>.</p></caption><graphic xmlns:xlink="http://www.w3.org/1999/xlink" xlink:href="zookeys-972-001-g006.jpg" position="float" orientation="portrait" xlink:type="simple" id="oo_458304.jpg"><uri content-type="original_file" xlink:type="simple">https://binary.pensoft.net/fig/458304</uri></graphic></fig></tp:treatment-sec><ref-list><ref id="B146"><mixed-citation xmlns:xlink="http://www.w3.org/1999/xlink" xlink:type="simple"><person-group><name name-style="western"><surname>Plate</surname><given-names>L</given-names></name></person-group> (<year>1893</year>) <article-title>Studien über opisthopneumone Lungenschnecken, II, Die Oncidiiden.</article-title><source>Zoologische Jahrbücher, Anatomie und Ontogenie der Thiere</source><volume>7</volume>: <fpage>93</fpage>–<lpage>234</lpage>. [pls 7–12] <ext-link xlink:type="simple" ext-link-type="uri" xlink:href="https://biodiversitylibrary.org/page/11175213">https://biodiversitylibrary.org/page/11175213</ext-link></mixed-citation></ref><ref id="B92"><mixed-citation xmlns:xlink="http://www.w3.org/1999/xlink" xlink:type="simple"><person-group><name name-style="western"><surname>Hoffmann</surname><given-names>H</given-names></name></person-group> (<year>1928</year>) <article-title>Zur Kenntnis der Oncidiiden.</article-title><source>Zoologische Jahrbücher</source><volume>55</volume>: <fpage>29</fpage>–<lpage>118</lpage>. [pls 2–4]</mixed-citation></ref><ref id="B55"><mixed-citation xmlns:xlink="http://www.w3.org/1999/xlink" xlink:type="simple"><person-group><name name-style="western"><surname>Dayrat</surname><given-names>B</given-names></name><name name-style="western"><surname>Goulding</surname><given-names>TC</given-names></name><name name-style="western"><surname>Khalil</surname><given-names>M</given-names></name><name name-style="western"><surname>Apte</surname><given-names>D</given-names></name><name name-style="western"><surname>Bourke</surname><given-names>AJ</given-names></name><name name-style="western"><surname>Comendador</surname><given-names>J</given-names></name><name name-style="western"><surname>Tan</surname><given-names>SH</given-names></name></person-group> (<year>2019a</year>) <article-title>A new genus and three new species of mangrove slugs from the Indo-West Pacific (<tp:taxon-name><tp:taxon-name-part taxon-name-part-type="class">Gastropoda</tp:taxon-name-part></tp:taxon-name>: <tp:taxon-name><tp:taxon-name-part taxon-name-part-type="subclass">Euthyneura</tp:taxon-name-part></tp:taxon-name>: <tp:taxon-name><tp:taxon-name-part taxon-name-part-type="family">Onchidiidae</tp:taxon-name-part></tp:taxon-name>).</article-title><source>European Journal of Taxonomy</source><volume>500</volume>: <fpage>1</fpage>–<lpage>77</lpage>. <ext-link xlink:type="simple" ext-link-type="doi" xlink:href="10.5852/ejt.2019.500">https://doi.org/10.5852/ejt.2019.500</ext-link></mixed-citation></ref><ref id="B108"><mixed-citation xmlns:xlink="http://www.w3.org/1999/xlink" xlink:type="simple"><person-group><name name-style="western"><surname>Labbé</surname><given-names>A</given-names></name></person-group> (<year>1934a</year>) <article-title>Les Silicodermés Labbé du Muséum d’Histoire Naturelle de Paris. Première partie: classification, formes nouvelles ou peu connues.</article-title><source>Annales de l’Institut Océanographique</source><volume>14</volume>: <fpage>173</fpage>–<lpage>246</lpage>.</mixed-citation></ref><ref id="B155"><mixed-citation xmlns:xlink="http://www.w3.org/1999/xlink" xlink:type="simple"><person-group><name name-style="western"><surname>Ruthensteiner</surname><given-names>B</given-names></name></person-group> (<year>1997</year>) <article-title>Homology of the pallial and pulmonary cavity of gastropods.</article-title><source>Journal of Molluscan Studies</source><volume>63</volume>: <fpage>353</fpage>–<lpage>367</lpage>. <ext-link xlink:type="simple" ext-link-type="doi" xlink:href="10.1093/mollus/63.3.353">https://doi.org/10.1093/mollus/63.3.353</ext-link></mixed-citation></ref><ref id="B50"><mixed-citation xmlns:xlink="http://www.w3.org/1999/xlink" xlink:type="simple"><person-group><name name-style="western"><surname>Dayrat</surname><given-names>B</given-names></name><name name-style="western"><surname>Conrad</surname><given-names>M</given-names></name><name name-style="western"><surname>Balayan</surname><given-names>S</given-names></name><name name-style="western"><surname>White</surname><given-names>TR</given-names></name><name name-style="western"><surname>Albrecht</surname><given-names>C</given-names></name><name name-style="western"><surname>Golding</surname><given-names>R</given-names></name><name name-style="western"><surname>Gomes</surname><given-names>S</given-names></name><name name-style="western"><surname>Harasewych</surname><given-names>MG</given-names></name><name name-style="western"><surname>Frias Martins</surname><given-names>AM de</given-names></name></person-group> (<year>2011</year>) <article-title>Phylogenetic relationships and evolution of pulmonate gastropods (<tp:taxon-name><tp:taxon-name-part taxon-name-part-type="phylum">Mollusca</tp:taxon-name-part></tp:taxon-name>): new insights from increased taxon sampling.</article-title><source>Molecular Phylogenetics and Evolution</source><volume>59</volume>: <fpage>425</fpage>–<lpage>437</lpage>. <ext-link xlink:type="simple" ext-link-type="doi" xlink:href="10.1016/j.ympev.2011.02.014">https://doi.org/10.1016/j.ympev.2011.02.014</ext-link></mixed-citation></ref><ref id="B169"><mixed-citation xmlns:xlink="http://www.w3.org/1999/xlink" xlink:type="simple"><person-group><name name-style="western"><surname>Solem</surname><given-names>A</given-names></name></person-group> (<year>1959</year>) <article-title>Systematics and zoogeography of the land and fresh-water <tp:taxon-name><tp:taxon-name-part taxon-name-part-type="phylum">Mollusca</tp:taxon-name-part></tp:taxon-name> of the New Hebrides.</article-title><source>Fieldiana Zoology</source><volume>4</volume>: <fpage>1</fpage>–<lpage>359</lpage>. <ext-link xlink:type="simple" ext-link-type="doi" xlink:href="10.5962/bhl.title.2888">https://doi.org/10.5962/bhl.title.2888</ext-link></mixed-citation></ref><ref id="B123"><mixed-citation xmlns:xlink="http://www.w3.org/1999/xlink" xlink:type="simple"><person-group><name name-style="western"><surname>Marcus</surname><given-names>Ev</given-names></name><name name-style="western"><surname>Marcus</surname><given-names>Er</given-names></name></person-group> (<year>1970</year>) <article-title>Some gastropods from Madagascar and west Mexico.</article-title><source>Malacologia</source><volume>10</volume>: <fpage>181</fpage>–<lpage>223</lpage>. <ext-link xlink:type="simple" ext-link-type="uri" xlink:href="https://www.biodiversitylibrary.org/page/13147904">https://www.biodiversitylibrary.org/page/13147904</ext-link></mixed-citation></ref><ref id="B54"><mixed-citation xmlns:xlink="http://www.w3.org/1999/xlink" xlink:type="simple"><person-group><name name-style="western"><surname>Dayrat</surname><given-names>B</given-names></name><name name-style="western"><surname>Goulding</surname><given-names>TC</given-names></name><name name-style="western"><surname>Khalil</surname><given-names>M</given-names></name><name name-style="western"><surname>Lozouet</surname><given-names>P</given-names></name><name name-style="western"><surname>Tan</surname><given-names>SH</given-names></name></person-group> (<year>2018</year>) <article-title>Systematic revision one clade at a time: A new genus of onchidiid slugs from the Indo-West Pacific (<tp:taxon-name><tp:taxon-name-part taxon-name-part-type="class">Gastropoda</tp:taxon-name-part></tp:taxon-name>: <tp:taxon-name><tp:taxon-name-part taxon-name-part-type="subclass">Euthyneura</tp:taxon-name-part></tp:taxon-name>: <tp:taxon-name><tp:taxon-name-part taxon-name-part-type="family">Onchidiidae</tp:taxon-name-part></tp:taxon-name>).</article-title><source>Raffles Bulletin of Zoology</source><volume>66</volume>: <fpage>814</fpage>–<lpage>837</lpage>. <ext-link xlink:type="simple" ext-link-type="uri" xlink:href="https://lkcnhm.nus.edu.sg/app/uploads/2018/01/66rbz814-837.pdf">https://lkcnhm.nus.edu.sg/app/uploads/2018/01/66rbz814-837.pdf</ext-link></mixed-citation></ref></ref-list></tp:taxon-treatment>
