# Supplementary material for: Systematic revision of the genus Peronia Fleming, 1822 (Gastropoda, Euthyneura, Pulmonata, Onchidiidae)
Source: Zookeys. 2020 Oct 1;972:1–224. doi: 10.3897/zookeys.972.52853 (PMC7544732; doi:10.3897/zookeys.972.52853)
Supplement: XML Treatment for Peronia setoensis [file zookeys.972.52853-treatment6.xml]

<!DOCTYPE tp:taxon-treatment
  PUBLIC "-//TaxonX//DTD Taxonomic Treatment Publishing DTD v0 20100105//EN" "tax-treatment-NSO.dtd">
<tp:taxon-treatment xmlns:tp="http://www.plazi.org/taxpub"><tp:treatment-meta><kwd-group><label>Taxon classification</label><kwd><named-content xmlns:xlink="http://www.w3.org/1999/xlink" content-type="kingdom">Animalia</named-content></kwd><kwd><named-content xmlns:xlink="http://www.w3.org/1999/xlink" content-type="order">Systellommatophora</named-content></kwd><kwd><named-content xmlns:xlink="http://www.w3.org/1999/xlink" content-type="family">Onchidiidae</named-content></kwd></kwd-group><mixed-citation publication-type="journal"><person-group><name><surname>Dayrat</surname><given-names>Benoît</given-names></name><name><surname>Goulding</surname><given-names>Tricia C.</given-names></name><name><surname>Apte</surname><given-names>Deepak</given-names></name><name><surname>Aslam</surname><given-names>Sadar</given-names></name><name><surname>Bourke</surname><given-names>Adam</given-names></name><name><surname>Comendador</surname><given-names>Joseph</given-names></name><name><surname>Khalil</surname><given-names>Munawar</given-names></name><name><surname>Ngô</surname><given-names>Xuân Quảng</given-names></name><name><surname>Tan</surname><given-names>Siong Kiat</given-names></name><name><surname>Tan</surname><given-names>Shau Hwai</given-names></name></person-group><article-title>Systematic revision of the genus <italic><tp:taxon-name><tp:taxon-name-part taxon-name-part-type="genus" reg="Peronia">Peronia</tp:taxon-name-part></tp:taxon-name></italic> Fleming, 1822 (<tp:taxon-name><tp:taxon-name-part taxon-name-part-type="class">Gastropoda</tp:taxon-name-part></tp:taxon-name>, <tp:taxon-name><tp:taxon-name-part taxon-name-part-type="subclass">Euthyneura</tp:taxon-name-part></tp:taxon-name>, <tp:taxon-name><tp:taxon-name-part taxon-name-part-type="infraclass">Pulmonata</tp:taxon-name-part></tp:taxon-name>, <tp:taxon-name><tp:taxon-name-part taxon-name-part-type="family">Onchidiidae</tp:taxon-name-part></tp:taxon-name>)</article-title><source>Zookeys</source><day>01</day><month>10</month><year>2020</year><volume>972</volume><fpage>1</fpage><lpage>224</lpage><pub-id pub-id-type="doi">10.3897/zookeys.972.52853</pub-id></mixed-citation></tp:treatment-meta><tp:nomenclature><tp:taxon-name>
                <tp:taxon-name-part taxon-name-part-type="genus" reg="Peronia">Peronia</tp:taxon-name-part>
                <tp:taxon-name-part taxon-name-part-type="species" reg="setoensis">setoensis</tp:taxon-name-part>
                <object-id xmlns:xlink="http://www.w3.org/1999/xlink" content-type="zoobank" xlink:type="simple">http://zoobank.org/AF7DC925-3FCB-4AA3-8EFA-6345D4FA0C2B</object-id>
              </tp:taxon-name><tp:taxon-authority>Dayrat &amp; Goulding</tp:taxon-authority><tp:taxon-status xmlns:xlink="http://www.w3.org/1999/xlink" xlink:type="simple">sp. nov.</tp:taxon-status><xref ref-type="fig" rid="F35">Figs 33</xref><xref ref-type="fig" rid="F36">, 34</xref><xref ref-type="fig" rid="F37">, 35</xref><xref ref-type="fig" rid="F38">, 36</xref><xref ref-type="fig" rid="F39">, 37</xref><xref ref-type="fig" rid="F40">, 38</xref></tp:nomenclature><tp:treatment-sec sec-type="type material" id="SECID0EBVEO"><title>Type material.</title><p><bold><italic>Holotype</italic>.</bold> Japan • holotype, hereby designated, 20/15 mm [5383]; Honshu, Wakayama, Nishimuro, near Seto Marine Biological Laboratory; <named-content xmlns:xlink="http://www.w3.org/1999/xlink" content-type="dwc:verbatimCoordinates" xlink:type="simple"><named-content content-type="geo-json" specific-use="{&#34;type&#34;:&#34;Point&#34;,&#34;coordinates&#34;:[135.336317,33.691733]}" id="NCID0EPVEO" xlink:type="simple">33°41.504'N, 135°20.179'E</named-content></named-content>; 30 Aug 2014; R. Cumming leg.; exposed rock wall and platform; <named-content xmlns:xlink="http://www.w3.org/1999/xlink" content-type="dwc:institutional_code" xlink:type="simple">NSMT</named-content>-Mo 78985.</p></tp:treatment-sec><tp:treatment-sec sec-type="material" id="SECID0E3VEO"><title>Additional material examined.</title><p>Japan • 3 specimens 13/8 mm [5382], 10/5 mm [5384], and 12/10 mm [5385]; same collection data as for the holotype; <named-content xmlns:xlink="http://www.w3.org/1999/xlink" content-type="dwc:institutional_code" xlink:type="simple">NSMT</named-content>-Mo 78986. • 2 specimens 15/10 mm [3753] and 15/10 mm [3754]; Honshu, Wakayama, Nishimuro, near Seto Marine Biological Laboratory; <named-content xmlns:xlink="http://www.w3.org/1999/xlink" content-type="dwc:verbatimCoordinates" xlink:type="simple"><named-content content-type="geo-json" specific-use="{&#34;type&#34;:&#34;Point&#34;,&#34;coordinates&#34;:[135.337750,33.692217]}" id="NCID0ENWEO" xlink:type="simple">33°41.533'N, 135°20.265'E</named-content></named-content>; 2014; T Nakano leg.; <named-content xmlns:xlink="http://www.w3.org/1999/xlink" content-type="dwc:institutional_code" xlink:type="simple">NSMT</named-content>-Mo 78987.</p></tp:treatment-sec><tp:treatment-sec sec-type="material" id="SECID0E1WEO"><title>Additional material examined</title><p><bold>(historical museum collections).</bold> Japan • 1 specimen 23/20 mm; Sagami Bay, Misaki; 1930–1931; Gislén’s Pacific Expedition 1930–1931 leg.; littoral rocky bottom; <named-content xmlns:xlink="http://www.w3.org/1999/xlink" content-type="dwc:institutional_code" xlink:type="simple">SMNH</named-content> 180725.</p></tp:treatment-sec><tp:treatment-sec sec-type="distribution" id="SECID0EKXEO"><title>Distribution</title><p>(Fig. <xref ref-type="fig" rid="F8">6</xref>). Endemic to subtropical waters of Japan: Honshu, Nishimuro, near Seto Marine Biological Laboratory (33N, type locality), Sagami Bay (35°N), and possibly Boso Peninsula, near Sagami Bay (35°N); Kyushu, Nagasaki, 32N (<xref ref-type="bibr" rid="B102">Keferstein 1865a</xref>, <xref ref-type="bibr" rid="B103">b</xref>, as <italic><tp:taxon-name><tp:taxon-name-part taxon-name-part-type="genus" reg="Peronia">P.</tp:taxon-name-part> <tp:taxon-name-part taxon-name-part-type="species" reg="verruculata">verruculata</tp:taxon-name-part></tp:taxon-name></italic>).</p></tp:treatment-sec><tp:treatment-sec sec-type="etymology" id="SECID0EHYEO"><title>Etymology.</title><p><italic><tp:taxon-name><tp:taxon-name-part taxon-name-part-type="genus" reg="Peronia">Peronia</tp:taxon-name-part> <tp:taxon-name-part taxon-name-part-type="species" reg="setoensis">setoensis</tp:taxon-name-part></tp:taxon-name></italic> is named after its type locality, near the Seto Marine Biological Laboratory: <italic><tp:taxon-name><tp:taxon-name-part taxon-name-part-type="genus" reg="Peronia"/><tp:taxon-name-part taxon-name-part-type="species" reg="setoensis">setoensis</tp:taxon-name-part></tp:taxon-name></italic> is a latinized adjective that agrees in gender (feminine) with the generic name (<xref ref-type="bibr" rid="B97">ICZN 1999</xref>: Article 31.2).</p></tp:treatment-sec><tp:treatment-sec sec-type="habitat" id="SECID0EGZEO"><title>Habitat</title><p>(Fig. <xref ref-type="fig" rid="F35">33</xref>). <italic><tp:taxon-name><tp:taxon-name-part taxon-name-part-type="genus" reg="Peronia">Peronia</tp:taxon-name-part> <tp:taxon-name-part taxon-name-part-type="species" reg="setoensis">setoensis</tp:taxon-name-part></tp:taxon-name></italic> is found in the rocky intertidal. Few individuals are currently known but it may be discovered in additional localities in the future.</p><fig id="F35" position="float" orientation="portrait"><object-id xmlns:xlink="http://www.w3.org/1999/xlink" content-type="doi" xlink:type="simple">10.3897/zookeys.972.52853.figure33</object-id><label>Figure 33.</label><caption><p>Habitat, <italic><tp:taxon-name><tp:taxon-name-part taxon-name-part-type="genus" reg="Peronia">Peronia</tp:taxon-name-part> <tp:taxon-name-part taxon-name-part-type="species" reg="setoensis">setoensis</tp:taxon-name-part></tp:taxon-name></italic>, Japan, Honshu, near the Seto Marine Laboratory, type locality, exposed rock wall and platform.</p></caption><graphic xmlns:xlink="http://www.w3.org/1999/xlink" xlink:href="zookeys-972-001-g035.jpg" position="float" orientation="portrait" xlink:type="simple" id="oo_458333.jpg"><uri content-type="original_file" xlink:type="simple">https://binary.pensoft.net/fig/458333</uri></graphic></fig></tp:treatment-sec><tp:treatment-sec sec-type="Color and morphology of live animals" id="SECID0ET1EO"><title>Color and morphology of live animals</title><p>(Fig. <xref ref-type="fig" rid="F36">34</xref>). The dorsal notum is greenish brown, light to dark, mottled with darker and lighter areas, occasionally with yellowish sides. The color of the dorsal papillae varies as that of the background itself. The ventral surface (foot and hyponotum) is yellowish or greyish and can change rapidly in any given individual. The ocular tentacles are brown-grey, like the head. The dorsal notum of live animals is covered by dozens of papillae of various sizes. Some papillae bear black dorsal eyes at their tip. The number of papillae with dorsal eyes is variable (from 8 to 12). The largest specimens are 20 mm long.</p><fig id="F36" position="float" orientation="portrait"><object-id xmlns:xlink="http://www.w3.org/1999/xlink" content-type="doi" xlink:type="simple">10.3897/zookeys.972.52853.figure34</object-id><label>Figure 34.</label><caption><p>Live animals, <italic><tp:taxon-name><tp:taxon-name-part taxon-name-part-type="genus" reg="Peronia">Peronia</tp:taxon-name-part> <tp:taxon-name-part taxon-name-part-type="species" reg="setoensis">setoensis</tp:taxon-name-part></tp:taxon-name></italic>, Japan, Honshu <bold>A</bold> holotype, dorsal view, 20 mm long [5383] (<named-content xmlns:xlink="http://www.w3.org/1999/xlink" content-type="dwc:institutional_code" xlink:type="simple">NSMT</named-content>-Mo 78985) <bold>B</bold> dorsal view, 10 mm long [5384] (<named-content xmlns:xlink="http://www.w3.org/1999/xlink" content-type="dwc:institutional_code" xlink:type="simple">NSMT</named-content>-Mo 78986) <bold>C</bold> dorsal view, 12 mm long [5385] (<named-content xmlns:xlink="http://www.w3.org/1999/xlink" content-type="dwc:institutional_code" xlink:type="simple">NSMT</named-content>-Mo 78986) <bold>D</bold> ventral view, same as <bold>A</bold>; <bold>E</bold> ventral view, same as <bold>B</bold>; <bold>F</bold> ventral view, same as <bold>C</bold>.</p></caption><graphic xmlns:xlink="http://www.w3.org/1999/xlink" xlink:href="zookeys-972-001-g036.jpg" position="float" orientation="portrait" xlink:type="simple" id="oo_458334.jpg"><uri content-type="original_file" xlink:type="simple">https://binary.pensoft.net/fig/458334</uri></graphic></fig></tp:treatment-sec><tp:treatment-sec sec-type="Digestive system" id="SECID0E63EO"><title>Digestive system</title><p>(Figs <xref ref-type="fig" rid="F37">35A, B</xref>, <xref ref-type="fig" rid="F38">36</xref>). Examples of radular formulae are presented in Table <xref ref-type="table" rid="T5">5</xref>. The median cusp of the rachidian teeth is approximately 35 μm long. The hook of the lateral teeth is approximately 90 μm long. The intestinal loops are of type V.</p><fig id="F37" position="float" orientation="portrait"><object-id xmlns:xlink="http://www.w3.org/1999/xlink" content-type="doi" xlink:type="simple">10.3897/zookeys.972.52853.figure35</object-id><label>Figure 35.</label><caption><p><italic><tp:taxon-name><tp:taxon-name-part taxon-name-part-type="genus" reg="Peronia">Peronia</tp:taxon-name-part> <tp:taxon-name-part taxon-name-part-type="species" reg="setoensis">setoensis</tp:taxon-name-part></tp:taxon-name></italic>, Japan, Honshu <bold>A</bold> [3753] (<named-content xmlns:xlink="http://www.w3.org/1999/xlink" content-type="dwc:institutional_code" xlink:type="simple">NSMT</named-content>-Mo 78987) <bold>B–D</bold> holotype [5383 H] (<named-content xmlns:xlink="http://www.w3.org/1999/xlink" content-type="dwc:institutional_code" xlink:type="simple">NSMT</named-content>-Mo 78985) <bold>A</bold> digestive system, dorsal view, with intestinal loops of type V <bold>B</bold> digestive system, dorsal view, with intestinal loops of type V <bold>C</bold> posterior, hermaphroditic (female) reproductive system <bold>D</bold> anterior, male, copulatory apparatus. Scale bars: 2 mm (<bold>A–D</bold>). Abbreviations: ag accessory penial gland, dd deferent duct, ddg dorsal digestive gland, fgm female gland mass, hg hermaphroditic gland, i intestine, ms muscular sac, ov oviduct, pdg posterior digestive gland, ps penial sheath, rm retractor muscle, rs receptaculum seminis, sp spermatheca, st stomach, v vestibule.</p></caption><graphic xmlns:xlink="http://www.w3.org/1999/xlink" xlink:href="zookeys-972-001-g037.jpg" position="float" orientation="portrait" xlink:type="simple" id="oo_458335.jpg"><uri content-type="original_file" xlink:type="simple">https://binary.pensoft.net/fig/458335</uri></graphic></fig><fig id="F38" position="float" orientation="portrait"><object-id xmlns:xlink="http://www.w3.org/1999/xlink" content-type="doi" xlink:type="simple">10.3897/zookeys.972.52853.figure36</object-id><label>Figure 36.</label><caption><p>Radula, <italic><tp:taxon-name><tp:taxon-name-part taxon-name-part-type="genus" reg="Peronia">Peronia</tp:taxon-name-part> <tp:taxon-name-part taxon-name-part-type="species" reg="setoensis">setoensis</tp:taxon-name-part></tp:taxon-name></italic>, Japan, Honshu <bold>A–C</bold> holotype [5383 H] (<named-content xmlns:xlink="http://www.w3.org/1999/xlink" content-type="dwc:institutional_code" xlink:type="simple">NSMT</named-content>-Mo 78985) <bold>D–F</bold> [3754] (<named-content xmlns:xlink="http://www.w3.org/1999/xlink" content-type="dwc:institutional_code" xlink:type="simple">NSMT</named-content>-Mo 78987) <bold>G, H</bold> [3753] (<named-content xmlns:xlink="http://www.w3.org/1999/xlink" content-type="dwc:institutional_code" xlink:type="simple">NSMT</named-content>-Mo 78987) <bold>A</bold> right half rows of teeth <bold>B</bold> rachidian and innermost lateral teeth <bold>C</bold> rachidian and lateral teeth <bold>D</bold> rachidian and innermost lateral teeth <bold>E</bold> lateral teeth <bold>F</bold> rachidian and lateral teeth <bold>G</bold> outermost lateral teeth <bold>H</bold> lateral teeth. Scale bars: 100 μm (<bold>A, H</bold>), 15 μm (<bold>B</bold>), 60 μm (<bold>C</bold>), 20 μm (<bold>D</bold>), 40 μm (<bold>E, F</bold>), 10 μm (<bold>G</bold>).</p></caption><graphic xmlns:xlink="http://www.w3.org/1999/xlink" xlink:href="zookeys-972-001-g038.jpg" position="float" orientation="portrait" xlink:type="simple" id="oo_458336.jpg"><uri content-type="original_file" xlink:type="simple">https://binary.pensoft.net/fig/458336</uri></graphic></fig></tp:treatment-sec><tp:treatment-sec sec-type="Reproductive system" id="SECID0EZBFO"><title>Reproductive system</title><p>(Figs <xref ref-type="fig" rid="F37">35C, D</xref>, <xref ref-type="fig" rid="F39">37</xref>, <xref ref-type="fig" rid="F40">38</xref>). In the anterior (male) parts, the muscular sac of the accessory penial gland is less than 5 mm long. The hollow spine of the accessory penial gland is narrow, elongated, and straight or slightly curved, and its shape (including at its tip) varies between individuals. Its length ranges from 0.9 mm ([3754] <named-content xmlns:xlink="http://www.w3.org/1999/xlink" content-type="dwc:institutional_code" xlink:type="simple">NSMT</named-content>-Mo 78987) to 1.2 mm ([3753] <named-content xmlns:xlink="http://www.w3.org/1999/xlink" content-type="dwc:institutional_code" xlink:type="simple">NSMT</named-content>-Mo 78987). Its diameter at the conical base ranges from 80 to 85 μm. Its diameter at the tip ranges from 15 to 25 μm. The retractor muscle is shorter or longer than the penial sheath and inserts near the heart. Inside the penial sheath, the penis is a narrow, elongated, soft, hollow tube. Its distal end bears conical hooks which are less than 25 μm long.</p><fig id="F39" position="float" orientation="portrait"><object-id xmlns:xlink="http://www.w3.org/1999/xlink" content-type="doi" xlink:type="simple">10.3897/zookeys.972.52853.figure37</object-id><label>Figure 37.</label><caption><p>Penis and penial hooks, <italic><tp:taxon-name><tp:taxon-name-part taxon-name-part-type="genus" reg="Peronia">Peronia</tp:taxon-name-part> <tp:taxon-name-part taxon-name-part-type="species" reg="setoensis">setoensis</tp:taxon-name-part></tp:taxon-name></italic>, Japan, Honshu <bold>A, B</bold> holotype [5383 H] (<named-content xmlns:xlink="http://www.w3.org/1999/xlink" content-type="dwc:institutional_code" xlink:type="simple">NSMT</named-content>-Mo 78985) <bold>C, D</bold> [3753] (<named-content xmlns:xlink="http://www.w3.org/1999/xlink" content-type="dwc:institutional_code" xlink:type="simple">NSMT</named-content>-Mo 78987) <bold>E, F</bold> [3754] (<named-content xmlns:xlink="http://www.w3.org/1999/xlink" content-type="dwc:institutional_code" xlink:type="simple">NSMT</named-content>-Mo 78987). Scale bars: 40 μm (<bold>A</bold>), 4 μm (<bold>B</bold>), 100 μm (<bold>C</bold>), 2 μm (<bold>D, F</bold>), 20 μm (<bold>E</bold>).</p></caption><graphic xmlns:xlink="http://www.w3.org/1999/xlink" xlink:href="zookeys-972-001-g039.jpg" position="float" orientation="portrait" xlink:type="simple" id="oo_458337.jpg"><uri content-type="original_file" xlink:type="simple">https://binary.pensoft.net/fig/458337</uri></graphic></fig><fig id="F40" position="float" orientation="portrait"><object-id xmlns:xlink="http://www.w3.org/1999/xlink" content-type="doi" xlink:type="simple">10.3897/zookeys.972.52853.figure38</object-id><label>Figure 38.</label><caption><p>Accessory penial gland spine, <italic><tp:taxon-name><tp:taxon-name-part taxon-name-part-type="genus" reg="Peronia">Peronia</tp:taxon-name-part> <tp:taxon-name-part taxon-name-part-type="species" reg="setoensis">setoensis</tp:taxon-name-part></tp:taxon-name></italic>, Japan, Honshu <bold>A, C</bold> [3753] (<named-content xmlns:xlink="http://www.w3.org/1999/xlink" content-type="dwc:institutional_code" xlink:type="simple">NSMT</named-content>-Mo 78987) <bold>B, D</bold> [3754] (<named-content xmlns:xlink="http://www.w3.org/1999/xlink" content-type="dwc:institutional_code" xlink:type="simple">NSMT</named-content>-Mo 78987). Scale bars: 200 μm (<bold>A, B</bold>), 6 μm (<bold>C, D</bold>).</p></caption><graphic xmlns:xlink="http://www.w3.org/1999/xlink" xlink:href="zookeys-972-001-g040.jpg" position="float" orientation="portrait" xlink:type="simple" id="oo_458338.jpg"><uri content-type="original_file" xlink:type="simple">https://binary.pensoft.net/fig/458338</uri></graphic></fig></tp:treatment-sec><tp:treatment-sec sec-type="Diagnostic features" id="SECID0ELGFO"><title>Diagnostic features</title><p>(Table <xref ref-type="table" rid="T4">4</xref>). <italic><tp:taxon-name><tp:taxon-name-part taxon-name-part-type="genus" reg="Peronia">Peronia</tp:taxon-name-part> <tp:taxon-name-part taxon-name-part-type="species" reg="setoensis">setoensis</tp:taxon-name-part></tp:taxon-name></italic> is cryptic with <italic><tp:taxon-name><tp:taxon-name-part taxon-name-part-type="genus" reg="Peronia">P.</tp:taxon-name-part> <tp:taxon-name-part taxon-name-part-type="species" reg="platei">platei</tp:taxon-name-part></tp:taxon-name></italic>. Both species share the same combination of anatomical traits: intestinal loops of type V, retractor muscle inserting at the posterior end of the visceral cavity, a spine of the accessory penial gland from 0.9 to 1.2 mm long (<italic><tp:taxon-name><tp:taxon-name-part taxon-name-part-type="genus" reg="Peronia">P.</tp:taxon-name-part> <tp:taxon-name-part taxon-name-part-type="species" reg="setoensis">setoensis</tp:taxon-name-part></tp:taxon-name></italic>) and from 0.7 to 1 mm long (<italic><tp:taxon-name><tp:taxon-name-part taxon-name-part-type="genus" reg="Peronia">P.</tp:taxon-name-part> <tp:taxon-name-part taxon-name-part-type="species" reg="platei">platei</tp:taxon-name-part></tp:taxon-name></italic>). <italic><tp:taxon-name><tp:taxon-name-part taxon-name-part-type="genus" reg="Peronia">Peronia</tp:taxon-name-part> <tp:taxon-name-part taxon-name-part-type="species" reg="setoensis">setoensis</tp:taxon-name-part></tp:taxon-name></italic> and <italic><tp:taxon-name><tp:taxon-name-part taxon-name-part-type="genus" reg="Peronia">P.</tp:taxon-name-part> <tp:taxon-name-part taxon-name-part-type="species" reg="platei">platei</tp:taxon-name-part></tp:taxon-name></italic> are anatomically very similar to <italic><tp:taxon-name><tp:taxon-name-part taxon-name-part-type="genus" reg="Peronia">P.</tp:taxon-name-part> <tp:taxon-name-part taxon-name-part-type="species" reg="griffithsi">griffithsi</tp:taxon-name-part></tp:taxon-name></italic>, in which, however, the spine of the accessory penial gland is slightly shorter (less than 0.62 mm long). All three species are distributed in the West Pacific but <italic><tp:taxon-name><tp:taxon-name-part taxon-name-part-type="genus" reg="Peronia">Peronia</tp:taxon-name-part> <tp:taxon-name-part taxon-name-part-type="species" reg="setoensis">setoensis</tp:taxon-name-part></tp:taxon-name></italic> is adapted to much colder waters than <italic><tp:taxon-name><tp:taxon-name-part taxon-name-part-type="genus" reg="Peronia">P.</tp:taxon-name-part> <tp:taxon-name-part taxon-name-part-type="species" reg="platei">platei</tp:taxon-name-part></tp:taxon-name></italic> and <italic><tp:taxon-name><tp:taxon-name-part taxon-name-part-type="genus" reg="Peronia">P.</tp:taxon-name-part> <tp:taxon-name-part taxon-name-part-type="species" reg="griffithsi">griffithsi</tp:taxon-name-part></tp:taxon-name></italic> (Fig. <xref ref-type="fig" rid="F8">6</xref>).</p></tp:treatment-sec><tp:treatment-sec sec-type="remarks" id="SECID0EHKFO"><title>Remarks.</title><p>A new species name is needed because no existing name applies to the species described here. A specimen from Sagami Bay (35°N), preserved in Stockholm (<named-content xmlns:xlink="http://www.w3.org/1999/xlink" content-type="dwc:institutional_code" xlink:type="simple">SMNH</named-content> 180725), not included by <xref ref-type="bibr" rid="B92">Hoffmann (1928</xref>: 73) in his list of material for <italic><tp:taxon-name><tp:taxon-name-part taxon-name-part-type="genus" reg="Onchidium">O.</tp:taxon-name-part> <tp:taxon-name-part taxon-name-part-type="species" reg="verruculatum">verruculatum</tp:taxon-name-part></tp:taxon-name></italic>, is identified here as <italic><tp:taxon-name><tp:taxon-name-part taxon-name-part-type="genus" reg="Peronia">P.</tp:taxon-name-part> <tp:taxon-name-part taxon-name-part-type="species" reg="setoensis">setoensis</tp:taxon-name-part></tp:taxon-name></italic> because of its intestinal loops of type V (Table <xref ref-type="table" rid="T4">4</xref>). This specimen indicates that <italic><tp:taxon-name><tp:taxon-name-part taxon-name-part-type="genus" reg="Peronia">P.</tp:taxon-name-part> <tp:taxon-name-part taxon-name-part-type="species" reg="setoensis">setoensis</tp:taxon-name-part></tp:taxon-name></italic> is distributed on the eastern Pacific coast of Japan north of the type locality.</p><p><xref ref-type="bibr" rid="B103">Keferstein (1865b)</xref> described as <italic><tp:taxon-name><tp:taxon-name-part taxon-name-part-type="genus" reg="Peronia">P.</tp:taxon-name-part> <tp:taxon-name-part taxon-name-part-type="species" reg="verruculata">verruculata</tp:taxon-name-part></tp:taxon-name></italic> three slugs from Nagasaki, Kyushu, Japan (ca. 32°44'N). His written description (<xref ref-type="bibr" rid="B103">Keferstein 1865b</xref>) was also based on an individual from Java but his figure captions clearly indicate that his drawings illustrated an individual from Nagasaki (<xref ref-type="bibr" rid="B103">Keferstein 1865b</xref>: pl. VI, figs 14–16): <xref ref-type="bibr" rid="B103">Keferstein’s (1865b</xref>: pl. VI, fig. 16) drawing of the internal anatomy unmistakably illustrates intestinal loops of type V. Therefore, it is very likely that <italic><tp:taxon-name><tp:taxon-name-part taxon-name-part-type="genus" reg="Peronia">P.</tp:taxon-name-part> <tp:taxon-name-part taxon-name-part-type="species" reg="setoensis">setoensis</tp:taxon-name-part></tp:taxon-name></italic>, the only one species of <italic><tp:taxon-name><tp:taxon-name-part taxon-name-part-type="genus" reg="Peronia">Peronia</tp:taxon-name-part></tp:taxon-name></italic> slugs with intestinal loops of type V in Japan, is also distributed in Kyushu. It is unclear whether <xref ref-type="bibr" rid="B102">Keferstein’s (1865a</xref>: pl. CII, figs 20*, 20**, pl. CV, figs 1, 2) drawings illustrate the same Nagasaki individual as the one with intestinal loops of type V (<xref ref-type="bibr" rid="B103">Keferstein 1865b</xref>: pl. VI, fig. 16). It cannot be excluded that Keferstein examined several species found in Japan (Fig. <xref ref-type="fig" rid="F8">6</xref>). The Java individual cannot be identified.</p><p>The molecular data presented here indicate that there are four <italic><tp:taxon-name><tp:taxon-name-part taxon-name-part-type="genus" reg="Peronia">Peronia</tp:taxon-name-part></tp:taxon-name></italic> species in Japanese waters, but their geographic ranges need to be explored in better detail (Fig. <xref ref-type="fig" rid="F8">6</xref>). <italic><tp:taxon-name><tp:taxon-name-part taxon-name-part-type="genus" reg="Peronia">Peronia</tp:taxon-name-part> <tp:taxon-name-part taxon-name-part-type="species" reg="setoensis">setoensis</tp:taxon-name-part></tp:taxon-name></italic> is definitely (our DNA sequences) present in southern Honshu (Wakayama Prefecture) and very likely in Kyushu based on <xref ref-type="bibr" rid="B103">Keferstein’s (1865b</xref>: pl. VI, fig. 16) drawing of intestinal loops of type V. <italic><tp:taxon-name><tp:taxon-name-part taxon-name-part-type="genus" reg="Peronia">Peronia</tp:taxon-name-part> <tp:taxon-name-part taxon-name-part-type="species" reg="verruculata">verruculata</tp:taxon-name-part></tp:taxon-name></italic> (unit #1) is definitely (our DNA sequences) present in Wakayama Prefecture (ca. 33°N), southern Honshu, and is thus expected to be present in all Japanese waters south of Wakayama Prefecture. Also, <italic><tp:taxon-name><tp:taxon-name-part taxon-name-part-type="genus" reg="Peronia">Peronia</tp:taxon-name-part> <tp:taxon-name-part taxon-name-part-type="species" reg="verruculata">verruculata</tp:taxon-name-part></tp:taxon-name></italic> is present in Sakurajima, Kyushu (ca. 31°N) and Okinawa (ca. 26°N) based on sequences that <xref ref-type="bibr" rid="B181">Takagi et al. (2019)</xref> recently published (see remarks on <italic><tp:taxon-name><tp:taxon-name-part taxon-name-part-type="genus" reg="Peronia">P.</tp:taxon-name-part> <tp:taxon-name-part taxon-name-part-type="species" reg="verruculata">verruculata</tp:taxon-name-part></tp:taxon-name></italic>). <italic><tp:taxon-name><tp:taxon-name-part taxon-name-part-type="genus" reg="Peronia">Peronia</tp:taxon-name-part> <tp:taxon-name-part taxon-name-part-type="species" reg="peronii">peronii</tp:taxon-name-part></tp:taxon-name></italic> is also present in Okinawa based on <abbrev xmlns:xlink="http://www.w3.org/1999/xlink" xlink:title="c oxidase I region" id="ABBRID0EFQFO" xlink:type="simple">COI</abbrev> sequences that <xref ref-type="bibr" rid="B181">Takagi et al. (2019)</xref> recently published (see remarks on <italic><tp:taxon-name><tp:taxon-name-part taxon-name-part-type="genus" reg="Peronia">P.</tp:taxon-name-part> <tp:taxon-name-part taxon-name-part-type="species" reg="peronii">peronii</tp:taxon-name-part></tp:taxon-name></italic>). And, finally, our new species <italic><tp:taxon-name><tp:taxon-name-part taxon-name-part-type="genus" reg="Peronia">P.</tp:taxon-name-part> <tp:taxon-name-part taxon-name-part-type="species" reg="okinawensis">okinawensis</tp:taxon-name-part></tp:taxon-name></italic> is only known from Okinawa so far.</p><p>Besides <xref ref-type="bibr" rid="B102">Keferstein (1865a</xref>, <xref ref-type="bibr" rid="B103">b</xref>), several authors mentioned onchidiids from Japan but, in most cases, species cannot be identified based on the limited information provided. <xref ref-type="bibr" rid="B172">Stimpson (1855</xref>: 380) described <italic><tp:taxon-name><tp:taxon-name-part taxon-name-part-type="genus" reg="Onchis">Onchis</tp:taxon-name-part> <tp:taxon-name-part taxon-name-part-type="species" reg="fruticosa">fruticosa</tp:taxon-name-part></tp:taxon-name></italic> based on slugs with dorsal gills from Kikaijima (28°30'N), between Kyushu and Okinawa, which could potentially belong to any of the four species present in Japanese waters. As a result, <italic><tp:taxon-name><tp:taxon-name-part taxon-name-part-type="genus" reg="Onchis">Onchis</tp:taxon-name-part> <tp:taxon-name-part taxon-name-part-type="species" reg="fruticosa">fruticosa</tp:taxon-name-part></tp:taxon-name></italic> is regarded as a <italic>nomen dubium</italic> (see general discussion).</p><p><xref ref-type="bibr" rid="B12">Baba (1958)</xref> illustrated onchidiid slugs from three different places: Tokara Islands, just south of Kyushu (ca. 30°N); Amakusa, near Nagasaki, Kyushu (ca. 32°30'N); and Misaki, Osaka, Honshu (ca. 34°N). <xref ref-type="bibr" rid="B12">Baba (1958</xref>: 144) indicates that some specimens of <italic><tp:taxon-name><tp:taxon-name-part taxon-name-part-type="genus" reg="Onchidium">Onchidium</tp:taxon-name-part> <tp:taxon-name-part taxon-name-part-type="species" reg="verruculatum">verruculatum</tp:taxon-name-part></tp:taxon-name></italic> from Tokara Islands were very large (up to 120 mm long), suggesting that <italic><tp:taxon-name><tp:taxon-name-part taxon-name-part-type="genus" reg="Peronia">P.</tp:taxon-name-part> <tp:taxon-name-part taxon-name-part-type="species" reg="peronii">peronii</tp:taxon-name-part></tp:taxon-name></italic> is found there, which would be its northernmost record (see remarks on <italic><tp:taxon-name><tp:taxon-name-part taxon-name-part-type="genus" reg="Peronia">P.</tp:taxon-name-part> <tp:taxon-name-part taxon-name-part-type="species" reg="peronii">peronii</tp:taxon-name-part></tp:taxon-name></italic>). The smaller specimens that <xref ref-type="bibr" rid="B12">Baba (1958</xref>: 144) mentions from Tokara Islands could be a combination of <italic><tp:taxon-name><tp:taxon-name-part taxon-name-part-type="genus" reg="Peronia">P.</tp:taxon-name-part> <tp:taxon-name-part taxon-name-part-type="species" reg="verruculata">verruculata</tp:taxon-name-part></tp:taxon-name></italic> (unit #1) and possibly <italic><tp:taxon-name><tp:taxon-name-part taxon-name-part-type="genus" reg="Peronia">P.</tp:taxon-name-part> <tp:taxon-name-part taxon-name-part-type="species" reg="setoensis">setoensis</tp:taxon-name-part></tp:taxon-name></italic>. The two species which <xref ref-type="bibr" rid="B12">Baba (1958</xref>: 21) seems to distinguish (as <italic><tp:taxon-name><tp:taxon-name-part taxon-name-part-type="genus" reg="Onchidium">Onchidium</tp:taxon-name-part></tp:taxon-name></italic> and <italic><tp:taxon-name><tp:taxon-name-part taxon-name-part-type="genus" reg="Onchidium">Onchidium</tp:taxon-name-part> <tp:taxon-name-part taxon-name-part-type="species" reg="verruculatum">verruculatum</tp:taxon-name-part></tp:taxon-name></italic>) in Misaki, near Osaka, could be <italic><tp:taxon-name><tp:taxon-name-part taxon-name-part-type="genus" reg="Peronia">P.</tp:taxon-name-part> <tp:taxon-name-part taxon-name-part-type="species" reg="verruculata">verruculata</tp:taxon-name-part></tp:taxon-name></italic> (unit #1) and <italic><tp:taxon-name><tp:taxon-name-part taxon-name-part-type="genus" reg="Peronia">P.</tp:taxon-name-part> <tp:taxon-name-part taxon-name-part-type="species" reg="setoensis">setoensis</tp:taxon-name-part></tp:taxon-name></italic>, which, based on our DNA sequences, are sympatric near the Seto Marine Laboratory, which is close to Osaka. And, finally, the slugs crawling on mud in Amakusa, near Nagasaki, are not <italic><tp:taxon-name><tp:taxon-name-part taxon-name-part-type="genus" reg="Peronia">Peronia</tp:taxon-name-part></tp:taxon-name></italic> slugs (<xref ref-type="bibr" rid="B12">Baba 1958</xref>: 51) but most likely belong to <italic><tp:taxon-name><tp:taxon-name-part taxon-name-part-type="genus" reg="Paromoionchis">Paromoionchis</tp:taxon-name-part> <tp:taxon-name-part taxon-name-part-type="species" reg="tumidus">tumidus</tp:taxon-name-part></tp:taxon-name></italic>, a species which is present nearby, in Kumamoto Uki, as the <abbrev xmlns:xlink="http://www.w3.org/1999/xlink" xlink:title="c oxidase I region" id="ABBRID0EQWFO" xlink:type="simple">COI</abbrev> sequences from the slugs of “Group I” in <xref ref-type="bibr" rid="B181">Takagi et al. (2019)</xref> cluster with our sequences of <italic><tp:taxon-name><tp:taxon-name-part taxon-name-part-type="genus" reg="Paromoionchis">P.</tp:taxon-name-part> <tp:taxon-name-part taxon-name-part-type="species" reg="tumidus">tumidus</tp:taxon-name-part></tp:taxon-name></italic> (<xref ref-type="bibr" rid="B55">Dayrat et al. 2019a</xref>).</p><p><xref ref-type="bibr" rid="B101">Katagiri and Katagiri (2007)</xref> distinguished two <italic><tp:taxon-name><tp:taxon-name-part taxon-name-part-type="genus" reg="Peronia">Peronia</tp:taxon-name-part></tp:taxon-name></italic> species (both as <italic><tp:taxon-name><tp:taxon-name-part taxon-name-part-type="genus" reg="Onchidium">Onchidium</tp:taxon-name-part> <tp:taxon-name-part taxon-name-part-type="species" reg="verruculatum">verruculatum</tp:taxon-name-part></tp:taxon-name></italic>) in the waters of the Boso Peninsula (near Sagami Bay, Honshu, ca. 35°N) based on external appearance and development. One species, called Isowamochi, is characterized by planktotrophic development, and the other, called Minneawamochi, by direct development. Most likely, these slugs belong to <italic><tp:taxon-name><tp:taxon-name-part taxon-name-part-type="genus" reg="Peronia">P.</tp:taxon-name-part> <tp:taxon-name-part taxon-name-part-type="species" reg="verruculata">verruculata</tp:taxon-name-part></tp:taxon-name></italic> (unit #1) and <italic><tp:taxon-name><tp:taxon-name-part taxon-name-part-type="genus" reg="Peronia">P.</tp:taxon-name-part> <tp:taxon-name-part taxon-name-part-type="species" reg="setoensis">setoensis</tp:taxon-name-part></tp:taxon-name></italic>, which are the only two <italic><tp:taxon-name><tp:taxon-name-part taxon-name-part-type="genus" reg="Peronia">Peronia</tp:taxon-name-part></tp:taxon-name></italic> species found north of 30N. However, this assumption would have to be confirmed with fresh collections and DNA sequences. <xref ref-type="bibr" rid="B184">Ueshima (2007)</xref> commented that the external distinction between the two species recognized by <xref ref-type="bibr" rid="B101">Katagiri and Katagiri (2007)</xref> is far more subtle and problematic, and he rightly suggested that molecular data could determine the relationships between those two species and <italic><tp:taxon-name><tp:taxon-name-part taxon-name-part-type="genus" reg="Peronia">P.</tp:taxon-name-part> <tp:taxon-name-part taxon-name-part-type="species" reg="verruculata">verruculata</tp:taxon-name-part></tp:taxon-name></italic> (erroneously said to be from the Mediterranean). Note that <xref ref-type="bibr" rid="B184">Ueshima’s (2007)</xref> material, which covered a broad latitudinal range from the Kanagawa Prefecture (near Sagami Bay, ca. 35°N) all the way to Ishigaki Island (Okinawa, ca. 24°N), potentially included slugs from all four <italic><tp:taxon-name><tp:taxon-name-part taxon-name-part-type="genus" reg="Peronia">Peronia</tp:taxon-name-part></tp:taxon-name></italic> species found in Japan.</p></tp:treatment-sec><tp:treatment-sec><!--Section generated to contain objects referenced in tp:taxon-treatment.--><fig id="F8" position="float" orientation="portrait"><object-id xmlns:xlink="http://www.w3.org/1999/xlink" content-type="doi" xlink:type="simple">10.3897/zookeys.972.52853.figure6</object-id><label>Figure 6.</label><caption><p>Geographical distribution of the <italic><tp:taxon-name><tp:taxon-name-part taxon-name-part-type="genus" reg="Peronia">Peronia</tp:taxon-name-part></tp:taxon-name></italic> species <bold>A</bold> distribution of all <italic><tp:taxon-name><tp:taxon-name-part taxon-name-part-type="genus" reg="Peronia">Peronia</tp:taxon-name-part></tp:taxon-name></italic> species except for <italic><tp:taxon-name><tp:taxon-name-part taxon-name-part-type="genus" reg="Peronia">P.</tp:taxon-name-part> <tp:taxon-name-part taxon-name-part-type="species" reg="peronii">peronii</tp:taxon-name-part></tp:taxon-name></italic><bold>B</bold> distribution of <italic><tp:taxon-name><tp:taxon-name-part taxon-name-part-type="genus" reg="Peronia">P.</tp:taxon-name-part> <tp:taxon-name-part taxon-name-part-type="species" reg="peronii">peronii</tp:taxon-name-part></tp:taxon-name></italic>. The colors are the same as those used in Figs <xref ref-type="fig" rid="F2">2</xref>–<xref ref-type="fig" rid="F7">5</xref>. Colored areas correspond to hypothetical geographical ranges based on confirmed records only. Distinct colors are used for each unit of <italic><tp:taxon-name><tp:taxon-name-part taxon-name-part-type="genus" reg="Peronia">P.</tp:taxon-name-part> <tp:taxon-name-part taxon-name-part-type="species" reg="verruculata">verruculata</tp:taxon-name-part></tp:taxon-name></italic>. The distribution of <italic><tp:taxon-name><tp:taxon-name-part taxon-name-part-type="genus" reg="Peronia">P.</tp:taxon-name-part> <tp:taxon-name-part taxon-name-part-type="species" reg="verruculata">verruculata</tp:taxon-name-part></tp:taxon-name></italic> in the Indo-West Pacific is actually continuous. However, because it is unclear which units are present in regions from where we have no fresh material of <italic><tp:taxon-name><tp:taxon-name-part taxon-name-part-type="genus" reg="Peronia">P.</tp:taxon-name-part> <tp:taxon-name-part taxon-name-part-type="species" reg="verruculata">verruculata</tp:taxon-name-part></tp:taxon-name></italic> (red areas), no unit of <italic><tp:taxon-name><tp:taxon-name-part taxon-name-part-type="genus" reg="Peronia">P.</tp:taxon-name-part> <tp:taxon-name-part taxon-name-part-type="species" reg="verruculata">verruculata</tp:taxon-name-part></tp:taxon-name></italic> is shown there. For <italic><tp:taxon-name><tp:taxon-name-part taxon-name-part-type="genus" reg="Peronia">P.</tp:taxon-name-part> <tp:taxon-name-part taxon-name-part-type="species" reg="peronii">peronii</tp:taxon-name-part></tp:taxon-name></italic>, black dots correspond to material identified based on anatomical characters and blue dots correspond to material with DNA sequences. Details on species distribution can be found in each species description.</p></caption><graphic xmlns:xlink="http://www.w3.org/1999/xlink" xlink:href="zookeys-972-001-g008.jpg" position="float" orientation="portrait" xlink:type="simple" id="oo_458306.jpg"><uri content-type="original_file" xlink:type="simple">https://binary.pensoft.net/fig/458306</uri></graphic></fig><fig id="F2" position="float" orientation="portrait"><object-id xmlns:xlink="http://www.w3.org/1999/xlink" content-type="doi" xlink:type="simple">10.3897/zookeys.972.52853.figure2</object-id><label>Figure 2.</label><caption><p>Phylogenetic relationships between <italic><tp:taxon-name><tp:taxon-name-part taxon-name-part-type="genus" reg="Peronia">Peronia</tp:taxon-name-part></tp:taxon-name></italic> species based on concatenated mitochondrial <abbrev xmlns:xlink="http://www.w3.org/1999/xlink" xlink:title="c oxidase I region" id="ABBRID0EQZHK" xlink:type="simple">COI</abbrev> and 16S DNA sequences. Numbers by the branches are the bootstrap values (maximum likelihood analysis) and the posterior probabilities (Bayesian analysis). Only the values &gt; 50% (<abbrev xmlns:xlink="http://www.w3.org/1999/xlink" xlink:title="mitochondrial" id="ABBRID0EUZHK" xlink:type="simple">ML</abbrev>) and &gt; 0.9 (Bayesian) are indicated. Numbers for each individual correspond to unique identifiers for DNA extraction. Information on specimens can be found in the lists of material examined and in Table <xref ref-type="table" rid="T2">2</xref>. The color used for each species or mitochondrial unit is the same as the color used in Figs <xref ref-type="fig" rid="F5">3</xref>–<xref ref-type="fig" rid="F8">6</xref>.</p></caption><graphic xmlns:xlink="http://www.w3.org/1999/xlink" xlink:href="zookeys-972-001-g002.jpg" position="float" orientation="portrait" xlink:type="simple" id="oo_458300.jpg"><uri content-type="original_file" xlink:type="simple">https://binary.pensoft.net/fig/458300</uri></graphic></fig><fig id="F7" position="float" orientation="portrait"><object-id xmlns:xlink="http://www.w3.org/1999/xlink" content-type="doi" xlink:type="simple">10.3897/zookeys.972.52853.figure5</object-id><label>Figure 5.</label><caption><p>Diagram to help visualize the data on pairwise genetic distances between <abbrev xmlns:xlink="http://www.w3.org/1999/xlink" xlink:title="c oxidase I region" id="ABBRID0EMIAM" xlink:type="simple">COI</abbrev> sequences within and between species and mitochondrial units (<italic><tp:taxon-name><tp:taxon-name-part taxon-name-part-type="genus" reg="Peronia">P.</tp:taxon-name-part> <tp:taxon-name-part taxon-name-part-type="species" reg="verruculata">verruculata</tp:taxon-name-part></tp:taxon-name></italic>) in <italic><tp:taxon-name><tp:taxon-name-part taxon-name-part-type="genus" reg="Peronia">Peronia</tp:taxon-name-part></tp:taxon-name></italic> (see Table <xref ref-type="table" rid="T3">3</xref>). Ranges of minimum to maximum distances are indicated (in percentages). For instance, within <italic><tp:taxon-name><tp:taxon-name-part taxon-name-part-type="genus" reg="Peronia">P.</tp:taxon-name-part> <tp:taxon-name-part taxon-name-part-type="species" reg="willani">willani</tp:taxon-name-part></tp:taxon-name></italic>, individual sequences are between 0 and 1.9% divergent; individual sequences between <italic><tp:taxon-name><tp:taxon-name-part taxon-name-part-type="genus" reg="Peronia">P.</tp:taxon-name-part> <tp:taxon-name-part taxon-name-part-type="species" reg="willani">willani</tp:taxon-name-part></tp:taxon-name></italic> and the other species or units are minimally 4.3% and maximally 16.8% divergent. The colors are the same as those used in Figs <xref ref-type="fig" rid="F2">2</xref>–<xref ref-type="fig" rid="F6">4</xref>, <xref ref-type="fig" rid="F8">6</xref>.</p></caption><graphic xmlns:xlink="http://www.w3.org/1999/xlink" xlink:href="zookeys-972-001-g007.jpg" position="float" orientation="portrait" xlink:type="simple" id="oo_458305.jpg"><uri content-type="original_file" xlink:type="simple">https://binary.pensoft.net/fig/458305</uri></graphic></fig><table-wrap id="T5" position="float" orientation="portrait"><label>Table 5.</label><caption><p>Radular formulae in <italic><tp:taxon-name><tp:taxon-name-part taxon-name-part-type="genus" reg="Peronia">Peronia</tp:taxon-name-part></tp:taxon-name></italic> species. Each formula follows the same format: number of rows × number of lateral teeth per left half row - 1 (rachidian tooth) - number of lateral teeth per right half row. Each DNA extraction number corresponds to one individual. The letter H next to an extraction number indicates a holotype.</p></caption><table id="TID0E2RIM" rules="all"><tbody><tr><th rowspan="1" colspan="1">Species</th><th rowspan="1" colspan="1">Radular formula</th><th rowspan="1" colspan="1">Spm length (mm)</th><th rowspan="1" colspan="1">-</th><th rowspan="1" colspan="1">Locality</th><th rowspan="1" colspan="1">DNA extraction number</th></tr><tr><td rowspan="9" colspan="1"><bold><italic><tp:taxon-name><tp:taxon-name-part taxon-name-part-type="genus" reg="Peronia">P.</tp:taxon-name-part> <tp:taxon-name-part taxon-name-part-type="species" reg="verruculata">verruculata</tp:taxon-name-part></tp:taxon-name></italic></bold> (unit #1)</td><td rowspan="1" colspan="1">63 × 70-1-70</td><td rowspan="1" colspan="1">45</td><td rowspan="1" colspan="1"><abbrev xmlns:xlink="http://www.w3.org/1999/xlink" content-type="institution" xlink:title="Universitas Malikussaleh, North Aceh, Sumatra, Indonesia" id="ABBRID0EQCKM" xlink:type="simple">UMIZ</abbrev> 00170</td><td rowspan="1" colspan="1">Sulawesi</td><td rowspan="1" colspan="1">2127</td></tr><tr><td rowspan="1" colspan="1">73 × 92-1-92</td><td rowspan="1" colspan="1">40</td><td rowspan="1" colspan="1"><named-content xmlns:xlink="http://www.w3.org/1999/xlink" content-type="dwc:institutional_code" xlink:type="simple">ITBZC</named-content> IM 00021</td><td rowspan="1" colspan="1">Vietnam</td><td rowspan="1" colspan="1">5621</td></tr><tr><td rowspan="1" colspan="1">56 × 60-1-60</td><td rowspan="1" colspan="1">25</td><td rowspan="1" colspan="1">
                        <named-content xmlns:xlink="http://www.w3.org/1999/xlink" content-type="dwc:institutional_code" xlink:type="simple">MTQ</named-content>
                      </td><td rowspan="1" colspan="1">Queensland</td><td rowspan="1" colspan="1">2622</td></tr><tr><td rowspan="1" colspan="1">74 × 75-1-75</td><td rowspan="1" colspan="1">45</td><td rowspan="1" colspan="1"><abbrev xmlns:xlink="http://www.w3.org/1999/xlink" content-type="institution" xlink:title="Universitas Malikussaleh, North Aceh, Sumatra, Indonesia" id="ABBRID0EYEKM" xlink:type="simple">UMIZ</abbrev> 00166</td><td rowspan="1" colspan="1">Halmahera</td><td rowspan="1" colspan="1">5068</td></tr><tr><td rowspan="1" colspan="1">52 × 57-1-57</td><td rowspan="1" colspan="1">40</td><td rowspan="1" colspan="1"><abbrev xmlns:xlink="http://www.w3.org/1999/xlink" content-type="institution" xlink:title="Universitas Malikussaleh, North Aceh, Sumatra, Indonesia" id="ABBRID0EOFKM" xlink:type="simple">UMIZ</abbrev> 00162</td><td rowspan="1" colspan="1">Ambon</td><td rowspan="1" colspan="1">2729</td></tr><tr><td rowspan="1" colspan="1">60 × 60-1-60</td><td rowspan="1" colspan="1">40</td><td rowspan="1" colspan="1"><abbrev xmlns:xlink="http://www.w3.org/1999/xlink" content-type="institution" xlink:title="Universitas Malikussaleh, North Aceh, Sumatra, Indonesia" id="ABBRID0EEGKM" xlink:type="simple">UMIZ</abbrev> 00168</td><td rowspan="1" colspan="1">Lombok</td><td rowspan="1" colspan="1">2987</td></tr><tr><td rowspan="1" colspan="1">70 × 72-1-72</td><td rowspan="1" colspan="1">50</td><td rowspan="1" colspan="1"><abbrev xmlns:xlink="http://www.w3.org/1999/xlink" content-type="institution" xlink:title="Universitas Malikussaleh, North Aceh, Sumatra, Indonesia" id="ABBRID0E1GKM" xlink:type="simple">UMIZ</abbrev> 00169</td><td rowspan="1" colspan="1">Seram</td><td rowspan="1" colspan="1">2870</td></tr><tr><td rowspan="1" colspan="1">70 × 75-1-75</td><td rowspan="1" colspan="1">35</td><td rowspan="1" colspan="1"><named-content xmlns:xlink="http://www.w3.org/1999/xlink" content-type="dwc:institutional_code" xlink:type="simple">MNHN</named-content>-IM-2013-12010</td><td rowspan="1" colspan="1">Papua New Guinea</td><td rowspan="1" colspan="1">5469</td></tr><tr><td rowspan="1" colspan="1">56 × 56-1-56</td><td rowspan="1" colspan="1">17</td><td rowspan="1" colspan="1"><named-content xmlns:xlink="http://www.w3.org/1999/xlink" content-type="dwc:institutional_code" xlink:type="simple">MNHN</named-content>-IM-2013-62393</td><td rowspan="1" colspan="1">Vanuatu</td><td rowspan="1" colspan="1">5481</td></tr><tr><td rowspan="4" colspan="1"><bold><italic><tp:taxon-name><tp:taxon-name-part taxon-name-part-type="genus" reg="Peronia">P.</tp:taxon-name-part> <tp:taxon-name-part taxon-name-part-type="species" reg="verruculata">verruculata</tp:taxon-name-part></tp:taxon-name></italic></bold> (unit #2)</td><td rowspan="1" colspan="1">70 × 75-1-75</td><td rowspan="1" colspan="1">50</td><td rowspan="1" colspan="1"><abbrev xmlns:xlink="http://www.w3.org/1999/xlink" content-type="institution" xlink:title="Universitas Malikussaleh, North Aceh, Sumatra, Indonesia" id="ABBRID0EUJKM" xlink:type="simple">UMIZ</abbrev> 00178</td><td rowspan="1" colspan="1">Sumatra</td><td rowspan="1" colspan="1">1746</td></tr><tr><td rowspan="1" colspan="1">70 × 78-1-78</td><td rowspan="1" colspan="1">50</td><td rowspan="1" colspan="1"><abbrev xmlns:xlink="http://www.w3.org/1999/xlink" content-type="institution" xlink:title="Universitas Malikussaleh, North Aceh, Sumatra, Indonesia" id="ABBRID0EKKKM" xlink:type="simple">UMIZ</abbrev> 00180</td><td rowspan="1" colspan="1">Sumatra</td><td rowspan="1" colspan="1">1797</td></tr><tr><td rowspan="1" colspan="1">60 × 68-1-68</td><td rowspan="1" colspan="1">45</td><td rowspan="1" colspan="1"><abbrev xmlns:xlink="http://www.w3.org/1999/xlink" content-type="institution" xlink:title="Universitas Malikussaleh, North Aceh, Sumatra, Indonesia" id="ABBRID0EALKM" xlink:type="simple">UMIZ</abbrev> 00180</td><td rowspan="1" colspan="1">Sumatra</td><td rowspan="1" colspan="1">1795</td></tr><tr><td rowspan="1" colspan="1">64 × 70-1-70</td><td rowspan="1" colspan="1">55</td><td rowspan="1" colspan="1"><abbrev xmlns:xlink="http://www.w3.org/1999/xlink" content-type="institution" xlink:title="Universitas Malikussaleh, North Aceh, Sumatra, Indonesia" id="ABBRID0EWLKM" xlink:type="simple">UMIZ</abbrev> 00180</td><td rowspan="1" colspan="1">Sumatra</td><td rowspan="1" colspan="1">1796</td></tr><tr><td rowspan="4" colspan="1"><bold><italic><tp:taxon-name><tp:taxon-name-part taxon-name-part-type="genus" reg="Peronia">P.</tp:taxon-name-part> <tp:taxon-name-part taxon-name-part-type="species" reg="verruculata">verruculata</tp:taxon-name-part></tp:taxon-name></italic></bold> (unit #3)</td><td rowspan="1" colspan="1">68 × 78-1-78</td><td rowspan="1" colspan="1">35</td><td rowspan="1" colspan="1"><named-content xmlns:xlink="http://www.w3.org/1999/xlink" content-type="dwc:institutional_code" xlink:type="simple">USMMC</named-content> 00051</td><td rowspan="1" colspan="1">Peninsular Malaysia</td><td rowspan="1" colspan="1">976</td></tr><tr><td rowspan="1" colspan="1">70 × 92-1-92</td><td rowspan="1" colspan="1">40</td><td rowspan="1" colspan="1"><named-content xmlns:xlink="http://www.w3.org/1999/xlink" content-type="dwc:institutional_code" xlink:type="simple">USMMC</named-content> 00065</td><td rowspan="1" colspan="1">Peninsular Malaysia</td><td rowspan="1" colspan="1">2547</td></tr><tr><td rowspan="1" colspan="1">65 × 85-1-85</td><td rowspan="1" colspan="1">25</td><td rowspan="1" colspan="1"><named-content xmlns:xlink="http://www.w3.org/1999/xlink" content-type="dwc:institutional_code" xlink:type="simple">ZRC</named-content>.MOL.10496</td><td rowspan="1" colspan="1">Singapore</td><td rowspan="1" colspan="1">990</td></tr><tr><td rowspan="1" colspan="1">72 × 86-1-86</td><td rowspan="1" colspan="1">35</td><td rowspan="1" colspan="1"><named-content xmlns:xlink="http://www.w3.org/1999/xlink" content-type="dwc:institutional_code" xlink:type="simple">USMMC</named-content> 00064</td><td rowspan="1" colspan="1">Peninsular Malaysia</td><td rowspan="1" colspan="1">975</td></tr><tr><td rowspan="3" colspan="1"><bold><italic><tp:taxon-name><tp:taxon-name-part taxon-name-part-type="genus" reg="Peronia">P.</tp:taxon-name-part> <tp:taxon-name-part taxon-name-part-type="species" reg="verruculata">verruculata</tp:taxon-name-part></tp:taxon-name></italic></bold> (unit #4)</td><td rowspan="1" colspan="1">73 × 85-1-85</td><td rowspan="1" colspan="1">50</td><td rowspan="1" colspan="1"><named-content xmlns:xlink="http://www.w3.org/1999/xlink" content-type="dwc:institutional_code" xlink:type="simple">MNHN</named-content>-IM-2019-1384</td><td rowspan="1" colspan="1">Pakistan</td><td rowspan="1" colspan="1">6164</td></tr><tr><td rowspan="1" colspan="1">75 × 95-1-95</td><td rowspan="1" colspan="1">50</td><td rowspan="1" colspan="1"><named-content xmlns:xlink="http://www.w3.org/1999/xlink" content-type="dwc:institutional_code" xlink:type="simple">MNHN</named-content>-IM-2019-1385</td><td rowspan="1" colspan="1">Pakistan</td><td rowspan="1" colspan="1">6165</td></tr><tr><td rowspan="1" colspan="1">75 × 92-1-92</td><td rowspan="1" colspan="1">40</td><td rowspan="1" colspan="1"><named-content xmlns:xlink="http://www.w3.org/1999/xlink" content-type="dwc:institutional_code" xlink:type="simple">MNHN</named-content>-IM-2019-1386</td><td rowspan="1" colspan="1">Pakistan</td><td rowspan="1" colspan="1">6166</td></tr><tr><td rowspan="3" colspan="1"><bold><italic><tp:taxon-name><tp:taxon-name-part taxon-name-part-type="genus" reg="Peronia">P.</tp:taxon-name-part> <tp:taxon-name-part taxon-name-part-type="species" reg="verruculata">verruculata</tp:taxon-name-part></tp:taxon-name></italic></bold> (unit #5)</td><td rowspan="1" colspan="1">65 × 75-1-75</td><td rowspan="1" colspan="1">40</td><td rowspan="1" colspan="1"><named-content xmlns:xlink="http://www.w3.org/1999/xlink" content-type="dwc:institutional_code" xlink:type="simple">MNHN</named-content>-IM-2019-1610</td><td rowspan="1" colspan="1">Madagascar</td><td rowspan="1" colspan="1">3231</td></tr><tr><td rowspan="1" colspan="1">55 × 63-1-63</td><td rowspan="1" colspan="1">35</td><td rowspan="1" colspan="1"><named-content xmlns:xlink="http://www.w3.org/1999/xlink" content-type="dwc:institutional_code" xlink:type="simple">MNHN</named-content>-IM-2019-1611</td><td rowspan="1" colspan="1">Madagascar</td><td rowspan="1" colspan="1">3144</td></tr><tr><td rowspan="1" colspan="1">55 × 65-1-65</td><td rowspan="1" colspan="1">25</td><td rowspan="1" colspan="1"><named-content xmlns:xlink="http://www.w3.org/1999/xlink" content-type="dwc:institutional_code" xlink:type="simple">MNHN</named-content>-IM-2013-62398</td><td rowspan="1" colspan="1">Mozambique</td><td rowspan="1" colspan="1">5510</td></tr><tr><td rowspan="4" colspan="1"><bold><italic><tp:taxon-name><tp:taxon-name-part taxon-name-part-type="genus" reg="Peronia">P.</tp:taxon-name-part> <tp:taxon-name-part taxon-name-part-type="species" reg="verruculata">verruculata</tp:taxon-name-part></tp:taxon-name></italic></bold> (Red Sea)</td><td rowspan="1" colspan="1">66 × 86-1-86</td><td rowspan="1" colspan="1">35</td><td rowspan="1" colspan="1"><named-content xmlns:xlink="http://www.w3.org/1999/xlink" content-type="dwc:institutional_code" xlink:type="simple">ZMH</named-content> 27472</td><td rowspan="1" colspan="1">Red Sea</td><td rowspan="1" colspan="1">#1</td></tr><tr><td rowspan="1" colspan="1">80 × 95-1-95</td><td rowspan="1" colspan="1">40</td><td rowspan="1" colspan="1"><named-content xmlns:xlink="http://www.w3.org/1999/xlink" content-type="dwc:institutional_code" xlink:type="simple">ZMH</named-content> 27472</td><td rowspan="1" colspan="1">Red Sea</td><td rowspan="1" colspan="1">#2</td></tr><tr><td rowspan="1" colspan="1">67 × 80-1-80</td><td rowspan="1" colspan="1">35</td><td rowspan="1" colspan="1"><named-content xmlns:xlink="http://www.w3.org/1999/xlink" content-type="dwc:institutional_code" xlink:type="simple">ZMH</named-content> 27472</td><td rowspan="1" colspan="1">Red Sea</td><td rowspan="1" colspan="1">#3</td></tr><tr><td rowspan="1" colspan="1">70 × 80-1-80</td><td rowspan="1" colspan="1">35</td><td rowspan="1" colspan="1"><named-content xmlns:xlink="http://www.w3.org/1999/xlink" content-type="dwc:institutional_code" xlink:type="simple">ZMH</named-content> 27472</td><td rowspan="1" colspan="1">Red Sea</td><td rowspan="1" colspan="1">#4</td></tr><tr><td rowspan="4" colspan="1">
                        <bold><italic><tp:taxon-name><tp:taxon-name-part taxon-name-part-type="genus" reg="Peronia">P.</tp:taxon-name-part> <tp:taxon-name-part taxon-name-part-type="species" reg="madagascariensis">madagascariensis</tp:taxon-name-part></tp:taxon-name></italic></bold>
                      </td><td rowspan="1" colspan="1">85 × 90-1-90</td><td rowspan="1" colspan="1">40</td><td rowspan="1" colspan="1"><named-content xmlns:xlink="http://www.w3.org/1999/xlink" content-type="dwc:institutional_code" xlink:type="simple">MNHN</named-content>-IM-2009-16392</td><td rowspan="1" colspan="1">Madagascar</td><td rowspan="1" colspan="1">5501</td></tr><tr><td rowspan="1" colspan="1">78 × 90-1-90</td><td rowspan="1" colspan="1">40</td><td rowspan="1" colspan="1"><named-content xmlns:xlink="http://www.w3.org/1999/xlink" content-type="dwc:institutional_code" xlink:type="simple">MNHN</named-content>-IM-2009-16412</td><td rowspan="1" colspan="1">Madagascar</td><td rowspan="1" colspan="1">5504</td></tr><tr><td rowspan="1" colspan="1">47 × 50-1-50</td><td rowspan="1" colspan="1">10</td><td rowspan="1" colspan="1"><named-content xmlns:xlink="http://www.w3.org/1999/xlink" content-type="dwc:institutional_code" xlink:type="simple">UF</named-content> 332088</td><td rowspan="1" colspan="1">Oman</td><td rowspan="1" colspan="1">703</td></tr><tr><td rowspan="1" colspan="1">70 × 72-1-72</td><td rowspan="1" colspan="1">35</td><td rowspan="1" colspan="1"><named-content xmlns:xlink="http://www.w3.org/1999/xlink" content-type="dwc:institutional_code" xlink:type="simple">NMSA</named-content> W7547</td><td rowspan="1" colspan="1">South Africa</td><td rowspan="1" colspan="1">5841</td></tr><tr><td rowspan="5" colspan="1">
                        <bold><italic><tp:taxon-name><tp:taxon-name-part taxon-name-part-type="genus" reg="Peronia">P.</tp:taxon-name-part> <tp:taxon-name-part taxon-name-part-type="species" reg="peronii">peronii</tp:taxon-name-part></tp:taxon-name></italic></bold>
                      </td><td rowspan="1" colspan="1">90 × 115-1-115</td><td rowspan="1" colspan="1">110</td><td rowspan="1" colspan="1"><named-content xmlns:xlink="http://www.w3.org/1999/xlink" content-type="dwc:institutional_code" xlink:type="simple">MNHN</named-content>-IM-2019-1606</td><td rowspan="1" colspan="1">Mauritius</td><td rowspan="1" colspan="1">3605</td></tr><tr><td rowspan="1" colspan="1">90 × 105-1-105</td><td rowspan="1" colspan="1">140</td><td rowspan="1" colspan="1"><named-content xmlns:xlink="http://www.w3.org/1999/xlink" content-type="dwc:institutional_code" xlink:type="simple">MNHN</named-content>-IM-2019-1605</td><td rowspan="1" colspan="1">Mauritius</td><td rowspan="1" colspan="1">5872</td></tr><tr><td rowspan="1" colspan="1">95 × 105-1-105</td><td rowspan="1" colspan="1">80</td><td rowspan="1" colspan="1"><named-content xmlns:xlink="http://www.w3.org/1999/xlink" content-type="dwc:institutional_code" xlink:type="simple">MNHN</named-content>-IM-2013-14052</td><td rowspan="1" colspan="1">Papua New Guinea</td><td rowspan="1" colspan="1">5472</td></tr><tr><td rowspan="1" colspan="1">90 × 100-1-100</td><td rowspan="1" colspan="1">70</td><td rowspan="1" colspan="1"><named-content xmlns:xlink="http://www.w3.org/1999/xlink" content-type="dwc:institutional_code" xlink:type="simple">MNHN</named-content>-IM-2013-16260</td><td rowspan="1" colspan="1">Papua New Guinea</td><td rowspan="1" colspan="1">5476</td></tr><tr><td rowspan="1" colspan="1">100 × 110-1-110</td><td rowspan="1" colspan="1">85</td><td rowspan="1" colspan="1"><named-content xmlns:xlink="http://www.w3.org/1999/xlink" content-type="dwc:institutional_code" xlink:type="simple">MNHN</named-content>-IM-2019-1609</td><td rowspan="1" colspan="1">Guam</td><td rowspan="1" colspan="1">5840</td></tr><tr><td rowspan="6" colspan="1">
                        <bold><italic><tp:taxon-name><tp:taxon-name-part taxon-name-part-type="genus" reg="Peronia">P.</tp:taxon-name-part> <tp:taxon-name-part taxon-name-part-type="species" reg="platei">platei</tp:taxon-name-part></tp:taxon-name></italic></bold>
                      </td><td rowspan="1" colspan="1">75 × 75-1-75</td><td rowspan="1" colspan="1">12</td><td rowspan="1" colspan="1"><named-content xmlns:xlink="http://www.w3.org/1999/xlink" content-type="dwc:institutional_code" xlink:type="simple">UF</named-content> 303653</td><td rowspan="1" colspan="1">Hawaii</td><td rowspan="1" colspan="1">706</td></tr><tr><td rowspan="1" colspan="1">65 × 78-1-78</td><td rowspan="1" colspan="1">12</td><td rowspan="1" colspan="1"><named-content xmlns:xlink="http://www.w3.org/1999/xlink" content-type="dwc:institutional_code" xlink:type="simple">UF</named-content> 303653</td><td rowspan="1" colspan="1">Hawaii</td><td rowspan="1" colspan="1">5380</td></tr><tr><td rowspan="1" colspan="1">70 × 90-1-90</td><td rowspan="1" colspan="1">30</td><td rowspan="1" colspan="1"><named-content xmlns:xlink="http://www.w3.org/1999/xlink" content-type="dwc:institutional_code" xlink:type="simple">BPBM</named-content> 284527</td><td rowspan="1" colspan="1">Hawaii</td><td rowspan="1" colspan="1">6160</td></tr><tr><td rowspan="1" colspan="1">70 × 80-1-80</td><td rowspan="1" colspan="1">30</td><td rowspan="1" colspan="1"><named-content xmlns:xlink="http://www.w3.org/1999/xlink" content-type="dwc:institutional_code" xlink:type="simple">BPBM</named-content> 284528</td><td rowspan="1" colspan="1">Hawaii</td><td rowspan="1" colspan="1">6161</td></tr><tr><td rowspan="1" colspan="1">67 × 75-1-75</td><td rowspan="1" colspan="1">14</td><td rowspan="1" colspan="1"><named-content xmlns:xlink="http://www.w3.org/1999/xlink" content-type="dwc:institutional_code" xlink:type="simple">MNHN</named-content>-IM-2013-13762</td><td rowspan="1" colspan="1">Papua New Guinea</td><td rowspan="1" colspan="1">5405</td></tr><tr><td rowspan="1" colspan="1">70 × 72-1-72</td><td rowspan="1" colspan="1">20</td><td rowspan="1" colspan="1"><named-content xmlns:xlink="http://www.w3.org/1999/xlink" content-type="dwc:institutional_code" xlink:type="simple">MNHN</named-content>-IM-2013-13351</td><td rowspan="1" colspan="1">Papua New Guinea</td><td rowspan="1" colspan="1">5412</td></tr><tr><td rowspan="7" colspan="1">
                        <bold><italic><tp:taxon-name><tp:taxon-name-part taxon-name-part-type="genus" reg="Peronia">P.</tp:taxon-name-part> <tp:taxon-name-part taxon-name-part-type="species" reg="sydneyensis">sydneyensis</tp:taxon-name-part></tp:taxon-name></italic></bold>
                      </td><td rowspan="1" colspan="1">56 × 60-1-60</td><td rowspan="1" colspan="1">30</td><td rowspan="1" colspan="1"><named-content xmlns:xlink="http://www.w3.org/1999/xlink" content-type="dwc:institutional_code" xlink:type="simple">AM</named-content> C468916.001</td><td rowspan="1" colspan="1">New South Wales</td><td rowspan="1" colspan="1">1516 H</td></tr><tr><td rowspan="1" colspan="1">51 × 60-1-60</td><td rowspan="1" colspan="1">23</td><td rowspan="1" colspan="1"><named-content xmlns:xlink="http://www.w3.org/1999/xlink" content-type="dwc:institutional_code" xlink:type="simple">AM</named-content> C468915.001</td><td rowspan="1" colspan="1">New South Wales</td><td rowspan="1" colspan="1">1517</td></tr><tr><td rowspan="1" colspan="1">47 × 45-1-45</td><td rowspan="1" colspan="1">6</td><td rowspan="1" colspan="1">
                        <named-content xmlns:xlink="http://www.w3.org/1999/xlink" content-type="dwc:institutional_code" xlink:type="simple">MTQ</named-content>
                      </td><td rowspan="1" colspan="1">Queensland</td><td rowspan="1" colspan="1">2667</td></tr><tr><td rowspan="1" colspan="1">58 × 70-1-70</td><td rowspan="1" colspan="1">50</td><td rowspan="1" colspan="1">
                        <named-content xmlns:xlink="http://www.w3.org/1999/xlink" content-type="dwc:institutional_code" xlink:type="simple">MTQ</named-content>
                      </td><td rowspan="1" colspan="1">Queensland</td><td rowspan="1" colspan="1">2680</td></tr><tr><td rowspan="1" colspan="1">35 × 35-1-35</td><td rowspan="1" colspan="1">12</td><td rowspan="1" colspan="1"><named-content xmlns:xlink="http://www.w3.org/1999/xlink" content-type="dwc:institutional_code" xlink:type="simple">MNHN</named-content>-IM-2019-1594</td><td rowspan="1" colspan="1">New Caledonia</td><td rowspan="1" colspan="1">6189</td></tr><tr><td rowspan="1" colspan="1">55 × 70-1-70</td><td rowspan="1" colspan="1">41</td><td rowspan="1" colspan="1"><named-content xmlns:xlink="http://www.w3.org/1999/xlink" content-type="dwc:institutional_code" xlink:type="simple">MNHN</named-content>-IM-2019-1595</td><td rowspan="1" colspan="1">New Caledonia</td><td rowspan="1" colspan="1">6195</td></tr><tr><td rowspan="1" colspan="1">45 × 46-1-46</td><td rowspan="1" colspan="1">25</td><td rowspan="1" colspan="1"><named-content xmlns:xlink="http://www.w3.org/1999/xlink" content-type="dwc:institutional_code" xlink:type="simple">MNHN</named-content>-IM-2019-1598</td><td rowspan="1" colspan="1">New Caledonia</td><td rowspan="1" colspan="1">6220</td></tr><tr><td rowspan="3" colspan="1">
                        <bold><italic><tp:taxon-name><tp:taxon-name-part taxon-name-part-type="genus" reg="Peronia">P.</tp:taxon-name-part> <tp:taxon-name-part taxon-name-part-type="species" reg="okinawensis">okinawensis</tp:taxon-name-part></tp:taxon-name></italic></bold>
                      </td><td rowspan="1" colspan="1">60 × 60-1-60</td><td rowspan="1" colspan="1">20</td><td rowspan="1" colspan="1"><named-content xmlns:xlink="http://www.w3.org/1999/xlink" content-type="dwc:institutional_code" xlink:type="simple">UF</named-content> 352288</td><td rowspan="1" colspan="1">Okinawa, Japan</td><td rowspan="1" colspan="1">696-2</td></tr><tr><td rowspan="1" colspan="1">60 × 60-1-60</td><td rowspan="1" colspan="1">25</td><td rowspan="1" colspan="1"><named-content xmlns:xlink="http://www.w3.org/1999/xlink" content-type="dwc:institutional_code" xlink:type="simple">UF</named-content> 352288</td><td rowspan="1" colspan="1">Okinawa, Japan</td><td rowspan="1" colspan="1">696-3</td></tr><tr><td rowspan="1" colspan="1">65 × 65-1-65</td><td rowspan="1" colspan="1">27</td><td rowspan="1" colspan="1"><named-content xmlns:xlink="http://www.w3.org/1999/xlink" content-type="dwc:institutional_code" xlink:type="simple">UF</named-content> 352288</td><td rowspan="1" colspan="1">Okinawa, Japan</td><td rowspan="1" colspan="1">696-4 H</td></tr><tr><td rowspan="3" colspan="1">
                        <bold><italic><tp:taxon-name><tp:taxon-name-part taxon-name-part-type="genus" reg="Peronia">P.</tp:taxon-name-part> <tp:taxon-name-part taxon-name-part-type="species" reg="setoensis">setoensis</tp:taxon-name-part></tp:taxon-name></italic></bold>
                      </td><td rowspan="1" colspan="1">50 × 50-1-50</td><td rowspan="1" colspan="1">20</td><td rowspan="1" colspan="1"><named-content xmlns:xlink="http://www.w3.org/1999/xlink" content-type="dwc:institutional_code" xlink:type="simple">NSMT</named-content>-Mo 78985</td><td rowspan="1" colspan="1">Wakayama, Japan</td><td rowspan="1" colspan="1">5383 H</td></tr><tr><td rowspan="1" colspan="1">55 × 55-1-55</td><td rowspan="1" colspan="1">15</td><td rowspan="1" colspan="1"><named-content xmlns:xlink="http://www.w3.org/1999/xlink" content-type="dwc:institutional_code" xlink:type="simple">NSMT</named-content>-Mo 78987</td><td rowspan="1" colspan="1">Wakayama, Japan</td><td rowspan="1" colspan="1">3753</td></tr><tr><td rowspan="1" colspan="1">50 × 50-1-50</td><td rowspan="1" colspan="1">15</td><td rowspan="1" colspan="1"><named-content xmlns:xlink="http://www.w3.org/1999/xlink" content-type="dwc:institutional_code" xlink:type="simple">NSMT</named-content>-Mo 78987</td><td rowspan="1" colspan="1">Wakayama, Japan</td><td rowspan="1" colspan="1">3754</td></tr><tr><td rowspan="6" colspan="1">
                        <bold><italic><tp:taxon-name><tp:taxon-name-part taxon-name-part-type="genus" reg="Peronia">P.</tp:taxon-name-part> <tp:taxon-name-part taxon-name-part-type="species" reg="griffithsi">griffithsi</tp:taxon-name-part></tp:taxon-name></italic></bold>
                      </td><td rowspan="1" colspan="1">50 × 45-1-45</td><td rowspan="1" colspan="1">18</td><td rowspan="1" colspan="1"><abbrev xmlns:xlink="http://www.w3.org/1999/xlink" content-type="institution" xlink:title="Universitas Malikussaleh, North Aceh, Sumatra, Indonesia" id="ABBRID0EMTLM" xlink:type="simple">UMIZ</abbrev> 00177</td><td rowspan="1" colspan="1">Kei</td><td rowspan="1" colspan="1">2934</td></tr><tr><td rowspan="1" colspan="1">50 × 50-1-50</td><td rowspan="1" colspan="1">17</td><td rowspan="1" colspan="1"><abbrev xmlns:xlink="http://www.w3.org/1999/xlink" content-type="institution" xlink:title="Universitas Malikussaleh, North Aceh, Sumatra, Indonesia" id="ABBRID0ECULM" xlink:type="simple">UMIZ</abbrev> 00176</td><td rowspan="1" colspan="1">Kei</td><td rowspan="1" colspan="1">2936</td></tr><tr><td rowspan="1" colspan="1">50 × 45-1-45</td><td rowspan="1" colspan="1">25</td><td rowspan="1" colspan="1"><abbrev xmlns:xlink="http://www.w3.org/1999/xlink" content-type="institution" xlink:title="Universitas Malikussaleh, North Aceh, Sumatra, Indonesia" id="ABBRID0EYULM" xlink:type="simple">UMIZ</abbrev> 00177</td><td rowspan="1" colspan="1">Kei</td><td rowspan="1" colspan="1">3566</td></tr><tr><td rowspan="1" colspan="1">45 × 52-1-52</td><td rowspan="1" colspan="1">20</td><td rowspan="1" colspan="1"><named-content xmlns:xlink="http://www.w3.org/1999/xlink" content-type="dwc:institutional_code" xlink:type="simple">MNHN</named-content>-IM-2019-1608</td><td rowspan="1" colspan="1">Mauritius</td><td rowspan="1" colspan="1">3153</td></tr><tr><td rowspan="1" colspan="1">50 × 52-1-52</td><td rowspan="1" colspan="1">20</td><td rowspan="1" colspan="1"><named-content xmlns:xlink="http://www.w3.org/1999/xlink" content-type="dwc:institutional_code" xlink:type="simple">MNHN</named-content>-IM-2019-1608</td><td rowspan="1" colspan="1">Mauritius</td><td rowspan="1" colspan="1">3156</td></tr><tr><td rowspan="1" colspan="1">50 × 50-1-50</td><td rowspan="1" colspan="1">15</td><td rowspan="1" colspan="1"><named-content xmlns:xlink="http://www.w3.org/1999/xlink" content-type="dwc:institutional_code" xlink:type="simple">MNHN</named-content>-IM-2000-35265</td><td rowspan="1" colspan="1">Mauritius</td><td rowspan="1" colspan="1">3157 H</td></tr><tr><td rowspan="4" colspan="1">
                        <bold><italic><tp:taxon-name><tp:taxon-name-part taxon-name-part-type="genus" reg="Peronia">P.</tp:taxon-name-part> <tp:taxon-name-part taxon-name-part-type="species" reg="willani">willani</tp:taxon-name-part></tp:taxon-name></italic></bold>
                      </td><td rowspan="1" colspan="1">58 × 80-1-80</td><td rowspan="1" colspan="1">50</td><td rowspan="1" colspan="1"><named-content xmlns:xlink="http://www.w3.org/1999/xlink" content-type="dwc:institutional_code" xlink:type="simple">NTM</named-content> P.57625</td><td rowspan="1" colspan="1">Northern Territory</td><td rowspan="1" colspan="1">1628 H</td></tr><tr><td rowspan="1" colspan="1">53 × 60-1-60</td><td rowspan="1" colspan="1">40</td><td rowspan="1" colspan="1"><named-content xmlns:xlink="http://www.w3.org/1999/xlink" content-type="dwc:institutional_code" xlink:type="simple">NTM</named-content> P.57627</td><td rowspan="1" colspan="1">Northern Territory</td><td rowspan="1" colspan="1">1668</td></tr><tr><td rowspan="1" colspan="1">65 × 80-1-80</td><td rowspan="1" colspan="1">60</td><td rowspan="1" colspan="1"><named-content xmlns:xlink="http://www.w3.org/1999/xlink" content-type="dwc:institutional_code" xlink:type="simple">NTM</named-content> P.57627</td><td rowspan="1" colspan="1">Northern Territory</td><td rowspan="1" colspan="1">1626</td></tr><tr><td rowspan="1" colspan="1">70 × 90-1-90</td><td rowspan="1" colspan="1">65</td><td rowspan="1" colspan="1"><named-content xmlns:xlink="http://www.w3.org/1999/xlink" content-type="dwc:institutional_code" xlink:type="simple">NTM</named-content> P.57626</td><td rowspan="1" colspan="1">Northern Territory</td><td rowspan="1" colspan="1">1620</td></tr></tbody></table></table-wrap><table-wrap id="T4" position="float" orientation="portrait"><label>Table 4.</label><caption><p>Summary of traits that can help identify <italic><tp:taxon-name><tp:taxon-name-part taxon-name-part-type="genus" reg="Peronia">Peronia</tp:taxon-name-part></tp:taxon-name></italic> species, based exclusively on specimens examined for the present revision. Species are arranged in a phylogenetic order (Figs <xref ref-type="fig" rid="F2">2</xref>–<xref ref-type="fig" rid="F6">4</xref>). Traits are described in detail in species descriptions.</p></caption><table id="TID0E3RHM" rules="all"><tbody><tr><th rowspan="1" colspan="2">Species</th><th rowspan="1" colspan="1">Max. animal length (mm)</th><th rowspan="1" colspan="1">Papillae with dorsal eyes</th><th rowspan="1" colspan="1">Intestinal type (transitional loop orientation)</th><th rowspan="1" colspan="1">Retractor muscle insertion (near heart or end of visceral cavity)</th><th rowspan="1" colspan="1">Muscular sac length (mm)</th><th rowspan="1" colspan="1">Accessory penial gland spine length (mm)</th><th rowspan="1" colspan="1">Accessory penial gland spine diameter base (μm)</th><th rowspan="1" colspan="1">Accessory penial gland spine diameter tip (μm)</th><th rowspan="1" colspan="1">Penis hooks length (μm)</th><th rowspan="1" colspan="1">Distribution</th></tr><tr><td rowspan="1" colspan="2">
                  <italic><tp:taxon-name><tp:taxon-name-part taxon-name-part-type="genus" reg="Peronia">P.</tp:taxon-name-part> <tp:taxon-name-part taxon-name-part-type="species" reg="peronii">peronii</tp:taxon-name-part></tp:taxon-name></italic>
                </td><td rowspan="1" colspan="1">140</td><td rowspan="1" colspan="1">15–20</td><td rowspan="1" colspan="1">I (12–3 o’clock)</td><td rowspan="1" colspan="1">heart (exc. vestigial)</td><td rowspan="1" colspan="1">&gt;20</td><td rowspan="1" colspan="1">3.0–5.0</td><td rowspan="1" colspan="1">400–500</td><td rowspan="1" colspan="1">160–200</td><td rowspan="1" colspan="1">&lt;50</td><td rowspan="1" colspan="1">Indo-West Pacific (Zanzibar to Okinawa and Tonga)</td></tr><tr><td rowspan="1" colspan="2">
                  <italic><tp:taxon-name><tp:taxon-name-part taxon-name-part-type="genus" reg="Peronia">P.</tp:taxon-name-part> <tp:taxon-name-part taxon-name-part-type="species" reg="okinawensis">okinawensis</tp:taxon-name-part></tp:taxon-name></italic>
                </td><td rowspan="1" colspan="1">27</td><td rowspan="1" colspan="1">10–15</td><td rowspan="1" colspan="1">I (12–3 o’clock)</td><td rowspan="1" colspan="1">heart</td><td rowspan="1" colspan="1">&lt;15</td><td rowspan="1" colspan="1">1.8–2.3</td><td rowspan="1" colspan="1">240–300</td><td rowspan="1" colspan="1">115–150</td><td rowspan="1" colspan="1">&lt;35</td><td rowspan="1" colspan="1">Japan (Okinawa)</td></tr><tr><td rowspan="1" colspan="2">
                  <italic><tp:taxon-name><tp:taxon-name-part taxon-name-part-type="genus" reg="Peronia">P.</tp:taxon-name-part> <tp:taxon-name-part taxon-name-part-type="species" reg="madagascariensis">madagascariensis</tp:taxon-name-part></tp:taxon-name></italic>
                </td><td rowspan="1" colspan="1">80</td><td rowspan="1" colspan="1">12–18</td><td rowspan="1" colspan="1">V</td><td rowspan="1" colspan="1">end of VC</td><td rowspan="1" colspan="1">&lt;15</td><td rowspan="1" colspan="1">2–2.4</td><td rowspan="1" colspan="1">200–230</td><td rowspan="1" colspan="1">70–80</td><td rowspan="1" colspan="1">&lt;100</td><td rowspan="1" colspan="1">Western Indian Ocean</td></tr><tr><td rowspan="1" colspan="2">
                  <italic><tp:taxon-name><tp:taxon-name-part taxon-name-part-type="genus" reg="Peronia">P.</tp:taxon-name-part> <tp:taxon-name-part taxon-name-part-type="species" reg="platei">platei</tp:taxon-name-part></tp:taxon-name></italic>
                </td><td rowspan="1" colspan="1">30</td><td rowspan="1" colspan="1">7–10</td><td rowspan="1" colspan="1">V</td><td rowspan="1" colspan="1">end of VC</td><td rowspan="1" colspan="1">&lt;5</td><td rowspan="1" colspan="1">0.7–1.0</td><td rowspan="1" colspan="1">65–100</td><td rowspan="1" colspan="1">20–30</td><td rowspan="1" colspan="1">&lt;60</td><td rowspan="1" colspan="1">Western Pacific (PNG to Hawaii &amp; French Polynesia)</td></tr><tr><td rowspan="1" colspan="2">
                  <italic><tp:taxon-name><tp:taxon-name-part taxon-name-part-type="genus" reg="Peronia">P.</tp:taxon-name-part> <tp:taxon-name-part taxon-name-part-type="species" reg="setoensis">setoensis</tp:taxon-name-part></tp:taxon-name></italic>
                </td><td rowspan="1" colspan="1">20</td><td rowspan="1" colspan="1">8–12</td><td rowspan="1" colspan="1">V</td><td rowspan="1" colspan="1">end of VC</td><td rowspan="1" colspan="1">&lt;5</td><td rowspan="1" colspan="1">0.9–1.2</td><td rowspan="1" colspan="1">80–85</td><td rowspan="1" colspan="1">15–25</td><td rowspan="1" colspan="1">&lt;25</td><td rowspan="1" colspan="1">Japan (Wakayama)</td></tr><tr><td rowspan="1" colspan="2">
                  <italic><tp:taxon-name><tp:taxon-name-part taxon-name-part-type="genus" reg="Peronia">P.</tp:taxon-name-part> <tp:taxon-name-part taxon-name-part-type="species" reg="griffithsi">griffithsi</tp:taxon-name-part></tp:taxon-name></italic>
                </td><td rowspan="1" colspan="1">25</td><td rowspan="1" colspan="1">6–10</td><td rowspan="1" colspan="1">V</td><td rowspan="1" colspan="1">end of VC (exc. heart)</td><td rowspan="1" colspan="1">&lt;5</td><td rowspan="1" colspan="1">0.50–0.62</td><td rowspan="1" colspan="1">60–65</td><td rowspan="1" colspan="1">15–20</td><td rowspan="1" colspan="1">&lt;25</td><td rowspan="1" colspan="1">Indo-West Pacific (Mauritius to Kei Islands &amp; New Ireland)</td></tr><tr><td rowspan="1" colspan="2">
                  <italic><tp:taxon-name><tp:taxon-name-part taxon-name-part-type="genus" reg="Peronia">P.</tp:taxon-name-part> <tp:taxon-name-part taxon-name-part-type="species" reg="sydneyensis">sydneyensis</tp:taxon-name-part></tp:taxon-name></italic>
                </td><td rowspan="1" colspan="1">50</td><td rowspan="1" colspan="1">8–16</td><td rowspan="1" colspan="1">I (3–6 o’clock)</td><td rowspan="1" colspan="1">end of VC</td><td rowspan="1" colspan="1">&lt;10</td><td rowspan="1" colspan="1">0.6–1.0</td><td rowspan="1" colspan="1">90–100</td><td rowspan="1" colspan="1">20–50</td><td rowspan="1" colspan="1">&lt;30</td><td rowspan="1" colspan="1">Queensland, New South Wales &amp; New Caledonia</td></tr><tr><td rowspan="1" colspan="2">
                  <italic><tp:taxon-name><tp:taxon-name-part taxon-name-part-type="genus" reg="Peronia">P.</tp:taxon-name-part> <tp:taxon-name-part taxon-name-part-type="species" reg="willani">willani</tp:taxon-name-part></tp:taxon-name></italic>
                </td><td rowspan="1" colspan="1">65</td><td rowspan="1" colspan="1">10–25</td><td rowspan="1" colspan="1">I (3–6 o’clock)</td><td rowspan="1" colspan="1">end of VC</td><td rowspan="1" colspan="1">&lt;25</td><td rowspan="1" colspan="1">1.5–1.9</td><td rowspan="1" colspan="1">240–250</td><td rowspan="1" colspan="1">80–100</td><td rowspan="1" colspan="1">&lt;37</td><td rowspan="1" colspan="1">Northern Territory</td></tr><tr><td rowspan="6" colspan="1">
                  <italic><tp:taxon-name><tp:taxon-name-part taxon-name-part-type="genus" reg="Peronia">P.</tp:taxon-name-part> <tp:taxon-name-part taxon-name-part-type="species" reg="verruculata">verruculata</tp:taxon-name-part></tp:taxon-name></italic>
                </td><td rowspan="1" colspan="1">#1</td><td rowspan="1" colspan="1">60 (exc. 73)</td><td rowspan="1" colspan="1">10–22</td><td rowspan="6" colspan="1">I (3–6 o’clock)</td><td rowspan="6" colspan="1">end of VC</td><td rowspan="1" colspan="1">&lt;15</td><td rowspan="1" colspan="1">1.4–2.0</td><td rowspan="1" colspan="1">100–270</td><td rowspan="1" colspan="1">35–50</td><td rowspan="2" colspan="1">&lt;50</td><td rowspan="1" colspan="1">Singapore to eastern Australia, New Caledonia &amp; Japan</td></tr><tr><td rowspan="1" colspan="1">#2</td><td rowspan="1" colspan="1">55</td><td rowspan="1" colspan="1">14–22</td><td rowspan="4" colspan="1">&lt;10</td><td rowspan="1" colspan="1">1.4–1.7</td><td rowspan="1" colspan="1">140–160</td><td rowspan="1" colspan="1">30–35</td><td rowspan="1" colspan="1">Sumatra &amp; Andaman</td></tr><tr><td rowspan="1" colspan="1">#3</td><td rowspan="1" colspan="1">40</td><td rowspan="2" colspan="1">10–18</td><td rowspan="1" colspan="1">1.8–2.2</td><td rowspan="1" colspan="1">200–270</td><td rowspan="1" colspan="1">40–80</td><td rowspan="2" colspan="1">&lt;60</td><td rowspan="1" colspan="1">Malaysia &amp; Singapore</td></tr><tr><td rowspan="1" colspan="1">#4</td><td rowspan="1" colspan="1">60</td><td rowspan="1" colspan="1">(1.3) 2.2–2.8</td><td rowspan="1" colspan="1">200</td><td rowspan="1" colspan="1">50</td><td rowspan="1" colspan="1">Western India, Pakistan &amp; Persian Gulf</td></tr><tr><td rowspan="1" colspan="1">#5</td><td rowspan="1" colspan="1">50</td><td rowspan="1" colspan="1">10–20</td><td rowspan="1" colspan="1">1.8–2.0</td><td rowspan="1" colspan="1">150–180</td><td rowspan="1" colspan="1">45–50</td><td rowspan="2" colspan="1">&lt;55</td><td rowspan="1" colspan="1">Mozambique &amp; Madagascar</td></tr><tr><td rowspan="1" colspan="1">#6</td><td rowspan="1" colspan="1">40</td><td rowspan="1" colspan="1">10–18</td><td rowspan="1" colspan="1">&lt;15</td><td rowspan="1" colspan="1">2.0–2.4</td><td rowspan="1" colspan="1">140–200</td><td rowspan="1" colspan="1">55–60</td><td rowspan="1" colspan="1">Red Sea</td></tr></tbody></table></table-wrap><fig id="F6" position="float" orientation="portrait"><object-id xmlns:xlink="http://www.w3.org/1999/xlink" content-type="doi" xlink:type="simple">10.3897/zookeys.972.52853.figure4</object-id><label>Figure 4.</label><caption><p>Maximum parsimony consensus tree within <italic><tp:taxon-name><tp:taxon-name-part taxon-name-part-type="genus" reg="Peronia">Peronia</tp:taxon-name-part></tp:taxon-name></italic> based on concatenated nuclear ITS2 and 28S sequences. Numbers by the branches are the bootstrap values. Only the values &gt; 50% are indicated. Numbers for each individual correspond to unique identifiers for DNA extraction. Information on specimens can be found in the lists of material examined and in Table <xref ref-type="table" rid="T2">2</xref>. The color used for each species or mitochondrial unit is the same as the color used in Figs <xref ref-type="fig" rid="F2">2</xref>, <xref ref-type="fig" rid="F5">3</xref>, <xref ref-type="fig" rid="F7">5</xref>, <xref ref-type="fig" rid="F8">6</xref>.</p></caption><graphic xmlns:xlink="http://www.w3.org/1999/xlink" xlink:href="zookeys-972-001-g006.jpg" position="float" orientation="portrait" xlink:type="simple" id="oo_458304.jpg"><uri content-type="original_file" xlink:type="simple">https://binary.pensoft.net/fig/458304</uri></graphic></fig></tp:treatment-sec><ref-list><ref id="B102"><mixed-citation xmlns:xlink="http://www.w3.org/1999/xlink" xlink:type="simple"><person-group><name name-style="western"><surname>Keferstein</surname><given-names>WM</given-names></name></person-group> (<year>1865a</year>) <article-title>Lungenschnecken: <tp:taxon-name><tp:taxon-name-part taxon-name-part-type="infraclass">Pulmonata</tp:taxon-name-part></tp:taxon-name>.</article-title> In: <person-group><name name-style="western"><surname>Bronn</surname><given-names>HG</given-names></name></person-group> (<role>Ed.</role>) <issue-title>Klassen und Ordnungen der Weichthiere (Malacozoa), wissenschaftlich dargestellt in Wort &amp; Bild.</issue-title><source>Bd. 3(2). Winter, Leipzig &amp; Heidelberg</source>, <fpage>1160</fpage>–<lpage>1306</lpage>. [95–109 pls; for a collation see Coan (1965)] <ext-link xlink:type="simple" ext-link-type="uri" xlink:href="https://www.biodiversitylibrary.org/page/35742549">https://www.biodiversitylibrary.org/page/35742549</ext-link></mixed-citation></ref><ref id="B103"><mixed-citation xmlns:xlink="http://www.w3.org/1999/xlink" xlink:type="simple"><person-group><name name-style="western"><surname>Keferstein</surname><given-names>WM</given-names></name></person-group> (<year>1865b</year>) <article-title>Einige Bemerkungen über die Geschlechtsorgane von <italic><tp:taxon-name><tp:taxon-name-part taxon-name-part-type="genus">Peronia</tp:taxon-name-part> <tp:taxon-name-part taxon-name-part-type="species">verruculata</tp:taxon-name-part></tp:taxon-name></italic> Cuv, (<italic><tp:taxon-name><tp:taxon-name-part taxon-name-part-type="genus">Onchidium</tp:taxon-name-part> <tp:taxon-name-part taxon-name-part-type="species">Peronii</tp:taxon-name-part></tp:taxon-name></italic> Auct.).</article-title><source>Zeitschrift Wissenschaftliche Zoologie</source><volume>15</volume>: <fpage>86</fpage>–<lpage>93</lpage>. [pl. 6] <ext-link xlink:type="simple" ext-link-type="uri" xlink:href="https://www.biodiversitylibrary.org/page/45003821">https://www.biodiversitylibrary.org/page/45003821</ext-link></mixed-citation></ref><ref id="B97"><mixed-citation xmlns:xlink="http://www.w3.org/1999/xlink" xlink:type="simple"><institution xlink:type="simple">ICZN</institution> (<year>1999</year>) International code of zoological nomenclature. Fourth Edition. London: The International Trust for Zoological Nomenclature, 306 pp.</mixed-citation></ref><ref id="B92"><mixed-citation xmlns:xlink="http://www.w3.org/1999/xlink" xlink:type="simple"><person-group><name name-style="western"><surname>Hoffmann</surname><given-names>H</given-names></name></person-group> (<year>1928</year>) <article-title>Zur Kenntnis der Oncidiiden.</article-title><source>Zoologische Jahrbücher</source><volume>55</volume>: <fpage>29</fpage>–<lpage>118</lpage>. [pls 2–4]</mixed-citation></ref><ref id="B181"><mixed-citation xmlns:xlink="http://www.w3.org/1999/xlink" xlink:type="simple"><person-group><name name-style="western"><surname>Takagi</surname><given-names>M</given-names></name><name name-style="western"><surname>Takao</surname><given-names>Y</given-names></name><name name-style="western"><surname>Mizuno</surname><given-names>K</given-names></name><name name-style="western"><surname>Ieyama</surname><given-names>H</given-names></name></person-group> (<year>2019</year>) Genetic diversity of <tp:taxon-name><tp:taxon-name-part taxon-name-part-type="family">Onchidiidae</tp:taxon-name-part></tp:taxon-name> in Japan Fauna Ryukyuana 49: 23–37. <ext-link xlink:type="simple" ext-link-type="uri" xlink:href="http://w3.u-ryukyu.ac.jp/naruse/lab/2019E_files/49-3_Takagi_etal.pdf">http://w3.u-ryukyu.ac.jp/naruse/lab/2019E_files/49-3_Takagi_etal.pdf</ext-link></mixed-citation></ref><ref id="B172"><mixed-citation xmlns:xlink="http://www.w3.org/1999/xlink" xlink:type="simple"><person-group><name name-style="western"><surname>Stimpson</surname><given-names>W</given-names></name></person-group> (<year>1855</year>) <article-title>Descriptions of some of the new Marine Invertebrata from the Chinese and Japanese Seas.</article-title><source>Proceedings of the Academy of Natural Sciences, Philadelphia</source><volume>7</volume>: <fpage>375</fpage>–<lpage>384</lpage>. <ext-link xlink:type="simple" ext-link-type="doi" xlink:href="10.5962/bhl.title.51444">https://doi.org/10.5962/bhl.title.51444</ext-link></mixed-citation></ref><ref id="B12"><mixed-citation xmlns:xlink="http://www.w3.org/1999/xlink" xlink:type="simple"><person-group><name name-style="western"><surname>Baba</surname><given-names>K</given-names></name></person-group> (<year>1958</year>) Seashore life of Japan [in Japanese]. Hokuryukan, Tokyo, 148 pp. [5 pls] <ext-link xlink:type="simple" ext-link-type="doi" xlink:href="10.2307/2520262">https://doi.org/10.2307/2520262</ext-link></mixed-citation></ref><ref id="B55"><mixed-citation xmlns:xlink="http://www.w3.org/1999/xlink" xlink:type="simple"><person-group><name name-style="western"><surname>Dayrat</surname><given-names>B</given-names></name><name name-style="western"><surname>Goulding</surname><given-names>TC</given-names></name><name name-style="western"><surname>Khalil</surname><given-names>M</given-names></name><name name-style="western"><surname>Apte</surname><given-names>D</given-names></name><name name-style="western"><surname>Bourke</surname><given-names>AJ</given-names></name><name name-style="western"><surname>Comendador</surname><given-names>J</given-names></name><name name-style="western"><surname>Tan</surname><given-names>SH</given-names></name></person-group> (<year>2019a</year>) <article-title>A new genus and three new species of mangrove slugs from the Indo-West Pacific (<tp:taxon-name><tp:taxon-name-part taxon-name-part-type="class">Gastropoda</tp:taxon-name-part></tp:taxon-name>: <tp:taxon-name><tp:taxon-name-part taxon-name-part-type="subclass">Euthyneura</tp:taxon-name-part></tp:taxon-name>: <tp:taxon-name><tp:taxon-name-part taxon-name-part-type="family">Onchidiidae</tp:taxon-name-part></tp:taxon-name>).</article-title><source>European Journal of Taxonomy</source><volume>500</volume>: <fpage>1</fpage>–<lpage>77</lpage>. <ext-link xlink:type="simple" ext-link-type="doi" xlink:href="10.5852/ejt.2019.500">https://doi.org/10.5852/ejt.2019.500</ext-link></mixed-citation></ref><ref id="B101"><mixed-citation xmlns:xlink="http://www.w3.org/1999/xlink" xlink:type="simple"><person-group><name name-style="western"><surname>Katagiri</surname><given-names>N</given-names></name><name name-style="western"><surname>Katagiri</surname><given-names>Y</given-names></name></person-group> (<year>2007</year>) Is <italic><tp:taxon-name><tp:taxon-name-part taxon-name-part-type="genus">Onchidium</tp:taxon-name-part> <tp:taxon-name-part taxon-name-part-type="species">verruculatum</tp:taxon-name-part></tp:taxon-name></italic> (<tp:taxon-name><tp:taxon-name-part taxon-name-part-type="class">Gastropoda</tp:taxon-name-part></tp:taxon-name>: <tp:taxon-name><tp:taxon-name-part taxon-name-part-type="family">Onchidiidae</tp:taxon-name-part></tp:taxon-name>) a complex of two species? Chiribotan 38: 37–42.</mixed-citation></ref><ref id="B184"><mixed-citation xmlns:xlink="http://www.w3.org/1999/xlink" xlink:type="simple"><person-group><name name-style="western"><surname>Ueshima</surname><given-names>R</given-names></name></person-group> (<year>2007</year>) <article-title>Morphology and taxonomy of the Japanese common sea slug, <tp:taxon-name><tp:taxon-name-part taxon-name-part-type="genus">Peronia</tp:taxon-name-part></tp:taxon-name> sp. cf. <tp:taxon-name><tp:taxon-name-part taxon-name-part-type="genus"/><tp:taxon-name-part taxon-name-part-type="species">verruculata</tp:taxon-name-part></tp:taxon-name> and related species (<tp:taxon-name><tp:taxon-name-part taxon-name-part-type="class">Gastropoda</tp:taxon-name-part></tp:taxon-name>: <tp:taxon-name><tp:taxon-name-part taxon-name-part-type="family">Onchidiidae</tp:taxon-name-part></tp:taxon-name>).</article-title><source>Chiribotan</source><volume>38</volume>: <fpage>43</fpage>–<lpage>47</lpage>.</mixed-citation></ref></ref-list></tp:taxon-treatment>
