# Supplementary material for: Systematic revision of the genus Peronia Fleming, 1822 (Gastropoda, Euthyneura, Pulmonata, Onchidiidae)
Source: Zookeys. 2020 Oct 1;972:1–224. doi: 10.3897/zookeys.972.52853 (PMC7544732; doi:10.3897/zookeys.972.52853)
Supplement: XML Treatment for Peronia sydneyensis [file zookeys.972.52853-treatment8.xml]

<!DOCTYPE tp:taxon-treatment
  PUBLIC "-//TaxonX//DTD Taxonomic Treatment Publishing DTD v0 20100105//EN" "tax-treatment-NSO.dtd">
<tp:taxon-treatment xmlns:tp="http://www.plazi.org/taxpub"><tp:treatment-meta><kwd-group><label>Taxon classification</label><kwd><named-content xmlns:xlink="http://www.w3.org/1999/xlink" content-type="kingdom">Animalia</named-content></kwd><kwd><named-content xmlns:xlink="http://www.w3.org/1999/xlink" content-type="order">Systellommatophora</named-content></kwd><kwd><named-content xmlns:xlink="http://www.w3.org/1999/xlink" content-type="family">Onchidiidae</named-content></kwd></kwd-group><mixed-citation publication-type="journal"><person-group><name><surname>Dayrat</surname><given-names>Benoît</given-names></name><name><surname>Goulding</surname><given-names>Tricia C.</given-names></name><name><surname>Apte</surname><given-names>Deepak</given-names></name><name><surname>Aslam</surname><given-names>Sadar</given-names></name><name><surname>Bourke</surname><given-names>Adam</given-names></name><name><surname>Comendador</surname><given-names>Joseph</given-names></name><name><surname>Khalil</surname><given-names>Munawar</given-names></name><name><surname>Ngô</surname><given-names>Xuân Quảng</given-names></name><name><surname>Tan</surname><given-names>Siong Kiat</given-names></name><name><surname>Tan</surname><given-names>Shau Hwai</given-names></name></person-group><article-title>Systematic revision of the genus <italic><tp:taxon-name><tp:taxon-name-part taxon-name-part-type="genus" reg="Peronia">Peronia</tp:taxon-name-part></tp:taxon-name></italic> Fleming, 1822 (<tp:taxon-name><tp:taxon-name-part taxon-name-part-type="class">Gastropoda</tp:taxon-name-part></tp:taxon-name>, <tp:taxon-name><tp:taxon-name-part taxon-name-part-type="subclass">Euthyneura</tp:taxon-name-part></tp:taxon-name>, <tp:taxon-name><tp:taxon-name-part taxon-name-part-type="infraclass">Pulmonata</tp:taxon-name-part></tp:taxon-name>, <tp:taxon-name><tp:taxon-name-part taxon-name-part-type="family">Onchidiidae</tp:taxon-name-part></tp:taxon-name>)</article-title><source>Zookeys</source><day>01</day><month>10</month><year>2020</year><volume>972</volume><fpage>1</fpage><lpage>224</lpage><pub-id pub-id-type="doi">10.3897/zookeys.972.52853</pub-id></mixed-citation></tp:treatment-meta><tp:nomenclature><tp:taxon-name>
                <tp:taxon-name-part taxon-name-part-type="genus" reg="Peronia">Peronia</tp:taxon-name-part>
                <tp:taxon-name-part taxon-name-part-type="species" reg="sydneyensis">sydneyensis</tp:taxon-name-part>
                <object-id xmlns:xlink="http://www.w3.org/1999/xlink" content-type="zoobank" xlink:type="simple">http://zoobank.org/7B0A9ED7-421A-4FF0-A7CE-20473AF249C1</object-id>
              </tp:taxon-name><tp:taxon-authority>Dayrat &amp; Goulding</tp:taxon-authority><tp:taxon-status xmlns:xlink="http://www.w3.org/1999/xlink" xlink:type="simple">sp. nov.</tp:taxon-status><xref ref-type="fig" rid="F51">Figs 49</xref><xref ref-type="fig" rid="F52">, 50</xref><xref ref-type="fig" rid="F53">, 51</xref><xref ref-type="fig" rid="F54">, 52</xref><xref ref-type="fig" rid="F55">, 53</xref><xref ref-type="fig" rid="F56">, 54</xref><xref ref-type="fig" rid="F57">, 55</xref><xref ref-type="fig" rid="F58">, 56</xref><xref ref-type="fig" rid="F59">, 57</xref><xref ref-type="fig" rid="F60">, 58</xref></tp:nomenclature><tp:treatment-sec sec-type="type material" id="SECID0E42GO"><title>Type material.</title><p><bold><italic>Holotype</italic>.</bold> Australia • holotype, hereby designated, 30/20 mm [1516 H]; New South Wales, Sydney, Pittwater, Church Point; <named-content xmlns:xlink="http://www.w3.org/1999/xlink" content-type="dwc:verbatimCoordinates" xlink:type="simple"><named-content content-type="geo-json" specific-use="{&#34;type&#34;:&#34;Point&#34;,&#34;coordinates&#34;:[151.289383,-33.651783]}" id="NCID0EL3GO" xlink:type="simple">33°39.107'S, 151°17.363'E</named-content></named-content>; 24 Nov 2011; B Dayrat, R Golding &amp; WF Ponder leg.; st 39, sand, next to a small patch of mangrove, and rocks on sandy beach; <named-content xmlns:xlink="http://www.w3.org/1999/xlink" content-type="dwc:institutional_code" xlink:type="simple">AM</named-content> C.468916.001.</p></tp:treatment-sec><tp:treatment-sec sec-type="material" id="SECID0EY3GO"><title>Additional material examined.</title><p>Australia – <bold>New South Wales</bold> • 1 specimen 23/15 mm [1517]; same collection data as for the holotype; <named-content xmlns:xlink="http://www.w3.org/1999/xlink" content-type="dwc:institutional_code" xlink:type="simple">AM</named-content> C.468915.001. • 1 specimen 16/12 mm [1513]; same collection data as for the holotype; <named-content xmlns:xlink="http://www.w3.org/1999/xlink" content-type="dwc:institutional_code" xlink:type="simple">AM</named-content> C.468912.004. – <bold>Queensland</bold> • 1 specimen 20/17 mm [1539]; Shoalwater Bay, off Canoe Passage between Townshend &amp; Marquis Islands; <named-content xmlns:xlink="http://www.w3.org/1999/xlink" content-type="dwc:verbatimCoordinates" xlink:type="simple"><named-content content-type="geo-json" specific-use="{&#34;type&#34;:&#34;Point&#34;,&#34;coordinates&#34;:[150.459050,-22.303917]}" id="NCID0EV4GO" xlink:type="simple">22°18.235'S, 150°27.543'E</named-content></named-content>; 9 &amp; 10 Sep 2002; I Loch, DL Beechey &amp; AC Miller leg.; st M2002/52, rocky shoal with coarse muddy sand; <named-content xmlns:xlink="http://www.w3.org/1999/xlink" content-type="dwc:institutional_code" xlink:type="simple">AM</named-content> C.459510. • 2 specimens 30/20 [1540] mm and 20/20 mm [734]; Port Clinton, beach SW of Mt Flinders; <named-content xmlns:xlink="http://www.w3.org/1999/xlink" content-type="dwc:verbatimCoordinates" xlink:type="simple"><named-content content-type="geo-json" specific-use="{&#34;type&#34;:&#34;Point&#34;,&#34;coordinates&#34;:[150.759000,-22.546000]}" id="NCID0EF5GO" xlink:type="simple">22°32.76'S, 150°45.54'E</named-content></named-content>; 1 Sep 2002; I Loch, DL Beechey &amp; AC Miller leg.; under and on rocks, sheltered muddy sand shore; <named-content xmlns:xlink="http://www.w3.org/1999/xlink" content-type="dwc:institutional_code" xlink:type="simple">AM</named-content> C.459511. • 1 specimen 50/30 mm [2680]; Mackay, Campwin Beach; <named-content xmlns:xlink="http://www.w3.org/1999/xlink" content-type="dwc:verbatimCoordinates" xlink:type="simple"><named-content content-type="geo-json" specific-use="{&#34;type&#34;:&#34;Point&#34;,&#34;coordinates&#34;:[149.312550,-21.374250]}" id="NCID0EV5GO" xlink:type="simple">21°22.455'S, 149°18.753'E</named-content></named-content>; 5 Jul 2013; TC Goulding and field party leg.; st 121, by boat ramp, mangrove margin with large rocks by creek, <italic><tp:taxon-name><tp:taxon-name-part taxon-name-part-type="genus" reg="Rhizophora">Rhizophora</tp:taxon-name-part></tp:taxon-name></italic> and soft mud; <named-content xmlns:xlink="http://www.w3.org/1999/xlink" content-type="dwc:institutional_code" xlink:type="simple">MTQ</named-content>. • 1 specimen 10/6 mm [2653]; Bowen, Doughty Creek; <named-content xmlns:xlink="http://www.w3.org/1999/xlink" content-type="dwc:verbatimCoordinates" xlink:type="simple"><named-content content-type="geo-json" specific-use="{&#34;type&#34;:&#34;Point&#34;,&#34;coordinates&#34;:[148.239183,-20.022933]}" id="NCID0EM6GO" xlink:type="simple">20°01.376'S, 148°14.351'E</named-content></named-content>; 2 Jul 2013; TC Goulding and field party leg.; st 118, across Doughty’s creek, coarse sandy area; <named-content xmlns:xlink="http://www.w3.org/1999/xlink" content-type="dwc:institutional_code" xlink:type="simple">MTQ</named-content>. • 1 specimen 12/9 mm [2656]; same collection data as for the preceding; <named-content xmlns:xlink="http://www.w3.org/1999/xlink" content-type="dwc:institutional_code" xlink:type="simple">MTQ</named-content>. • 1 specimen 50/30 mm [2661]; Bowen; <named-content xmlns:xlink="http://www.w3.org/1999/xlink" content-type="dwc:verbatimCoordinates" xlink:type="simple"><named-content content-type="geo-json" specific-use="{&#34;type&#34;:&#34;Point&#34;,&#34;coordinates&#34;:[148.237067,-20.024633]}" id="NCID0EEAHO" xlink:type="simple">20°01.478'S, 148°14.224'E</named-content></named-content>; 3 Jul 2013; TC Goulding and field party leg.; st 119, rocks on beach near a <italic><tp:taxon-name><tp:taxon-name-part taxon-name-part-type="genus" reg="Rhizophora">Rhizophora</tp:taxon-name-part></tp:taxon-name></italic> and <italic><tp:taxon-name><tp:taxon-name-part taxon-name-part-type="genus" reg="Avicennia">Avicennia</tp:taxon-name-part></tp:taxon-name></italic> mangrove; <named-content xmlns:xlink="http://www.w3.org/1999/xlink" content-type="dwc:institutional_code" xlink:type="simple">MTQ</named-content>. • 1 specimen 15/10 mm [2662]; same collection data as for the preceding; <named-content xmlns:xlink="http://www.w3.org/1999/xlink" content-type="dwc:institutional_code" xlink:type="simple">MTQ</named-content>. • 1 specimen 15/10 mm [2664]; same collection data as for the preceding; <named-content xmlns:xlink="http://www.w3.org/1999/xlink" content-type="dwc:institutional_code" xlink:type="simple">MTQ</named-content>. • 1 specimen 6/4 mm [2667]; same collection data as for the preceding; <named-content xmlns:xlink="http://www.w3.org/1999/xlink" content-type="dwc:institutional_code" xlink:type="simple">MTQ</named-content>. • 1 specimen 9/6 mm [2646]; Bowen, Doughty Creek; <named-content xmlns:xlink="http://www.w3.org/1999/xlink" content-type="dwc:verbatimCoordinates" xlink:type="simple"><named-content content-type="geo-json" specific-use="{&#34;type&#34;:&#34;Point&#34;,&#34;coordinates&#34;:[148.239083,-20.021067]}" id="NCID0E1BHO" xlink:type="simple">20°01.264'S, 148°14.345'E</named-content></named-content>; 2 Jul 2013; TC Goulding and field party leg.; st 117, narrow <italic><tp:taxon-name><tp:taxon-name-part taxon-name-part-type="genus" reg="Avicennia">Avicennia</tp:taxon-name-part></tp:taxon-name></italic> and <italic><tp:taxon-name><tp:taxon-name-part taxon-name-part-type="genus" reg="Rhizophora">Rhizophora</tp:taxon-name-part></tp:taxon-name></italic> mangrove, by creek, some muddy areas and some very sandy; <named-content xmlns:xlink="http://www.w3.org/1999/xlink" content-type="dwc:institutional_code" xlink:type="simple">MTQ</named-content>.</p><p>New Caledonia • 1 specimen 12/7 mm [6189]; Baie de Taaré; <named-content xmlns:xlink="http://www.w3.org/1999/xlink" content-type="dwc:verbatimCoordinates" xlink:type="simple"><named-content content-type="geo-json" specific-use="{&#34;type&#34;:&#34;Point&#34;,&#34;coordinates&#34;:[167.013467,-22.254767]}" id="NCID0E1CHO" xlink:type="simple">22°15.286'S, 167°00.808'E</named-content></named-content>; 19 Sep 2018; Our Planet Reviewed Koumac 2018 expedition leg.; st KM524, intertidal sandy coral rubble flat in front of mangroves; <named-content xmlns:xlink="http://www.w3.org/1999/xlink" content-type="dwc:institutional_code" xlink:type="simple">MNHN</named-content>-IM-2019-1594. • 1 specimen 41/25 mm [6195]; same collection data as for the preceding; <named-content xmlns:xlink="http://www.w3.org/1999/xlink" content-type="dwc:institutional_code" xlink:type="simple">MNHN</named-content>-IM-2019-1595. • 1 specimen 33/19 mm [6209]; Nouméa, Pointe des Dorades; <named-content xmlns:xlink="http://www.w3.org/1999/xlink" content-type="dwc:verbatimCoordinates" xlink:type="simple"><named-content content-type="geo-json" specific-use="{&#34;type&#34;:&#34;Point&#34;,&#34;coordinates&#34;:[166.432517,-22.191783]}" id="NCID0ESDHO" xlink:type="simple">22°11.507'S, 166°25.951'E</named-content></named-content>; 22 Sep 2018; Our Planet Reviewed Koumac 2018 expedition leg.; st KM530, firm mud amongst muddy rocks and gravel in front of a seaward fringing <tp:taxon-name><tp:taxon-name-part taxon-name-part-type="genus" reg="Rhizophora">Rhizophora</tp:taxon-name-part></tp:taxon-name> forest; <named-content xmlns:xlink="http://www.w3.org/1999/xlink" content-type="dwc:institutional_code" xlink:type="simple">MNHN</named-content>-IM-2019-1596. • 1 specimen 21/12 mm [6213]; Pointe Sauveur, Presqu’île de Ouano; <named-content xmlns:xlink="http://www.w3.org/1999/xlink" content-type="dwc:verbatimCoordinates" xlink:type="simple"><named-content content-type="geo-json" specific-use="{&#34;type&#34;:&#34;Point&#34;,&#34;coordinates&#34;:[165.819917,-21.866767]}" id="NCID0EIEHO" xlink:type="simple">21°52.006'S, 165°49.195'E</named-content></named-content>; 26 Sep 2018; Our Planet Reviewed Koumac 2018 expedition leg.; st KM538, muddy intertidal rocky flat in front of mangroves; <named-content xmlns:xlink="http://www.w3.org/1999/xlink" content-type="dwc:institutional_code" xlink:type="simple">MNHN</named-content>-IM-2019-1597. • 1 specimen 25/11 mm [6220]; Pointe Vidoire, Bourail; <named-content xmlns:xlink="http://www.w3.org/1999/xlink" content-type="dwc:verbatimCoordinates" xlink:type="simple"><named-content content-type="geo-json" specific-use="{&#34;type&#34;:&#34;Point&#34;,&#34;coordinates&#34;:[165.459917,-21.626200]}" id="NCID0EYEHO" xlink:type="simple">21°37.572'S, 165°27.595'E</named-content></named-content>; 27 Sep 2018; Our Planet Reviewed Koumac 2018 expedition leg.; st KM539, landlocked coastal mangrove, small pocket of <italic><tp:taxon-name><tp:taxon-name-part taxon-name-part-type="genus" reg="Rhizophora">Rhizophora</tp:taxon-name-part> <tp:taxon-name-part taxon-name-part-type="species" reg="stylosa">stylosa</tp:taxon-name-part></tp:taxon-name></italic> and <italic><tp:taxon-name><tp:taxon-name-part taxon-name-part-type="genus" reg="Avicennia">Avicennia</tp:taxon-name-part> <tp:taxon-name-part taxon-name-part-type="species" reg="marina">marina</tp:taxon-name-part></tp:taxon-name></italic> with a large brackish pool set behind a stony beach; <named-content xmlns:xlink="http://www.w3.org/1999/xlink" content-type="dwc:institutional_code" xlink:type="simple">MNHN</named-content>-IM-2019-1598. • 1 specimen 26/16 mm [6222]; same collection data as for the preceding; <named-content xmlns:xlink="http://www.w3.org/1999/xlink" content-type="dwc:institutional_code" xlink:type="simple">MNHN</named-content>-IM-2019-1599.</p></tp:treatment-sec><tp:treatment-sec sec-type="distribution" id="SECID0EDGHO"><title>Distribution</title><p>(Fig. <xref ref-type="fig" rid="F8">6</xref>). Southern West Pacific: New South Wales (type locality) and Queensland (up to 20°S), Australia, and New Caledonia.</p></tp:treatment-sec><tp:treatment-sec sec-type="etymology" id="SECID0ENGHO"><title>Etymology.</title><p><italic><tp:taxon-name><tp:taxon-name-part taxon-name-part-type="genus" reg="Peronia">Peronia</tp:taxon-name-part> <tp:taxon-name-part taxon-name-part-type="species" reg="sydneyensis">sydneyensis</tp:taxon-name-part></tp:taxon-name></italic> is named after its type locality in Sydney, New South Wales, Australia: <italic><tp:taxon-name><tp:taxon-name-part taxon-name-part-type="genus" reg="Peronia"/><tp:taxon-name-part taxon-name-part-type="species" reg="sydneyensis">sydneyensis</tp:taxon-name-part></tp:taxon-name></italic> is a latinized adjective that agrees in gender (feminine) with the generic name (<xref ref-type="bibr" rid="B97">ICZN 1999</xref>: Article 31.2).</p></tp:treatment-sec><tp:treatment-sec sec-type="habitat" id="SECID0EMHHO"><title>Habitat</title><p>(Fig. <xref ref-type="fig" rid="F51">49</xref>). Unlike most other <italic><tp:taxon-name><tp:taxon-name-part taxon-name-part-type="genus" reg="Peronia">Peronia</tp:taxon-name-part></tp:taxon-name></italic> species, which are found in the rocky intertidal, <italic><tp:taxon-name><tp:taxon-name-part taxon-name-part-type="genus" reg="Peronia">P.</tp:taxon-name-part> <tp:taxon-name-part taxon-name-part-type="species" reg="sydneyensis">sydneyensis</tp:taxon-name-part></tp:taxon-name></italic> is primarily found on muddy or coarse sand.</p><fig id="F51" position="float" orientation="portrait"><object-id xmlns:xlink="http://www.w3.org/1999/xlink" content-type="doi" xlink:type="simple">10.3897/zookeys.972.52853.figure49</object-id><label>Figure 49.</label><caption><p>Habitats, <italic><tp:taxon-name><tp:taxon-name-part taxon-name-part-type="genus" reg="Peronia">Peronia</tp:taxon-name-part> <tp:taxon-name-part taxon-name-part-type="species" reg="sydneyensis">sydneyensis</tp:taxon-name-part></tp:taxon-name></italic><bold>A</bold> Australia, New South Wales, sand, next to a small patch of mangrove, and rocks on sandy beach (st 39, type locality) <bold>B</bold> Australia, Queensland, <italic><tp:taxon-name><tp:taxon-name-part taxon-name-part-type="genus" reg="Rhizophora">Rhizophora</tp:taxon-name-part></tp:taxon-name></italic>, across Doughty’s creek, coarse sandy area (st 118) <bold>C</bold> Australia, Queensland, <italic><tp:taxon-name><tp:taxon-name-part taxon-name-part-type="genus" reg="Sonneratia">Sonneratia</tp:taxon-name-part></tp:taxon-name></italic>, rocks on beach near a <italic><tp:taxon-name><tp:taxon-name-part taxon-name-part-type="genus" reg="Rhizophora">Rhizophora</tp:taxon-name-part></tp:taxon-name></italic> and <italic><tp:taxon-name><tp:taxon-name-part taxon-name-part-type="genus" reg="Avicennia">Avicennia</tp:taxon-name-part></tp:taxon-name></italic> mangrove (st 119) <bold>D</bold> Australia, Queensland, by boat ramp, mangrove margin with large rocks by creek (st 121) <bold>E</bold> New Caledonia, intertidal sandy coral rubble flat in front of a mangrove (st KM 524) <bold>F</bold> New Caledonia, landlocked coastal mangrove, small pocket of <italic><tp:taxon-name><tp:taxon-name-part taxon-name-part-type="genus" reg="Rhizophora">Rhizophora</tp:taxon-name-part></tp:taxon-name></italic> and <italic><tp:taxon-name><tp:taxon-name-part taxon-name-part-type="genus" reg="Avicennia">Avicennia</tp:taxon-name-part></tp:taxon-name></italic> with a large brackish pool set behind a stony beach (st KM 539) <bold>G</bold> New Caledonia, muddy intertidal rocky flat in front of mangroves (st KM 538).</p></caption><graphic xmlns:xlink="http://www.w3.org/1999/xlink" xlink:href="zookeys-972-001-g051.jpg" position="float" orientation="portrait" xlink:type="simple" id="oo_458349.jpg"><uri content-type="original_file" xlink:type="simple">https://binary.pensoft.net/fig/458349</uri></graphic></fig></tp:treatment-sec><tp:treatment-sec sec-type="Color and morphology of live animals" id="SECID0EYKHO"><title>Color and morphology of live animals</title><p>(Figs <xref ref-type="fig" rid="F52">50</xref>, <xref ref-type="fig" rid="F53">51</xref>). The dorsal notum is greenish brown, light to dark, mottled with darker and lighter areas. The color of the dorsal papillae varies as that of the background itself. The ventral surface (foot and hyponotum) varies from whitish to dark grey, including yellowish, bluish, and greenish, and can change rapidly in any given individual. The ocular tentacles are brown-grey, like the head. The dorsal notum of live animals is covered by dozens of papillae of various sizes. Some papillae bear black dorsal eyes at their tip. The number of papillae with dorsal eyes is variable (from 8 to 16). The largest specimens are 30 mm long (New South Wales), 50 mm long (Queensland), and 41 mm long (New Caledonia).</p><fig id="F52" position="float" orientation="portrait"><object-id xmlns:xlink="http://www.w3.org/1999/xlink" content-type="doi" xlink:type="simple">10.3897/zookeys.972.52853.figure50</object-id><label>Figure 50.</label><caption><p>Live animals, <italic><tp:taxon-name><tp:taxon-name-part taxon-name-part-type="genus" reg="Peronia">Peronia</tp:taxon-name-part> <tp:taxon-name-part taxon-name-part-type="species" reg="sydneyensis">sydneyensis</tp:taxon-name-part></tp:taxon-name></italic><bold>A</bold> holotype, dorsal view, 30 mm long [1516 H], Australia, New South Wales (<named-content xmlns:xlink="http://www.w3.org/1999/xlink" content-type="dwc:institutional_code" xlink:type="simple">AM</named-content> C.468916.001) <bold>B</bold> dorsal view, 15 mm long [2664], Australia, Queensland (<named-content xmlns:xlink="http://www.w3.org/1999/xlink" content-type="dwc:institutional_code" xlink:type="simple">MTQ</named-content>) <bold>C</bold> dorsal view, 9 mm long [2646], Australia, Queensland (<named-content xmlns:xlink="http://www.w3.org/1999/xlink" content-type="dwc:institutional_code" xlink:type="simple">MTQ</named-content>) <bold>D</bold> dorsal view, 50 mm long [2661], Australia, Queensland (<named-content xmlns:xlink="http://www.w3.org/1999/xlink" content-type="dwc:institutional_code" xlink:type="simple">MTQ</named-content>) <bold>E</bold> ventral view, 15 mm long [2662], Australia, Queensland (<named-content xmlns:xlink="http://www.w3.org/1999/xlink" content-type="dwc:institutional_code" xlink:type="simple">MTQ</named-content>) <bold>F</bold> Ventral view, 6 mm long [2667], Australia, Queensland (<named-content xmlns:xlink="http://www.w3.org/1999/xlink" content-type="dwc:institutional_code" xlink:type="simple">MTQ</named-content>) <bold>G</bold> Ventral view, same as <bold>B</bold>.</p></caption><graphic xmlns:xlink="http://www.w3.org/1999/xlink" xlink:href="zookeys-972-001-g052.jpg" position="float" orientation="portrait" xlink:type="simple" id="oo_458350.jpg"><uri content-type="original_file" xlink:type="simple">https://binary.pensoft.net/fig/458350</uri></graphic></fig><fig id="F53" position="float" orientation="portrait"><object-id xmlns:xlink="http://www.w3.org/1999/xlink" content-type="doi" xlink:type="simple">10.3897/zookeys.972.52853.figure51</object-id><label>Figure 51.</label><caption><p>Live animals, <italic><tp:taxon-name><tp:taxon-name-part taxon-name-part-type="genus" reg="Peronia">Peronia</tp:taxon-name-part> <tp:taxon-name-part taxon-name-part-type="species" reg="sydneyensis">sydneyensis</tp:taxon-name-part></tp:taxon-name></italic>, New Caledonia <bold>A</bold> dorsal view, 12 mm long [6189] (<named-content xmlns:xlink="http://www.w3.org/1999/xlink" content-type="dwc:institutional_code" xlink:type="simple">MNHN</named-content>-IM-2019-1594) <bold>B</bold> dorsal view, 41 mm long [6195] (<named-content xmlns:xlink="http://www.w3.org/1999/xlink" content-type="dwc:institutional_code" xlink:type="simple">MNHN</named-content>-IM-2019-1595) <bold>C</bold> dorsal view, 26 mm long [6222] (<named-content xmlns:xlink="http://www.w3.org/1999/xlink" content-type="dwc:institutional_code" xlink:type="simple">MNHN</named-content>-IM-2019-1599) <bold>D</bold> dorsal view, 33 mm long [6209] (<named-content xmlns:xlink="http://www.w3.org/1999/xlink" content-type="dwc:institutional_code" xlink:type="simple">MNHN</named-content>-IM-2019-1596) <bold>E</bold> ventral view, same as <bold>A</bold>; <bold>F</bold> ventral view, same as <bold>B</bold>; <bold>G</bold> ventral view, same as <bold>D</bold>.</p></caption><graphic xmlns:xlink="http://www.w3.org/1999/xlink" xlink:href="zookeys-972-001-g053.jpg" position="float" orientation="portrait" xlink:type="simple" id="oo_458351.jpg"><uri content-type="original_file" xlink:type="simple">https://binary.pensoft.net/fig/458351</uri></graphic></fig></tp:treatment-sec><tp:treatment-sec sec-type="Digestive system" id="SECID0EKQHO"><title>Digestive system</title><p>(Figs <xref ref-type="fig" rid="F54">52</xref>–<xref ref-type="fig" rid="F56">54</xref>). Examples of radular formulae are presented in Table <xref ref-type="table" rid="T5">5</xref>. The median cusp of the rachidian teeth is approximately 40 μm long. The hook of the lateral teeth is approximately 80 μm long. The intestinal loops are of type I, with a transitional loop oriented between 3 and 6 o’clock; exceptionally, the transitional loop is oriented at 2 o’clock.</p><fig id="F54" position="float" orientation="portrait"><object-id xmlns:xlink="http://www.w3.org/1999/xlink" content-type="doi" xlink:type="simple">10.3897/zookeys.972.52853.figure52</object-id><label>Figure 52.</label><caption><p>Digestive system, dorsal view, <italic><tp:taxon-name><tp:taxon-name-part taxon-name-part-type="genus" reg="Peronia">Peronia</tp:taxon-name-part> <tp:taxon-name-part taxon-name-part-type="species" reg="sydneyensis">sydneyensis</tp:taxon-name-part></tp:taxon-name></italic>. The arrow indicates the orientation of the transitional loop <bold>A</bold> holotype, Australia, New South Wales, [1516 H] (<named-content xmlns:xlink="http://www.w3.org/1999/xlink" content-type="dwc:institutional_code" xlink:type="simple">AM</named-content> C.468916.001) <bold>B</bold> Australia, New South Wales, [1517] (<named-content xmlns:xlink="http://www.w3.org/1999/xlink" content-type="dwc:institutional_code" xlink:type="simple">AM</named-content> C.468915.001) <bold>C</bold> Australia, Queensland, [2680] (<named-content xmlns:xlink="http://www.w3.org/1999/xlink" content-type="dwc:institutional_code" xlink:type="simple">MTQ</named-content>) <bold>D</bold> New Caledonia, [6195] (<named-content xmlns:xlink="http://www.w3.org/1999/xlink" content-type="dwc:institutional_code" xlink:type="simple">MNHN</named-content>-IM-2019-1595) <bold>E</bold> New Caledonia, [6209] (<named-content xmlns:xlink="http://www.w3.org/1999/xlink" content-type="dwc:institutional_code" xlink:type="simple">MNHN</named-content>-IM-2019-1596). Scale bars: 4 mm (<bold>A, C</bold>), 3 mm (<bold>B, D, E</bold>). Abbreviations: ddg dorsal digestive gland, i intestine, pdg posterior digestive gland, st stomach.</p></caption><graphic xmlns:xlink="http://www.w3.org/1999/xlink" xlink:href="zookeys-972-001-g054.jpg" position="float" orientation="portrait" xlink:type="simple" id="oo_458352.jpg"><uri content-type="original_file" xlink:type="simple">https://binary.pensoft.net/fig/458352</uri></graphic></fig><fig id="F55" position="float" orientation="portrait"><object-id xmlns:xlink="http://www.w3.org/1999/xlink" content-type="doi" xlink:type="simple">10.3897/zookeys.972.52853.figure53</object-id><label>Figure 53.</label><caption><p>Radula, <italic><tp:taxon-name><tp:taxon-name-part taxon-name-part-type="genus" reg="Peronia">Peronia</tp:taxon-name-part> <tp:taxon-name-part taxon-name-part-type="species" reg="sydneyensis">sydneyensis</tp:taxon-name-part></tp:taxon-name></italic>, Australia, New South Wales <bold>A–D</bold> holotype [1516 H] (<named-content xmlns:xlink="http://www.w3.org/1999/xlink" content-type="dwc:institutional_code" xlink:type="simple">AM</named-content> C.468916.001) <bold>E, F</bold> [1517] (<named-content xmlns:xlink="http://www.w3.org/1999/xlink" content-type="dwc:institutional_code" xlink:type="simple">AM</named-content> C.468915.001) <bold>A</bold> rachidian and innermost lateral teeth <bold>B</bold> lateral teeth <bold>C</bold> lateral teeth <bold>D</bold> lateral and outermost lateral teeth <bold>E</bold> rachidian and innermost lateral teeth <bold>F</bold> rachidian and lateral teeth. Scale bars: 20 μm (<bold>A, C, E</bold>), 50 μm (<bold>D</bold>), 100 μm (<bold>B, F</bold>).</p></caption><graphic xmlns:xlink="http://www.w3.org/1999/xlink" xlink:href="zookeys-972-001-g055.jpg" position="float" orientation="portrait" xlink:type="simple" id="oo_458353.jpg"><uri content-type="original_file" xlink:type="simple">https://binary.pensoft.net/fig/458353</uri></graphic></fig><fig id="F56" position="float" orientation="portrait"><object-id xmlns:xlink="http://www.w3.org/1999/xlink" content-type="doi" xlink:type="simple">10.3897/zookeys.972.52853.figure54</object-id><label>Figure 54.</label><caption><p>Radula, <italic><tp:taxon-name><tp:taxon-name-part taxon-name-part-type="genus" reg="Peronia">Peronia</tp:taxon-name-part> <tp:taxon-name-part taxon-name-part-type="species" reg="sydneyensis">sydneyensis</tp:taxon-name-part></tp:taxon-name></italic><bold>A, B</bold> Australia, Queensland <bold>C–F</bold> New Caledonia <bold>A</bold> lateral teeth, [2680] (<named-content xmlns:xlink="http://www.w3.org/1999/xlink" content-type="dwc:institutional_code" xlink:type="simple">MTQ</named-content>) <bold>B</bold> rachidian and innermost lateral teeth, [2680] (<named-content xmlns:xlink="http://www.w3.org/1999/xlink" content-type="dwc:institutional_code" xlink:type="simple">MTQ</named-content>) <bold>C</bold> rachidian and innermost lateral teeth, [6189] (<named-content xmlns:xlink="http://www.w3.org/1999/xlink" content-type="dwc:institutional_code" xlink:type="simple">MNHN</named-content>-IM-2019-1594) <bold>D</bold> lateral and outermost lateral teeth, [6189] (<named-content xmlns:xlink="http://www.w3.org/1999/xlink" content-type="dwc:institutional_code" xlink:type="simple">MNHN</named-content>-IM-2019-1594) <bold>E</bold> lateral teeth, [6195] (<named-content xmlns:xlink="http://www.w3.org/1999/xlink" content-type="dwc:institutional_code" xlink:type="simple">MNHN</named-content>-IM-2019-1595) <bold>F</bold> lateral teeth, [6220] (<named-content xmlns:xlink="http://www.w3.org/1999/xlink" content-type="dwc:institutional_code" xlink:type="simple">MNHN</named-content>-IM-2019-1598). Scale bars: 100 μm (<bold>A</bold>), 20 μm (<bold>B–D</bold>), 40 μm (<bold>E</bold>), 10 μm (<bold>F</bold>).</p></caption><graphic xmlns:xlink="http://www.w3.org/1999/xlink" xlink:href="zookeys-972-001-g056.jpg" position="float" orientation="portrait" xlink:type="simple" id="oo_458354.jpg"><uri content-type="original_file" xlink:type="simple">https://binary.pensoft.net/fig/458354</uri></graphic></fig></tp:treatment-sec><tp:treatment-sec sec-type="Reproductive system" id="SECID0EIYHO"><title>Reproductive system</title><p>(Figs <xref ref-type="fig" rid="F57">55</xref>–<xref ref-type="fig" rid="F60">58</xref>). In the anterior (male) parts, the muscular sac of the accessory penial gland is less than 10 mm long. The hollow spine of the accessory penial gland is narrow, elongated, and straight or slightly curved, and its shape (including at its tip) varies between individuals. Its length ranges from 0.6 mm ([2680] <named-content xmlns:xlink="http://www.w3.org/1999/xlink" content-type="dwc:institutional_code" xlink:type="simple">MTQ</named-content>) to 1 mm ([2661] <named-content xmlns:xlink="http://www.w3.org/1999/xlink" content-type="dwc:institutional_code" xlink:type="simple">MTQ</named-content>). Its diameter at the conical base ranges from 90 to 100 μm. Its diameter at the tip measures 20–50 μm. The retractor muscle is shorter or longer than the penial sheath and inserts near the heart. Inside the penial sheath, the penis is a narrow, elongated, soft, hollow tube. Its distal end bears conical hooks which are less than 30 μm long.</p><fig id="F57" position="float" orientation="portrait"><object-id xmlns:xlink="http://www.w3.org/1999/xlink" content-type="doi" xlink:type="simple">10.3897/zookeys.972.52853.figure55</object-id><label>Figure 55.</label><caption><p>Posterior, hermaphroditic (female) reproductive system, <italic><tp:taxon-name><tp:taxon-name-part taxon-name-part-type="genus" reg="Peronia">Peronia</tp:taxon-name-part> <tp:taxon-name-part taxon-name-part-type="species" reg="sydneyensis">sydneyensis</tp:taxon-name-part></tp:taxon-name></italic><bold>A</bold> holotype, Australia, New South Wales, [1516 H] (<named-content xmlns:xlink="http://www.w3.org/1999/xlink" content-type="dwc:institutional_code" xlink:type="simple">AM</named-content> C.468916.001) <bold>B</bold> New Caledonia, [6195] (<named-content xmlns:xlink="http://www.w3.org/1999/xlink" content-type="dwc:institutional_code" xlink:type="simple">MNHN</named-content>-IM-2019-1595). Scale bars: 2 mm (<bold>A, B</bold>). Abbreviations: dd deferent duct, fgm female gland mass, hg hermaphroditic gland, ov oviduct, rs receptaculum seminis, sp spermatheca</p></caption><graphic xmlns:xlink="http://www.w3.org/1999/xlink" xlink:href="zookeys-972-001-g057.jpg" position="float" orientation="portrait" xlink:type="simple" id="oo_458355.jpg"><uri content-type="original_file" xlink:type="simple">https://binary.pensoft.net/fig/458355</uri></graphic></fig><fig id="F58" position="float" orientation="portrait"><object-id xmlns:xlink="http://www.w3.org/1999/xlink" content-type="doi" xlink:type="simple">10.3897/zookeys.972.52853.figure56</object-id><label>Figure 56.</label><caption><p>Anterior, male, copulatory apparatus, <italic><tp:taxon-name><tp:taxon-name-part taxon-name-part-type="genus" reg="Peronia">Peronia</tp:taxon-name-part> <tp:taxon-name-part taxon-name-part-type="species" reg="sydneyensis">sydneyensis</tp:taxon-name-part></tp:taxon-name></italic><bold>A</bold> holotype, Australia, New South Wales, [1516 H] (<named-content xmlns:xlink="http://www.w3.org/1999/xlink" content-type="dwc:institutional_code" xlink:type="simple">AM</named-content> C.468916.001) <bold>B</bold> New Caledonia, [6195] (<named-content xmlns:xlink="http://www.w3.org/1999/xlink" content-type="dwc:institutional_code" xlink:type="simple">MNHN</named-content>-IM-2019-1595). Scale bars: 3 mm (<bold>A, B</bold>). Abbreviations: ag accessory penial gland, dd deferent duct, ms muscular sac, ps penial sheath, rm retractor muscle, v vestibule.</p></caption><graphic xmlns:xlink="http://www.w3.org/1999/xlink" xlink:href="zookeys-972-001-g058.jpg" position="float" orientation="portrait" xlink:type="simple" id="oo_458356.jpg"><uri content-type="original_file" xlink:type="simple">https://binary.pensoft.net/fig/458356</uri></graphic></fig></tp:treatment-sec><tp:treatment-sec sec-type="Diagnostic features" id="SECID0EC3HO"><title>Diagnostic features</title><p>(Table <xref ref-type="table" rid="T4">4</xref>). <italic><tp:taxon-name><tp:taxon-name-part taxon-name-part-type="genus" reg="Peronia">Peronia</tp:taxon-name-part> <tp:taxon-name-part taxon-name-part-type="species" reg="sydneyensis">sydneyensis</tp:taxon-name-part></tp:taxon-name></italic> is characterized by unique and distinctive protuberances on the spine of the accessory penial gland (Fig. <xref ref-type="fig" rid="F60">58</xref>). These strong protuberances were observed in all individuals. Protuberances can also be observed (as exceptional cases) in other species but they are always much smaller in size (Figs <xref ref-type="fig" rid="F39">37D</xref>, <xref ref-type="fig" rid="F106">104B</xref>, <xref ref-type="fig" rid="F107">105F</xref>). In addition, <italic><tp:taxon-name><tp:taxon-name-part taxon-name-part-type="genus" reg="Peronia">Peronia</tp:taxon-name-part> <tp:taxon-name-part taxon-name-part-type="species" reg="sydneyensis">sydneyensis</tp:taxon-name-part></tp:taxon-name></italic> is characterized by a unique combination of anatomical traits: intestinal loops of type I (with a transitional loop oriented between 3 and 6 o’clock), retractor muscle inserting at the posterior end of the visceral cavity, spine of the accessory penial gland less than 1 mm long. <italic><tp:taxon-name><tp:taxon-name-part taxon-name-part-type="genus" reg="Peronia">Peronia</tp:taxon-name-part> <tp:taxon-name-part taxon-name-part-type="species" reg="sydneyensis">sydneyensis</tp:taxon-name-part></tp:taxon-name></italic> is distinct anatomically from <italic><tp:taxon-name><tp:taxon-name-part taxon-name-part-type="genus" reg="Peronia">P.</tp:taxon-name-part> <tp:taxon-name-part taxon-name-part-type="species" reg="willani">willani</tp:taxon-name-part></tp:taxon-name></italic>, with which it is most closely related (Figs <xref ref-type="fig" rid="F2">2</xref>–<xref ref-type="fig" rid="F6">4</xref>), and from <italic><tp:taxon-name><tp:taxon-name-part taxon-name-part-type="genus" reg="Peronia">P.</tp:taxon-name-part> <tp:taxon-name-part taxon-name-part-type="species" reg="verruculata">verruculata</tp:taxon-name-part></tp:taxon-name></italic>, with which it overlaps geographically in Queensland and New Caledonia (Fig. <xref ref-type="fig" rid="F8">6</xref>).</p></tp:treatment-sec><tp:treatment-sec sec-type="remarks" id="SECID0E65HO"><title>Remarks.</title><p>A new species name is needed because no existing name applies to the species described here. The records of <italic><tp:taxon-name><tp:taxon-name-part taxon-name-part-type="genus" reg="Onchidium">Onchidium</tp:taxon-name-part> <tp:taxon-name-part taxon-name-part-type="species" reg="verruculatum">verruculatum</tp:taxon-name-part></tp:taxon-name></italic> from New South Wales (<xref ref-type="bibr" rid="B26">Bretnall 1919</xref>: 310; <xref ref-type="bibr" rid="B46">Dakin 1947</xref>: 144; <xref ref-type="bibr" rid="B167">Smith and Kershaw 1979</xref>: 92; <xref ref-type="bibr" rid="B93">Hutchings and Recher 1982</xref>: 119; <xref ref-type="bibr" rid="B94">Hyman 1999</xref>) are most likely records of <italic><tp:taxon-name><tp:taxon-name-part taxon-name-part-type="genus" reg="Peronia">Peronia</tp:taxon-name-part> <tp:taxon-name-part taxon-name-part-type="species" reg="sydneyensis">sydneyensis</tp:taxon-name-part></tp:taxon-name></italic>, the only <italic><tp:taxon-name><tp:taxon-name-part taxon-name-part-type="genus" reg="Peronia">Peronia</tp:taxon-name-part></tp:taxon-name></italic> species known in New South Wales based on current data (Fig. <xref ref-type="fig" rid="F8">6</xref>). Some of these records (or even all of them) could be a combination of both <italic><tp:taxon-name><tp:taxon-name-part taxon-name-part-type="genus" reg="Peronia">P.</tp:taxon-name-part> <tp:taxon-name-part taxon-name-part-type="species" reg="sydneyensis">sydneyensis</tp:taxon-name-part></tp:taxon-name></italic> and <italic><tp:taxon-name><tp:taxon-name-part taxon-name-part-type="genus" reg="Peronia">P.</tp:taxon-name-part> <tp:taxon-name-part taxon-name-part-type="species" reg="verruculata">verruculata</tp:taxon-name-part></tp:taxon-name></italic>: the southernmost locality of <italic><tp:taxon-name><tp:taxon-name-part taxon-name-part-type="genus" reg="Peronia">P.</tp:taxon-name-part> <tp:taxon-name-part taxon-name-part-type="species" reg="verruculata">verruculata</tp:taxon-name-part></tp:taxon-name></italic> (unit #1) is in MacKay, Queensland (21°22'S), but given that <italic><tp:taxon-name><tp:taxon-name-part taxon-name-part-type="genus" reg="Peronia">P.</tp:taxon-name-part> <tp:taxon-name-part taxon-name-part-type="species" reg="verruculata">verruculata</tp:taxon-name-part></tp:taxon-name></italic> tolerates colder waters in Japan (up to at least 33°40'N), it is possible that it is also present in New South Wales. <italic><tp:taxon-name><tp:taxon-name-part taxon-name-part-type="genus" reg="Peronia">Peronia</tp:taxon-name-part> <tp:taxon-name-part taxon-name-part-type="species" reg="sydneyensis">sydneyensis</tp:taxon-name-part></tp:taxon-name></italic> was collected only in Sydney (33°39'S), but it is not excluded that both species are sympatric as far south as Sydney. Additional fresh material between southern Queensland and New South Wales is needed to determine more precisely the geographic range of each species. Note that the intestinal loops of type II by <xref ref-type="bibr" rid="B94">Hyman (1999</xref>: fig. 7B) illustrate the digestive system of a misidentified individual (most likely <italic><tp:taxon-name><tp:taxon-name-part taxon-name-part-type="genus" reg="Paromoionchis">Paromoionchis</tp:taxon-name-part> <tp:taxon-name-part taxon-name-part-type="species" reg="daemelii">daemelii</tp:taxon-name-part></tp:taxon-name></italic>, easily confused in the field with <italic><tp:taxon-name><tp:taxon-name-part taxon-name-part-type="genus" reg="Peronia">Peronia</tp:taxon-name-part> <tp:taxon-name-part taxon-name-part-type="species" reg="sydneyensis">sydneyensis</tp:taxon-name-part></tp:taxon-name></italic>). Finally, note that the specimen [734] (<named-content xmlns:xlink="http://www.w3.org/1999/xlink" content-type="dwc:institutional_code" xlink:type="simple">AM</named-content> C.459511) was tentatively referred to as <italic><tp:taxon-name><tp:taxon-name-part taxon-name-part-type="genus" reg="Peronia">Peronia</tp:taxon-name-part></tp:taxon-name></italic> sp. 3 by <xref ref-type="bibr" rid="B50">Dayrat et al. (2011)</xref>.</p><fig id="F59" position="float" orientation="portrait"><object-id xmlns:xlink="http://www.w3.org/1999/xlink" content-type="doi" xlink:type="simple">10.3897/zookeys.972.52853.figure57</object-id><label>Figure 57.</label><caption><p>Penis and penial hooks, <italic><tp:taxon-name><tp:taxon-name-part taxon-name-part-type="genus" reg="Peronia">Peronia</tp:taxon-name-part> <tp:taxon-name-part taxon-name-part-type="species" reg="sydneyensi">sydneyensi</tp:taxon-name-part></tp:taxon-name></italic><bold>A</bold> holotype, [1516 H], Australia, New South Wales (<named-content xmlns:xlink="http://www.w3.org/1999/xlink" content-type="dwc:institutional_code" xlink:type="simple">AM</named-content> C.468916.001) <bold>B</bold> same as <bold>A</bold>; <bold>C</bold> [2680], Australia, Queensland (<named-content xmlns:xlink="http://www.w3.org/1999/xlink" content-type="dwc:institutional_code" xlink:type="simple">MTQ</named-content>) <bold>D</bold> same as <bold>C</bold>; <bold>E</bold> [6220], New Caledonia (<named-content xmlns:xlink="http://www.w3.org/1999/xlink" content-type="dwc:institutional_code" xlink:type="simple">MNHN</named-content>-IM-2019-1598) <bold>F</bold> [6195], New Caledonia (<named-content xmlns:xlink="http://www.w3.org/1999/xlink" content-type="dwc:institutional_code" xlink:type="simple">MNHN</named-content>-IM-2019-1595) <bold>G</bold> same as <bold>F</bold>. Scale bars: 100 μm (<bold>A</bold>), 10 μm (<bold>B, G</bold>), 20 μm (<bold>C</bold>), 5 μm (<bold>D</bold>), 80 μm (<bold>E</bold>), 4 μm (<bold>F</bold>).</p></caption><graphic xmlns:xlink="http://www.w3.org/1999/xlink" xlink:href="zookeys-972-001-g059.jpg" position="float" orientation="portrait" xlink:type="simple" id="oo_458357.jpg"><uri content-type="original_file" xlink:type="simple">https://binary.pensoft.net/fig/458357</uri></graphic></fig><fig id="F60" position="float" orientation="portrait"><object-id xmlns:xlink="http://www.w3.org/1999/xlink" content-type="doi" xlink:type="simple">10.3897/zookeys.972.52853.figure58</object-id><label>Figure 58.</label><caption><p>Accessory penial gland spine, <italic><tp:taxon-name><tp:taxon-name-part taxon-name-part-type="genus" reg="Peronia">Peronia</tp:taxon-name-part> <tp:taxon-name-part taxon-name-part-type="species" reg="sydneyensis">sydneyensis</tp:taxon-name-part></tp:taxon-name></italic><bold>A–C, G–I</bold> New Caledonia <bold>D, J</bold> Australia, New South Wales <bold>E, F, K, L</bold> Australia, Queensland <bold>A</bold> [6209] (<named-content xmlns:xlink="http://www.w3.org/1999/xlink" content-type="dwc:institutional_code" xlink:type="simple">MNHN</named-content>-IM-2019-1596) <bold>B</bold> [6213] (<named-content xmlns:xlink="http://www.w3.org/1999/xlink" content-type="dwc:institutional_code" xlink:type="simple">MNHN</named-content>-IM-2019-1597) <bold>C</bold> [6222] (<named-content xmlns:xlink="http://www.w3.org/1999/xlink" content-type="dwc:institutional_code" xlink:type="simple">MNHN</named-content>-IM-2019-1599) <bold>D</bold> holotype, [1516 H] (<named-content xmlns:xlink="http://www.w3.org/1999/xlink" content-type="dwc:institutional_code" xlink:type="simple">AM</named-content> C.468916.001) <bold>E</bold> [2661] (<named-content xmlns:xlink="http://www.w3.org/1999/xlink" content-type="dwc:institutional_code" xlink:type="simple">MTQ</named-content>) <bold>F</bold> [2664] (<named-content xmlns:xlink="http://www.w3.org/1999/xlink" content-type="dwc:institutional_code" xlink:type="simple">MTQ</named-content>) <bold>G</bold> same as <bold>A</bold>; <bold>H</bold> same as <bold>B</bold>; <bold>I</bold> same as <bold>C</bold>; <bold>J</bold> same as <bold>D</bold>; <bold>K</bold> same as <bold>E</bold>; <bold>L</bold> same as <bold>F</bold>. Scale bars: 100 μm (<bold>A–F</bold>), 10 μm (<bold>G–I, K</bold>), 6 μm (<bold>J, L</bold>).</p></caption><graphic xmlns:xlink="http://www.w3.org/1999/xlink" xlink:href="zookeys-972-001-g060.jpg" position="float" orientation="portrait" xlink:type="simple" id="oo_458358.jpg"><uri content-type="original_file" xlink:type="simple">https://binary.pensoft.net/fig/458358</uri></graphic></fig></tp:treatment-sec><tp:treatment-sec><!--Section generated to contain objects referenced in tp:taxon-treatment.--><fig id="F8" position="float" orientation="portrait"><object-id xmlns:xlink="http://www.w3.org/1999/xlink" content-type="doi" xlink:type="simple">10.3897/zookeys.972.52853.figure6</object-id><label>Figure 6.</label><caption><p>Geographical distribution of the <italic><tp:taxon-name><tp:taxon-name-part taxon-name-part-type="genus" reg="Peronia">Peronia</tp:taxon-name-part></tp:taxon-name></italic> species <bold>A</bold> distribution of all <italic><tp:taxon-name><tp:taxon-name-part taxon-name-part-type="genus" reg="Peronia">Peronia</tp:taxon-name-part></tp:taxon-name></italic> species except for <italic><tp:taxon-name><tp:taxon-name-part taxon-name-part-type="genus" reg="Peronia">P.</tp:taxon-name-part> <tp:taxon-name-part taxon-name-part-type="species" reg="peronii">peronii</tp:taxon-name-part></tp:taxon-name></italic><bold>B</bold> distribution of <italic><tp:taxon-name><tp:taxon-name-part taxon-name-part-type="genus" reg="Peronia">P.</tp:taxon-name-part> <tp:taxon-name-part taxon-name-part-type="species" reg="peronii">peronii</tp:taxon-name-part></tp:taxon-name></italic>. The colors are the same as those used in Figs <xref ref-type="fig" rid="F2">2</xref>–<xref ref-type="fig" rid="F7">5</xref>. Colored areas correspond to hypothetical geographical ranges based on confirmed records only. Distinct colors are used for each unit of <italic><tp:taxon-name><tp:taxon-name-part taxon-name-part-type="genus" reg="Peronia">P.</tp:taxon-name-part> <tp:taxon-name-part taxon-name-part-type="species" reg="verruculata">verruculata</tp:taxon-name-part></tp:taxon-name></italic>. The distribution of <italic><tp:taxon-name><tp:taxon-name-part taxon-name-part-type="genus" reg="Peronia">P.</tp:taxon-name-part> <tp:taxon-name-part taxon-name-part-type="species" reg="verruculata">verruculata</tp:taxon-name-part></tp:taxon-name></italic> in the Indo-West Pacific is actually continuous. However, because it is unclear which units are present in regions from where we have no fresh material of <italic><tp:taxon-name><tp:taxon-name-part taxon-name-part-type="genus" reg="Peronia">P.</tp:taxon-name-part> <tp:taxon-name-part taxon-name-part-type="species" reg="verruculata">verruculata</tp:taxon-name-part></tp:taxon-name></italic> (red areas), no unit of <italic><tp:taxon-name><tp:taxon-name-part taxon-name-part-type="genus" reg="Peronia">P.</tp:taxon-name-part> <tp:taxon-name-part taxon-name-part-type="species" reg="verruculata">verruculata</tp:taxon-name-part></tp:taxon-name></italic> is shown there. For <italic><tp:taxon-name><tp:taxon-name-part taxon-name-part-type="genus" reg="Peronia">P.</tp:taxon-name-part> <tp:taxon-name-part taxon-name-part-type="species" reg="peronii">peronii</tp:taxon-name-part></tp:taxon-name></italic>, black dots correspond to material identified based on anatomical characters and blue dots correspond to material with DNA sequences. Details on species distribution can be found in each species description.</p></caption><graphic xmlns:xlink="http://www.w3.org/1999/xlink" xlink:href="zookeys-972-001-g008.jpg" position="float" orientation="portrait" xlink:type="simple" id="oo_458306.jpg"><uri content-type="original_file" xlink:type="simple">https://binary.pensoft.net/fig/458306</uri></graphic></fig><fig id="F2" position="float" orientation="portrait"><object-id xmlns:xlink="http://www.w3.org/1999/xlink" content-type="doi" xlink:type="simple">10.3897/zookeys.972.52853.figure2</object-id><label>Figure 2.</label><caption><p>Phylogenetic relationships between <italic><tp:taxon-name><tp:taxon-name-part taxon-name-part-type="genus" reg="Peronia">Peronia</tp:taxon-name-part></tp:taxon-name></italic> species based on concatenated mitochondrial <abbrev xmlns:xlink="http://www.w3.org/1999/xlink" xlink:title="c oxidase I region" id="ABBRID0EQZHK" xlink:type="simple">COI</abbrev> and 16S DNA sequences. Numbers by the branches are the bootstrap values (maximum likelihood analysis) and the posterior probabilities (Bayesian analysis). Only the values &gt; 50% (<abbrev xmlns:xlink="http://www.w3.org/1999/xlink" xlink:title="mitochondrial" id="ABBRID0EUZHK" xlink:type="simple">ML</abbrev>) and &gt; 0.9 (Bayesian) are indicated. Numbers for each individual correspond to unique identifiers for DNA extraction. Information on specimens can be found in the lists of material examined and in Table <xref ref-type="table" rid="T2">2</xref>. The color used for each species or mitochondrial unit is the same as the color used in Figs <xref ref-type="fig" rid="F5">3</xref>–<xref ref-type="fig" rid="F8">6</xref>.</p></caption><graphic xmlns:xlink="http://www.w3.org/1999/xlink" xlink:href="zookeys-972-001-g002.jpg" position="float" orientation="portrait" xlink:type="simple" id="oo_458300.jpg"><uri content-type="original_file" xlink:type="simple">https://binary.pensoft.net/fig/458300</uri></graphic></fig><fig id="F7" position="float" orientation="portrait"><object-id xmlns:xlink="http://www.w3.org/1999/xlink" content-type="doi" xlink:type="simple">10.3897/zookeys.972.52853.figure5</object-id><label>Figure 5.</label><caption><p>Diagram to help visualize the data on pairwise genetic distances between <abbrev xmlns:xlink="http://www.w3.org/1999/xlink" xlink:title="c oxidase I region" id="ABBRID0EMIAM" xlink:type="simple">COI</abbrev> sequences within and between species and mitochondrial units (<italic><tp:taxon-name><tp:taxon-name-part taxon-name-part-type="genus" reg="Peronia">P.</tp:taxon-name-part> <tp:taxon-name-part taxon-name-part-type="species" reg="verruculata">verruculata</tp:taxon-name-part></tp:taxon-name></italic>) in <italic><tp:taxon-name><tp:taxon-name-part taxon-name-part-type="genus" reg="Peronia">Peronia</tp:taxon-name-part></tp:taxon-name></italic> (see Table <xref ref-type="table" rid="T3">3</xref>). Ranges of minimum to maximum distances are indicated (in percentages). For instance, within <italic><tp:taxon-name><tp:taxon-name-part taxon-name-part-type="genus" reg="Peronia">P.</tp:taxon-name-part> <tp:taxon-name-part taxon-name-part-type="species" reg="willani">willani</tp:taxon-name-part></tp:taxon-name></italic>, individual sequences are between 0 and 1.9% divergent; individual sequences between <italic><tp:taxon-name><tp:taxon-name-part taxon-name-part-type="genus" reg="Peronia">P.</tp:taxon-name-part> <tp:taxon-name-part taxon-name-part-type="species" reg="willani">willani</tp:taxon-name-part></tp:taxon-name></italic> and the other species or units are minimally 4.3% and maximally 16.8% divergent. The colors are the same as those used in Figs <xref ref-type="fig" rid="F2">2</xref>–<xref ref-type="fig" rid="F6">4</xref>, <xref ref-type="fig" rid="F8">6</xref>.</p></caption><graphic xmlns:xlink="http://www.w3.org/1999/xlink" xlink:href="zookeys-972-001-g007.jpg" position="float" orientation="portrait" xlink:type="simple" id="oo_458305.jpg"><uri content-type="original_file" xlink:type="simple">https://binary.pensoft.net/fig/458305</uri></graphic></fig><table-wrap id="T5" position="float" orientation="portrait"><label>Table 5.</label><caption><p>Radular formulae in <italic><tp:taxon-name><tp:taxon-name-part taxon-name-part-type="genus" reg="Peronia">Peronia</tp:taxon-name-part></tp:taxon-name></italic> species. Each formula follows the same format: number of rows × number of lateral teeth per left half row - 1 (rachidian tooth) - number of lateral teeth per right half row. Each DNA extraction number corresponds to one individual. The letter H next to an extraction number indicates a holotype.</p></caption><table id="TID0E2RIM" rules="all"><tbody><tr><th rowspan="1" colspan="1">Species</th><th rowspan="1" colspan="1">Radular formula</th><th rowspan="1" colspan="1">Spm length (mm)</th><th rowspan="1" colspan="1">-</th><th rowspan="1" colspan="1">Locality</th><th rowspan="1" colspan="1">DNA extraction number</th></tr><tr><td rowspan="9" colspan="1"><bold><italic><tp:taxon-name><tp:taxon-name-part taxon-name-part-type="genus" reg="Peronia">P.</tp:taxon-name-part> <tp:taxon-name-part taxon-name-part-type="species" reg="verruculata">verruculata</tp:taxon-name-part></tp:taxon-name></italic></bold> (unit #1)</td><td rowspan="1" colspan="1">63 × 70-1-70</td><td rowspan="1" colspan="1">45</td><td rowspan="1" colspan="1"><abbrev xmlns:xlink="http://www.w3.org/1999/xlink" content-type="institution" xlink:title="Universitas Malikussaleh, North Aceh, Sumatra, Indonesia" id="ABBRID0EQCKM" xlink:type="simple">UMIZ</abbrev> 00170</td><td rowspan="1" colspan="1">Sulawesi</td><td rowspan="1" colspan="1">2127</td></tr><tr><td rowspan="1" colspan="1">73 × 92-1-92</td><td rowspan="1" colspan="1">40</td><td rowspan="1" colspan="1"><named-content xmlns:xlink="http://www.w3.org/1999/xlink" content-type="dwc:institutional_code" xlink:type="simple">ITBZC</named-content> IM 00021</td><td rowspan="1" colspan="1">Vietnam</td><td rowspan="1" colspan="1">5621</td></tr><tr><td rowspan="1" colspan="1">56 × 60-1-60</td><td rowspan="1" colspan="1">25</td><td rowspan="1" colspan="1">
                        <named-content xmlns:xlink="http://www.w3.org/1999/xlink" content-type="dwc:institutional_code" xlink:type="simple">MTQ</named-content>
                      </td><td rowspan="1" colspan="1">Queensland</td><td rowspan="1" colspan="1">2622</td></tr><tr><td rowspan="1" colspan="1">74 × 75-1-75</td><td rowspan="1" colspan="1">45</td><td rowspan="1" colspan="1"><abbrev xmlns:xlink="http://www.w3.org/1999/xlink" content-type="institution" xlink:title="Universitas Malikussaleh, North Aceh, Sumatra, Indonesia" id="ABBRID0EYEKM" xlink:type="simple">UMIZ</abbrev> 00166</td><td rowspan="1" colspan="1">Halmahera</td><td rowspan="1" colspan="1">5068</td></tr><tr><td rowspan="1" colspan="1">52 × 57-1-57</td><td rowspan="1" colspan="1">40</td><td rowspan="1" colspan="1"><abbrev xmlns:xlink="http://www.w3.org/1999/xlink" content-type="institution" xlink:title="Universitas Malikussaleh, North Aceh, Sumatra, Indonesia" id="ABBRID0EOFKM" xlink:type="simple">UMIZ</abbrev> 00162</td><td rowspan="1" colspan="1">Ambon</td><td rowspan="1" colspan="1">2729</td></tr><tr><td rowspan="1" colspan="1">60 × 60-1-60</td><td rowspan="1" colspan="1">40</td><td rowspan="1" colspan="1"><abbrev xmlns:xlink="http://www.w3.org/1999/xlink" content-type="institution" xlink:title="Universitas Malikussaleh, North Aceh, Sumatra, Indonesia" id="ABBRID0EEGKM" xlink:type="simple">UMIZ</abbrev> 00168</td><td rowspan="1" colspan="1">Lombok</td><td rowspan="1" colspan="1">2987</td></tr><tr><td rowspan="1" colspan="1">70 × 72-1-72</td><td rowspan="1" colspan="1">50</td><td rowspan="1" colspan="1"><abbrev xmlns:xlink="http://www.w3.org/1999/xlink" content-type="institution" xlink:title="Universitas Malikussaleh, North Aceh, Sumatra, Indonesia" id="ABBRID0E1GKM" xlink:type="simple">UMIZ</abbrev> 00169</td><td rowspan="1" colspan="1">Seram</td><td rowspan="1" colspan="1">2870</td></tr><tr><td rowspan="1" colspan="1">70 × 75-1-75</td><td rowspan="1" colspan="1">35</td><td rowspan="1" colspan="1"><named-content xmlns:xlink="http://www.w3.org/1999/xlink" content-type="dwc:institutional_code" xlink:type="simple">MNHN</named-content>-IM-2013-12010</td><td rowspan="1" colspan="1">Papua New Guinea</td><td rowspan="1" colspan="1">5469</td></tr><tr><td rowspan="1" colspan="1">56 × 56-1-56</td><td rowspan="1" colspan="1">17</td><td rowspan="1" colspan="1"><named-content xmlns:xlink="http://www.w3.org/1999/xlink" content-type="dwc:institutional_code" xlink:type="simple">MNHN</named-content>-IM-2013-62393</td><td rowspan="1" colspan="1">Vanuatu</td><td rowspan="1" colspan="1">5481</td></tr><tr><td rowspan="4" colspan="1"><bold><italic><tp:taxon-name><tp:taxon-name-part taxon-name-part-type="genus" reg="Peronia">P.</tp:taxon-name-part> <tp:taxon-name-part taxon-name-part-type="species" reg="verruculata">verruculata</tp:taxon-name-part></tp:taxon-name></italic></bold> (unit #2)</td><td rowspan="1" colspan="1">70 × 75-1-75</td><td rowspan="1" colspan="1">50</td><td rowspan="1" colspan="1"><abbrev xmlns:xlink="http://www.w3.org/1999/xlink" content-type="institution" xlink:title="Universitas Malikussaleh, North Aceh, Sumatra, Indonesia" id="ABBRID0EUJKM" xlink:type="simple">UMIZ</abbrev> 00178</td><td rowspan="1" colspan="1">Sumatra</td><td rowspan="1" colspan="1">1746</td></tr><tr><td rowspan="1" colspan="1">70 × 78-1-78</td><td rowspan="1" colspan="1">50</td><td rowspan="1" colspan="1"><abbrev xmlns:xlink="http://www.w3.org/1999/xlink" content-type="institution" xlink:title="Universitas Malikussaleh, North Aceh, Sumatra, Indonesia" id="ABBRID0EKKKM" xlink:type="simple">UMIZ</abbrev> 00180</td><td rowspan="1" colspan="1">Sumatra</td><td rowspan="1" colspan="1">1797</td></tr><tr><td rowspan="1" colspan="1">60 × 68-1-68</td><td rowspan="1" colspan="1">45</td><td rowspan="1" colspan="1"><abbrev xmlns:xlink="http://www.w3.org/1999/xlink" content-type="institution" xlink:title="Universitas Malikussaleh, North Aceh, Sumatra, Indonesia" id="ABBRID0EALKM" xlink:type="simple">UMIZ</abbrev> 00180</td><td rowspan="1" colspan="1">Sumatra</td><td rowspan="1" colspan="1">1795</td></tr><tr><td rowspan="1" colspan="1">64 × 70-1-70</td><td rowspan="1" colspan="1">55</td><td rowspan="1" colspan="1"><abbrev xmlns:xlink="http://www.w3.org/1999/xlink" content-type="institution" xlink:title="Universitas Malikussaleh, North Aceh, Sumatra, Indonesia" id="ABBRID0EWLKM" xlink:type="simple">UMIZ</abbrev> 00180</td><td rowspan="1" colspan="1">Sumatra</td><td rowspan="1" colspan="1">1796</td></tr><tr><td rowspan="4" colspan="1"><bold><italic><tp:taxon-name><tp:taxon-name-part taxon-name-part-type="genus" reg="Peronia">P.</tp:taxon-name-part> <tp:taxon-name-part taxon-name-part-type="species" reg="verruculata">verruculata</tp:taxon-name-part></tp:taxon-name></italic></bold> (unit #3)</td><td rowspan="1" colspan="1">68 × 78-1-78</td><td rowspan="1" colspan="1">35</td><td rowspan="1" colspan="1"><named-content xmlns:xlink="http://www.w3.org/1999/xlink" content-type="dwc:institutional_code" xlink:type="simple">USMMC</named-content> 00051</td><td rowspan="1" colspan="1">Peninsular Malaysia</td><td rowspan="1" colspan="1">976</td></tr><tr><td rowspan="1" colspan="1">70 × 92-1-92</td><td rowspan="1" colspan="1">40</td><td rowspan="1" colspan="1"><named-content xmlns:xlink="http://www.w3.org/1999/xlink" content-type="dwc:institutional_code" xlink:type="simple">USMMC</named-content> 00065</td><td rowspan="1" colspan="1">Peninsular Malaysia</td><td rowspan="1" colspan="1">2547</td></tr><tr><td rowspan="1" colspan="1">65 × 85-1-85</td><td rowspan="1" colspan="1">25</td><td rowspan="1" colspan="1"><named-content xmlns:xlink="http://www.w3.org/1999/xlink" content-type="dwc:institutional_code" xlink:type="simple">ZRC</named-content>.MOL.10496</td><td rowspan="1" colspan="1">Singapore</td><td rowspan="1" colspan="1">990</td></tr><tr><td rowspan="1" colspan="1">72 × 86-1-86</td><td rowspan="1" colspan="1">35</td><td rowspan="1" colspan="1"><named-content xmlns:xlink="http://www.w3.org/1999/xlink" content-type="dwc:institutional_code" xlink:type="simple">USMMC</named-content> 00064</td><td rowspan="1" colspan="1">Peninsular Malaysia</td><td rowspan="1" colspan="1">975</td></tr><tr><td rowspan="3" colspan="1"><bold><italic><tp:taxon-name><tp:taxon-name-part taxon-name-part-type="genus" reg="Peronia">P.</tp:taxon-name-part> <tp:taxon-name-part taxon-name-part-type="species" reg="verruculata">verruculata</tp:taxon-name-part></tp:taxon-name></italic></bold> (unit #4)</td><td rowspan="1" colspan="1">73 × 85-1-85</td><td rowspan="1" colspan="1">50</td><td rowspan="1" colspan="1"><named-content xmlns:xlink="http://www.w3.org/1999/xlink" content-type="dwc:institutional_code" xlink:type="simple">MNHN</named-content>-IM-2019-1384</td><td rowspan="1" colspan="1">Pakistan</td><td rowspan="1" colspan="1">6164</td></tr><tr><td rowspan="1" colspan="1">75 × 95-1-95</td><td rowspan="1" colspan="1">50</td><td rowspan="1" colspan="1"><named-content xmlns:xlink="http://www.w3.org/1999/xlink" content-type="dwc:institutional_code" xlink:type="simple">MNHN</named-content>-IM-2019-1385</td><td rowspan="1" colspan="1">Pakistan</td><td rowspan="1" colspan="1">6165</td></tr><tr><td rowspan="1" colspan="1">75 × 92-1-92</td><td rowspan="1" colspan="1">40</td><td rowspan="1" colspan="1"><named-content xmlns:xlink="http://www.w3.org/1999/xlink" content-type="dwc:institutional_code" xlink:type="simple">MNHN</named-content>-IM-2019-1386</td><td rowspan="1" colspan="1">Pakistan</td><td rowspan="1" colspan="1">6166</td></tr><tr><td rowspan="3" colspan="1"><bold><italic><tp:taxon-name><tp:taxon-name-part taxon-name-part-type="genus" reg="Peronia">P.</tp:taxon-name-part> <tp:taxon-name-part taxon-name-part-type="species" reg="verruculata">verruculata</tp:taxon-name-part></tp:taxon-name></italic></bold> (unit #5)</td><td rowspan="1" colspan="1">65 × 75-1-75</td><td rowspan="1" colspan="1">40</td><td rowspan="1" colspan="1"><named-content xmlns:xlink="http://www.w3.org/1999/xlink" content-type="dwc:institutional_code" xlink:type="simple">MNHN</named-content>-IM-2019-1610</td><td rowspan="1" colspan="1">Madagascar</td><td rowspan="1" colspan="1">3231</td></tr><tr><td rowspan="1" colspan="1">55 × 63-1-63</td><td rowspan="1" colspan="1">35</td><td rowspan="1" colspan="1"><named-content xmlns:xlink="http://www.w3.org/1999/xlink" content-type="dwc:institutional_code" xlink:type="simple">MNHN</named-content>-IM-2019-1611</td><td rowspan="1" colspan="1">Madagascar</td><td rowspan="1" colspan="1">3144</td></tr><tr><td rowspan="1" colspan="1">55 × 65-1-65</td><td rowspan="1" colspan="1">25</td><td rowspan="1" colspan="1"><named-content xmlns:xlink="http://www.w3.org/1999/xlink" content-type="dwc:institutional_code" xlink:type="simple">MNHN</named-content>-IM-2013-62398</td><td rowspan="1" colspan="1">Mozambique</td><td rowspan="1" colspan="1">5510</td></tr><tr><td rowspan="4" colspan="1"><bold><italic><tp:taxon-name><tp:taxon-name-part taxon-name-part-type="genus" reg="Peronia">P.</tp:taxon-name-part> <tp:taxon-name-part taxon-name-part-type="species" reg="verruculata">verruculata</tp:taxon-name-part></tp:taxon-name></italic></bold> (Red Sea)</td><td rowspan="1" colspan="1">66 × 86-1-86</td><td rowspan="1" colspan="1">35</td><td rowspan="1" colspan="1"><named-content xmlns:xlink="http://www.w3.org/1999/xlink" content-type="dwc:institutional_code" xlink:type="simple">ZMH</named-content> 27472</td><td rowspan="1" colspan="1">Red Sea</td><td rowspan="1" colspan="1">#1</td></tr><tr><td rowspan="1" colspan="1">80 × 95-1-95</td><td rowspan="1" colspan="1">40</td><td rowspan="1" colspan="1"><named-content xmlns:xlink="http://www.w3.org/1999/xlink" content-type="dwc:institutional_code" xlink:type="simple">ZMH</named-content> 27472</td><td rowspan="1" colspan="1">Red Sea</td><td rowspan="1" colspan="1">#2</td></tr><tr><td rowspan="1" colspan="1">67 × 80-1-80</td><td rowspan="1" colspan="1">35</td><td rowspan="1" colspan="1"><named-content xmlns:xlink="http://www.w3.org/1999/xlink" content-type="dwc:institutional_code" xlink:type="simple">ZMH</named-content> 27472</td><td rowspan="1" colspan="1">Red Sea</td><td rowspan="1" colspan="1">#3</td></tr><tr><td rowspan="1" colspan="1">70 × 80-1-80</td><td rowspan="1" colspan="1">35</td><td rowspan="1" colspan="1"><named-content xmlns:xlink="http://www.w3.org/1999/xlink" content-type="dwc:institutional_code" xlink:type="simple">ZMH</named-content> 27472</td><td rowspan="1" colspan="1">Red Sea</td><td rowspan="1" colspan="1">#4</td></tr><tr><td rowspan="4" colspan="1">
                        <bold><italic><tp:taxon-name><tp:taxon-name-part taxon-name-part-type="genus" reg="Peronia">P.</tp:taxon-name-part> <tp:taxon-name-part taxon-name-part-type="species" reg="madagascariensis">madagascariensis</tp:taxon-name-part></tp:taxon-name></italic></bold>
                      </td><td rowspan="1" colspan="1">85 × 90-1-90</td><td rowspan="1" colspan="1">40</td><td rowspan="1" colspan="1"><named-content xmlns:xlink="http://www.w3.org/1999/xlink" content-type="dwc:institutional_code" xlink:type="simple">MNHN</named-content>-IM-2009-16392</td><td rowspan="1" colspan="1">Madagascar</td><td rowspan="1" colspan="1">5501</td></tr><tr><td rowspan="1" colspan="1">78 × 90-1-90</td><td rowspan="1" colspan="1">40</td><td rowspan="1" colspan="1"><named-content xmlns:xlink="http://www.w3.org/1999/xlink" content-type="dwc:institutional_code" xlink:type="simple">MNHN</named-content>-IM-2009-16412</td><td rowspan="1" colspan="1">Madagascar</td><td rowspan="1" colspan="1">5504</td></tr><tr><td rowspan="1" colspan="1">47 × 50-1-50</td><td rowspan="1" colspan="1">10</td><td rowspan="1" colspan="1"><named-content xmlns:xlink="http://www.w3.org/1999/xlink" content-type="dwc:institutional_code" xlink:type="simple">UF</named-content> 332088</td><td rowspan="1" colspan="1">Oman</td><td rowspan="1" colspan="1">703</td></tr><tr><td rowspan="1" colspan="1">70 × 72-1-72</td><td rowspan="1" colspan="1">35</td><td rowspan="1" colspan="1"><named-content xmlns:xlink="http://www.w3.org/1999/xlink" content-type="dwc:institutional_code" xlink:type="simple">NMSA</named-content> W7547</td><td rowspan="1" colspan="1">South Africa</td><td rowspan="1" colspan="1">5841</td></tr><tr><td rowspan="5" colspan="1">
                        <bold><italic><tp:taxon-name><tp:taxon-name-part taxon-name-part-type="genus" reg="Peronia">P.</tp:taxon-name-part> <tp:taxon-name-part taxon-name-part-type="species" reg="peronii">peronii</tp:taxon-name-part></tp:taxon-name></italic></bold>
                      </td><td rowspan="1" colspan="1">90 × 115-1-115</td><td rowspan="1" colspan="1">110</td><td rowspan="1" colspan="1"><named-content xmlns:xlink="http://www.w3.org/1999/xlink" content-type="dwc:institutional_code" xlink:type="simple">MNHN</named-content>-IM-2019-1606</td><td rowspan="1" colspan="1">Mauritius</td><td rowspan="1" colspan="1">3605</td></tr><tr><td rowspan="1" colspan="1">90 × 105-1-105</td><td rowspan="1" colspan="1">140</td><td rowspan="1" colspan="1"><named-content xmlns:xlink="http://www.w3.org/1999/xlink" content-type="dwc:institutional_code" xlink:type="simple">MNHN</named-content>-IM-2019-1605</td><td rowspan="1" colspan="1">Mauritius</td><td rowspan="1" colspan="1">5872</td></tr><tr><td rowspan="1" colspan="1">95 × 105-1-105</td><td rowspan="1" colspan="1">80</td><td rowspan="1" colspan="1"><named-content xmlns:xlink="http://www.w3.org/1999/xlink" content-type="dwc:institutional_code" xlink:type="simple">MNHN</named-content>-IM-2013-14052</td><td rowspan="1" colspan="1">Papua New Guinea</td><td rowspan="1" colspan="1">5472</td></tr><tr><td rowspan="1" colspan="1">90 × 100-1-100</td><td rowspan="1" colspan="1">70</td><td rowspan="1" colspan="1"><named-content xmlns:xlink="http://www.w3.org/1999/xlink" content-type="dwc:institutional_code" xlink:type="simple">MNHN</named-content>-IM-2013-16260</td><td rowspan="1" colspan="1">Papua New Guinea</td><td rowspan="1" colspan="1">5476</td></tr><tr><td rowspan="1" colspan="1">100 × 110-1-110</td><td rowspan="1" colspan="1">85</td><td rowspan="1" colspan="1"><named-content xmlns:xlink="http://www.w3.org/1999/xlink" content-type="dwc:institutional_code" xlink:type="simple">MNHN</named-content>-IM-2019-1609</td><td rowspan="1" colspan="1">Guam</td><td rowspan="1" colspan="1">5840</td></tr><tr><td rowspan="6" colspan="1">
                        <bold><italic><tp:taxon-name><tp:taxon-name-part taxon-name-part-type="genus" reg="Peronia">P.</tp:taxon-name-part> <tp:taxon-name-part taxon-name-part-type="species" reg="platei">platei</tp:taxon-name-part></tp:taxon-name></italic></bold>
                      </td><td rowspan="1" colspan="1">75 × 75-1-75</td><td rowspan="1" colspan="1">12</td><td rowspan="1" colspan="1"><named-content xmlns:xlink="http://www.w3.org/1999/xlink" content-type="dwc:institutional_code" xlink:type="simple">UF</named-content> 303653</td><td rowspan="1" colspan="1">Hawaii</td><td rowspan="1" colspan="1">706</td></tr><tr><td rowspan="1" colspan="1">65 × 78-1-78</td><td rowspan="1" colspan="1">12</td><td rowspan="1" colspan="1"><named-content xmlns:xlink="http://www.w3.org/1999/xlink" content-type="dwc:institutional_code" xlink:type="simple">UF</named-content> 303653</td><td rowspan="1" colspan="1">Hawaii</td><td rowspan="1" colspan="1">5380</td></tr><tr><td rowspan="1" colspan="1">70 × 90-1-90</td><td rowspan="1" colspan="1">30</td><td rowspan="1" colspan="1"><named-content xmlns:xlink="http://www.w3.org/1999/xlink" content-type="dwc:institutional_code" xlink:type="simple">BPBM</named-content> 284527</td><td rowspan="1" colspan="1">Hawaii</td><td rowspan="1" colspan="1">6160</td></tr><tr><td rowspan="1" colspan="1">70 × 80-1-80</td><td rowspan="1" colspan="1">30</td><td rowspan="1" colspan="1"><named-content xmlns:xlink="http://www.w3.org/1999/xlink" content-type="dwc:institutional_code" xlink:type="simple">BPBM</named-content> 284528</td><td rowspan="1" colspan="1">Hawaii</td><td rowspan="1" colspan="1">6161</td></tr><tr><td rowspan="1" colspan="1">67 × 75-1-75</td><td rowspan="1" colspan="1">14</td><td rowspan="1" colspan="1"><named-content xmlns:xlink="http://www.w3.org/1999/xlink" content-type="dwc:institutional_code" xlink:type="simple">MNHN</named-content>-IM-2013-13762</td><td rowspan="1" colspan="1">Papua New Guinea</td><td rowspan="1" colspan="1">5405</td></tr><tr><td rowspan="1" colspan="1">70 × 72-1-72</td><td rowspan="1" colspan="1">20</td><td rowspan="1" colspan="1"><named-content xmlns:xlink="http://www.w3.org/1999/xlink" content-type="dwc:institutional_code" xlink:type="simple">MNHN</named-content>-IM-2013-13351</td><td rowspan="1" colspan="1">Papua New Guinea</td><td rowspan="1" colspan="1">5412</td></tr><tr><td rowspan="7" colspan="1">
                        <bold><italic><tp:taxon-name><tp:taxon-name-part taxon-name-part-type="genus" reg="Peronia">P.</tp:taxon-name-part> <tp:taxon-name-part taxon-name-part-type="species" reg="sydneyensis">sydneyensis</tp:taxon-name-part></tp:taxon-name></italic></bold>
                      </td><td rowspan="1" colspan="1">56 × 60-1-60</td><td rowspan="1" colspan="1">30</td><td rowspan="1" colspan="1"><named-content xmlns:xlink="http://www.w3.org/1999/xlink" content-type="dwc:institutional_code" xlink:type="simple">AM</named-content> C468916.001</td><td rowspan="1" colspan="1">New South Wales</td><td rowspan="1" colspan="1">1516 H</td></tr><tr><td rowspan="1" colspan="1">51 × 60-1-60</td><td rowspan="1" colspan="1">23</td><td rowspan="1" colspan="1"><named-content xmlns:xlink="http://www.w3.org/1999/xlink" content-type="dwc:institutional_code" xlink:type="simple">AM</named-content> C468915.001</td><td rowspan="1" colspan="1">New South Wales</td><td rowspan="1" colspan="1">1517</td></tr><tr><td rowspan="1" colspan="1">47 × 45-1-45</td><td rowspan="1" colspan="1">6</td><td rowspan="1" colspan="1">
                        <named-content xmlns:xlink="http://www.w3.org/1999/xlink" content-type="dwc:institutional_code" xlink:type="simple">MTQ</named-content>
                      </td><td rowspan="1" colspan="1">Queensland</td><td rowspan="1" colspan="1">2667</td></tr><tr><td rowspan="1" colspan="1">58 × 70-1-70</td><td rowspan="1" colspan="1">50</td><td rowspan="1" colspan="1">
                        <named-content xmlns:xlink="http://www.w3.org/1999/xlink" content-type="dwc:institutional_code" xlink:type="simple">MTQ</named-content>
                      </td><td rowspan="1" colspan="1">Queensland</td><td rowspan="1" colspan="1">2680</td></tr><tr><td rowspan="1" colspan="1">35 × 35-1-35</td><td rowspan="1" colspan="1">12</td><td rowspan="1" colspan="1"><named-content xmlns:xlink="http://www.w3.org/1999/xlink" content-type="dwc:institutional_code" xlink:type="simple">MNHN</named-content>-IM-2019-1594</td><td rowspan="1" colspan="1">New Caledonia</td><td rowspan="1" colspan="1">6189</td></tr><tr><td rowspan="1" colspan="1">55 × 70-1-70</td><td rowspan="1" colspan="1">41</td><td rowspan="1" colspan="1"><named-content xmlns:xlink="http://www.w3.org/1999/xlink" content-type="dwc:institutional_code" xlink:type="simple">MNHN</named-content>-IM-2019-1595</td><td rowspan="1" colspan="1">New Caledonia</td><td rowspan="1" colspan="1">6195</td></tr><tr><td rowspan="1" colspan="1">45 × 46-1-46</td><td rowspan="1" colspan="1">25</td><td rowspan="1" colspan="1"><named-content xmlns:xlink="http://www.w3.org/1999/xlink" content-type="dwc:institutional_code" xlink:type="simple">MNHN</named-content>-IM-2019-1598</td><td rowspan="1" colspan="1">New Caledonia</td><td rowspan="1" colspan="1">6220</td></tr><tr><td rowspan="3" colspan="1">
                        <bold><italic><tp:taxon-name><tp:taxon-name-part taxon-name-part-type="genus" reg="Peronia">P.</tp:taxon-name-part> <tp:taxon-name-part taxon-name-part-type="species" reg="okinawensis">okinawensis</tp:taxon-name-part></tp:taxon-name></italic></bold>
                      </td><td rowspan="1" colspan="1">60 × 60-1-60</td><td rowspan="1" colspan="1">20</td><td rowspan="1" colspan="1"><named-content xmlns:xlink="http://www.w3.org/1999/xlink" content-type="dwc:institutional_code" xlink:type="simple">UF</named-content> 352288</td><td rowspan="1" colspan="1">Okinawa, Japan</td><td rowspan="1" colspan="1">696-2</td></tr><tr><td rowspan="1" colspan="1">60 × 60-1-60</td><td rowspan="1" colspan="1">25</td><td rowspan="1" colspan="1"><named-content xmlns:xlink="http://www.w3.org/1999/xlink" content-type="dwc:institutional_code" xlink:type="simple">UF</named-content> 352288</td><td rowspan="1" colspan="1">Okinawa, Japan</td><td rowspan="1" colspan="1">696-3</td></tr><tr><td rowspan="1" colspan="1">65 × 65-1-65</td><td rowspan="1" colspan="1">27</td><td rowspan="1" colspan="1"><named-content xmlns:xlink="http://www.w3.org/1999/xlink" content-type="dwc:institutional_code" xlink:type="simple">UF</named-content> 352288</td><td rowspan="1" colspan="1">Okinawa, Japan</td><td rowspan="1" colspan="1">696-4 H</td></tr><tr><td rowspan="3" colspan="1">
                        <bold><italic><tp:taxon-name><tp:taxon-name-part taxon-name-part-type="genus" reg="Peronia">P.</tp:taxon-name-part> <tp:taxon-name-part taxon-name-part-type="species" reg="setoensis">setoensis</tp:taxon-name-part></tp:taxon-name></italic></bold>
                      </td><td rowspan="1" colspan="1">50 × 50-1-50</td><td rowspan="1" colspan="1">20</td><td rowspan="1" colspan="1"><named-content xmlns:xlink="http://www.w3.org/1999/xlink" content-type="dwc:institutional_code" xlink:type="simple">NSMT</named-content>-Mo 78985</td><td rowspan="1" colspan="1">Wakayama, Japan</td><td rowspan="1" colspan="1">5383 H</td></tr><tr><td rowspan="1" colspan="1">55 × 55-1-55</td><td rowspan="1" colspan="1">15</td><td rowspan="1" colspan="1"><named-content xmlns:xlink="http://www.w3.org/1999/xlink" content-type="dwc:institutional_code" xlink:type="simple">NSMT</named-content>-Mo 78987</td><td rowspan="1" colspan="1">Wakayama, Japan</td><td rowspan="1" colspan="1">3753</td></tr><tr><td rowspan="1" colspan="1">50 × 50-1-50</td><td rowspan="1" colspan="1">15</td><td rowspan="1" colspan="1"><named-content xmlns:xlink="http://www.w3.org/1999/xlink" content-type="dwc:institutional_code" xlink:type="simple">NSMT</named-content>-Mo 78987</td><td rowspan="1" colspan="1">Wakayama, Japan</td><td rowspan="1" colspan="1">3754</td></tr><tr><td rowspan="6" colspan="1">
                        <bold><italic><tp:taxon-name><tp:taxon-name-part taxon-name-part-type="genus" reg="Peronia">P.</tp:taxon-name-part> <tp:taxon-name-part taxon-name-part-type="species" reg="griffithsi">griffithsi</tp:taxon-name-part></tp:taxon-name></italic></bold>
                      </td><td rowspan="1" colspan="1">50 × 45-1-45</td><td rowspan="1" colspan="1">18</td><td rowspan="1" colspan="1"><abbrev xmlns:xlink="http://www.w3.org/1999/xlink" content-type="institution" xlink:title="Universitas Malikussaleh, North Aceh, Sumatra, Indonesia" id="ABBRID0EMTLM" xlink:type="simple">UMIZ</abbrev> 00177</td><td rowspan="1" colspan="1">Kei</td><td rowspan="1" colspan="1">2934</td></tr><tr><td rowspan="1" colspan="1">50 × 50-1-50</td><td rowspan="1" colspan="1">17</td><td rowspan="1" colspan="1"><abbrev xmlns:xlink="http://www.w3.org/1999/xlink" content-type="institution" xlink:title="Universitas Malikussaleh, North Aceh, Sumatra, Indonesia" id="ABBRID0ECULM" xlink:type="simple">UMIZ</abbrev> 00176</td><td rowspan="1" colspan="1">Kei</td><td rowspan="1" colspan="1">2936</td></tr><tr><td rowspan="1" colspan="1">50 × 45-1-45</td><td rowspan="1" colspan="1">25</td><td rowspan="1" colspan="1"><abbrev xmlns:xlink="http://www.w3.org/1999/xlink" content-type="institution" xlink:title="Universitas Malikussaleh, North Aceh, Sumatra, Indonesia" id="ABBRID0EYULM" xlink:type="simple">UMIZ</abbrev> 00177</td><td rowspan="1" colspan="1">Kei</td><td rowspan="1" colspan="1">3566</td></tr><tr><td rowspan="1" colspan="1">45 × 52-1-52</td><td rowspan="1" colspan="1">20</td><td rowspan="1" colspan="1"><named-content xmlns:xlink="http://www.w3.org/1999/xlink" content-type="dwc:institutional_code" xlink:type="simple">MNHN</named-content>-IM-2019-1608</td><td rowspan="1" colspan="1">Mauritius</td><td rowspan="1" colspan="1">3153</td></tr><tr><td rowspan="1" colspan="1">50 × 52-1-52</td><td rowspan="1" colspan="1">20</td><td rowspan="1" colspan="1"><named-content xmlns:xlink="http://www.w3.org/1999/xlink" content-type="dwc:institutional_code" xlink:type="simple">MNHN</named-content>-IM-2019-1608</td><td rowspan="1" colspan="1">Mauritius</td><td rowspan="1" colspan="1">3156</td></tr><tr><td rowspan="1" colspan="1">50 × 50-1-50</td><td rowspan="1" colspan="1">15</td><td rowspan="1" colspan="1"><named-content xmlns:xlink="http://www.w3.org/1999/xlink" content-type="dwc:institutional_code" xlink:type="simple">MNHN</named-content>-IM-2000-35265</td><td rowspan="1" colspan="1">Mauritius</td><td rowspan="1" colspan="1">3157 H</td></tr><tr><td rowspan="4" colspan="1">
                        <bold><italic><tp:taxon-name><tp:taxon-name-part taxon-name-part-type="genus" reg="Peronia">P.</tp:taxon-name-part> <tp:taxon-name-part taxon-name-part-type="species" reg="willani">willani</tp:taxon-name-part></tp:taxon-name></italic></bold>
                      </td><td rowspan="1" colspan="1">58 × 80-1-80</td><td rowspan="1" colspan="1">50</td><td rowspan="1" colspan="1"><named-content xmlns:xlink="http://www.w3.org/1999/xlink" content-type="dwc:institutional_code" xlink:type="simple">NTM</named-content> P.57625</td><td rowspan="1" colspan="1">Northern Territory</td><td rowspan="1" colspan="1">1628 H</td></tr><tr><td rowspan="1" colspan="1">53 × 60-1-60</td><td rowspan="1" colspan="1">40</td><td rowspan="1" colspan="1"><named-content xmlns:xlink="http://www.w3.org/1999/xlink" content-type="dwc:institutional_code" xlink:type="simple">NTM</named-content> P.57627</td><td rowspan="1" colspan="1">Northern Territory</td><td rowspan="1" colspan="1">1668</td></tr><tr><td rowspan="1" colspan="1">65 × 80-1-80</td><td rowspan="1" colspan="1">60</td><td rowspan="1" colspan="1"><named-content xmlns:xlink="http://www.w3.org/1999/xlink" content-type="dwc:institutional_code" xlink:type="simple">NTM</named-content> P.57627</td><td rowspan="1" colspan="1">Northern Territory</td><td rowspan="1" colspan="1">1626</td></tr><tr><td rowspan="1" colspan="1">70 × 90-1-90</td><td rowspan="1" colspan="1">65</td><td rowspan="1" colspan="1"><named-content xmlns:xlink="http://www.w3.org/1999/xlink" content-type="dwc:institutional_code" xlink:type="simple">NTM</named-content> P.57626</td><td rowspan="1" colspan="1">Northern Territory</td><td rowspan="1" colspan="1">1620</td></tr></tbody></table></table-wrap><table-wrap id="T4" position="float" orientation="portrait"><label>Table 4.</label><caption><p>Summary of traits that can help identify <italic><tp:taxon-name><tp:taxon-name-part taxon-name-part-type="genus" reg="Peronia">Peronia</tp:taxon-name-part></tp:taxon-name></italic> species, based exclusively on specimens examined for the present revision. Species are arranged in a phylogenetic order (Figs <xref ref-type="fig" rid="F2">2</xref>–<xref ref-type="fig" rid="F6">4</xref>). Traits are described in detail in species descriptions.</p></caption><table id="TID0E3RHM" rules="all"><tbody><tr><th rowspan="1" colspan="2">Species</th><th rowspan="1" colspan="1">Max. animal length (mm)</th><th rowspan="1" colspan="1">Papillae with dorsal eyes</th><th rowspan="1" colspan="1">Intestinal type (transitional loop orientation)</th><th rowspan="1" colspan="1">Retractor muscle insertion (near heart or end of visceral cavity)</th><th rowspan="1" colspan="1">Muscular sac length (mm)</th><th rowspan="1" colspan="1">Accessory penial gland spine length (mm)</th><th rowspan="1" colspan="1">Accessory penial gland spine diameter base (μm)</th><th rowspan="1" colspan="1">Accessory penial gland spine diameter tip (μm)</th><th rowspan="1" colspan="1">Penis hooks length (μm)</th><th rowspan="1" colspan="1">Distribution</th></tr><tr><td rowspan="1" colspan="2">
                  <italic><tp:taxon-name><tp:taxon-name-part taxon-name-part-type="genus" reg="Peronia">P.</tp:taxon-name-part> <tp:taxon-name-part taxon-name-part-type="species" reg="peronii">peronii</tp:taxon-name-part></tp:taxon-name></italic>
                </td><td rowspan="1" colspan="1">140</td><td rowspan="1" colspan="1">15–20</td><td rowspan="1" colspan="1">I (12–3 o’clock)</td><td rowspan="1" colspan="1">heart (exc. vestigial)</td><td rowspan="1" colspan="1">&gt;20</td><td rowspan="1" colspan="1">3.0–5.0</td><td rowspan="1" colspan="1">400–500</td><td rowspan="1" colspan="1">160–200</td><td rowspan="1" colspan="1">&lt;50</td><td rowspan="1" colspan="1">Indo-West Pacific (Zanzibar to Okinawa and Tonga)</td></tr><tr><td rowspan="1" colspan="2">
                  <italic><tp:taxon-name><tp:taxon-name-part taxon-name-part-type="genus" reg="Peronia">P.</tp:taxon-name-part> <tp:taxon-name-part taxon-name-part-type="species" reg="okinawensis">okinawensis</tp:taxon-name-part></tp:taxon-name></italic>
                </td><td rowspan="1" colspan="1">27</td><td rowspan="1" colspan="1">10–15</td><td rowspan="1" colspan="1">I (12–3 o’clock)</td><td rowspan="1" colspan="1">heart</td><td rowspan="1" colspan="1">&lt;15</td><td rowspan="1" colspan="1">1.8–2.3</td><td rowspan="1" colspan="1">240–300</td><td rowspan="1" colspan="1">115–150</td><td rowspan="1" colspan="1">&lt;35</td><td rowspan="1" colspan="1">Japan (Okinawa)</td></tr><tr><td rowspan="1" colspan="2">
                  <italic><tp:taxon-name><tp:taxon-name-part taxon-name-part-type="genus" reg="Peronia">P.</tp:taxon-name-part> <tp:taxon-name-part taxon-name-part-type="species" reg="madagascariensis">madagascariensis</tp:taxon-name-part></tp:taxon-name></italic>
                </td><td rowspan="1" colspan="1">80</td><td rowspan="1" colspan="1">12–18</td><td rowspan="1" colspan="1">V</td><td rowspan="1" colspan="1">end of VC</td><td rowspan="1" colspan="1">&lt;15</td><td rowspan="1" colspan="1">2–2.4</td><td rowspan="1" colspan="1">200–230</td><td rowspan="1" colspan="1">70–80</td><td rowspan="1" colspan="1">&lt;100</td><td rowspan="1" colspan="1">Western Indian Ocean</td></tr><tr><td rowspan="1" colspan="2">
                  <italic><tp:taxon-name><tp:taxon-name-part taxon-name-part-type="genus" reg="Peronia">P.</tp:taxon-name-part> <tp:taxon-name-part taxon-name-part-type="species" reg="platei">platei</tp:taxon-name-part></tp:taxon-name></italic>
                </td><td rowspan="1" colspan="1">30</td><td rowspan="1" colspan="1">7–10</td><td rowspan="1" colspan="1">V</td><td rowspan="1" colspan="1">end of VC</td><td rowspan="1" colspan="1">&lt;5</td><td rowspan="1" colspan="1">0.7–1.0</td><td rowspan="1" colspan="1">65–100</td><td rowspan="1" colspan="1">20–30</td><td rowspan="1" colspan="1">&lt;60</td><td rowspan="1" colspan="1">Western Pacific (PNG to Hawaii &amp; French Polynesia)</td></tr><tr><td rowspan="1" colspan="2">
                  <italic><tp:taxon-name><tp:taxon-name-part taxon-name-part-type="genus" reg="Peronia">P.</tp:taxon-name-part> <tp:taxon-name-part taxon-name-part-type="species" reg="setoensis">setoensis</tp:taxon-name-part></tp:taxon-name></italic>
                </td><td rowspan="1" colspan="1">20</td><td rowspan="1" colspan="1">8–12</td><td rowspan="1" colspan="1">V</td><td rowspan="1" colspan="1">end of VC</td><td rowspan="1" colspan="1">&lt;5</td><td rowspan="1" colspan="1">0.9–1.2</td><td rowspan="1" colspan="1">80–85</td><td rowspan="1" colspan="1">15–25</td><td rowspan="1" colspan="1">&lt;25</td><td rowspan="1" colspan="1">Japan (Wakayama)</td></tr><tr><td rowspan="1" colspan="2">
                  <italic><tp:taxon-name><tp:taxon-name-part taxon-name-part-type="genus" reg="Peronia">P.</tp:taxon-name-part> <tp:taxon-name-part taxon-name-part-type="species" reg="griffithsi">griffithsi</tp:taxon-name-part></tp:taxon-name></italic>
                </td><td rowspan="1" colspan="1">25</td><td rowspan="1" colspan="1">6–10</td><td rowspan="1" colspan="1">V</td><td rowspan="1" colspan="1">end of VC (exc. heart)</td><td rowspan="1" colspan="1">&lt;5</td><td rowspan="1" colspan="1">0.50–0.62</td><td rowspan="1" colspan="1">60–65</td><td rowspan="1" colspan="1">15–20</td><td rowspan="1" colspan="1">&lt;25</td><td rowspan="1" colspan="1">Indo-West Pacific (Mauritius to Kei Islands &amp; New Ireland)</td></tr><tr><td rowspan="1" colspan="2">
                  <italic><tp:taxon-name><tp:taxon-name-part taxon-name-part-type="genus" reg="Peronia">P.</tp:taxon-name-part> <tp:taxon-name-part taxon-name-part-type="species" reg="sydneyensis">sydneyensis</tp:taxon-name-part></tp:taxon-name></italic>
                </td><td rowspan="1" colspan="1">50</td><td rowspan="1" colspan="1">8–16</td><td rowspan="1" colspan="1">I (3–6 o’clock)</td><td rowspan="1" colspan="1">end of VC</td><td rowspan="1" colspan="1">&lt;10</td><td rowspan="1" colspan="1">0.6–1.0</td><td rowspan="1" colspan="1">90–100</td><td rowspan="1" colspan="1">20–50</td><td rowspan="1" colspan="1">&lt;30</td><td rowspan="1" colspan="1">Queensland, New South Wales &amp; New Caledonia</td></tr><tr><td rowspan="1" colspan="2">
                  <italic><tp:taxon-name><tp:taxon-name-part taxon-name-part-type="genus" reg="Peronia">P.</tp:taxon-name-part> <tp:taxon-name-part taxon-name-part-type="species" reg="willani">willani</tp:taxon-name-part></tp:taxon-name></italic>
                </td><td rowspan="1" colspan="1">65</td><td rowspan="1" colspan="1">10–25</td><td rowspan="1" colspan="1">I (3–6 o’clock)</td><td rowspan="1" colspan="1">end of VC</td><td rowspan="1" colspan="1">&lt;25</td><td rowspan="1" colspan="1">1.5–1.9</td><td rowspan="1" colspan="1">240–250</td><td rowspan="1" colspan="1">80–100</td><td rowspan="1" colspan="1">&lt;37</td><td rowspan="1" colspan="1">Northern Territory</td></tr><tr><td rowspan="6" colspan="1">
                  <italic><tp:taxon-name><tp:taxon-name-part taxon-name-part-type="genus" reg="Peronia">P.</tp:taxon-name-part> <tp:taxon-name-part taxon-name-part-type="species" reg="verruculata">verruculata</tp:taxon-name-part></tp:taxon-name></italic>
                </td><td rowspan="1" colspan="1">#1</td><td rowspan="1" colspan="1">60 (exc. 73)</td><td rowspan="1" colspan="1">10–22</td><td rowspan="6" colspan="1">I (3–6 o’clock)</td><td rowspan="6" colspan="1">end of VC</td><td rowspan="1" colspan="1">&lt;15</td><td rowspan="1" colspan="1">1.4–2.0</td><td rowspan="1" colspan="1">100–270</td><td rowspan="1" colspan="1">35–50</td><td rowspan="2" colspan="1">&lt;50</td><td rowspan="1" colspan="1">Singapore to eastern Australia, New Caledonia &amp; Japan</td></tr><tr><td rowspan="1" colspan="1">#2</td><td rowspan="1" colspan="1">55</td><td rowspan="1" colspan="1">14–22</td><td rowspan="4" colspan="1">&lt;10</td><td rowspan="1" colspan="1">1.4–1.7</td><td rowspan="1" colspan="1">140–160</td><td rowspan="1" colspan="1">30–35</td><td rowspan="1" colspan="1">Sumatra &amp; Andaman</td></tr><tr><td rowspan="1" colspan="1">#3</td><td rowspan="1" colspan="1">40</td><td rowspan="2" colspan="1">10–18</td><td rowspan="1" colspan="1">1.8–2.2</td><td rowspan="1" colspan="1">200–270</td><td rowspan="1" colspan="1">40–80</td><td rowspan="2" colspan="1">&lt;60</td><td rowspan="1" colspan="1">Malaysia &amp; Singapore</td></tr><tr><td rowspan="1" colspan="1">#4</td><td rowspan="1" colspan="1">60</td><td rowspan="1" colspan="1">(1.3) 2.2–2.8</td><td rowspan="1" colspan="1">200</td><td rowspan="1" colspan="1">50</td><td rowspan="1" colspan="1">Western India, Pakistan &amp; Persian Gulf</td></tr><tr><td rowspan="1" colspan="1">#5</td><td rowspan="1" colspan="1">50</td><td rowspan="1" colspan="1">10–20</td><td rowspan="1" colspan="1">1.8–2.0</td><td rowspan="1" colspan="1">150–180</td><td rowspan="1" colspan="1">45–50</td><td rowspan="2" colspan="1">&lt;55</td><td rowspan="1" colspan="1">Mozambique &amp; Madagascar</td></tr><tr><td rowspan="1" colspan="1">#6</td><td rowspan="1" colspan="1">40</td><td rowspan="1" colspan="1">10–18</td><td rowspan="1" colspan="1">&lt;15</td><td rowspan="1" colspan="1">2.0–2.4</td><td rowspan="1" colspan="1">140–200</td><td rowspan="1" colspan="1">55–60</td><td rowspan="1" colspan="1">Red Sea</td></tr></tbody></table></table-wrap><fig id="F6" position="float" orientation="portrait"><object-id xmlns:xlink="http://www.w3.org/1999/xlink" content-type="doi" xlink:type="simple">10.3897/zookeys.972.52853.figure4</object-id><label>Figure 4.</label><caption><p>Maximum parsimony consensus tree within <italic><tp:taxon-name><tp:taxon-name-part taxon-name-part-type="genus" reg="Peronia">Peronia</tp:taxon-name-part></tp:taxon-name></italic> based on concatenated nuclear ITS2 and 28S sequences. Numbers by the branches are the bootstrap values. Only the values &gt; 50% are indicated. Numbers for each individual correspond to unique identifiers for DNA extraction. Information on specimens can be found in the lists of material examined and in Table <xref ref-type="table" rid="T2">2</xref>. The color used for each species or mitochondrial unit is the same as the color used in Figs <xref ref-type="fig" rid="F2">2</xref>, <xref ref-type="fig" rid="F5">3</xref>, <xref ref-type="fig" rid="F7">5</xref>, <xref ref-type="fig" rid="F8">6</xref>.</p></caption><graphic xmlns:xlink="http://www.w3.org/1999/xlink" xlink:href="zookeys-972-001-g006.jpg" position="float" orientation="portrait" xlink:type="simple" id="oo_458304.jpg"><uri content-type="original_file" xlink:type="simple">https://binary.pensoft.net/fig/458304</uri></graphic></fig><fig id="F39" position="float" orientation="portrait"><object-id xmlns:xlink="http://www.w3.org/1999/xlink" content-type="doi" xlink:type="simple">10.3897/zookeys.972.52853.figure37</object-id><label>Figure 37.</label><caption><p>Penis and penial hooks, <italic><tp:taxon-name><tp:taxon-name-part taxon-name-part-type="genus" reg="Peronia">Peronia</tp:taxon-name-part> <tp:taxon-name-part taxon-name-part-type="species" reg="setoensis">setoensis</tp:taxon-name-part></tp:taxon-name></italic>, Japan, Honshu <bold>A, B</bold> holotype [5383 H] (<named-content xmlns:xlink="http://www.w3.org/1999/xlink" content-type="dwc:institutional_code" xlink:type="simple">NSMT</named-content>-Mo 78985) <bold>C, D</bold> [3753] (<named-content xmlns:xlink="http://www.w3.org/1999/xlink" content-type="dwc:institutional_code" xlink:type="simple">NSMT</named-content>-Mo 78987) <bold>E, F</bold> [3754] (<named-content xmlns:xlink="http://www.w3.org/1999/xlink" content-type="dwc:institutional_code" xlink:type="simple">NSMT</named-content>-Mo 78987). Scale bars: 40 μm (<bold>A</bold>), 4 μm (<bold>B</bold>), 100 μm (<bold>C</bold>), 2 μm (<bold>D, F</bold>), 20 μm (<bold>E</bold>).</p></caption><graphic xmlns:xlink="http://www.w3.org/1999/xlink" xlink:href="zookeys-972-001-g039.jpg" position="float" orientation="portrait" xlink:type="simple" id="oo_458337.jpg"><uri content-type="original_file" xlink:type="simple">https://binary.pensoft.net/fig/458337</uri></graphic></fig><fig id="F106" position="float" orientation="portrait"><object-id xmlns:xlink="http://www.w3.org/1999/xlink" content-type="doi" xlink:type="simple">10.3897/zookeys.972.52853.figure104</object-id><label>Figure 104.</label><caption><p>Accessory penial gland spine, <italic><tp:taxon-name><tp:taxon-name-part taxon-name-part-type="genus" reg="Peronia">Peronia</tp:taxon-name-part> <tp:taxon-name-part taxon-name-part-type="species" reg="verruculata">verruculata</tp:taxon-name-part></tp:taxon-name></italic> (unit #1) <bold>A</bold> Vietnam [5621] (<named-content xmlns:xlink="http://www.w3.org/1999/xlink" content-type="dwc:institutional_code" xlink:type="simple">ITBZC</named-content> IM 00021) <bold>B</bold> Papua New Guinea [5469] (<named-content xmlns:xlink="http://www.w3.org/1999/xlink" content-type="dwc:institutional_code" xlink:type="simple">MNHN</named-content>-IM-2013-12010) <bold>C</bold> Vanuatu [5481] (<named-content xmlns:xlink="http://www.w3.org/1999/xlink" content-type="dwc:institutional_code" xlink:type="simple">MNHN</named-content>-IM-2013-62393) <bold>D</bold> New Caledonia [6214] (<named-content xmlns:xlink="http://www.w3.org/1999/xlink" content-type="dwc:institutional_code" xlink:type="simple">MNHN</named-content>-IM-2019-1593) <bold>E</bold> same as <bold>A</bold>; <bold>F</bold> same as <bold>B</bold>; <bold>G</bold> same as <bold>C</bold>; <bold>H</bold> same as <bold>D</bold>. Scale bars: 300 μm (<bold>A, B, D</bold>), 200 μm (<bold>C</bold>), 10 μm (<bold>E–G</bold>), 20 μm (<bold>H</bold>).</p></caption><graphic xmlns:xlink="http://www.w3.org/1999/xlink" xlink:href="zookeys-972-001-g106.jpg" position="float" orientation="portrait" xlink:type="simple" id="oo_458404.jpg"><uri content-type="original_file" xlink:type="simple">https://binary.pensoft.net/fig/458404</uri></graphic></fig><fig id="F107" position="float" orientation="portrait"><object-id xmlns:xlink="http://www.w3.org/1999/xlink" content-type="doi" xlink:type="simple">10.3897/zookeys.972.52853.figure105</object-id><label>Figure 105.</label><caption><p>Accessory penial gland spine, <italic><tp:taxon-name><tp:taxon-name-part taxon-name-part-type="genus" reg="Peronia">Peronia</tp:taxon-name-part> <tp:taxon-name-part taxon-name-part-type="species" reg="verruculata">verruculata</tp:taxon-name-part></tp:taxon-name></italic> (unit #2), Indonesia, Sumatra <bold>A, E</bold> [1797] (<abbrev xmlns:xlink="http://www.w3.org/1999/xlink" content-type="institution" xlink:title="Universitas Malikussaleh, North Aceh, Sumatra, Indonesia" id="ABBRID0EHMVO" xlink:type="simple">UMIZ</abbrev> 00180) <bold>B, F</bold> [1795] (<abbrev xmlns:xlink="http://www.w3.org/1999/xlink" content-type="institution" xlink:title="Universitas Malikussaleh, North Aceh, Sumatra, Indonesia" id="ABBRID0EOMVO" xlink:type="simple">UMIZ</abbrev> 00180) <bold>C, G</bold> [1796] (<abbrev xmlns:xlink="http://www.w3.org/1999/xlink" content-type="institution" xlink:title="Universitas Malikussaleh, North Aceh, Sumatra, Indonesia" id="ABBRID0EVMVO" xlink:type="simple">UMIZ</abbrev> 00180) <bold>D</bold> [1746] (<abbrev xmlns:xlink="http://www.w3.org/1999/xlink" content-type="institution" xlink:title="Universitas Malikussaleh, North Aceh, Sumatra, Indonesia" id="ABBRID0E3MVO" xlink:type="simple">UMIZ</abbrev> 00178). Scale bars: 300 μm (<bold>A–C</bold>), 10 μm (<bold>D–G</bold>).</p></caption><graphic xmlns:xlink="http://www.w3.org/1999/xlink" xlink:href="zookeys-972-001-g107.jpg" position="float" orientation="portrait" xlink:type="simple" id="oo_458405.jpg"><uri content-type="original_file" xlink:type="simple">https://binary.pensoft.net/fig/458405</uri></graphic></fig><table-wrap id="T2" position="float" orientation="portrait"><label>Table 2.</label><caption><p>DNA extraction numbers and GenBank accession numbers for all the specimens included in the present study. The letter H next to an extraction number indicates the holotype. Sequences marked with an asterisk (*) are from our former publications (<xref ref-type="bibr" rid="B50">Dayrat et al. 2011</xref>, <xref ref-type="bibr" rid="B52">2016</xref>, <xref ref-type="bibr" rid="B53">2017</xref>, <xref ref-type="bibr" rid="B54">2018</xref>, <xref ref-type="bibr" rid="B55">2019a</xref>, <xref ref-type="bibr" rid="B56">b</xref>, <xref ref-type="bibr" rid="B57">c</xref>, <xref ref-type="bibr" rid="B58">d</xref>; <xref ref-type="bibr" rid="B51">Dayrat and Goulding 2017</xref>; <xref ref-type="bibr" rid="B81">Goulding et al. 2018a</xref>, <xref ref-type="bibr" rid="B82">b</xref>, <xref ref-type="bibr" rid="B83">c</xref>). In addition, 11 <abbrev xmlns:xlink="http://www.w3.org/1999/xlink" xlink:title="c oxidase I region" id="ABBRID0E33BG" xlink:type="simple">COI</abbrev> sequences also marked with an asterisk (*) were obtained from GenBank (<abbrev xmlns:xlink="http://www.w3.org/1999/xlink" xlink:title="GenBank" id="ABBRID0EA4BG" xlink:type="simple">GB</abbrev>) and BOLD: four sequences from China (<xref ref-type="bibr" rid="B177">Sun et al. 2014</xref>), two from Singapore (<xref ref-type="bibr" rid="B31">Chang et al. 2018</xref>), two from Japan (<xref ref-type="bibr" rid="B181">Takagi et al. 2019</xref>), one from the Persian Gulf (unpublished), one from Gujarat, western India (unpublished), and one from Iran (<xref ref-type="bibr" rid="B120">Maniei et al. 2020a</xref>). Abbreviations: Australian Museum, Sydney (<named-content xmlns:xlink="http://www.w3.org/1999/xlink" content-type="dwc:institutional_code" xlink:type="simple">AM</named-content>); Bombay Natural History Society, India (<named-content xmlns:xlink="http://www.w3.org/1999/xlink" content-type="dwc:institutional_code" xlink:type="simple">BNHS</named-content>); Bernice Pauahi Bishop Museum, Honolulu, Hawaii, USA (<named-content xmlns:xlink="http://www.w3.org/1999/xlink" content-type="dwc:institutional_code" xlink:type="simple">BPBM</named-content>); California Academy of Sciences, San Francisco, California, USA (<named-content xmlns:xlink="http://www.w3.org/1999/xlink" content-type="dwc:institutional_code" xlink:type="simple">CASIZ</named-content>); Institute of Tropical Biology, Zoology Collection, Vietnam Academy of Science and Technology (<named-content xmlns:xlink="http://www.w3.org/1999/xlink" content-type="dwc:institutional_code" xlink:type="simple">ITBZC</named-content>); Muséum national d’Histoire naturelle, Paris, France (<named-content xmlns:xlink="http://www.w3.org/1999/xlink" content-type="dwc:institutional_code" xlink:type="simple">MNHN</named-content>); Museum of Tropical Queensland, Townsville, Queensland, Australia (<named-content xmlns:xlink="http://www.w3.org/1999/xlink" content-type="dwc:institutional_code" xlink:type="simple">MTQ</named-content>); Natural History Museum, London, United Kingdom (<named-content xmlns:xlink="http://www.w3.org/1999/xlink" content-type="dwc:institutional_code" xlink:type="simple">NHMUK</named-content>); KwaZulu-Natal Museum, Pietermaritzburg, KwaZulu-Natal, South Africa (<named-content xmlns:xlink="http://www.w3.org/1999/xlink" content-type="dwc:institutional_code" xlink:type="simple">NMSA</named-content>); National Museum of Nature and Science, Tokyo, Japan (<named-content xmlns:xlink="http://www.w3.org/1999/xlink" content-type="dwc:institutional_code" xlink:type="simple">NSMT</named-content>); Museum and Art Gallery Northern Territory, Darwin, Northern Territory, Australia (<named-content xmlns:xlink="http://www.w3.org/1999/xlink" content-type="dwc:institutional_code" xlink:type="simple">NTM</named-content>); National Museum of the Philippines, Manila (<named-content xmlns:xlink="http://www.w3.org/1999/xlink" content-type="dwc:institutional_code" xlink:type="simple">PNM</named-content>); University of Florida, Gainesville, Florida, USA (<named-content xmlns:xlink="http://www.w3.org/1999/xlink" content-type="dwc:institutional_code" xlink:type="simple">UF</named-content>); Universitas Malikussaleh, North Aceh, Sumatra, Indonesia (<abbrev xmlns:xlink="http://www.w3.org/1999/xlink" content-type="institution" xlink:title="Universitas Malikussaleh, North Aceh, Sumatra, Indonesia" id="ABBRID0E4AAI" xlink:type="simple">UMIZ</abbrev>); Universiti Sains Malaysia Mollusc Collection, Penang, Malaysia (<named-content xmlns:xlink="http://www.w3.org/1999/xlink" content-type="dwc:institutional_code" xlink:type="simple">USMMC</named-content>); Zoological Reference Collection, Lee Kong Chian Natural History Museum, National University of Singapore (<named-content xmlns:xlink="http://www.w3.org/1999/xlink" content-type="dwc:institutional_code" xlink:type="simple">ZRC</named-content>).</p></caption><table id="TID0EQBAM" rules="all"><tbody><tr><th rowspan="1" colspan="1">Species</th><th rowspan="1" colspan="1">Individual (DNA #)</th><th rowspan="1" colspan="1">Voucher</th><th rowspan="1" colspan="1">Locality</th><th rowspan="1" colspan="1">GenBank <abbrev xmlns:xlink="http://www.w3.org/1999/xlink" xlink:title="c oxidase I region" id="ABBRID0EHCAI" xlink:type="simple">COI</abbrev></th><th rowspan="1" colspan="1">GenBank 16S</th><th rowspan="1" colspan="1">GenBank ITS2</th><th rowspan="1" colspan="1">GenBank 28S</th></tr><tr><td rowspan="1" colspan="1">
                  <italic><tp:taxon-name><tp:taxon-name-part taxon-name-part-type="genus" reg="Alionchis">Alionchis</tp:taxon-name-part> <tp:taxon-name-part taxon-name-part-type="species" reg="jailoloensis">jailoloensis</tp:taxon-name-part></tp:taxon-name></italic>
                </td><td rowspan="1" colspan="1">5137 H</td><td rowspan="1" colspan="1"><abbrev xmlns:xlink="http://www.w3.org/1999/xlink" content-type="institution" xlink:title="Universitas Malikussaleh, North Aceh, Sumatra, Indonesia" id="ABBRID0EKDAI" xlink:type="simple">UMIZ</abbrev> 00117</td><td rowspan="1" colspan="1">Indonesia, Halmahera</td><td rowspan="1" colspan="1"><ext-link xmlns:xlink="http://www.w3.org/1999/xlink" ext-link-type="gen" xlink:href="MG953528" xlink:type="simple">MG953528</ext-link>*</td><td rowspan="1" colspan="1"><ext-link xmlns:xlink="http://www.w3.org/1999/xlink" ext-link-type="gen" xlink:href="MG953538" xlink:type="simple">MG953538</ext-link>*</td><td rowspan="1" colspan="1"><ext-link xmlns:xlink="http://www.w3.org/1999/xlink" ext-link-type="gen" xlink:href="MG953548" xlink:type="simple">MG953548</ext-link>*</td><td rowspan="1" colspan="1"><ext-link xmlns:xlink="http://www.w3.org/1999/xlink" ext-link-type="gen" xlink:href="MK122918" xlink:type="simple">MK122918</ext-link>*</td></tr><tr><td rowspan="1" colspan="1">
                  <italic><tp:taxon-name><tp:taxon-name-part taxon-name-part-type="genus" reg="Laspionchis">Laspionchis</tp:taxon-name-part> <tp:taxon-name-part taxon-name-part-type="species" reg="boucheti">boucheti</tp:taxon-name-part></tp:taxon-name></italic>
                </td><td rowspan="1" colspan="1">1688 H</td><td rowspan="1" colspan="1"><named-content xmlns:xlink="http://www.w3.org/1999/xlink" content-type="dwc:institutional_code" xlink:type="simple">NTM</named-content> P.57614</td><td rowspan="1" colspan="1">Australia, Northern Territory</td><td rowspan="1" colspan="1"><ext-link xmlns:xlink="http://www.w3.org/1999/xlink" ext-link-type="gen" xlink:href="MH619249" xlink:type="simple">MH619249</ext-link>*</td><td rowspan="1" colspan="1"><ext-link xmlns:xlink="http://www.w3.org/1999/xlink" ext-link-type="gen" xlink:href="MH619310" xlink:type="simple">MH619310</ext-link>*</td><td rowspan="1" colspan="1">
                  <ext-link xmlns:xlink="http://www.w3.org/1999/xlink" ext-link-type="gen" xlink:href="MT652862" xlink:type="simple">MT652862</ext-link>
                </td><td rowspan="1" colspan="1">
                  <ext-link xmlns:xlink="http://www.w3.org/1999/xlink" ext-link-type="gen" xlink:href="MT652995" xlink:type="simple">MT652995</ext-link>
                </td></tr><tr><td rowspan="1" colspan="1">
                  <italic><tp:taxon-name><tp:taxon-name-part taxon-name-part-type="genus" reg="Marmaronchis">Marmaronchis</tp:taxon-name-part> <tp:taxon-name-part taxon-name-part-type="species" reg="vaigiensis">vaigiensis</tp:taxon-name-part></tp:taxon-name></italic>
                </td><td rowspan="1" colspan="1">1183</td><td rowspan="1" colspan="1"><named-content xmlns:xlink="http://www.w3.org/1999/xlink" content-type="dwc:institutional_code" xlink:type="simple">ZRC</named-content>.MOL.3007</td><td rowspan="1" colspan="1">Singapore</td><td rowspan="1" colspan="1"><ext-link xmlns:xlink="http://www.w3.org/1999/xlink" ext-link-type="gen" xlink:href="MK122812" xlink:type="simple">MK122812</ext-link>*</td><td rowspan="1" colspan="1"><ext-link xmlns:xlink="http://www.w3.org/1999/xlink" ext-link-type="gen" xlink:href="MK122854" xlink:type="simple">MK122854</ext-link>*</td><td rowspan="1" colspan="1"><ext-link xmlns:xlink="http://www.w3.org/1999/xlink" ext-link-type="gen" xlink:href="MK122877" xlink:type="simple">MK122877</ext-link>*</td><td rowspan="1" colspan="1"><ext-link xmlns:xlink="http://www.w3.org/1999/xlink" ext-link-type="gen" xlink:href="MK122910" xlink:type="simple">MK122910</ext-link>*</td></tr><tr><td rowspan="1" colspan="1">
                  <italic><tp:taxon-name><tp:taxon-name-part taxon-name-part-type="genus" reg="Melayonchis">Melayonchis</tp:taxon-name-part> <tp:taxon-name-part taxon-name-part-type="species" reg="eloisae">eloisae</tp:taxon-name-part></tp:taxon-name></italic>
                </td><td rowspan="1" colspan="1">1011 H</td><td rowspan="1" colspan="1"><named-content xmlns:xlink="http://www.w3.org/1999/xlink" content-type="dwc:institutional_code" xlink:type="simple">ZRC</named-content>.MOL.6499</td><td rowspan="1" colspan="1">Singapore</td><td rowspan="1" colspan="1"><ext-link xmlns:xlink="http://www.w3.org/1999/xlink" ext-link-type="gen" xlink:href="KX240026" xlink:type="simple">KX240026</ext-link>*</td><td rowspan="1" colspan="1"><ext-link xmlns:xlink="http://www.w3.org/1999/xlink" ext-link-type="gen" xlink:href="KX240050" xlink:type="simple">KX240050</ext-link>*</td><td rowspan="1" colspan="1"><ext-link xmlns:xlink="http://www.w3.org/1999/xlink" ext-link-type="gen" xlink:href="MK122904" xlink:type="simple">MK122904</ext-link>*</td><td rowspan="1" colspan="1"><ext-link xmlns:xlink="http://www.w3.org/1999/xlink" ext-link-type="gen" xlink:href="MK125515" xlink:type="simple">MK125515</ext-link>*</td></tr><tr><td rowspan="1" colspan="1">
                  <italic><tp:taxon-name><tp:taxon-name-part taxon-name-part-type="genus" reg="Onchidella">Onchidella</tp:taxon-name-part> <tp:taxon-name-part taxon-name-part-type="species" reg="celtica">celtica</tp:taxon-name-part></tp:taxon-name></italic>
                </td><td rowspan="1" colspan="1">5013</td><td rowspan="1" colspan="1"><named-content xmlns:xlink="http://www.w3.org/1999/xlink" content-type="dwc:institutional_code" xlink:type="simple">MNHN</named-content>-IM-2019-1604</td><td rowspan="1" colspan="1">France</td><td rowspan="1" colspan="1"><ext-link xmlns:xlink="http://www.w3.org/1999/xlink" ext-link-type="gen" xlink:href="MG958715" xlink:type="simple">MG958715</ext-link>*</td><td rowspan="1" colspan="1"><ext-link xmlns:xlink="http://www.w3.org/1999/xlink" ext-link-type="gen" xlink:href="MG958717" xlink:type="simple">MG958717</ext-link>*</td><td rowspan="1" colspan="1"><ext-link xmlns:xlink="http://www.w3.org/1999/xlink" ext-link-type="gen" xlink:href="MK122906" xlink:type="simple">MK122906</ext-link>*</td><td rowspan="1" colspan="1"><ext-link xmlns:xlink="http://www.w3.org/1999/xlink" ext-link-type="gen" xlink:href="MK122921" xlink:type="simple">MK122921</ext-link>*</td></tr><tr><td rowspan="1" colspan="1">
                  <italic><tp:taxon-name><tp:taxon-name-part taxon-name-part-type="genus" reg="Onchidina">Onchidina</tp:taxon-name-part> <tp:taxon-name-part taxon-name-part-type="species" reg="australis">australis</tp:taxon-name-part></tp:taxon-name></italic>
                </td><td rowspan="1" colspan="1">1523</td><td rowspan="1" colspan="1"><named-content xmlns:xlink="http://www.w3.org/1999/xlink" content-type="dwc:institutional_code" xlink:type="simple">AM</named-content> C.468918.002</td><td rowspan="1" colspan="1">Australia, New South Wales</td><td rowspan="1" colspan="1"><ext-link xmlns:xlink="http://www.w3.org/1999/xlink" ext-link-type="gen" xlink:href="KX179548" xlink:type="simple">KX179548</ext-link>*</td><td rowspan="1" colspan="1"><ext-link xmlns:xlink="http://www.w3.org/1999/xlink" ext-link-type="gen" xlink:href="KX179561" xlink:type="simple">KX179561</ext-link>*</td><td rowspan="1" colspan="1"><ext-link xmlns:xlink="http://www.w3.org/1999/xlink" ext-link-type="gen" xlink:href="MG958719" xlink:type="simple">MG958719</ext-link>*</td><td rowspan="1" colspan="1"><ext-link xmlns:xlink="http://www.w3.org/1999/xlink" ext-link-type="gen" xlink:href="MG958887" xlink:type="simple">MG958887</ext-link>*</td></tr><tr><td rowspan="1" colspan="1">
                  <italic><tp:taxon-name><tp:taxon-name-part taxon-name-part-type="genus" reg="Onchidium">Onchidium</tp:taxon-name-part> <tp:taxon-name-part taxon-name-part-type="species" reg="typhae">typhae</tp:taxon-name-part></tp:taxon-name></italic>
                </td><td rowspan="1" colspan="1">965</td><td rowspan="1" colspan="1"><named-content xmlns:xlink="http://www.w3.org/1999/xlink" content-type="dwc:institutional_code" xlink:type="simple">USMMC</named-content> 00005</td><td rowspan="1" colspan="1">Peninsular Malaysia</td><td rowspan="1" colspan="1"><ext-link xmlns:xlink="http://www.w3.org/1999/xlink" ext-link-type="gen" xlink:href="KX179509" xlink:type="simple">KX179509</ext-link>*</td><td rowspan="1" colspan="1"><ext-link xmlns:xlink="http://www.w3.org/1999/xlink" ext-link-type="gen" xlink:href="KX179525" xlink:type="simple">KX179525</ext-link>*</td><td rowspan="1" colspan="1"><ext-link xmlns:xlink="http://www.w3.org/1999/xlink" ext-link-type="gen" xlink:href="MG958720" xlink:type="simple">MG958720</ext-link>*</td><td rowspan="1" colspan="1"><ext-link xmlns:xlink="http://www.w3.org/1999/xlink" ext-link-type="gen" xlink:href="MG958885" xlink:type="simple">MG958885</ext-link>*</td></tr><tr><td rowspan="1" colspan="1">
                  <italic><tp:taxon-name><tp:taxon-name-part taxon-name-part-type="genus" reg="Paromoionchis">Paromoionchis</tp:taxon-name-part> <tp:taxon-name-part taxon-name-part-type="species" reg="tumidus">tumidus</tp:taxon-name-part></tp:taxon-name></italic>
                </td><td rowspan="1" colspan="1">1732</td><td rowspan="1" colspan="1"><abbrev xmlns:xlink="http://www.w3.org/1999/xlink" content-type="institution" xlink:title="Universitas Malikussaleh, North Aceh, Sumatra, Indonesia" id="ABBRID0ERSAI" xlink:type="simple">UMIZ</abbrev> 00121</td><td rowspan="1" colspan="1">Indonesia, Sumatra</td><td rowspan="1" colspan="1"><ext-link xmlns:xlink="http://www.w3.org/1999/xlink" ext-link-type="gen" xlink:href="MH054951" xlink:type="simple">MH054951</ext-link>*</td><td rowspan="1" colspan="1"><ext-link xmlns:xlink="http://www.w3.org/1999/xlink" ext-link-type="gen" xlink:href="MH055104" xlink:type="simple">MH055104</ext-link>*</td><td rowspan="1" colspan="1"><ext-link xmlns:xlink="http://www.w3.org/1999/xlink" ext-link-type="gen" xlink:href="MH055196" xlink:type="simple">MH055196</ext-link>*</td><td rowspan="1" colspan="1"><ext-link xmlns:xlink="http://www.w3.org/1999/xlink" ext-link-type="gen" xlink:href="MH055268" xlink:type="simple">MH055268</ext-link>*</td></tr><tr><td rowspan="1" colspan="1">
                  <italic><tp:taxon-name><tp:taxon-name-part taxon-name-part-type="genus" reg="Peronina">Peronina</tp:taxon-name-part> <tp:taxon-name-part taxon-name-part-type="species" reg="tenera">tenera</tp:taxon-name-part></tp:taxon-name></italic>
                </td><td rowspan="1" colspan="1">960</td><td rowspan="1" colspan="1"><named-content xmlns:xlink="http://www.w3.org/1999/xlink" content-type="dwc:institutional_code" xlink:type="simple">USMMC</named-content> 00039</td><td rowspan="1" colspan="1">Peninsular Malaysia</td><td rowspan="1" colspan="1"><ext-link xmlns:xlink="http://www.w3.org/1999/xlink" ext-link-type="gen" xlink:href="MG958740" xlink:type="simple">MG958740</ext-link>*</td><td rowspan="1" colspan="1"><ext-link xmlns:xlink="http://www.w3.org/1999/xlink" ext-link-type="gen" xlink:href="MG958796" xlink:type="simple">MG958796</ext-link>*</td><td rowspan="1" colspan="1"><ext-link xmlns:xlink="http://www.w3.org/1999/xlink" ext-link-type="gen" xlink:href="MG958840" xlink:type="simple">MG958840</ext-link>*</td><td rowspan="1" colspan="1"><ext-link xmlns:xlink="http://www.w3.org/1999/xlink" ext-link-type="gen" xlink:href="MG958874" xlink:type="simple">MG958874</ext-link>*</td></tr><tr><td rowspan="1" colspan="1">
                  <italic><tp:taxon-name><tp:taxon-name-part taxon-name-part-type="genus" reg="Platevindex">Platevindex</tp:taxon-name-part> <tp:taxon-name-part taxon-name-part-type="species" reg="luteus">luteus</tp:taxon-name-part></tp:taxon-name></italic>
                </td><td rowspan="1" colspan="1">1001</td><td rowspan="1" colspan="1"><named-content xmlns:xlink="http://www.w3.org/1999/xlink" content-type="dwc:institutional_code" xlink:type="simple">ZRC</named-content>.MOL.10179</td><td rowspan="1" colspan="1">Singapore</td><td rowspan="1" colspan="1"><ext-link xmlns:xlink="http://www.w3.org/1999/xlink" ext-link-type="gen" xlink:href="MG958714" xlink:type="simple">MG958714</ext-link>*</td><td rowspan="1" colspan="1"><ext-link xmlns:xlink="http://www.w3.org/1999/xlink" ext-link-type="gen" xlink:href="MG958716" xlink:type="simple">MG958716</ext-link>*</td><td rowspan="1" colspan="1"><ext-link xmlns:xlink="http://www.w3.org/1999/xlink" ext-link-type="gen" xlink:href="MG958718" xlink:type="simple">MG958718</ext-link>*</td><td rowspan="1" colspan="1"><ext-link xmlns:xlink="http://www.w3.org/1999/xlink" ext-link-type="gen" xlink:href="MG958888" xlink:type="simple">MG958888</ext-link>*</td></tr><tr><td rowspan="1" colspan="1">
                  <italic><tp:taxon-name><tp:taxon-name-part taxon-name-part-type="genus" reg="Wallaconchis">Wallaconchis</tp:taxon-name-part> <tp:taxon-name-part taxon-name-part-type="species" reg="sinanui">sinanui</tp:taxon-name-part></tp:taxon-name></italic>
                </td><td rowspan="1" colspan="1">2740</td><td rowspan="1" colspan="1"><abbrev xmlns:xlink="http://www.w3.org/1999/xlink" content-type="institution" xlink:title="Universitas Malikussaleh, North Aceh, Sumatra, Indonesia" id="ABBRID0EAZAI" xlink:type="simple">UMIZ</abbrev> 00059</td><td rowspan="1" colspan="1">Indonesia, Ambon</td><td rowspan="1" colspan="1"><ext-link xmlns:xlink="http://www.w3.org/1999/xlink" ext-link-type="gen" xlink:href="MG970713" xlink:type="simple">MG970713</ext-link>*</td><td rowspan="1" colspan="1"><ext-link xmlns:xlink="http://www.w3.org/1999/xlink" ext-link-type="gen" xlink:href="MG970881" xlink:type="simple">MG970881</ext-link>*</td><td rowspan="1" colspan="1"><ext-link xmlns:xlink="http://www.w3.org/1999/xlink" ext-link-type="gen" xlink:href="MG971093" xlink:type="simple">MG971093</ext-link>*</td><td rowspan="1" colspan="1"><ext-link xmlns:xlink="http://www.w3.org/1999/xlink" ext-link-type="gen" xlink:href="MG971161" xlink:type="simple">MG971161</ext-link>*</td></tr><tr><td rowspan="10" colspan="1">
                  <bold><italic><tp:taxon-name><tp:taxon-name-part taxon-name-part-type="genus" reg="Peronia">P.</tp:taxon-name-part> <tp:taxon-name-part taxon-name-part-type="species" reg="verruculata">verruculata</tp:taxon-name-part></tp:taxon-name></italic> (unit #1)</bold>
                </td><td rowspan="1" colspan="1">1538</td><td rowspan="1" colspan="1"><named-content xmlns:xlink="http://www.w3.org/1999/xlink" content-type="dwc:institutional_code" xlink:type="simple">AM</named-content> C.448363</td><td rowspan="1" colspan="1">Australia, Queensland (19°S)</td><td rowspan="1" colspan="1">
                  <ext-link xmlns:xlink="http://www.w3.org/1999/xlink" ext-link-type="gen" xlink:href="MT653148" xlink:type="simple">MT653148</ext-link>
                </td><td rowspan="1" colspan="1">
                  <ext-link xmlns:xlink="http://www.w3.org/1999/xlink" ext-link-type="gen" xlink:href="MT652693" xlink:type="simple">MT652693</ext-link>
                </td><td rowspan="1" colspan="1">
                  <ext-link xmlns:xlink="http://www.w3.org/1999/xlink" ext-link-type="gen" xlink:href="MT652863" xlink:type="simple">MT652863</ext-link>
                </td><td rowspan="1" colspan="1">
                  <ext-link xmlns:xlink="http://www.w3.org/1999/xlink" ext-link-type="gen" xlink:href="MT652996" xlink:type="simple">MT652996</ext-link>
                </td></tr><tr><td rowspan="1" colspan="1">2571</td><td rowspan="1" colspan="1">
                  <named-content xmlns:xlink="http://www.w3.org/1999/xlink" content-type="dwc:institutional_code" xlink:type="simple">MTQ</named-content>
                </td><td rowspan="1" colspan="1">Australia, Queensland (16°S)</td><td rowspan="1" colspan="1">
                  <ext-link xmlns:xlink="http://www.w3.org/1999/xlink" ext-link-type="gen" xlink:href="MT653149" xlink:type="simple">MT653149</ext-link>
                </td><td rowspan="1" colspan="1">
                  <ext-link xmlns:xlink="http://www.w3.org/1999/xlink" ext-link-type="gen" xlink:href="MT652694" xlink:type="simple">MT652694</ext-link>
                </td><td rowspan="1" colspan="1">
                  <ext-link xmlns:xlink="http://www.w3.org/1999/xlink" ext-link-type="gen" xlink:href="MT652864" xlink:type="simple">MT652864</ext-link>
                </td><td rowspan="1" colspan="1"/></tr><tr><td rowspan="1" colspan="1">2620</td><td rowspan="1" colspan="1">
                  <named-content xmlns:xlink="http://www.w3.org/1999/xlink" content-type="dwc:institutional_code" xlink:type="simple">MTQ</named-content>
                </td><td rowspan="1" colspan="1">Australia, Queensland (20°S)</td><td rowspan="1" colspan="1">
                  <ext-link xmlns:xlink="http://www.w3.org/1999/xlink" ext-link-type="gen" xlink:href="MT653150" xlink:type="simple">MT653150</ext-link>
                </td><td rowspan="1" colspan="1">
                  <ext-link xmlns:xlink="http://www.w3.org/1999/xlink" ext-link-type="gen" xlink:href="MT652695" xlink:type="simple">MT652695</ext-link>
                </td><td rowspan="1" colspan="1"/><td rowspan="1" colspan="1"/></tr><tr><td rowspan="1" colspan="1">2622</td><td rowspan="1" colspan="1">
                  <named-content xmlns:xlink="http://www.w3.org/1999/xlink" content-type="dwc:institutional_code" xlink:type="simple">MTQ</named-content>
                </td><td rowspan="1" colspan="1">Australia, Queensland (20°S)</td><td rowspan="1" colspan="1">
                  <ext-link xmlns:xlink="http://www.w3.org/1999/xlink" ext-link-type="gen" xlink:href="MT653151" xlink:type="simple">MT653151</ext-link>
                </td><td rowspan="1" colspan="1">
                  <ext-link xmlns:xlink="http://www.w3.org/1999/xlink" ext-link-type="gen" xlink:href="MT652696" xlink:type="simple">MT652696</ext-link>
                </td><td rowspan="1" colspan="1"/><td rowspan="1" colspan="1"/></tr><tr><td rowspan="1" colspan="1">2682</td><td rowspan="1" colspan="1">
                  <named-content xmlns:xlink="http://www.w3.org/1999/xlink" content-type="dwc:institutional_code" xlink:type="simple">MTQ</named-content>
                </td><td rowspan="1" colspan="1">Australia, Queensland (21°S)</td><td rowspan="1" colspan="1">
                  <ext-link xmlns:xlink="http://www.w3.org/1999/xlink" ext-link-type="gen" xlink:href="MT653152" xlink:type="simple">MT653152</ext-link>
                </td><td rowspan="1" colspan="1">
                  <ext-link xmlns:xlink="http://www.w3.org/1999/xlink" ext-link-type="gen" xlink:href="MT652697" xlink:type="simple">MT652697</ext-link>
                </td><td rowspan="1" colspan="1">
                  <ext-link xmlns:xlink="http://www.w3.org/1999/xlink" ext-link-type="gen" xlink:href="MT652865" xlink:type="simple">MT652865</ext-link>
                </td><td rowspan="1" colspan="1"/></tr><tr><td rowspan="1" colspan="1">
                  <abbrev xmlns:xlink="http://www.w3.org/1999/xlink" xlink:title="GenBank" id="ABBRID0ESCBI" xlink:type="simple">GB</abbrev>
                </td><td rowspan="1" colspan="1"/><td rowspan="1" colspan="1">China, Guangdong (21°N)</td><td rowspan="1" colspan="1"><ext-link xmlns:xlink="http://www.w3.org/1999/xlink" ext-link-type="gen" xlink:href="JN543152" xlink:type="simple">JN543152</ext-link>*</td><td rowspan="1" colspan="1"/><td rowspan="1" colspan="1"/><td rowspan="1" colspan="1"/></tr><tr><td rowspan="1" colspan="1">
                  <abbrev xmlns:xlink="http://www.w3.org/1999/xlink" xlink:title="GenBank" id="ABBRID0ETDBI" xlink:type="simple">GB</abbrev>
                </td><td rowspan="1" colspan="1"/><td rowspan="1" colspan="1">China, Fujian (26°N)</td><td rowspan="1" colspan="1"><ext-link xmlns:xlink="http://www.w3.org/1999/xlink" ext-link-type="gen" xlink:href="JN543153" xlink:type="simple">JN543153</ext-link>*</td><td rowspan="1" colspan="1"/><td rowspan="1" colspan="1"/><td rowspan="1" colspan="1"/></tr><tr><td rowspan="1" colspan="1">
                  <abbrev xmlns:xlink="http://www.w3.org/1999/xlink" xlink:title="GenBank" id="ABBRID0EUEBI" xlink:type="simple">GB</abbrev>
                </td><td rowspan="1" colspan="1"/><td rowspan="1" colspan="1">China, Guangxi (21°N)</td><td rowspan="1" colspan="1"><ext-link xmlns:xlink="http://www.w3.org/1999/xlink" ext-link-type="gen" xlink:href="JN543154" xlink:type="simple">JN543154</ext-link>*</td><td rowspan="1" colspan="1"/><td rowspan="1" colspan="1"/><td rowspan="1" colspan="1"/></tr><tr><td rowspan="1" colspan="1">
                  <abbrev xmlns:xlink="http://www.w3.org/1999/xlink" xlink:title="GenBank" id="ABBRID0EVFBI" xlink:type="simple">GB</abbrev>
                </td><td rowspan="1" colspan="1"/><td rowspan="1" colspan="1">China, Hainan (18°N)</td><td rowspan="1" colspan="1"><ext-link xmlns:xlink="http://www.w3.org/1999/xlink" ext-link-type="gen" xlink:href="JN543165" xlink:type="simple">JN543165</ext-link>*</td><td rowspan="1" colspan="1"/><td rowspan="1" colspan="1"/><td rowspan="1" colspan="1"/></tr><tr><td rowspan="1" colspan="1">2724</td><td rowspan="1" colspan="1"><abbrev xmlns:xlink="http://www.w3.org/1999/xlink" content-type="institution" xlink:title="Universitas Malikussaleh, North Aceh, Sumatra, Indonesia" id="ABBRID0EZGBI" xlink:type="simple">UMIZ</abbrev> 00162</td><td rowspan="1" colspan="1">Indonesia, Ambon (03°S)</td><td rowspan="1" colspan="1">
                  <ext-link xmlns:xlink="http://www.w3.org/1999/xlink" ext-link-type="gen" xlink:href="MT653153" xlink:type="simple">MT653153</ext-link>
                </td><td rowspan="1" colspan="1">
                  <ext-link xmlns:xlink="http://www.w3.org/1999/xlink" ext-link-type="gen" xlink:href="MT652698" xlink:type="simple">MT652698</ext-link>
                </td><td rowspan="1" colspan="1">
                  <ext-link xmlns:xlink="http://www.w3.org/1999/xlink" ext-link-type="gen" xlink:href="MT652866" xlink:type="simple">MT652866</ext-link>
                </td><td rowspan="1" colspan="1">
                  <ext-link xmlns:xlink="http://www.w3.org/1999/xlink" ext-link-type="gen" xlink:href="MT652997" xlink:type="simple">MT652997</ext-link>
                </td></tr><tr><td rowspan="33" colspan="1">
                  <bold><italic><tp:taxon-name><tp:taxon-name-part taxon-name-part-type="genus" reg="Peronia">P.</tp:taxon-name-part> <tp:taxon-name-part taxon-name-part-type="species" reg="verruculata">verruculata</tp:taxon-name-part></tp:taxon-name></italic> (unit #1)</bold>
                </td><td rowspan="1" colspan="1">2729</td><td rowspan="1" colspan="1"><abbrev xmlns:xlink="http://www.w3.org/1999/xlink" content-type="institution" xlink:title="Universitas Malikussaleh, North Aceh, Sumatra, Indonesia" id="ABBRID0E6IBI" xlink:type="simple">UMIZ</abbrev> 00162</td><td rowspan="1" colspan="1">Indonesia, Ambon (03°S)</td><td rowspan="1" colspan="1">
                  <ext-link xmlns:xlink="http://www.w3.org/1999/xlink" ext-link-type="gen" xlink:href="MT653154" xlink:type="simple">MT653154</ext-link>
                </td><td rowspan="1" colspan="1">
                  <ext-link xmlns:xlink="http://www.w3.org/1999/xlink" ext-link-type="gen" xlink:href="MT652699" xlink:type="simple">MT652699</ext-link>
                </td><td rowspan="1" colspan="1"/><td rowspan="1" colspan="1"/></tr><tr><td rowspan="1" colspan="1">2856</td><td rowspan="1" colspan="1"><abbrev xmlns:xlink="http://www.w3.org/1999/xlink" content-type="institution" xlink:title="Universitas Malikussaleh, North Aceh, Sumatra, Indonesia" id="ABBRID0EHKBI" xlink:type="simple">UMIZ</abbrev> 00163</td><td rowspan="1" colspan="1">Indonesia, Ambon (03°S)</td><td rowspan="1" colspan="1">
                  <ext-link xmlns:xlink="http://www.w3.org/1999/xlink" ext-link-type="gen" xlink:href="MT653155" xlink:type="simple">MT653155</ext-link>
                </td><td rowspan="1" colspan="1">
                  <ext-link xmlns:xlink="http://www.w3.org/1999/xlink" ext-link-type="gen" xlink:href="MT652700" xlink:type="simple">MT652700</ext-link>
                </td><td rowspan="1" colspan="1">
                  <ext-link xmlns:xlink="http://www.w3.org/1999/xlink" ext-link-type="gen" xlink:href="MT652867" xlink:type="simple">MT652867</ext-link>
                </td><td rowspan="1" colspan="1"/></tr><tr><td rowspan="1" colspan="1">3080</td><td rowspan="1" colspan="1"><abbrev xmlns:xlink="http://www.w3.org/1999/xlink" content-type="institution" xlink:title="Universitas Malikussaleh, North Aceh, Sumatra, Indonesia" id="ABBRID0EVLBI" xlink:type="simple">UMIZ</abbrev> 00164</td><td rowspan="1" colspan="1">Indonesia, Bali (08°S)</td><td rowspan="1" colspan="1">
                  <ext-link xmlns:xlink="http://www.w3.org/1999/xlink" ext-link-type="gen" xlink:href="MT653156" xlink:type="simple">MT653156</ext-link>
                </td><td rowspan="1" colspan="1">
                  <ext-link xmlns:xlink="http://www.w3.org/1999/xlink" ext-link-type="gen" xlink:href="MT652701" xlink:type="simple">MT652701</ext-link>
                </td><td rowspan="1" colspan="1">
                  <ext-link xmlns:xlink="http://www.w3.org/1999/xlink" ext-link-type="gen" xlink:href="MT652868" xlink:type="simple">MT652868</ext-link>
                </td><td rowspan="1" colspan="1"/></tr><tr><td rowspan="1" colspan="1">3115</td><td rowspan="1" colspan="1"><abbrev xmlns:xlink="http://www.w3.org/1999/xlink" content-type="institution" xlink:title="Universitas Malikussaleh, North Aceh, Sumatra, Indonesia" id="ABBRID0EDNBI" xlink:type="simple">UMIZ</abbrev> 00165</td><td rowspan="1" colspan="1">Indonesia, Bali (08°S)</td><td rowspan="1" colspan="1">
                  <ext-link xmlns:xlink="http://www.w3.org/1999/xlink" ext-link-type="gen" xlink:href="MT653157" xlink:type="simple">MT653157</ext-link>
                </td><td rowspan="1" colspan="1">
                  <ext-link xmlns:xlink="http://www.w3.org/1999/xlink" ext-link-type="gen" xlink:href="MT652702" xlink:type="simple">MT652702</ext-link>
                </td><td rowspan="1" colspan="1">
                  <ext-link xmlns:xlink="http://www.w3.org/1999/xlink" ext-link-type="gen" xlink:href="MT652869" xlink:type="simple">MT652869</ext-link>
                </td><td rowspan="1" colspan="1"/></tr><tr><td rowspan="1" colspan="1">5068</td><td rowspan="1" colspan="1"><abbrev xmlns:xlink="http://www.w3.org/1999/xlink" content-type="institution" xlink:title="Universitas Malikussaleh, North Aceh, Sumatra, Indonesia" id="ABBRID0EROBI" xlink:type="simple">UMIZ</abbrev> 00166</td><td rowspan="1" colspan="1">Indonesia, Halmahera (00°S)</td><td rowspan="1" colspan="1">
                  <ext-link xmlns:xlink="http://www.w3.org/1999/xlink" ext-link-type="gen" xlink:href="MT653158" xlink:type="simple">MT653158</ext-link>
                </td><td rowspan="1" colspan="1">
                  <ext-link xmlns:xlink="http://www.w3.org/1999/xlink" ext-link-type="gen" xlink:href="MT652703" xlink:type="simple">MT652703</ext-link>
                </td><td rowspan="1" colspan="1"/><td rowspan="1" colspan="1"/></tr><tr><td rowspan="1" colspan="1">5120</td><td rowspan="1" colspan="1"><abbrev xmlns:xlink="http://www.w3.org/1999/xlink" content-type="institution" xlink:title="Universitas Malikussaleh, North Aceh, Sumatra, Indonesia" id="ABBRID0EZPBI" xlink:type="simple">UMIZ</abbrev> 00167</td><td rowspan="1" colspan="1">Indonesia, Halmahera (01°S)</td><td rowspan="1" colspan="1">
                  <ext-link xmlns:xlink="http://www.w3.org/1999/xlink" ext-link-type="gen" xlink:href="MT653159" xlink:type="simple">MT653159</ext-link>
                </td><td rowspan="1" colspan="1">
                  <ext-link xmlns:xlink="http://www.w3.org/1999/xlink" ext-link-type="gen" xlink:href="MT652704" xlink:type="simple">MT652704</ext-link>
                </td><td rowspan="1" colspan="1">
                  <ext-link xmlns:xlink="http://www.w3.org/1999/xlink" ext-link-type="gen" xlink:href="MT652870" xlink:type="simple">MT652870</ext-link>
                </td><td rowspan="1" colspan="1"/></tr><tr><td rowspan="1" colspan="1">5124</td><td rowspan="1" colspan="1"><abbrev xmlns:xlink="http://www.w3.org/1999/xlink" content-type="institution" xlink:title="Universitas Malikussaleh, North Aceh, Sumatra, Indonesia" id="ABBRID0EHRBI" xlink:type="simple">UMIZ</abbrev> 00167</td><td rowspan="1" colspan="1">Indonesia, Halmahera (01°S)</td><td rowspan="1" colspan="1">
                  <ext-link xmlns:xlink="http://www.w3.org/1999/xlink" ext-link-type="gen" xlink:href="MT653160" xlink:type="simple">MT653160</ext-link>
                </td><td rowspan="1" colspan="1">
                  <ext-link xmlns:xlink="http://www.w3.org/1999/xlink" ext-link-type="gen" xlink:href="MT652705" xlink:type="simple">MT652705</ext-link>
                </td><td rowspan="1" colspan="1"/><td rowspan="1" colspan="1"/></tr><tr><td rowspan="1" colspan="1">5130</td><td rowspan="1" colspan="1"><abbrev xmlns:xlink="http://www.w3.org/1999/xlink" content-type="institution" xlink:title="Universitas Malikussaleh, North Aceh, Sumatra, Indonesia" id="ABBRID0EPSBI" xlink:type="simple">UMIZ</abbrev> 00167</td><td rowspan="1" colspan="1">Indonesia, Halmahera (01°S)</td><td rowspan="1" colspan="1">
                  <ext-link xmlns:xlink="http://www.w3.org/1999/xlink" ext-link-type="gen" xlink:href="MT653161" xlink:type="simple">MT653161</ext-link>
                </td><td rowspan="1" colspan="1">
                  <ext-link xmlns:xlink="http://www.w3.org/1999/xlink" ext-link-type="gen" xlink:href="MT652706" xlink:type="simple">MT652706</ext-link>
                </td><td rowspan="1" colspan="1"/><td rowspan="1" colspan="1"/></tr><tr><td rowspan="1" colspan="1">2987</td><td rowspan="1" colspan="1"><abbrev xmlns:xlink="http://www.w3.org/1999/xlink" content-type="institution" xlink:title="Universitas Malikussaleh, North Aceh, Sumatra, Indonesia" id="ABBRID0EXTBI" xlink:type="simple">UMIZ</abbrev> 00168</td><td rowspan="1" colspan="1">Indonesia, Lombok (08°S)</td><td rowspan="1" colspan="1">
                  <ext-link xmlns:xlink="http://www.w3.org/1999/xlink" ext-link-type="gen" xlink:href="MT653162" xlink:type="simple">MT653162</ext-link>
                </td><td rowspan="1" colspan="1">
                  <ext-link xmlns:xlink="http://www.w3.org/1999/xlink" ext-link-type="gen" xlink:href="MT652707" xlink:type="simple">MT652707</ext-link>
                </td><td rowspan="1" colspan="1">
                  <ext-link xmlns:xlink="http://www.w3.org/1999/xlink" ext-link-type="gen" xlink:href="MT652871" xlink:type="simple">MT652871</ext-link>
                </td><td rowspan="1" colspan="1"/></tr><tr><td rowspan="1" colspan="1">2868</td><td rowspan="1" colspan="1"><abbrev xmlns:xlink="http://www.w3.org/1999/xlink" content-type="institution" xlink:title="Universitas Malikussaleh, North Aceh, Sumatra, Indonesia" id="ABBRID0EFVBI" xlink:type="simple">UMIZ</abbrev> 00169</td><td rowspan="1" colspan="1">Indonesia, Seram (02°S)</td><td rowspan="1" colspan="1">
                  <ext-link xmlns:xlink="http://www.w3.org/1999/xlink" ext-link-type="gen" xlink:href="MT653163" xlink:type="simple">MT653163</ext-link>
                </td><td rowspan="1" colspan="1">
                  <ext-link xmlns:xlink="http://www.w3.org/1999/xlink" ext-link-type="gen" xlink:href="MT652708" xlink:type="simple">MT652708</ext-link>
                </td><td rowspan="1" colspan="1"/><td rowspan="1" colspan="1"/></tr><tr><td rowspan="1" colspan="1">2870</td><td rowspan="1" colspan="1"><abbrev xmlns:xlink="http://www.w3.org/1999/xlink" content-type="institution" xlink:title="Universitas Malikussaleh, North Aceh, Sumatra, Indonesia" id="ABBRID0ENWBI" xlink:type="simple">UMIZ</abbrev> 00169</td><td rowspan="1" colspan="1">Indonesia, Seram (02°S)</td><td rowspan="1" colspan="1">
                  <ext-link xmlns:xlink="http://www.w3.org/1999/xlink" ext-link-type="gen" xlink:href="MT653164" xlink:type="simple">MT653164</ext-link>
                </td><td rowspan="1" colspan="1">
                  <ext-link xmlns:xlink="http://www.w3.org/1999/xlink" ext-link-type="gen" xlink:href="MT652709" xlink:type="simple">MT652709</ext-link>
                </td><td rowspan="1" colspan="1">
                  <ext-link xmlns:xlink="http://www.w3.org/1999/xlink" ext-link-type="gen" xlink:href="MT652872" xlink:type="simple">MT652872</ext-link>
                </td><td rowspan="1" colspan="1">
                  <ext-link xmlns:xlink="http://www.w3.org/1999/xlink" ext-link-type="gen" xlink:href="MT652998" xlink:type="simple">MT652998</ext-link>
                </td></tr><tr><td rowspan="1" colspan="1">3441</td><td rowspan="1" colspan="1"><abbrev xmlns:xlink="http://www.w3.org/1999/xlink" content-type="institution" xlink:title="Universitas Malikussaleh, North Aceh, Sumatra, Indonesia" id="ABBRID0EBYBI" xlink:type="simple">UMIZ</abbrev> 00169</td><td rowspan="1" colspan="1">Indonesia, Seram (02°S)</td><td rowspan="1" colspan="1">
                  <ext-link xmlns:xlink="http://www.w3.org/1999/xlink" ext-link-type="gen" xlink:href="MT653165" xlink:type="simple">MT653165</ext-link>
                </td><td rowspan="1" colspan="1">
                  <ext-link xmlns:xlink="http://www.w3.org/1999/xlink" ext-link-type="gen" xlink:href="MT652710" xlink:type="simple">MT652710</ext-link>
                </td><td rowspan="1" colspan="1"/><td rowspan="1" colspan="1"/></tr><tr><td rowspan="1" colspan="1">731</td><td rowspan="1" colspan="1"><named-content xmlns:xlink="http://www.w3.org/1999/xlink" content-type="dwc:institutional_code" xlink:type="simple">NHMUK</named-content> 20050628</td><td rowspan="1" colspan="1">Indonesia, Sulawesi</td><td rowspan="1" colspan="1"><ext-link xmlns:xlink="http://www.w3.org/1999/xlink" ext-link-type="gen" xlink:href="HQ660046" xlink:type="simple">HQ660046</ext-link>*</td><td rowspan="1" colspan="1"><ext-link xmlns:xlink="http://www.w3.org/1999/xlink" ext-link-type="gen" xlink:href="HQ659914" xlink:type="simple">HQ659914</ext-link>*</td><td rowspan="1" colspan="1"/><td rowspan="1" colspan="1"/></tr><tr><td rowspan="1" colspan="1">2127</td><td rowspan="1" colspan="1"><abbrev xmlns:xlink="http://www.w3.org/1999/xlink" content-type="institution" xlink:title="Universitas Malikussaleh, North Aceh, Sumatra, Indonesia" id="ABBRID0EU1BI" xlink:type="simple">UMIZ</abbrev> 00170</td><td rowspan="1" colspan="1">Indonesia, Sulawesi (01°N)</td><td rowspan="1" colspan="1">
                  <ext-link xmlns:xlink="http://www.w3.org/1999/xlink" ext-link-type="gen" xlink:href="MT653166" xlink:type="simple">MT653166</ext-link>
                </td><td rowspan="1" colspan="1">
                  <ext-link xmlns:xlink="http://www.w3.org/1999/xlink" ext-link-type="gen" xlink:href="MT652711" xlink:type="simple">MT652711</ext-link>
                </td><td rowspan="1" colspan="1"/><td rowspan="1" colspan="1"/></tr><tr><td rowspan="1" colspan="1">2150</td><td rowspan="1" colspan="1"><abbrev xmlns:xlink="http://www.w3.org/1999/xlink" content-type="institution" xlink:title="Universitas Malikussaleh, North Aceh, Sumatra, Indonesia" id="ABBRID0E32BI" xlink:type="simple">UMIZ</abbrev> 00171</td><td rowspan="1" colspan="1">Indonesia, Sulawesi (01°N)</td><td rowspan="1" colspan="1">
                  <ext-link xmlns:xlink="http://www.w3.org/1999/xlink" ext-link-type="gen" xlink:href="MT653167" xlink:type="simple">MT653167</ext-link>
                </td><td rowspan="1" colspan="1">
                  <ext-link xmlns:xlink="http://www.w3.org/1999/xlink" ext-link-type="gen" xlink:href="MT652712" xlink:type="simple">MT652712</ext-link>
                </td><td rowspan="1" colspan="1"/><td rowspan="1" colspan="1"/></tr><tr><td rowspan="1" colspan="1">2162</td><td rowspan="1" colspan="1"><abbrev xmlns:xlink="http://www.w3.org/1999/xlink" content-type="institution" xlink:title="Universitas Malikussaleh, North Aceh, Sumatra, Indonesia" id="ABBRID0EE4BI" xlink:type="simple">UMIZ</abbrev> 00171</td><td rowspan="1" colspan="1">Indonesia, Sulawesi (01°N)</td><td rowspan="1" colspan="1">
                  <ext-link xmlns:xlink="http://www.w3.org/1999/xlink" ext-link-type="gen" xlink:href="MT653168" xlink:type="simple">MT653168</ext-link>
                </td><td rowspan="1" colspan="1">
                  <ext-link xmlns:xlink="http://www.w3.org/1999/xlink" ext-link-type="gen" xlink:href="MT652713" xlink:type="simple">MT652713</ext-link>
                </td><td rowspan="1" colspan="1">
                  <ext-link xmlns:xlink="http://www.w3.org/1999/xlink" ext-link-type="gen" xlink:href="MT652873" xlink:type="simple">MT652873</ext-link>
                </td><td rowspan="1" colspan="1"/></tr><tr><td rowspan="1" colspan="1">1747</td><td rowspan="1" colspan="1"><abbrev xmlns:xlink="http://www.w3.org/1999/xlink" content-type="institution" xlink:title="Universitas Malikussaleh, North Aceh, Sumatra, Indonesia" id="ABBRID0ES5BI" xlink:type="simple">UMIZ</abbrev> 00172</td><td rowspan="1" colspan="1">Indonesia, Sumatra (05°S)</td><td rowspan="1" colspan="1">
                  <ext-link xmlns:xlink="http://www.w3.org/1999/xlink" ext-link-type="gen" xlink:href="MT653169" xlink:type="simple">MT653169</ext-link>
                </td><td rowspan="1" colspan="1">
                  <ext-link xmlns:xlink="http://www.w3.org/1999/xlink" ext-link-type="gen" xlink:href="MT652714" xlink:type="simple">MT652714</ext-link>
                </td><td rowspan="1" colspan="1">
                  <ext-link xmlns:xlink="http://www.w3.org/1999/xlink" ext-link-type="gen" xlink:href="MT652874" xlink:type="simple">MT652874</ext-link>
                </td><td rowspan="1" colspan="1"/></tr><tr><td rowspan="1" colspan="1">1759</td><td rowspan="1" colspan="1"><abbrev xmlns:xlink="http://www.w3.org/1999/xlink" content-type="institution" xlink:title="Universitas Malikussaleh, North Aceh, Sumatra, Indonesia" id="ABBRID0EAACI" xlink:type="simple">UMIZ</abbrev> 00173</td><td rowspan="1" colspan="1">Indonesia, Sumatra (05°S)</td><td rowspan="1" colspan="1">
                  <ext-link xmlns:xlink="http://www.w3.org/1999/xlink" ext-link-type="gen" xlink:href="MT653170" xlink:type="simple">MT653170</ext-link>
                </td><td rowspan="1" colspan="1">
                  <ext-link xmlns:xlink="http://www.w3.org/1999/xlink" ext-link-type="gen" xlink:href="MT652715" xlink:type="simple">MT652715</ext-link>
                </td><td rowspan="1" colspan="1">
                  <ext-link xmlns:xlink="http://www.w3.org/1999/xlink" ext-link-type="gen" xlink:href="MT652875" xlink:type="simple">MT652875</ext-link>
                </td><td rowspan="1" colspan="1">
                  <ext-link xmlns:xlink="http://www.w3.org/1999/xlink" ext-link-type="gen" xlink:href="MT652999" xlink:type="simple">MT652999</ext-link>
                </td></tr><tr><td rowspan="1" colspan="1">5904</td><td rowspan="1" colspan="1"><abbrev xmlns:xlink="http://www.w3.org/1999/xlink" content-type="institution" xlink:title="Universitas Malikussaleh, North Aceh, Sumatra, Indonesia" id="ABBRID0EUBCI" xlink:type="simple">UMIZ</abbrev> 00174</td><td rowspan="1" colspan="1">Indonesia, Timor (10°S)</td><td rowspan="1" colspan="1">
                  <ext-link xmlns:xlink="http://www.w3.org/1999/xlink" ext-link-type="gen" xlink:href="MT653171" xlink:type="simple">MT653171</ext-link>
                </td><td rowspan="1" colspan="1">
                  <ext-link xmlns:xlink="http://www.w3.org/1999/xlink" ext-link-type="gen" xlink:href="MT652716" xlink:type="simple">MT652716</ext-link>
                </td><td rowspan="1" colspan="1">
                  <ext-link xmlns:xlink="http://www.w3.org/1999/xlink" ext-link-type="gen" xlink:href="MT652876" xlink:type="simple">MT652876</ext-link>
                </td><td rowspan="1" colspan="1"/></tr><tr><td rowspan="1" colspan="1">5925</td><td rowspan="1" colspan="1"><abbrev xmlns:xlink="http://www.w3.org/1999/xlink" content-type="institution" xlink:title="Universitas Malikussaleh, North Aceh, Sumatra, Indonesia" id="ABBRID0ECDCI" xlink:type="simple">UMIZ</abbrev> 00175</td><td rowspan="1" colspan="1">Indonesia, Timor (10°S)</td><td rowspan="1" colspan="1">
                  <ext-link xmlns:xlink="http://www.w3.org/1999/xlink" ext-link-type="gen" xlink:href="MT653172" xlink:type="simple">MT653172</ext-link>
                </td><td rowspan="1" colspan="1">
                  <ext-link xmlns:xlink="http://www.w3.org/1999/xlink" ext-link-type="gen" xlink:href="MT652717" xlink:type="simple">MT652717</ext-link>
                </td><td rowspan="1" colspan="1">
                  <ext-link xmlns:xlink="http://www.w3.org/1999/xlink" ext-link-type="gen" xlink:href="MT652877" xlink:type="simple">MT652877</ext-link>
                </td><td rowspan="1" colspan="1"/></tr><tr><td rowspan="1" colspan="1">5927</td><td rowspan="1" colspan="1"><abbrev xmlns:xlink="http://www.w3.org/1999/xlink" content-type="institution" xlink:title="Universitas Malikussaleh, North Aceh, Sumatra, Indonesia" id="ABBRID0EQECI" xlink:type="simple">UMIZ</abbrev> 00175</td><td rowspan="1" colspan="1">Indonesia, Timor (10°S)</td><td rowspan="1" colspan="1">
                  <ext-link xmlns:xlink="http://www.w3.org/1999/xlink" ext-link-type="gen" xlink:href="MT653173" xlink:type="simple">MT653173</ext-link>
                </td><td rowspan="1" colspan="1">
                  <ext-link xmlns:xlink="http://www.w3.org/1999/xlink" ext-link-type="gen" xlink:href="MT652718" xlink:type="simple">MT652718</ext-link>
                </td><td rowspan="1" colspan="1"/><td rowspan="1" colspan="1"/></tr><tr><td rowspan="1" colspan="1">3751</td><td rowspan="1" colspan="1"><named-content xmlns:xlink="http://www.w3.org/1999/xlink" content-type="dwc:institutional_code" xlink:type="simple">NSMT</named-content>-Mo 78988</td><td rowspan="1" colspan="1">Japan, Wakayama (33°N)</td><td rowspan="1" colspan="1">
                  <ext-link xmlns:xlink="http://www.w3.org/1999/xlink" ext-link-type="gen" xlink:href="MT653174" xlink:type="simple">MT653174</ext-link>
                </td><td rowspan="1" colspan="1">
                  <ext-link xmlns:xlink="http://www.w3.org/1999/xlink" ext-link-type="gen" xlink:href="MT652719" xlink:type="simple">MT652719</ext-link>
                </td><td rowspan="1" colspan="1">
                  <ext-link xmlns:xlink="http://www.w3.org/1999/xlink" ext-link-type="gen" xlink:href="MT652878" xlink:type="simple">MT652878</ext-link>
                </td><td rowspan="1" colspan="1"/></tr><tr><td rowspan="1" colspan="1">3752</td><td rowspan="1" colspan="1"><named-content xmlns:xlink="http://www.w3.org/1999/xlink" content-type="dwc:institutional_code" xlink:type="simple">NSMT</named-content>-Mo 78988</td><td rowspan="1" colspan="1">Japan, Wakayama (33°N)</td><td rowspan="1" colspan="1">
                  <ext-link xmlns:xlink="http://www.w3.org/1999/xlink" ext-link-type="gen" xlink:href="MT653175" xlink:type="simple">MT653175</ext-link>
                </td><td rowspan="1" colspan="1">
                  <ext-link xmlns:xlink="http://www.w3.org/1999/xlink" ext-link-type="gen" xlink:href="MT652720" xlink:type="simple">MT652720</ext-link>
                </td><td rowspan="1" colspan="1">
                  <ext-link xmlns:xlink="http://www.w3.org/1999/xlink" ext-link-type="gen" xlink:href="MT652879" xlink:type="simple">MT652879</ext-link>
                </td><td rowspan="1" colspan="1">
                  <ext-link xmlns:xlink="http://www.w3.org/1999/xlink" ext-link-type="gen" xlink:href="MT653000" xlink:type="simple">MT653000</ext-link>
                </td></tr><tr><td rowspan="1" colspan="1">
                  <abbrev xmlns:xlink="http://www.w3.org/1999/xlink" xlink:title="GenBank" id="ABBRID0E4ICI" xlink:type="simple">GB</abbrev>
                </td><td rowspan="1" colspan="1"/><td rowspan="1" colspan="1">Japan, Kagoshima (31°N)</td><td rowspan="1" colspan="1"><ext-link xmlns:xlink="http://www.w3.org/1999/xlink" ext-link-type="gen" xlink:href="LC390389" xlink:type="simple">LC390389</ext-link>*</td><td rowspan="1" colspan="1"/><td rowspan="1" colspan="1"/><td rowspan="1" colspan="1"/></tr><tr><td rowspan="1" colspan="1">6202</td><td rowspan="1" colspan="1"><named-content xmlns:xlink="http://www.w3.org/1999/xlink" content-type="dwc:institutional_code" xlink:type="simple">MNHN</named-content>-IM-2019-1591</td><td rowspan="1" colspan="1">New Caledonia (22°S)</td><td rowspan="1" colspan="1">
                  <ext-link xmlns:xlink="http://www.w3.org/1999/xlink" ext-link-type="gen" xlink:href="MT653176" xlink:type="simple">MT653176</ext-link>
                </td><td rowspan="1" colspan="1">
                  <ext-link xmlns:xlink="http://www.w3.org/1999/xlink" ext-link-type="gen" xlink:href="MT652721" xlink:type="simple">MT652721</ext-link>
                </td><td rowspan="1" colspan="1">
                  <ext-link xmlns:xlink="http://www.w3.org/1999/xlink" ext-link-type="gen" xlink:href="MT652880" xlink:type="simple">MT652880</ext-link>
                </td><td rowspan="1" colspan="1">
                  <ext-link xmlns:xlink="http://www.w3.org/1999/xlink" ext-link-type="gen" xlink:href="MT653001" xlink:type="simple">MT653001</ext-link>
                </td></tr><tr><td rowspan="1" colspan="1">6212</td><td rowspan="1" colspan="1"><named-content xmlns:xlink="http://www.w3.org/1999/xlink" content-type="dwc:institutional_code" xlink:type="simple">MNHN</named-content>-IM-2019-1592</td><td rowspan="1" colspan="1">New Caledonia (22°S)</td><td rowspan="1" colspan="1">
                  <ext-link xmlns:xlink="http://www.w3.org/1999/xlink" ext-link-type="gen" xlink:href="MT653177" xlink:type="simple">MT653177</ext-link>
                </td><td rowspan="1" colspan="1">
                  <ext-link xmlns:xlink="http://www.w3.org/1999/xlink" ext-link-type="gen" xlink:href="MT652722" xlink:type="simple">MT652722</ext-link>
                </td><td rowspan="1" colspan="1">
                  <ext-link xmlns:xlink="http://www.w3.org/1999/xlink" ext-link-type="gen" xlink:href="MT652881" xlink:type="simple">MT652881</ext-link>
                </td><td rowspan="1" colspan="1">
                  <ext-link xmlns:xlink="http://www.w3.org/1999/xlink" ext-link-type="gen" xlink:href="MT653002" xlink:type="simple">MT653002</ext-link>
                </td></tr><tr><td rowspan="1" colspan="1">6214</td><td rowspan="1" colspan="1"><named-content xmlns:xlink="http://www.w3.org/1999/xlink" content-type="dwc:institutional_code" xlink:type="simple">MNHN</named-content>-IM-2019-1593</td><td rowspan="1" colspan="1">New Caledonia (21°S)</td><td rowspan="1" colspan="1">
                  <ext-link xmlns:xlink="http://www.w3.org/1999/xlink" ext-link-type="gen" xlink:href="MT653178" xlink:type="simple">MT653178</ext-link>
                </td><td rowspan="1" colspan="1">
                  <ext-link xmlns:xlink="http://www.w3.org/1999/xlink" ext-link-type="gen" xlink:href="MT652723" xlink:type="simple">MT652723</ext-link>
                </td><td rowspan="1" colspan="1">
                  <ext-link xmlns:xlink="http://www.w3.org/1999/xlink" ext-link-type="gen" xlink:href="MT652882" xlink:type="simple">MT652882</ext-link>
                </td><td rowspan="1" colspan="1"/></tr><tr><td rowspan="1" colspan="1">698</td><td rowspan="1" colspan="1"><named-content xmlns:xlink="http://www.w3.org/1999/xlink" content-type="dwc:institutional_code" xlink:type="simple">UF</named-content> 253871</td><td rowspan="1" colspan="1">Palau (07°N)</td><td rowspan="1" colspan="1">
                  <ext-link xmlns:xlink="http://www.w3.org/1999/xlink" ext-link-type="gen" xlink:href="MT653179" xlink:type="simple">MT653179</ext-link>
                </td><td rowspan="1" colspan="1">
                  <ext-link xmlns:xlink="http://www.w3.org/1999/xlink" ext-link-type="gen" xlink:href="MT652724" xlink:type="simple">MT652724</ext-link>
                </td><td rowspan="1" colspan="1">
                  <ext-link xmlns:xlink="http://www.w3.org/1999/xlink" ext-link-type="gen" xlink:href="MT652883" xlink:type="simple">MT652883</ext-link>
                </td><td rowspan="1" colspan="1">
                  <ext-link xmlns:xlink="http://www.w3.org/1999/xlink" ext-link-type="gen" xlink:href="MT653003" xlink:type="simple">MT653003</ext-link>
                </td></tr><tr><td rowspan="1" colspan="1">5467</td><td rowspan="1" colspan="1"><named-content xmlns:xlink="http://www.w3.org/1999/xlink" content-type="dwc:institutional_code" xlink:type="simple">MNHN</named-content>-IM-2013-12008</td><td rowspan="1" colspan="1">PNG, Madang (05°S)</td><td rowspan="1" colspan="1">
                  <ext-link xmlns:xlink="http://www.w3.org/1999/xlink" ext-link-type="gen" xlink:href="MT653180" xlink:type="simple">MT653180</ext-link>
                </td><td rowspan="1" colspan="1">
                  <ext-link xmlns:xlink="http://www.w3.org/1999/xlink" ext-link-type="gen" xlink:href="MT652725" xlink:type="simple">MT652725</ext-link>
                </td><td rowspan="1" colspan="1"/><td rowspan="1" colspan="1"/></tr><tr><td rowspan="1" colspan="1">5468</td><td rowspan="1" colspan="1"><named-content xmlns:xlink="http://www.w3.org/1999/xlink" content-type="dwc:institutional_code" xlink:type="simple">MNHN</named-content>-IM-2013-12009</td><td rowspan="1" colspan="1">PNG, Madang (05°S)</td><td rowspan="1" colspan="1">
                  <ext-link xmlns:xlink="http://www.w3.org/1999/xlink" ext-link-type="gen" xlink:href="MT653181" xlink:type="simple">MT653181</ext-link>
                </td><td rowspan="1" colspan="1">
                  <ext-link xmlns:xlink="http://www.w3.org/1999/xlink" ext-link-type="gen" xlink:href="MT652726" xlink:type="simple">MT652726</ext-link>
                </td><td rowspan="1" colspan="1">
                  <ext-link xmlns:xlink="http://www.w3.org/1999/xlink" ext-link-type="gen" xlink:href="MT652884" xlink:type="simple">MT652884</ext-link>
                </td><td rowspan="1" colspan="1">
                  <ext-link xmlns:xlink="http://www.w3.org/1999/xlink" ext-link-type="gen" xlink:href="MT653004" xlink:type="simple">MT653004</ext-link>
                </td></tr><tr><td rowspan="1" colspan="1">5469</td><td rowspan="1" colspan="1"><named-content xmlns:xlink="http://www.w3.org/1999/xlink" content-type="dwc:institutional_code" xlink:type="simple">MNHN</named-content>-IM-2013-12010</td><td rowspan="1" colspan="1">PNG, Madang (05°S)</td><td rowspan="1" colspan="1">
                  <ext-link xmlns:xlink="http://www.w3.org/1999/xlink" ext-link-type="gen" xlink:href="MT653182" xlink:type="simple">MT653182</ext-link>
                </td><td rowspan="1" colspan="1">
                  <ext-link xmlns:xlink="http://www.w3.org/1999/xlink" ext-link-type="gen" xlink:href="MT652727" xlink:type="simple">MT652727</ext-link>
                </td><td rowspan="1" colspan="1"/><td rowspan="1" colspan="1"/></tr><tr><td rowspan="1" colspan="1">6085</td><td rowspan="1" colspan="1"><named-content xmlns:xlink="http://www.w3.org/1999/xlink" content-type="dwc:institutional_code" xlink:type="simple">MNHN</named-content>-IM-2013-50974</td><td rowspan="1" colspan="1">PNG, New Ireland (02°S)</td><td rowspan="1" colspan="1">
                  <ext-link xmlns:xlink="http://www.w3.org/1999/xlink" ext-link-type="gen" xlink:href="MT653183" xlink:type="simple">MT653183</ext-link>
                </td><td rowspan="1" colspan="1">
                  <ext-link xmlns:xlink="http://www.w3.org/1999/xlink" ext-link-type="gen" xlink:href="MT652728" xlink:type="simple">MT652728</ext-link>
                </td><td rowspan="1" colspan="1">
                  <ext-link xmlns:xlink="http://www.w3.org/1999/xlink" ext-link-type="gen" xlink:href="MT652885" xlink:type="simple">MT652885</ext-link>
                </td><td rowspan="1" colspan="1">
                  <ext-link xmlns:xlink="http://www.w3.org/1999/xlink" ext-link-type="gen" xlink:href="MT653005" xlink:type="simple">MT653005</ext-link>
                </td></tr><tr><td rowspan="1" colspan="1">6087</td><td rowspan="1" colspan="1"><named-content xmlns:xlink="http://www.w3.org/1999/xlink" content-type="dwc:institutional_code" xlink:type="simple">MNHN</named-content>-IM-2013-53523</td><td rowspan="1" colspan="1">PNG, New Ireland (02°S)</td><td rowspan="1" colspan="1">
                  <ext-link xmlns:xlink="http://www.w3.org/1999/xlink" ext-link-type="gen" xlink:href="MT653184" xlink:type="simple">MT653184</ext-link>
                </td><td rowspan="1" colspan="1">
                  <ext-link xmlns:xlink="http://www.w3.org/1999/xlink" ext-link-type="gen" xlink:href="MT652729" xlink:type="simple">MT652729</ext-link>
                </td><td rowspan="1" colspan="1"/><td rowspan="1" colspan="1"/></tr><tr><td rowspan="17" colspan="1">
                  <bold><italic><tp:taxon-name><tp:taxon-name-part taxon-name-part-type="genus" reg="Peronia">P.</tp:taxon-name-part> <tp:taxon-name-part taxon-name-part-type="species" reg="verruculata">verruculata</tp:taxon-name-part></tp:taxon-name></italic> (unit #1)</bold>
                </td><td rowspan="1" colspan="1">6088</td><td rowspan="1" colspan="1"><named-content xmlns:xlink="http://www.w3.org/1999/xlink" content-type="dwc:institutional_code" xlink:type="simple">MNHN</named-content>-IM-2013-53525</td><td rowspan="1" colspan="1">PNG, New Ireland (02°S)</td><td rowspan="1" colspan="1">
                  <ext-link xmlns:xlink="http://www.w3.org/1999/xlink" ext-link-type="gen" xlink:href="MT653185" xlink:type="simple">MT653185</ext-link>
                </td><td rowspan="1" colspan="1">
                  <ext-link xmlns:xlink="http://www.w3.org/1999/xlink" ext-link-type="gen" xlink:href="MT652730" xlink:type="simple">MT652730</ext-link>
                </td><td rowspan="1" colspan="1"/><td rowspan="1" colspan="1"/></tr><tr><td rowspan="1" colspan="1">3379</td><td rowspan="1" colspan="1"><named-content xmlns:xlink="http://www.w3.org/1999/xlink" content-type="dwc:institutional_code" xlink:type="simple">PNM</named-content> 041274</td><td rowspan="1" colspan="1">Philippines, Bohol (09°N)</td><td rowspan="1" colspan="1">
                  <ext-link xmlns:xlink="http://www.w3.org/1999/xlink" ext-link-type="gen" xlink:href="MT653186" xlink:type="simple">MT653186</ext-link>
                </td><td rowspan="1" colspan="1">
                  <ext-link xmlns:xlink="http://www.w3.org/1999/xlink" ext-link-type="gen" xlink:href="MT652731" xlink:type="simple">MT652731</ext-link>
                </td><td rowspan="1" colspan="1"/><td rowspan="1" colspan="1"/></tr><tr><td rowspan="1" colspan="1">3380</td><td rowspan="1" colspan="1"><named-content xmlns:xlink="http://www.w3.org/1999/xlink" content-type="dwc:institutional_code" xlink:type="simple">PNM</named-content> 041274</td><td rowspan="1" colspan="1">Philippines, Bohol (09°N)</td><td rowspan="1" colspan="1">
                  <ext-link xmlns:xlink="http://www.w3.org/1999/xlink" ext-link-type="gen" xlink:href="MT653187" xlink:type="simple">MT653187</ext-link>
                </td><td rowspan="1" colspan="1">
                  <ext-link xmlns:xlink="http://www.w3.org/1999/xlink" ext-link-type="gen" xlink:href="MT652732" xlink:type="simple">MT652732</ext-link>
                </td><td rowspan="1" colspan="1">
                  <ext-link xmlns:xlink="http://www.w3.org/1999/xlink" ext-link-type="gen" xlink:href="MT652886" xlink:type="simple">MT652886</ext-link>
                </td><td rowspan="1" colspan="1"/></tr><tr><td rowspan="1" colspan="1">3433</td><td rowspan="1" colspan="1"><named-content xmlns:xlink="http://www.w3.org/1999/xlink" content-type="dwc:institutional_code" xlink:type="simple">PNM</named-content> 041276</td><td rowspan="1" colspan="1">Philippines, Bohol (09°N)</td><td rowspan="1" colspan="1">
                  <ext-link xmlns:xlink="http://www.w3.org/1999/xlink" ext-link-type="gen" xlink:href="MT653188" xlink:type="simple">MT653188</ext-link>
                </td><td rowspan="1" colspan="1">
                  <ext-link xmlns:xlink="http://www.w3.org/1999/xlink" ext-link-type="gen" xlink:href="MT652733" xlink:type="simple">MT652733</ext-link>
                </td><td rowspan="1" colspan="1"/><td rowspan="1" colspan="1"/></tr><tr><td rowspan="1" colspan="1">3437</td><td rowspan="1" colspan="1"><named-content xmlns:xlink="http://www.w3.org/1999/xlink" content-type="dwc:institutional_code" xlink:type="simple">PNM</named-content> 041276</td><td rowspan="1" colspan="1">Philippines, Bohol (09°N)</td><td rowspan="1" colspan="1">
                  <ext-link xmlns:xlink="http://www.w3.org/1999/xlink" ext-link-type="gen" xlink:href="MT653189" xlink:type="simple">MT653189</ext-link>
                </td><td rowspan="1" colspan="1">
                  <ext-link xmlns:xlink="http://www.w3.org/1999/xlink" ext-link-type="gen" xlink:href="MT652734" xlink:type="simple">MT652734</ext-link>
                </td><td rowspan="1" colspan="1"/><td rowspan="1" colspan="1"/></tr><tr><td rowspan="1" colspan="1">712</td><td rowspan="1" colspan="1"><named-content xmlns:xlink="http://www.w3.org/1999/xlink" content-type="dwc:institutional_code" xlink:type="simple">UF</named-content> 368518</td><td rowspan="1" colspan="1">Philippines, Cebu (09°N)</td><td rowspan="1" colspan="1"><ext-link xmlns:xlink="http://www.w3.org/1999/xlink" ext-link-type="gen" xlink:href="HQ660050" xlink:type="simple">HQ660050</ext-link>*</td><td rowspan="1" colspan="1"><ext-link xmlns:xlink="http://www.w3.org/1999/xlink" ext-link-type="gen" xlink:href="HQ65991" xlink:type="simple">HQ65991</ext-link>*</td><td rowspan="1" colspan="1"/><td rowspan="1" colspan="1"/></tr><tr><td rowspan="1" colspan="1">3160</td><td rowspan="1" colspan="1"><named-content xmlns:xlink="http://www.w3.org/1999/xlink" content-type="dwc:institutional_code" xlink:type="simple">PNM</named-content> 041277</td><td rowspan="1" colspan="1">Philippines, Luzon (13°N)</td><td rowspan="1" colspan="1">
                  <ext-link xmlns:xlink="http://www.w3.org/1999/xlink" ext-link-type="gen" xlink:href="MT653190" xlink:type="simple">MT653190</ext-link>
                </td><td rowspan="1" colspan="1">
                  <ext-link xmlns:xlink="http://www.w3.org/1999/xlink" ext-link-type="gen" xlink:href="MT652735" xlink:type="simple">MT652735</ext-link>
                </td><td rowspan="1" colspan="1">
                  <ext-link xmlns:xlink="http://www.w3.org/1999/xlink" ext-link-type="gen" xlink:href="MT652887" xlink:type="simple">MT652887</ext-link>
                </td><td rowspan="1" colspan="1"/></tr><tr><td rowspan="1" colspan="1">3161</td><td rowspan="1" colspan="1"><named-content xmlns:xlink="http://www.w3.org/1999/xlink" content-type="dwc:institutional_code" xlink:type="simple">PNM</named-content> 041277</td><td rowspan="1" colspan="1">Philippines, Luzon (13°N)</td><td rowspan="1" colspan="1">
                  <ext-link xmlns:xlink="http://www.w3.org/1999/xlink" ext-link-type="gen" xlink:href="MT653191" xlink:type="simple">MT653191</ext-link>
                </td><td rowspan="1" colspan="1">
                  <ext-link xmlns:xlink="http://www.w3.org/1999/xlink" ext-link-type="gen" xlink:href="MT652736" xlink:type="simple">MT652736</ext-link>
                </td><td rowspan="1" colspan="1"/><td rowspan="1" colspan="1"/></tr><tr><td rowspan="1" colspan="1">704</td><td rowspan="1" colspan="1"><named-content xmlns:xlink="http://www.w3.org/1999/xlink" content-type="dwc:institutional_code" xlink:type="simple">UF</named-content> 368517</td><td rowspan="1" colspan="1">Philippines, Negros (09°N)</td><td rowspan="1" colspan="1">
                  <ext-link xmlns:xlink="http://www.w3.org/1999/xlink" ext-link-type="gen" xlink:href="MT653192" xlink:type="simple">MT653192</ext-link>
                </td><td rowspan="1" colspan="1">
                  <ext-link xmlns:xlink="http://www.w3.org/1999/xlink" ext-link-type="gen" xlink:href="MT652737" xlink:type="simple">MT652737</ext-link>
                </td><td rowspan="1" colspan="1"/><td rowspan="1" colspan="1"/></tr><tr><td rowspan="1" colspan="1">991</td><td rowspan="1" colspan="1"><named-content xmlns:xlink="http://www.w3.org/1999/xlink" content-type="dwc:institutional_code" xlink:type="simple">ZRC</named-content>.MOL.10497</td><td rowspan="1" colspan="1">Singapore (01°N)</td><td rowspan="1" colspan="1">
                  <ext-link xmlns:xlink="http://www.w3.org/1999/xlink" ext-link-type="gen" xlink:href="MT653193" xlink:type="simple">MT653193</ext-link>
                </td><td rowspan="1" colspan="1">
                  <ext-link xmlns:xlink="http://www.w3.org/1999/xlink" ext-link-type="gen" xlink:href="MT652738" xlink:type="simple">MT652738</ext-link>
                </td><td rowspan="1" colspan="1">
                  <ext-link xmlns:xlink="http://www.w3.org/1999/xlink" ext-link-type="gen" xlink:href="MT652888" xlink:type="simple">MT652888</ext-link>
                </td><td rowspan="1" colspan="1">
                  <ext-link xmlns:xlink="http://www.w3.org/1999/xlink" ext-link-type="gen" xlink:href="MT653006" xlink:type="simple">MT653006</ext-link>
                </td></tr><tr><td rowspan="1" colspan="1">
                  <abbrev xmlns:xlink="http://www.w3.org/1999/xlink" xlink:title="GenBank" id="ABBRID0E2GDI" xlink:type="simple">GB</abbrev>
                </td><td rowspan="1" colspan="1"/><td rowspan="1" colspan="1">Singapore</td><td rowspan="1" colspan="1"><ext-link xmlns:xlink="http://www.w3.org/1999/xlink" ext-link-type="gen" xlink:href="MH002570" xlink:type="simple">MH002570</ext-link>*</td><td rowspan="1" colspan="1"/><td rowspan="1" colspan="1"/><td rowspan="1" colspan="1"/></tr><tr><td rowspan="1" colspan="1">5480</td><td rowspan="1" colspan="1"><named-content xmlns:xlink="http://www.w3.org/1999/xlink" content-type="dwc:institutional_code" xlink:type="simple">MNHN</named-content>-IM-2013-62392</td><td rowspan="1" colspan="1">Vanuatu (17°S)</td><td rowspan="1" colspan="1">
                  <ext-link xmlns:xlink="http://www.w3.org/1999/xlink" ext-link-type="gen" xlink:href="MT653194" xlink:type="simple">MT653194</ext-link>
                </td><td rowspan="1" colspan="1">
                  <ext-link xmlns:xlink="http://www.w3.org/1999/xlink" ext-link-type="gen" xlink:href="MT652739" xlink:type="simple">MT652739</ext-link>
                </td><td rowspan="1" colspan="1">
                  <ext-link xmlns:xlink="http://www.w3.org/1999/xlink" ext-link-type="gen" xlink:href="MT652889" xlink:type="simple">MT652889</ext-link>
                </td><td rowspan="1" colspan="1"/></tr><tr><td rowspan="1" colspan="1">5481</td><td rowspan="1" colspan="1"><named-content xmlns:xlink="http://www.w3.org/1999/xlink" content-type="dwc:institutional_code" xlink:type="simple">MNHN</named-content>-IM-2013-62393</td><td rowspan="1" colspan="1">Vanuatu (17°S)</td><td rowspan="1" colspan="1">
                  <ext-link xmlns:xlink="http://www.w3.org/1999/xlink" ext-link-type="gen" xlink:href="MT653195" xlink:type="simple">MT653195</ext-link>
                </td><td rowspan="1" colspan="1">
                  <ext-link xmlns:xlink="http://www.w3.org/1999/xlink" ext-link-type="gen" xlink:href="MT652740" xlink:type="simple">MT652740</ext-link>
                </td><td rowspan="1" colspan="1">
                  <ext-link xmlns:xlink="http://www.w3.org/1999/xlink" ext-link-type="gen" xlink:href="MT652890" xlink:type="simple">MT652890</ext-link>
                </td><td rowspan="1" colspan="1">
                  <ext-link xmlns:xlink="http://www.w3.org/1999/xlink" ext-link-type="gen" xlink:href="MT653007" xlink:type="simple">MT653007</ext-link>
                </td></tr><tr><td rowspan="1" colspan="1">5620</td><td rowspan="1" colspan="1"><named-content xmlns:xlink="http://www.w3.org/1999/xlink" content-type="dwc:institutional_code" xlink:type="simple">ITBZC</named-content> IM 00021</td><td rowspan="1" colspan="1">Vietnam (12°N)</td><td rowspan="1" colspan="1">
                  <ext-link xmlns:xlink="http://www.w3.org/1999/xlink" ext-link-type="gen" xlink:href="MT653196" xlink:type="simple">MT653196</ext-link>
                </td><td rowspan="1" colspan="1">
                  <ext-link xmlns:xlink="http://www.w3.org/1999/xlink" ext-link-type="gen" xlink:href="MT652741" xlink:type="simple">MT652741</ext-link>
                </td><td rowspan="1" colspan="1">
                  <ext-link xmlns:xlink="http://www.w3.org/1999/xlink" ext-link-type="gen" xlink:href="MT652891" xlink:type="simple">MT652891</ext-link>
                </td><td rowspan="1" colspan="1"/></tr><tr><td rowspan="1" colspan="1">5621</td><td rowspan="1" colspan="1"><named-content xmlns:xlink="http://www.w3.org/1999/xlink" content-type="dwc:institutional_code" xlink:type="simple">ITBZC</named-content> IM 00021</td><td rowspan="1" colspan="1">Vietnam (12°N)</td><td rowspan="1" colspan="1">
                  <ext-link xmlns:xlink="http://www.w3.org/1999/xlink" ext-link-type="gen" xlink:href="MT653197" xlink:type="simple">MT653197</ext-link>
                </td><td rowspan="1" colspan="1">
                  <ext-link xmlns:xlink="http://www.w3.org/1999/xlink" ext-link-type="gen" xlink:href="MT652742" xlink:type="simple">MT652742</ext-link>
                </td><td rowspan="1" colspan="1"/><td rowspan="1" colspan="1"/></tr><tr><td rowspan="1" colspan="1">5639</td><td rowspan="1" colspan="1"><named-content xmlns:xlink="http://www.w3.org/1999/xlink" content-type="dwc:institutional_code" xlink:type="simple">ITBZC</named-content> IM 00023</td><td rowspan="1" colspan="1">Vietnam (08°N)</td><td rowspan="1" colspan="1">
                  <ext-link xmlns:xlink="http://www.w3.org/1999/xlink" ext-link-type="gen" xlink:href="MT653198" xlink:type="simple">MT653198</ext-link>
                </td><td rowspan="1" colspan="1">
                  <ext-link xmlns:xlink="http://www.w3.org/1999/xlink" ext-link-type="gen" xlink:href="MT652743" xlink:type="simple">MT652743</ext-link>
                </td><td rowspan="1" colspan="1">
                  <ext-link xmlns:xlink="http://www.w3.org/1999/xlink" ext-link-type="gen" xlink:href="MT652892" xlink:type="simple">MT652892</ext-link>
                </td><td rowspan="1" colspan="1"/></tr><tr><td rowspan="1" colspan="1">5670</td><td rowspan="1" colspan="1"><named-content xmlns:xlink="http://www.w3.org/1999/xlink" content-type="dwc:institutional_code" xlink:type="simple">ITBZC</named-content> IM 00022</td><td rowspan="1" colspan="1">Vietnam (08°N)</td><td rowspan="1" colspan="1">
                  <ext-link xmlns:xlink="http://www.w3.org/1999/xlink" ext-link-type="gen" xlink:href="MT653199" xlink:type="simple">MT653199</ext-link>
                </td><td rowspan="1" colspan="1">
                  <ext-link xmlns:xlink="http://www.w3.org/1999/xlink" ext-link-type="gen" xlink:href="MT652744" xlink:type="simple">MT652744</ext-link>
                </td><td rowspan="1" colspan="1">
                  <ext-link xmlns:xlink="http://www.w3.org/1999/xlink" ext-link-type="gen" xlink:href="MT652893" xlink:type="simple">MT652893</ext-link>
                </td><td rowspan="1" colspan="1"/></tr><tr><td rowspan="12" colspan="1">
                  <bold><italic><tp:taxon-name><tp:taxon-name-part taxon-name-part-type="genus" reg="Peronia">P.</tp:taxon-name-part> <tp:taxon-name-part taxon-name-part-type="species" reg="verruculata">verruculata</tp:taxon-name-part></tp:taxon-name></italic> (unit #2)</bold>
                </td><td rowspan="1" colspan="1">1072</td><td rowspan="1" colspan="1"><named-content xmlns:xlink="http://www.w3.org/1999/xlink" content-type="dwc:institutional_code" xlink:type="simple">BNHS</named-content> 1072</td><td rowspan="1" colspan="1">India, Andaman (11°N)</td><td rowspan="1" colspan="1">
                  <ext-link xmlns:xlink="http://www.w3.org/1999/xlink" ext-link-type="gen" xlink:href="MT653200" xlink:type="simple">MT653200</ext-link>
                </td><td rowspan="1" colspan="1">
                  <ext-link xmlns:xlink="http://www.w3.org/1999/xlink" ext-link-type="gen" xlink:href="MT652745" xlink:type="simple">MT652745</ext-link>
                </td><td rowspan="1" colspan="1"/><td rowspan="1" colspan="1"/></tr><tr><td rowspan="1" colspan="1">1077</td><td rowspan="1" colspan="1"><named-content xmlns:xlink="http://www.w3.org/1999/xlink" content-type="dwc:institutional_code" xlink:type="simple">BNHS</named-content> 119</td><td rowspan="1" colspan="1">India, Andaman (11°N)</td><td rowspan="1" colspan="1">
                  <ext-link xmlns:xlink="http://www.w3.org/1999/xlink" ext-link-type="gen" xlink:href="MT653201" xlink:type="simple">MT653201</ext-link>
                </td><td rowspan="1" colspan="1">
                  <ext-link xmlns:xlink="http://www.w3.org/1999/xlink" ext-link-type="gen" xlink:href="MT652746" xlink:type="simple">MT652746</ext-link>
                </td><td rowspan="1" colspan="1"/><td rowspan="1" colspan="1"/></tr><tr><td rowspan="1" colspan="1">1079</td><td rowspan="1" colspan="1"><named-content xmlns:xlink="http://www.w3.org/1999/xlink" content-type="dwc:institutional_code" xlink:type="simple">BNHS</named-content> 120</td><td rowspan="1" colspan="1">India, Andaman (11°N)</td><td rowspan="1" colspan="1">
                  <ext-link xmlns:xlink="http://www.w3.org/1999/xlink" ext-link-type="gen" xlink:href="MT653202" xlink:type="simple">MT653202</ext-link>
                </td><td rowspan="1" colspan="1">
                  <ext-link xmlns:xlink="http://www.w3.org/1999/xlink" ext-link-type="gen" xlink:href="MT652747" xlink:type="simple">MT652747</ext-link>
                </td><td rowspan="1" colspan="1"/><td rowspan="1" colspan="1"/></tr><tr><td rowspan="1" colspan="1">1080</td><td rowspan="1" colspan="1"><named-content xmlns:xlink="http://www.w3.org/1999/xlink" content-type="dwc:institutional_code" xlink:type="simple">BNHS</named-content> 121</td><td rowspan="1" colspan="1">India, Andaman (11°N)</td><td rowspan="1" colspan="1">
                  <ext-link xmlns:xlink="http://www.w3.org/1999/xlink" ext-link-type="gen" xlink:href="MT653203" xlink:type="simple">MT653203</ext-link>
                </td><td rowspan="1" colspan="1">
                  <ext-link xmlns:xlink="http://www.w3.org/1999/xlink" ext-link-type="gen" xlink:href="MT652748" xlink:type="simple">MT652748</ext-link>
                </td><td rowspan="1" colspan="1"/><td rowspan="1" colspan="1"/></tr><tr><td rowspan="1" colspan="1">1081</td><td rowspan="1" colspan="1"><named-content xmlns:xlink="http://www.w3.org/1999/xlink" content-type="dwc:institutional_code" xlink:type="simple">BNHS</named-content> 122</td><td rowspan="1" colspan="1">India, Andaman (11°N)</td><td rowspan="1" colspan="1">
                  <ext-link xmlns:xlink="http://www.w3.org/1999/xlink" ext-link-type="gen" xlink:href="MT653204" xlink:type="simple">MT653204</ext-link>
                </td><td rowspan="1" colspan="1">
                  <ext-link xmlns:xlink="http://www.w3.org/1999/xlink" ext-link-type="gen" xlink:href="MT652749" xlink:type="simple">MT652749</ext-link>
                </td><td rowspan="1" colspan="1"/><td rowspan="1" colspan="1"/></tr><tr><td rowspan="1" colspan="1">1084</td><td rowspan="1" colspan="1"><named-content xmlns:xlink="http://www.w3.org/1999/xlink" content-type="dwc:institutional_code" xlink:type="simple">BNHS</named-content> 117</td><td rowspan="1" colspan="1">India, Andaman (11°N)</td><td rowspan="1" colspan="1">
                  <ext-link xmlns:xlink="http://www.w3.org/1999/xlink" ext-link-type="gen" xlink:href="MT653205" xlink:type="simple">MT653205</ext-link>
                </td><td rowspan="1" colspan="1">
                  <ext-link xmlns:xlink="http://www.w3.org/1999/xlink" ext-link-type="gen" xlink:href="MT652750" xlink:type="simple">MT652750</ext-link>
                </td><td rowspan="1" colspan="1"/><td rowspan="1" colspan="1"/></tr><tr><td rowspan="1" colspan="1">1741</td><td rowspan="1" colspan="1"><abbrev xmlns:xlink="http://www.w3.org/1999/xlink" content-type="institution" xlink:title="Universitas Malikussaleh, North Aceh, Sumatra, Indonesia" id="ABBRID0EZZDI" xlink:type="simple">UMIZ</abbrev> 00179</td><td rowspan="1" colspan="1">Indonesia, Sumatra (05°S)</td><td rowspan="1" colspan="1">
                  <ext-link xmlns:xlink="http://www.w3.org/1999/xlink" ext-link-type="gen" xlink:href="MT653206" xlink:type="simple">MT653206</ext-link>
                </td><td rowspan="1" colspan="1">
                  <ext-link xmlns:xlink="http://www.w3.org/1999/xlink" ext-link-type="gen" xlink:href="MT652751" xlink:type="simple">MT652751</ext-link>
                </td><td rowspan="1" colspan="1">
                  <ext-link xmlns:xlink="http://www.w3.org/1999/xlink" ext-link-type="gen" xlink:href="MT652894" xlink:type="simple">MT652894</ext-link>
                </td><td rowspan="1" colspan="1"/></tr><tr><td rowspan="1" colspan="1">1742</td><td rowspan="1" colspan="1"><abbrev xmlns:xlink="http://www.w3.org/1999/xlink" content-type="institution" xlink:title="Universitas Malikussaleh, North Aceh, Sumatra, Indonesia" id="ABBRID0EH2DI" xlink:type="simple">UMIZ</abbrev> 00179</td><td rowspan="1" colspan="1">Indonesia, Sumatra (05°S)</td><td rowspan="1" colspan="1">
                  <ext-link xmlns:xlink="http://www.w3.org/1999/xlink" ext-link-type="gen" xlink:href="MT653207" xlink:type="simple">MT653207</ext-link>
                </td><td rowspan="1" colspan="1">
                  <ext-link xmlns:xlink="http://www.w3.org/1999/xlink" ext-link-type="gen" xlink:href="MT652752" xlink:type="simple">MT652752</ext-link>
                </td><td rowspan="1" colspan="1">
                  <ext-link xmlns:xlink="http://www.w3.org/1999/xlink" ext-link-type="gen" xlink:href="MT652895" xlink:type="simple">MT652895</ext-link>
                </td><td rowspan="1" colspan="1"/></tr><tr><td rowspan="1" colspan="1">1746</td><td rowspan="1" colspan="1"><abbrev xmlns:xlink="http://www.w3.org/1999/xlink" content-type="institution" xlink:title="Universitas Malikussaleh, North Aceh, Sumatra, Indonesia" id="ABBRID0EV3DI" xlink:type="simple">UMIZ</abbrev> 00178</td><td rowspan="1" colspan="1">Indonesia, Sumatra (05°S)</td><td rowspan="1" colspan="1">
                  <ext-link xmlns:xlink="http://www.w3.org/1999/xlink" ext-link-type="gen" xlink:href="MT653208" xlink:type="simple">MT653208</ext-link>
                </td><td rowspan="1" colspan="1">
                  <ext-link xmlns:xlink="http://www.w3.org/1999/xlink" ext-link-type="gen" xlink:href="MT652753" xlink:type="simple">MT652753</ext-link>
                </td><td rowspan="1" colspan="1">
                  <ext-link xmlns:xlink="http://www.w3.org/1999/xlink" ext-link-type="gen" xlink:href="MT652896" xlink:type="simple">MT652896</ext-link>
                </td><td rowspan="1" colspan="1">
                  <ext-link xmlns:xlink="http://www.w3.org/1999/xlink" ext-link-type="gen" xlink:href="MT653008" xlink:type="simple">MT653008</ext-link>
                </td></tr><tr><td rowspan="1" colspan="1">1795</td><td rowspan="1" colspan="1"><abbrev xmlns:xlink="http://www.w3.org/1999/xlink" content-type="institution" xlink:title="Universitas Malikussaleh, North Aceh, Sumatra, Indonesia" id="ABBRID0EJ5DI" xlink:type="simple">UMIZ</abbrev> 00180</td><td rowspan="1" colspan="1">Indonesia, Sumatra (05°S)</td><td rowspan="1" colspan="1">
                  <ext-link xmlns:xlink="http://www.w3.org/1999/xlink" ext-link-type="gen" xlink:href="MT653209" xlink:type="simple">MT653209</ext-link>
                </td><td rowspan="1" colspan="1">
                  <ext-link xmlns:xlink="http://www.w3.org/1999/xlink" ext-link-type="gen" xlink:href="MT652754" xlink:type="simple">MT652754</ext-link>
                </td><td rowspan="1" colspan="1">
                  <ext-link xmlns:xlink="http://www.w3.org/1999/xlink" ext-link-type="gen" xlink:href="MT652897" xlink:type="simple">MT652897</ext-link>
                </td><td rowspan="1" colspan="1"/></tr><tr><td rowspan="1" colspan="1">1796</td><td rowspan="1" colspan="1"><abbrev xmlns:xlink="http://www.w3.org/1999/xlink" content-type="institution" xlink:title="Universitas Malikussaleh, North Aceh, Sumatra, Indonesia" id="ABBRID0EX6DI" xlink:type="simple">UMIZ</abbrev> 00180</td><td rowspan="1" colspan="1">Indonesia, Sumatra (05°S)</td><td rowspan="1" colspan="1">
                  <ext-link xmlns:xlink="http://www.w3.org/1999/xlink" ext-link-type="gen" xlink:href="MT653210" xlink:type="simple">MT653210</ext-link>
                </td><td rowspan="1" colspan="1">
                  <ext-link xmlns:xlink="http://www.w3.org/1999/xlink" ext-link-type="gen" xlink:href="MT652755" xlink:type="simple">MT652755</ext-link>
                </td><td rowspan="1" colspan="1">
                  <ext-link xmlns:xlink="http://www.w3.org/1999/xlink" ext-link-type="gen" xlink:href="MT652898" xlink:type="simple">MT652898</ext-link>
                </td><td rowspan="1" colspan="1"/></tr><tr><td rowspan="1" colspan="1">1797</td><td rowspan="1" colspan="1"><abbrev xmlns:xlink="http://www.w3.org/1999/xlink" content-type="institution" xlink:title="Universitas Malikussaleh, North Aceh, Sumatra, Indonesia" id="ABBRID0EGBAK" xlink:type="simple">UMIZ</abbrev> 00180</td><td rowspan="1" colspan="1">Indonesia, Sumatra (05°S)</td><td rowspan="1" colspan="1">
                  <ext-link xmlns:xlink="http://www.w3.org/1999/xlink" ext-link-type="gen" xlink:href="MT653211" xlink:type="simple">MT653211</ext-link>
                </td><td rowspan="1" colspan="1">
                  <ext-link xmlns:xlink="http://www.w3.org/1999/xlink" ext-link-type="gen" xlink:href="MT652756" xlink:type="simple">MT652756</ext-link>
                </td><td rowspan="1" colspan="1">
                  <ext-link xmlns:xlink="http://www.w3.org/1999/xlink" ext-link-type="gen" xlink:href="MT652899" xlink:type="simple">MT652899</ext-link>
                </td><td rowspan="1" colspan="1">
                  <ext-link xmlns:xlink="http://www.w3.org/1999/xlink" ext-link-type="gen" xlink:href="MT653009" xlink:type="simple">MT653009</ext-link>
                </td></tr><tr><td rowspan="7" colspan="1">
                  <bold><italic><tp:taxon-name><tp:taxon-name-part taxon-name-part-type="genus" reg="Peronia">P.</tp:taxon-name-part> <tp:taxon-name-part taxon-name-part-type="species" reg="verruculata">verruculata</tp:taxon-name-part></tp:taxon-name></italic> (unit #3)</bold>
                </td><td rowspan="1" colspan="1">974</td><td rowspan="1" colspan="1"><named-content xmlns:xlink="http://www.w3.org/1999/xlink" content-type="dwc:institutional_code" xlink:type="simple">USMMC</named-content> 00064</td><td rowspan="1" colspan="1">Peninsular Malaysia (06°N)</td><td rowspan="1" colspan="1">
                  <ext-link xmlns:xlink="http://www.w3.org/1999/xlink" ext-link-type="gen" xlink:href="MT653212" xlink:type="simple">MT653212</ext-link>
                </td><td rowspan="1" colspan="1">
                  <ext-link xmlns:xlink="http://www.w3.org/1999/xlink" ext-link-type="gen" xlink:href="MT652757" xlink:type="simple">MT652757</ext-link>
                </td><td rowspan="1" colspan="1">
                  <ext-link xmlns:xlink="http://www.w3.org/1999/xlink" ext-link-type="gen" xlink:href="MT652900" xlink:type="simple">MT652900</ext-link>
                </td><td rowspan="1" colspan="1">
                  <ext-link xmlns:xlink="http://www.w3.org/1999/xlink" ext-link-type="gen" xlink:href="MT653010" xlink:type="simple">MT653010</ext-link>
                </td></tr><tr><td rowspan="1" colspan="1">975</td><td rowspan="1" colspan="1"><named-content xmlns:xlink="http://www.w3.org/1999/xlink" content-type="dwc:institutional_code" xlink:type="simple">USMMC</named-content> 00064</td><td rowspan="1" colspan="1">Peninsular Malaysia (06°N)</td><td rowspan="1" colspan="1">
                  <ext-link xmlns:xlink="http://www.w3.org/1999/xlink" ext-link-type="gen" xlink:href="MT653213" xlink:type="simple">MT653213</ext-link>
                </td><td rowspan="1" colspan="1">
                  <ext-link xmlns:xlink="http://www.w3.org/1999/xlink" ext-link-type="gen" xlink:href="MT652758" xlink:type="simple">MT652758</ext-link>
                </td><td rowspan="1" colspan="1">
                  <ext-link xmlns:xlink="http://www.w3.org/1999/xlink" ext-link-type="gen" xlink:href="MT652901" xlink:type="simple">MT652901</ext-link>
                </td><td rowspan="1" colspan="1"/></tr><tr><td rowspan="1" colspan="1">976</td><td rowspan="1" colspan="1"><named-content xmlns:xlink="http://www.w3.org/1999/xlink" content-type="dwc:institutional_code" xlink:type="simple">USMMC</named-content> 00051</td><td rowspan="1" colspan="1">Peninsular Malaysia (06°N)</td><td rowspan="1" colspan="1">
                  <ext-link xmlns:xlink="http://www.w3.org/1999/xlink" ext-link-type="gen" xlink:href="MT653214" xlink:type="simple">MT653214</ext-link>
                </td><td rowspan="1" colspan="1">
                  <ext-link xmlns:xlink="http://www.w3.org/1999/xlink" ext-link-type="gen" xlink:href="MT652759" xlink:type="simple">MT652759</ext-link>
                </td><td rowspan="1" colspan="1">
                  <ext-link xmlns:xlink="http://www.w3.org/1999/xlink" ext-link-type="gen" xlink:href="MT652902" xlink:type="simple">MT652902</ext-link>
                </td><td rowspan="1" colspan="1"/></tr><tr><td rowspan="1" colspan="1">977</td><td rowspan="1" colspan="1"><named-content xmlns:xlink="http://www.w3.org/1999/xlink" content-type="dwc:institutional_code" xlink:type="simple">USMMC</named-content> 00064</td><td rowspan="1" colspan="1">Peninsular Malaysia (06°N)</td><td rowspan="1" colspan="1">
                  <ext-link xmlns:xlink="http://www.w3.org/1999/xlink" ext-link-type="gen" xlink:href="MT653215" xlink:type="simple">MT653215</ext-link>
                </td><td rowspan="1" colspan="1">
                  <ext-link xmlns:xlink="http://www.w3.org/1999/xlink" ext-link-type="gen" xlink:href="MT652760" xlink:type="simple">MT652760</ext-link>
                </td><td rowspan="1" colspan="1">
                  <ext-link xmlns:xlink="http://www.w3.org/1999/xlink" ext-link-type="gen" xlink:href="MT652903" xlink:type="simple">MT652903</ext-link>
                </td><td rowspan="1" colspan="1"/></tr><tr><td rowspan="1" colspan="1">2546</td><td rowspan="1" colspan="1"><named-content xmlns:xlink="http://www.w3.org/1999/xlink" content-type="dwc:institutional_code" xlink:type="simple">USMMC</named-content> 00065</td><td rowspan="1" colspan="1">Peninsular Malaysia (05°N)</td><td rowspan="1" colspan="1">
                  <ext-link xmlns:xlink="http://www.w3.org/1999/xlink" ext-link-type="gen" xlink:href="MT653216" xlink:type="simple">MT653216</ext-link>
                </td><td rowspan="1" colspan="1">
                  <ext-link xmlns:xlink="http://www.w3.org/1999/xlink" ext-link-type="gen" xlink:href="MT652761" xlink:type="simple">MT652761</ext-link>
                </td><td rowspan="1" colspan="1">
                  <ext-link xmlns:xlink="http://www.w3.org/1999/xlink" ext-link-type="gen" xlink:href="MT652904" xlink:type="simple">MT652904</ext-link>
                </td><td rowspan="1" colspan="1">
                  <ext-link xmlns:xlink="http://www.w3.org/1999/xlink" ext-link-type="gen" xlink:href="MT653011" xlink:type="simple">MT653011</ext-link>
                </td></tr><tr><td rowspan="1" colspan="1">2547</td><td rowspan="1" colspan="1"><named-content xmlns:xlink="http://www.w3.org/1999/xlink" content-type="dwc:institutional_code" xlink:type="simple">USMMC</named-content> 00065</td><td rowspan="1" colspan="1">Peninsular Malaysia (05°N)</td><td rowspan="1" colspan="1">
                  <ext-link xmlns:xlink="http://www.w3.org/1999/xlink" ext-link-type="gen" xlink:href="MT653217" xlink:type="simple">MT653217</ext-link>
                </td><td rowspan="1" colspan="1">
                  <ext-link xmlns:xlink="http://www.w3.org/1999/xlink" ext-link-type="gen" xlink:href="MT652762" xlink:type="simple">MT652762</ext-link>
                </td><td rowspan="1" colspan="1">
                  <ext-link xmlns:xlink="http://www.w3.org/1999/xlink" ext-link-type="gen" xlink:href="MT652905" xlink:type="simple">MT652905</ext-link>
                </td><td rowspan="1" colspan="1">
                  <ext-link xmlns:xlink="http://www.w3.org/1999/xlink" ext-link-type="gen" xlink:href="MT653012" xlink:type="simple">MT653012</ext-link>
                </td></tr><tr><td rowspan="1" colspan="1">989</td><td rowspan="1" colspan="1"><named-content xmlns:xlink="http://www.w3.org/1999/xlink" content-type="dwc:institutional_code" xlink:type="simple">ZRC</named-content>.MOL.16070</td><td rowspan="1" colspan="1">Singapore (01°N)</td><td rowspan="1" colspan="1">
                  <ext-link xmlns:xlink="http://www.w3.org/1999/xlink" ext-link-type="gen" xlink:href="MT653218" xlink:type="simple">MT653218</ext-link>
                </td><td rowspan="1" colspan="1">
                  <ext-link xmlns:xlink="http://www.w3.org/1999/xlink" ext-link-type="gen" xlink:href="MT652763" xlink:type="simple">MT652763</ext-link>
                </td><td rowspan="1" colspan="1">
                  <ext-link xmlns:xlink="http://www.w3.org/1999/xlink" ext-link-type="gen" xlink:href="MT652906" xlink:type="simple">MT652906</ext-link>
                </td><td rowspan="1" colspan="1">
                  <ext-link xmlns:xlink="http://www.w3.org/1999/xlink" ext-link-type="gen" xlink:href="MT653013" xlink:type="simple">MT653013</ext-link>
                </td></tr><tr><td rowspan="2" colspan="1">
                  <bold><italic><tp:taxon-name><tp:taxon-name-part taxon-name-part-type="genus" reg="Peronia">P.</tp:taxon-name-part> <tp:taxon-name-part taxon-name-part-type="species" reg="verruculata">verruculata</tp:taxon-name-part></tp:taxon-name></italic> (unit #3)</bold>
                </td><td rowspan="1" colspan="1">990</td><td rowspan="1" colspan="1"><named-content xmlns:xlink="http://www.w3.org/1999/xlink" content-type="dwc:institutional_code" xlink:type="simple">ZRC</named-content>.MOL.10496</td><td rowspan="1" colspan="1">Singapore (01°N)</td><td rowspan="1" colspan="1">
                  <ext-link xmlns:xlink="http://www.w3.org/1999/xlink" ext-link-type="gen" xlink:href="MT653219" xlink:type="simple">MT653219</ext-link>
                </td><td rowspan="1" colspan="1">
                  <ext-link xmlns:xlink="http://www.w3.org/1999/xlink" ext-link-type="gen" xlink:href="MT652764" xlink:type="simple">MT652764</ext-link>
                </td><td rowspan="1" colspan="1">
                  <ext-link xmlns:xlink="http://www.w3.org/1999/xlink" ext-link-type="gen" xlink:href="MT652907" xlink:type="simple">MT652907</ext-link>
                </td><td rowspan="1" colspan="1">
                  <ext-link xmlns:xlink="http://www.w3.org/1999/xlink" ext-link-type="gen" xlink:href="MT653014" xlink:type="simple">MT653014</ext-link>
                </td></tr><tr><td rowspan="1" colspan="1">
                  <abbrev xmlns:xlink="http://www.w3.org/1999/xlink" xlink:title="GenBank" id="ABBRID0EBRAK" xlink:type="simple">GB</abbrev>
                </td><td rowspan="1" colspan="1"/><td rowspan="1" colspan="1">Singapore</td><td rowspan="1" colspan="1"><ext-link xmlns:xlink="http://www.w3.org/1999/xlink" ext-link-type="gen" xlink:href="MH002601" xlink:type="simple">MH002601</ext-link>*</td><td rowspan="1" colspan="1"/><td rowspan="1" colspan="1"/><td rowspan="1" colspan="1"/></tr><tr><td rowspan="7" colspan="1">
                  <bold><italic><tp:taxon-name><tp:taxon-name-part taxon-name-part-type="genus" reg="Peronia">P.</tp:taxon-name-part> <tp:taxon-name-part taxon-name-part-type="species" reg="verruculata">verruculata</tp:taxon-name-part></tp:taxon-name></italic> (unit #4)</bold>
                </td><td rowspan="1" colspan="1">1141</td><td rowspan="1" colspan="1"><named-content xmlns:xlink="http://www.w3.org/1999/xlink" content-type="dwc:institutional_code" xlink:type="simple">BNHS</named-content> 22</td><td rowspan="1" colspan="1">India, western coast (19°N)</td><td rowspan="1" colspan="1">
                  <ext-link xmlns:xlink="http://www.w3.org/1999/xlink" ext-link-type="gen" xlink:href="MT653220" xlink:type="simple">MT653220</ext-link>
                </td><td rowspan="1" colspan="1">
                  <ext-link xmlns:xlink="http://www.w3.org/1999/xlink" ext-link-type="gen" xlink:href="MT652765" xlink:type="simple">MT652765</ext-link>
                </td><td rowspan="1" colspan="1"/><td rowspan="1" colspan="1"/></tr><tr><td rowspan="1" colspan="1">1143</td><td rowspan="1" colspan="1"><named-content xmlns:xlink="http://www.w3.org/1999/xlink" content-type="dwc:institutional_code" xlink:type="simple">BNHS</named-content> 24</td><td rowspan="1" colspan="1">India, western coast (19°N)</td><td rowspan="1" colspan="1">
                  <ext-link xmlns:xlink="http://www.w3.org/1999/xlink" ext-link-type="gen" xlink:href="MT653221" xlink:type="simple">MT653221</ext-link>
                </td><td rowspan="1" colspan="1">
                  <ext-link xmlns:xlink="http://www.w3.org/1999/xlink" ext-link-type="gen" xlink:href="MT652766" xlink:type="simple">MT652766</ext-link>
                </td><td rowspan="1" colspan="1"/><td rowspan="1" colspan="1"/></tr><tr><td rowspan="1" colspan="1">1144</td><td rowspan="1" colspan="1"><named-content xmlns:xlink="http://www.w3.org/1999/xlink" content-type="dwc:institutional_code" xlink:type="simple">BNHS</named-content> 23</td><td rowspan="1" colspan="1">India, western coast (19°N)</td><td rowspan="1" colspan="1">
                  <ext-link xmlns:xlink="http://www.w3.org/1999/xlink" ext-link-type="gen" xlink:href="MT653222" xlink:type="simple">MT653222</ext-link>
                </td><td rowspan="1" colspan="1">
                  <ext-link xmlns:xlink="http://www.w3.org/1999/xlink" ext-link-type="gen" xlink:href="MT652767" xlink:type="simple">MT652767</ext-link>
                </td><td rowspan="1" colspan="1"/><td rowspan="1" colspan="1"/></tr><tr><td rowspan="1" colspan="1">6164</td><td rowspan="1" colspan="1"><named-content xmlns:xlink="http://www.w3.org/1999/xlink" content-type="dwc:institutional_code" xlink:type="simple">MNHN</named-content>-IM-2019-1384</td><td rowspan="1" colspan="1">Pakistan (24°N)</td><td rowspan="1" colspan="1">
                  <ext-link xmlns:xlink="http://www.w3.org/1999/xlink" ext-link-type="gen" xlink:href="MT653223" xlink:type="simple">MT653223</ext-link>
                </td><td rowspan="1" colspan="1">
                  <ext-link xmlns:xlink="http://www.w3.org/1999/xlink" ext-link-type="gen" xlink:href="MT652768" xlink:type="simple">MT652768</ext-link>
                </td><td rowspan="1" colspan="1">
                  <ext-link xmlns:xlink="http://www.w3.org/1999/xlink" ext-link-type="gen" xlink:href="MT652908" xlink:type="simple">MT652908</ext-link>
                </td><td rowspan="1" colspan="1">
                  <ext-link xmlns:xlink="http://www.w3.org/1999/xlink" ext-link-type="gen" xlink:href="MT653015" xlink:type="simple">MT653015</ext-link>
                </td></tr><tr><td rowspan="1" colspan="1">6165</td><td rowspan="1" colspan="1"><named-content xmlns:xlink="http://www.w3.org/1999/xlink" content-type="dwc:institutional_code" xlink:type="simple">MNHN</named-content>-IM-2019-1385</td><td rowspan="1" colspan="1">Pakistan (24°N)</td><td rowspan="1" colspan="1">
                  <ext-link xmlns:xlink="http://www.w3.org/1999/xlink" ext-link-type="gen" xlink:href="MT653224" xlink:type="simple">MT653224</ext-link>
                </td><td rowspan="1" colspan="1">
                  <ext-link xmlns:xlink="http://www.w3.org/1999/xlink" ext-link-type="gen" xlink:href="MT652769" xlink:type="simple">MT652769</ext-link>
                </td><td rowspan="1" colspan="1">
                  <ext-link xmlns:xlink="http://www.w3.org/1999/xlink" ext-link-type="gen" xlink:href="MT652909" xlink:type="simple">MT652909</ext-link>
                </td><td rowspan="1" colspan="1">
                  <ext-link xmlns:xlink="http://www.w3.org/1999/xlink" ext-link-type="gen" xlink:href="MT653016" xlink:type="simple">MT653016</ext-link>
                </td></tr><tr><td rowspan="1" colspan="1">6166</td><td rowspan="1" colspan="1"><named-content xmlns:xlink="http://www.w3.org/1999/xlink" content-type="dwc:institutional_code" xlink:type="simple">MNHN</named-content>-IM-2019-1386</td><td rowspan="1" colspan="1">Pakistan (24°N)</td><td rowspan="1" colspan="1">
                  <ext-link xmlns:xlink="http://www.w3.org/1999/xlink" ext-link-type="gen" xlink:href="MT653225" xlink:type="simple">MT653225</ext-link>
                </td><td rowspan="1" colspan="1">
                  <ext-link xmlns:xlink="http://www.w3.org/1999/xlink" ext-link-type="gen" xlink:href="MT652770" xlink:type="simple">MT652770</ext-link>
                </td><td rowspan="1" colspan="1">
                  <ext-link xmlns:xlink="http://www.w3.org/1999/xlink" ext-link-type="gen" xlink:href="MT652910" xlink:type="simple">MT652910</ext-link>
                </td><td rowspan="1" colspan="1">
                  <ext-link xmlns:xlink="http://www.w3.org/1999/xlink" ext-link-type="gen" xlink:href="MT653017" xlink:type="simple">MT653017</ext-link>
                </td></tr><tr><td rowspan="1" colspan="1">
                  <abbrev xmlns:xlink="http://www.w3.org/1999/xlink" xlink:title="GenBank" id="ABBRID0E12AK" xlink:type="simple">GB</abbrev>
                </td><td rowspan="1" colspan="1"/><td rowspan="1" colspan="1">Iran (26°N)</td><td rowspan="1" colspan="1"><ext-link xmlns:xlink="http://www.w3.org/1999/xlink" ext-link-type="gen" xlink:href="MK993404" xlink:type="simple">MK993404</ext-link>*</td><td rowspan="1" colspan="1"><ext-link xmlns:xlink="http://www.w3.org/1999/xlink" ext-link-type="gen" xlink:href="MK993392" xlink:type="simple">MK993392</ext-link>*</td><td rowspan="1" colspan="1"/><td rowspan="1" colspan="1"/></tr><tr><td rowspan="14" colspan="1">
                  <bold><italic><tp:taxon-name><tp:taxon-name-part taxon-name-part-type="genus" reg="Peronia">P.</tp:taxon-name-part> <tp:taxon-name-part taxon-name-part-type="species" reg="verruculata">verruculata</tp:taxon-name-part></tp:taxon-name></italic> (unit #5)</bold>
                </td><td rowspan="1" colspan="1">3140</td><td rowspan="1" colspan="1"><named-content xmlns:xlink="http://www.w3.org/1999/xlink" content-type="dwc:institutional_code" xlink:type="simple">MNHN</named-content>-IM-2019-1610</td><td rowspan="1" colspan="1">Madagascar (12°S)</td><td rowspan="1" colspan="1">
                  <ext-link xmlns:xlink="http://www.w3.org/1999/xlink" ext-link-type="gen" xlink:href="MT653226" xlink:type="simple">MT653226</ext-link>
                </td><td rowspan="1" colspan="1">
                  <ext-link xmlns:xlink="http://www.w3.org/1999/xlink" ext-link-type="gen" xlink:href="MT652771" xlink:type="simple">MT652771</ext-link>
                </td><td rowspan="1" colspan="1">
                  <ext-link xmlns:xlink="http://www.w3.org/1999/xlink" ext-link-type="gen" xlink:href="MT652911" xlink:type="simple">MT652911</ext-link>
                </td><td rowspan="1" colspan="1">
                  <ext-link xmlns:xlink="http://www.w3.org/1999/xlink" ext-link-type="gen" xlink:href="MT653018" xlink:type="simple">MT653018</ext-link>
                </td></tr><tr><td rowspan="1" colspan="1">3142</td><td rowspan="1" colspan="1"><named-content xmlns:xlink="http://www.w3.org/1999/xlink" content-type="dwc:institutional_code" xlink:type="simple">MNHN</named-content>-IM-2019-1610</td><td rowspan="1" colspan="1">Madagascar (12°S)</td><td rowspan="1" colspan="1">
                  <ext-link xmlns:xlink="http://www.w3.org/1999/xlink" ext-link-type="gen" xlink:href="MT653227" xlink:type="simple">MT653227</ext-link>
                </td><td rowspan="1" colspan="1">
                  <ext-link xmlns:xlink="http://www.w3.org/1999/xlink" ext-link-type="gen" xlink:href="MT652772" xlink:type="simple">MT652772</ext-link>
                </td><td rowspan="1" colspan="1">
                  <ext-link xmlns:xlink="http://www.w3.org/1999/xlink" ext-link-type="gen" xlink:href="MT652912" xlink:type="simple">MT652912</ext-link>
                </td><td rowspan="1" colspan="1"/></tr><tr><td rowspan="1" colspan="1">3143</td><td rowspan="1" colspan="1"><named-content xmlns:xlink="http://www.w3.org/1999/xlink" content-type="dwc:institutional_code" xlink:type="simple">MNHN</named-content>-IM-2019-1611</td><td rowspan="1" colspan="1">Madagascar (12°S)</td><td rowspan="1" colspan="1">
                  <ext-link xmlns:xlink="http://www.w3.org/1999/xlink" ext-link-type="gen" xlink:href="MT653228" xlink:type="simple">MT653228</ext-link>
                </td><td rowspan="1" colspan="1">
                  <ext-link xmlns:xlink="http://www.w3.org/1999/xlink" ext-link-type="gen" xlink:href="MT652773" xlink:type="simple">MT652773</ext-link>
                </td><td rowspan="1" colspan="1">
                  <ext-link xmlns:xlink="http://www.w3.org/1999/xlink" ext-link-type="gen" xlink:href="MT652913" xlink:type="simple">MT652913</ext-link>
                </td><td rowspan="1" colspan="1"/></tr><tr><td rowspan="1" colspan="1">3144</td><td rowspan="1" colspan="1"><named-content xmlns:xlink="http://www.w3.org/1999/xlink" content-type="dwc:institutional_code" xlink:type="simple">MNHN</named-content>-IM-2019-1611</td><td rowspan="1" colspan="1">Madagascar (12°S)</td><td rowspan="1" colspan="1">
                  <ext-link xmlns:xlink="http://www.w3.org/1999/xlink" ext-link-type="gen" xlink:href="MT653229" xlink:type="simple">MT653229</ext-link>
                </td><td rowspan="1" colspan="1">
                  <ext-link xmlns:xlink="http://www.w3.org/1999/xlink" ext-link-type="gen" xlink:href="MT652774" xlink:type="simple">MT652774</ext-link>
                </td><td rowspan="1" colspan="1">
                  <ext-link xmlns:xlink="http://www.w3.org/1999/xlink" ext-link-type="gen" xlink:href="MT652914" xlink:type="simple">MT652914</ext-link>
                </td><td rowspan="1" colspan="1"/></tr><tr><td rowspan="1" colspan="1">3146</td><td rowspan="1" colspan="1"><named-content xmlns:xlink="http://www.w3.org/1999/xlink" content-type="dwc:institutional_code" xlink:type="simple">MNHN</named-content>-IM-2019-1611</td><td rowspan="1" colspan="1">Madagascar (12°S)</td><td rowspan="1" colspan="1">
                  <ext-link xmlns:xlink="http://www.w3.org/1999/xlink" ext-link-type="gen" xlink:href="MT653230" xlink:type="simple">MT653230</ext-link>
                </td><td rowspan="1" colspan="1">
                  <ext-link xmlns:xlink="http://www.w3.org/1999/xlink" ext-link-type="gen" xlink:href="MT652775" xlink:type="simple">MT652775</ext-link>
                </td><td rowspan="1" colspan="1">
                  <ext-link xmlns:xlink="http://www.w3.org/1999/xlink" ext-link-type="gen" xlink:href="MT652915" xlink:type="simple">MT652915</ext-link>
                </td><td rowspan="1" colspan="1">
                  <ext-link xmlns:xlink="http://www.w3.org/1999/xlink" ext-link-type="gen" xlink:href="MT653019" xlink:type="simple">MT653019</ext-link>
                </td></tr><tr><td rowspan="1" colspan="1">3149</td><td rowspan="1" colspan="1"><named-content xmlns:xlink="http://www.w3.org/1999/xlink" content-type="dwc:institutional_code" xlink:type="simple">MNHN</named-content>-IM-2019-1611</td><td rowspan="1" colspan="1">Madagascar (12°S)</td><td rowspan="1" colspan="1">
                  <ext-link xmlns:xlink="http://www.w3.org/1999/xlink" ext-link-type="gen" xlink:href="MT653231" xlink:type="simple">MT653231</ext-link>
                </td><td rowspan="1" colspan="1">
                  <ext-link xmlns:xlink="http://www.w3.org/1999/xlink" ext-link-type="gen" xlink:href="MT652776" xlink:type="simple">MT652776</ext-link>
                </td><td rowspan="1" colspan="1">
                  <ext-link xmlns:xlink="http://www.w3.org/1999/xlink" ext-link-type="gen" xlink:href="MT652916" xlink:type="simple">MT652916</ext-link>
                </td><td rowspan="1" colspan="1"/></tr><tr><td rowspan="1" colspan="1">3231</td><td rowspan="1" colspan="1"><named-content xmlns:xlink="http://www.w3.org/1999/xlink" content-type="dwc:institutional_code" xlink:type="simple">MNHN</named-content>-IM-2019-1610</td><td rowspan="1" colspan="1">Madagascar (12°S)</td><td rowspan="1" colspan="1">
                  <ext-link xmlns:xlink="http://www.w3.org/1999/xlink" ext-link-type="gen" xlink:href="MT653232" xlink:type="simple">MT653232</ext-link>
                </td><td rowspan="1" colspan="1">
                  <ext-link xmlns:xlink="http://www.w3.org/1999/xlink" ext-link-type="gen" xlink:href="MT652777" xlink:type="simple">MT652777</ext-link>
                </td><td rowspan="1" colspan="1">
                  <ext-link xmlns:xlink="http://www.w3.org/1999/xlink" ext-link-type="gen" xlink:href="MT652917" xlink:type="simple">MT652917</ext-link>
                </td><td rowspan="1" colspan="1"/></tr><tr><td rowspan="1" colspan="1">3597</td><td rowspan="1" colspan="1"><named-content xmlns:xlink="http://www.w3.org/1999/xlink" content-type="dwc:institutional_code" xlink:type="simple">MNHN</named-content>-IM-2019-1610</td><td rowspan="1" colspan="1">Madagascar (12°S)</td><td rowspan="1" colspan="1">
                  <ext-link xmlns:xlink="http://www.w3.org/1999/xlink" ext-link-type="gen" xlink:href="MT653233" xlink:type="simple">MT653233</ext-link>
                </td><td rowspan="1" colspan="1">
                  <ext-link xmlns:xlink="http://www.w3.org/1999/xlink" ext-link-type="gen" xlink:href="MT652778" xlink:type="simple">MT652778</ext-link>
                </td><td rowspan="1" colspan="1">
                  <ext-link xmlns:xlink="http://www.w3.org/1999/xlink" ext-link-type="gen" xlink:href="MT652918" xlink:type="simple">MT652918</ext-link>
                </td><td rowspan="1" colspan="1"/></tr><tr><td rowspan="1" colspan="1">3598</td><td rowspan="1" colspan="1"><named-content xmlns:xlink="http://www.w3.org/1999/xlink" content-type="dwc:institutional_code" xlink:type="simple">MNHN</named-content>-IM-2019-1610</td><td rowspan="1" colspan="1">Madagascar (12°S)</td><td rowspan="1" colspan="1">
                  <ext-link xmlns:xlink="http://www.w3.org/1999/xlink" ext-link-type="gen" xlink:href="MT653234" xlink:type="simple">MT653234</ext-link>
                </td><td rowspan="1" colspan="1">
                  <ext-link xmlns:xlink="http://www.w3.org/1999/xlink" ext-link-type="gen" xlink:href="MT652779" xlink:type="simple">MT652779</ext-link>
                </td><td rowspan="1" colspan="1">
                  <ext-link xmlns:xlink="http://www.w3.org/1999/xlink" ext-link-type="gen" xlink:href="MT652919" xlink:type="simple">MT652919</ext-link>
                </td><td rowspan="1" colspan="1"/></tr><tr><td rowspan="1" colspan="1">3600</td><td rowspan="1" colspan="1"><named-content xmlns:xlink="http://www.w3.org/1999/xlink" content-type="dwc:institutional_code" xlink:type="simple">MNHN</named-content>-IM-2019-1611</td><td rowspan="1" colspan="1">Madagascar (12°S)</td><td rowspan="1" colspan="1">
                  <ext-link xmlns:xlink="http://www.w3.org/1999/xlink" ext-link-type="gen" xlink:href="MT653235" xlink:type="simple">MT653235</ext-link>
                </td><td rowspan="1" colspan="1">
                  <ext-link xmlns:xlink="http://www.w3.org/1999/xlink" ext-link-type="gen" xlink:href="MT652780" xlink:type="simple">MT652780</ext-link>
                </td><td rowspan="1" colspan="1">
                  <ext-link xmlns:xlink="http://www.w3.org/1999/xlink" ext-link-type="gen" xlink:href="MT652920" xlink:type="simple">MT652920</ext-link>
                </td><td rowspan="1" colspan="1">
                  <ext-link xmlns:xlink="http://www.w3.org/1999/xlink" ext-link-type="gen" xlink:href="MT653020" xlink:type="simple">MT653020</ext-link>
                </td></tr><tr><td rowspan="1" colspan="1">730</td><td rowspan="1" colspan="1"><named-content xmlns:xlink="http://www.w3.org/1999/xlink" content-type="dwc:institutional_code" xlink:type="simple">NHMUK</named-content> 20080190</td><td rowspan="1" colspan="1">Mozambique (12°S)</td><td rowspan="1" colspan="1"><ext-link xmlns:xlink="http://www.w3.org/1999/xlink" ext-link-type="gen" xlink:href="HQ660045" xlink:type="simple">HQ660045</ext-link>*</td><td rowspan="1" colspan="1"><ext-link xmlns:xlink="http://www.w3.org/1999/xlink" ext-link-type="gen" xlink:href="HQ659913" xlink:type="simple">HQ659913</ext-link>*</td><td rowspan="1" colspan="1"/><td rowspan="1" colspan="1"/></tr><tr><td rowspan="1" colspan="1">733</td><td rowspan="1" colspan="1"><named-content xmlns:xlink="http://www.w3.org/1999/xlink" content-type="dwc:institutional_code" xlink:type="simple">NHMUK</named-content> 20060257</td><td rowspan="1" colspan="1">Mozambique (11°S)</td><td rowspan="1" colspan="1"><ext-link xmlns:xlink="http://www.w3.org/1999/xlink" ext-link-type="gen" xlink:href="HQ660047" xlink:type="simple">HQ660047</ext-link>*</td><td rowspan="1" colspan="1"><ext-link xmlns:xlink="http://www.w3.org/1999/xlink" ext-link-type="gen" xlink:href="HQ659915" xlink:type="simple">HQ659915</ext-link>*</td><td rowspan="1" colspan="1"/><td rowspan="1" colspan="1"/></tr><tr><td rowspan="1" colspan="1">5507</td><td rowspan="1" colspan="1"><named-content xmlns:xlink="http://www.w3.org/1999/xlink" content-type="dwc:institutional_code" xlink:type="simple">MNHN</named-content>-IM-2013-62395</td><td rowspan="1" colspan="1">Mozambique (26°S)</td><td rowspan="1" colspan="1">
                  <ext-link xmlns:xlink="http://www.w3.org/1999/xlink" ext-link-type="gen" xlink:href="MT653236" xlink:type="simple">MT653236</ext-link>
                </td><td rowspan="1" colspan="1">
                  <ext-link xmlns:xlink="http://www.w3.org/1999/xlink" ext-link-type="gen" xlink:href="MT652781" xlink:type="simple">MT652781</ext-link>
                </td><td rowspan="1" colspan="1">
                  <ext-link xmlns:xlink="http://www.w3.org/1999/xlink" ext-link-type="gen" xlink:href="MT652920" xlink:type="simple">MT652920</ext-link>
                </td><td rowspan="1" colspan="1">
                  <ext-link xmlns:xlink="http://www.w3.org/1999/xlink" ext-link-type="gen" xlink:href="MT653021" xlink:type="simple">MT653021</ext-link>
                </td></tr><tr><td rowspan="1" colspan="1">5510</td><td rowspan="1" colspan="1"><named-content xmlns:xlink="http://www.w3.org/1999/xlink" content-type="dwc:institutional_code" xlink:type="simple">MNHN</named-content>-IM-2013-62398</td><td rowspan="1" colspan="1">Mozambique (26°S)</td><td rowspan="1" colspan="1">
                  <ext-link xmlns:xlink="http://www.w3.org/1999/xlink" ext-link-type="gen" xlink:href="MT653237" xlink:type="simple">MT653237</ext-link>
                </td><td rowspan="1" colspan="1">
                  <ext-link xmlns:xlink="http://www.w3.org/1999/xlink" ext-link-type="gen" xlink:href="MT652782" xlink:type="simple">MT652782</ext-link>
                </td><td rowspan="1" colspan="1">
                  <ext-link xmlns:xlink="http://www.w3.org/1999/xlink" ext-link-type="gen" xlink:href="MT652920" xlink:type="simple">MT652920</ext-link>
                </td><td rowspan="1" colspan="1">
                  <ext-link xmlns:xlink="http://www.w3.org/1999/xlink" ext-link-type="gen" xlink:href="MT653022" xlink:type="simple">MT653022</ext-link>
                </td></tr><tr><td rowspan="12" colspan="1">
                  <bold><italic><tp:taxon-name><tp:taxon-name-part taxon-name-part-type="genus" reg="Peronia">P.</tp:taxon-name-part> <tp:taxon-name-part taxon-name-part-type="species" reg="griffithsi">griffithsi</tp:taxon-name-part></tp:taxon-name></italic></bold>
                </td><td rowspan="1" colspan="1">2934</td><td rowspan="1" colspan="1"><abbrev xmlns:xlink="http://www.w3.org/1999/xlink" content-type="institution" xlink:title="Universitas Malikussaleh, North Aceh, Sumatra, Indonesia" id="ABBRID0EIUBK" xlink:type="simple">UMIZ</abbrev> 00177</td><td rowspan="1" colspan="1">Indonesia, Kei (05°S)</td><td rowspan="1" colspan="1">
                  <ext-link xmlns:xlink="http://www.w3.org/1999/xlink" ext-link-type="gen" xlink:href="MT653238" xlink:type="simple">MT653238</ext-link>
                </td><td rowspan="1" colspan="1">
                  <ext-link xmlns:xlink="http://www.w3.org/1999/xlink" ext-link-type="gen" xlink:href="MT652783" xlink:type="simple">MT652783</ext-link>
                </td><td rowspan="1" colspan="1">
                  <ext-link xmlns:xlink="http://www.w3.org/1999/xlink" ext-link-type="gen" xlink:href="MT652923" xlink:type="simple">MT652923</ext-link>
                </td><td rowspan="1" colspan="1">
                  <ext-link xmlns:xlink="http://www.w3.org/1999/xlink" ext-link-type="gen" xlink:href="MT653023" xlink:type="simple">MT653023</ext-link>
                </td></tr><tr><td rowspan="1" colspan="1">2936</td><td rowspan="1" colspan="1"><abbrev xmlns:xlink="http://www.w3.org/1999/xlink" content-type="institution" xlink:title="Universitas Malikussaleh, North Aceh, Sumatra, Indonesia" id="ABBRID0E3VBK" xlink:type="simple">UMIZ</abbrev> 00176</td><td rowspan="1" colspan="1">Indonesia, Kei (05°S)</td><td rowspan="1" colspan="1">
                  <ext-link xmlns:xlink="http://www.w3.org/1999/xlink" ext-link-type="gen" xlink:href="MT653239" xlink:type="simple">MT653239</ext-link>
                </td><td rowspan="1" colspan="1">
                  <ext-link xmlns:xlink="http://www.w3.org/1999/xlink" ext-link-type="gen" xlink:href="MT652784" xlink:type="simple">MT652784</ext-link>
                </td><td rowspan="1" colspan="1">
                  <ext-link xmlns:xlink="http://www.w3.org/1999/xlink" ext-link-type="gen" xlink:href="MT652924" xlink:type="simple">MT652924</ext-link>
                </td><td rowspan="1" colspan="1">
                  <ext-link xmlns:xlink="http://www.w3.org/1999/xlink" ext-link-type="gen" xlink:href="MT653024" xlink:type="simple">MT653024</ext-link>
                </td></tr><tr><td rowspan="1" colspan="1">3566</td><td rowspan="1" colspan="1"><abbrev xmlns:xlink="http://www.w3.org/1999/xlink" content-type="institution" xlink:title="Universitas Malikussaleh, North Aceh, Sumatra, Indonesia" id="ABBRID0EQXBK" xlink:type="simple">UMIZ</abbrev> 00177</td><td rowspan="1" colspan="1">Indonesia, Kei (05°S)</td><td rowspan="1" colspan="1">
                  <ext-link xmlns:xlink="http://www.w3.org/1999/xlink" ext-link-type="gen" xlink:href="MT653240" xlink:type="simple">MT653240</ext-link>
                </td><td rowspan="1" colspan="1">
                  <ext-link xmlns:xlink="http://www.w3.org/1999/xlink" ext-link-type="gen" xlink:href="MT652785" xlink:type="simple">MT652785</ext-link>
                </td><td rowspan="1" colspan="1">
                  <ext-link xmlns:xlink="http://www.w3.org/1999/xlink" ext-link-type="gen" xlink:href="MT652925" xlink:type="simple">MT652925</ext-link>
                </td><td rowspan="1" colspan="1"/></tr><tr><td rowspan="1" colspan="1">3153</td><td rowspan="1" colspan="1"><named-content xmlns:xlink="http://www.w3.org/1999/xlink" content-type="dwc:institutional_code" xlink:type="simple">MNHN</named-content>-IM-2019-1608</td><td rowspan="1" colspan="1">Mauritius (20°S)</td><td rowspan="1" colspan="1">
                  <ext-link xmlns:xlink="http://www.w3.org/1999/xlink" ext-link-type="gen" xlink:href="MT653241" xlink:type="simple">MT653241</ext-link>
                </td><td rowspan="1" colspan="1">
                  <ext-link xmlns:xlink="http://www.w3.org/1999/xlink" ext-link-type="gen" xlink:href="MT652786" xlink:type="simple">MT652786</ext-link>
                </td><td rowspan="1" colspan="1">
                  <ext-link xmlns:xlink="http://www.w3.org/1999/xlink" ext-link-type="gen" xlink:href="MT652926" xlink:type="simple">MT652926</ext-link>
                </td><td rowspan="1" colspan="1">
                  <ext-link xmlns:xlink="http://www.w3.org/1999/xlink" ext-link-type="gen" xlink:href="MT653025" xlink:type="simple">MT653025</ext-link>
                </td></tr><tr><td rowspan="1" colspan="1">3154</td><td rowspan="1" colspan="1"><named-content xmlns:xlink="http://www.w3.org/1999/xlink" content-type="dwc:institutional_code" xlink:type="simple">MNHN</named-content>-IM-2019-1608</td><td rowspan="1" colspan="1">Mauritius (20°S)</td><td rowspan="1" colspan="1">
                  <ext-link xmlns:xlink="http://www.w3.org/1999/xlink" ext-link-type="gen" xlink:href="MT653242" xlink:type="simple">MT653242</ext-link>
                </td><td rowspan="1" colspan="1">
                  <ext-link xmlns:xlink="http://www.w3.org/1999/xlink" ext-link-type="gen" xlink:href="MT652787" xlink:type="simple">MT652787</ext-link>
                </td><td rowspan="1" colspan="1">
                  <ext-link xmlns:xlink="http://www.w3.org/1999/xlink" ext-link-type="gen" xlink:href="MT652927" xlink:type="simple">MT652927</ext-link>
                </td><td rowspan="1" colspan="1">
                  <ext-link xmlns:xlink="http://www.w3.org/1999/xlink" ext-link-type="gen" xlink:href="MT653026" xlink:type="simple">MT653026</ext-link>
                </td></tr><tr><td rowspan="1" colspan="1">3155</td><td rowspan="1" colspan="1"><named-content xmlns:xlink="http://www.w3.org/1999/xlink" content-type="dwc:institutional_code" xlink:type="simple">MNHN</named-content>-IM-2019-1608</td><td rowspan="1" colspan="1">Mauritius (20°S)</td><td rowspan="1" colspan="1">
                  <ext-link xmlns:xlink="http://www.w3.org/1999/xlink" ext-link-type="gen" xlink:href="MT653243" xlink:type="simple">MT653243</ext-link>
                </td><td rowspan="1" colspan="1">
                  <ext-link xmlns:xlink="http://www.w3.org/1999/xlink" ext-link-type="gen" xlink:href="MT652788" xlink:type="simple">MT652788</ext-link>
                </td><td rowspan="1" colspan="1"/><td rowspan="1" colspan="1"/></tr><tr><td rowspan="1" colspan="1">3156</td><td rowspan="1" colspan="1"><named-content xmlns:xlink="http://www.w3.org/1999/xlink" content-type="dwc:institutional_code" xlink:type="simple">MNHN</named-content>-IM-2019-1608</td><td rowspan="1" colspan="1">Mauritius (20°S)</td><td rowspan="1" colspan="1">
                  <ext-link xmlns:xlink="http://www.w3.org/1999/xlink" ext-link-type="gen" xlink:href="MT653244" xlink:type="simple">MT653244</ext-link>
                </td><td rowspan="1" colspan="1">
                  <ext-link xmlns:xlink="http://www.w3.org/1999/xlink" ext-link-type="gen" xlink:href="MT652789" xlink:type="simple">MT652789</ext-link>
                </td><td rowspan="1" colspan="1">
                  <ext-link xmlns:xlink="http://www.w3.org/1999/xlink" ext-link-type="gen" xlink:href="MT652928" xlink:type="simple">MT652928</ext-link>
                </td><td rowspan="1" colspan="1">
                  <ext-link xmlns:xlink="http://www.w3.org/1999/xlink" ext-link-type="gen" xlink:href="MT653027" xlink:type="simple">MT653027</ext-link>
                </td></tr><tr><td rowspan="1" colspan="1">3157 H</td><td rowspan="1" colspan="1"><named-content xmlns:xlink="http://www.w3.org/1999/xlink" content-type="dwc:institutional_code" xlink:type="simple">MNHN</named-content>-IM-2000-35265</td><td rowspan="1" colspan="1">Mauritius (20°S)</td><td rowspan="1" colspan="1">
                  <ext-link xmlns:xlink="http://www.w3.org/1999/xlink" ext-link-type="gen" xlink:href="MT653245" xlink:type="simple">MT653245</ext-link>
                </td><td rowspan="1" colspan="1">
                  <ext-link xmlns:xlink="http://www.w3.org/1999/xlink" ext-link-type="gen" xlink:href="MT652790" xlink:type="simple">MT652790</ext-link>
                </td><td rowspan="1" colspan="1">
                  <ext-link xmlns:xlink="http://www.w3.org/1999/xlink" ext-link-type="gen" xlink:href="MT652929" xlink:type="simple">MT652929</ext-link>
                </td><td rowspan="1" colspan="1">
                  <ext-link xmlns:xlink="http://www.w3.org/1999/xlink" ext-link-type="gen" xlink:href="MT653028" xlink:type="simple">MT653028</ext-link>
                </td></tr><tr><td rowspan="1" colspan="1">3606</td><td rowspan="1" colspan="1"><named-content xmlns:xlink="http://www.w3.org/1999/xlink" content-type="dwc:institutional_code" xlink:type="simple">MNHN</named-content>-IM-2019-1608</td><td rowspan="1" colspan="1">Mauritius (20°S)</td><td rowspan="1" colspan="1">
                  <ext-link xmlns:xlink="http://www.w3.org/1999/xlink" ext-link-type="gen" xlink:href="MT653246" xlink:type="simple">MT653246</ext-link>
                </td><td rowspan="1" colspan="1">
                  <ext-link xmlns:xlink="http://www.w3.org/1999/xlink" ext-link-type="gen" xlink:href="MT652791" xlink:type="simple">MT652791</ext-link>
                </td><td rowspan="1" colspan="1">
                  <ext-link xmlns:xlink="http://www.w3.org/1999/xlink" ext-link-type="gen" xlink:href="MT652930" xlink:type="simple">MT652930</ext-link>
                </td><td rowspan="1" colspan="1"/></tr><tr><td rowspan="1" colspan="1">3607</td><td rowspan="1" colspan="1"><named-content xmlns:xlink="http://www.w3.org/1999/xlink" content-type="dwc:institutional_code" xlink:type="simple">MNHN</named-content>-IM-2019-1608</td><td rowspan="1" colspan="1">Mauritius (20°S)</td><td rowspan="1" colspan="1">
                  <ext-link xmlns:xlink="http://www.w3.org/1999/xlink" ext-link-type="gen" xlink:href="MT653247" xlink:type="simple">MT653247</ext-link>
                </td><td rowspan="1" colspan="1">
                  <ext-link xmlns:xlink="http://www.w3.org/1999/xlink" ext-link-type="gen" xlink:href="MT652792" xlink:type="simple">MT652792</ext-link>
                </td><td rowspan="1" colspan="1"/><td rowspan="1" colspan="1"/></tr><tr><td rowspan="1" colspan="1">3608</td><td rowspan="1" colspan="1"><named-content xmlns:xlink="http://www.w3.org/1999/xlink" content-type="dwc:institutional_code" xlink:type="simple">MNHN</named-content>-IM-2019-1608</td><td rowspan="1" colspan="1">Mauritius (20°S)</td><td rowspan="1" colspan="1">
                  <ext-link xmlns:xlink="http://www.w3.org/1999/xlink" ext-link-type="gen" xlink:href="MT653248" xlink:type="simple">MT653248</ext-link>
                </td><td rowspan="1" colspan="1">
                  <ext-link xmlns:xlink="http://www.w3.org/1999/xlink" ext-link-type="gen" xlink:href="MT652793" xlink:type="simple">MT652793</ext-link>
                </td><td rowspan="1" colspan="1">
                  <ext-link xmlns:xlink="http://www.w3.org/1999/xlink" ext-link-type="gen" xlink:href="MT652931" xlink:type="simple">MT652931</ext-link>
                </td><td rowspan="1" colspan="1"/></tr><tr><td rowspan="1" colspan="1">6095</td><td rowspan="1" colspan="1"><named-content xmlns:xlink="http://www.w3.org/1999/xlink" content-type="dwc:institutional_code" xlink:type="simple">MNHN</named-content>-IM-2013-53535</td><td rowspan="1" colspan="1">PNG, New Ireland (02°S)</td><td rowspan="1" colspan="1">
                  <ext-link xmlns:xlink="http://www.w3.org/1999/xlink" ext-link-type="gen" xlink:href="MT653249" xlink:type="simple">MT653249</ext-link>
                </td><td rowspan="1" colspan="1">
                  <ext-link xmlns:xlink="http://www.w3.org/1999/xlink" ext-link-type="gen" xlink:href="MT652794" xlink:type="simple">MT652794</ext-link>
                </td><td rowspan="1" colspan="1">
                  <ext-link xmlns:xlink="http://www.w3.org/1999/xlink" ext-link-type="gen" xlink:href="MT652932" xlink:type="simple">MT652932</ext-link>
                </td><td rowspan="1" colspan="1">
                  <ext-link xmlns:xlink="http://www.w3.org/1999/xlink" ext-link-type="gen" xlink:href="MT653029" xlink:type="simple">MT653029</ext-link>
                </td></tr><tr><td rowspan="12" colspan="1">
                  <bold><italic><tp:taxon-name><tp:taxon-name-part taxon-name-part-type="genus" reg="Peronia">P.</tp:taxon-name-part> <tp:taxon-name-part taxon-name-part-type="species" reg="madagascariensis">madagascariensis</tp:taxon-name-part></tp:taxon-name></italic></bold>
                </td><td rowspan="1" colspan="1">BOLD</td><td rowspan="1" colspan="1"/><td rowspan="1" colspan="1">India, Gujarat, Dwarka (22°N)</td><td rowspan="1" colspan="1">LGEN099-14*</td><td rowspan="1" colspan="1"/><td rowspan="1" colspan="1"/><td rowspan="1" colspan="1"/></tr><tr><td rowspan="1" colspan="1">
                  <abbrev xmlns:xlink="http://www.w3.org/1999/xlink" xlink:title="GenBank" id="ABBRID0EOICK" xlink:type="simple">GB</abbrev>
                </td><td rowspan="1" colspan="1"/><td rowspan="1" colspan="1">Iran, Persian Gulf</td><td rowspan="1" colspan="1"><ext-link xmlns:xlink="http://www.w3.org/1999/xlink" ext-link-type="gen" xlink:href="LC027608" xlink:type="simple">LC027608</ext-link>*</td><td rowspan="1" colspan="1"/><td rowspan="1" colspan="1"/><td rowspan="1" colspan="1"/></tr><tr><td rowspan="1" colspan="1">5500</td><td rowspan="1" colspan="1"><named-content xmlns:xlink="http://www.w3.org/1999/xlink" content-type="dwc:institutional_code" xlink:type="simple">MNHN</named-content>-IM-2009-16391</td><td rowspan="1" colspan="1">Madagascar (25°S)</td><td rowspan="1" colspan="1">
                  <ext-link xmlns:xlink="http://www.w3.org/1999/xlink" ext-link-type="gen" xlink:href="MT653250" xlink:type="simple">MT653250</ext-link>
                </td><td rowspan="1" colspan="1">
                  <ext-link xmlns:xlink="http://www.w3.org/1999/xlink" ext-link-type="gen" xlink:href="MT652795" xlink:type="simple">MT652795</ext-link>
                </td><td rowspan="1" colspan="1">
                  <ext-link xmlns:xlink="http://www.w3.org/1999/xlink" ext-link-type="gen" xlink:href="MT652933" xlink:type="simple">MT652933</ext-link>
                </td><td rowspan="1" colspan="1"/></tr><tr><td rowspan="1" colspan="1">5501</td><td rowspan="1" colspan="1"><named-content xmlns:xlink="http://www.w3.org/1999/xlink" content-type="dwc:institutional_code" xlink:type="simple">MNHN</named-content>-IM-2009-16392</td><td rowspan="1" colspan="1">Madagascar (25°S)</td><td rowspan="1" colspan="1">
                  <ext-link xmlns:xlink="http://www.w3.org/1999/xlink" ext-link-type="gen" xlink:href="MT653251" xlink:type="simple">MT653251</ext-link>
                </td><td rowspan="1" colspan="1">
                  <ext-link xmlns:xlink="http://www.w3.org/1999/xlink" ext-link-type="gen" xlink:href="MT652796" xlink:type="simple">MT652796</ext-link>
                </td><td rowspan="1" colspan="1">
                  <ext-link xmlns:xlink="http://www.w3.org/1999/xlink" ext-link-type="gen" xlink:href="MT652934" xlink:type="simple">MT652934</ext-link>
                </td><td rowspan="1" colspan="1">
                  <ext-link xmlns:xlink="http://www.w3.org/1999/xlink" ext-link-type="gen" xlink:href="MT653030" xlink:type="simple">MT653030</ext-link>
                </td></tr><tr><td rowspan="1" colspan="1">5502</td><td rowspan="1" colspan="1"><named-content xmlns:xlink="http://www.w3.org/1999/xlink" content-type="dwc:institutional_code" xlink:type="simple">MNHN</named-content>-IM-2009-16393</td><td rowspan="1" colspan="1">Madagascar (25°S)</td><td rowspan="1" colspan="1">
                  <ext-link xmlns:xlink="http://www.w3.org/1999/xlink" ext-link-type="gen" xlink:href="MT653252" xlink:type="simple">MT653252</ext-link>
                </td><td rowspan="1" colspan="1">
                  <ext-link xmlns:xlink="http://www.w3.org/1999/xlink" ext-link-type="gen" xlink:href="MT652797" xlink:type="simple">MT652797</ext-link>
                </td><td rowspan="1" colspan="1">
                  <ext-link xmlns:xlink="http://www.w3.org/1999/xlink" ext-link-type="gen" xlink:href="MT652935" xlink:type="simple">MT652935</ext-link>
                </td><td rowspan="1" colspan="1"/></tr><tr><td rowspan="1" colspan="1">5503</td><td rowspan="1" colspan="1"><named-content xmlns:xlink="http://www.w3.org/1999/xlink" content-type="dwc:institutional_code" xlink:type="simple">MNHN</named-content>-IM-2009-16396</td><td rowspan="1" colspan="1">Madagascar (25°S)</td><td rowspan="1" colspan="1">
                  <ext-link xmlns:xlink="http://www.w3.org/1999/xlink" ext-link-type="gen" xlink:href="MT653253" xlink:type="simple">MT653253</ext-link>
                </td><td rowspan="1" colspan="1">
                  <ext-link xmlns:xlink="http://www.w3.org/1999/xlink" ext-link-type="gen" xlink:href="MT652798" xlink:type="simple">MT652798</ext-link>
                </td><td rowspan="1" colspan="1">
                  <ext-link xmlns:xlink="http://www.w3.org/1999/xlink" ext-link-type="gen" xlink:href="MT652936" xlink:type="simple">MT652936</ext-link>
                </td><td rowspan="1" colspan="1"/></tr><tr><td rowspan="1" colspan="1">5504</td><td rowspan="1" colspan="1"><named-content xmlns:xlink="http://www.w3.org/1999/xlink" content-type="dwc:institutional_code" xlink:type="simple">MNHN</named-content>-IM-2009-16412</td><td rowspan="1" colspan="1">Madagascar (25°S)</td><td rowspan="1" colspan="1">
                  <ext-link xmlns:xlink="http://www.w3.org/1999/xlink" ext-link-type="gen" xlink:href="MT653254" xlink:type="simple">MT653254</ext-link>
                </td><td rowspan="1" colspan="1">
                  <ext-link xmlns:xlink="http://www.w3.org/1999/xlink" ext-link-type="gen" xlink:href="MT652799" xlink:type="simple">MT652799</ext-link>
                </td><td rowspan="1" colspan="1"/><td rowspan="1" colspan="1"/></tr><tr><td rowspan="1" colspan="1">5506</td><td rowspan="1" colspan="1"><named-content xmlns:xlink="http://www.w3.org/1999/xlink" content-type="dwc:institutional_code" xlink:type="simple">MNHN</named-content>-IM-2009-16418</td><td rowspan="1" colspan="1">Madagascar (25°S)</td><td rowspan="1" colspan="1">
                  <ext-link xmlns:xlink="http://www.w3.org/1999/xlink" ext-link-type="gen" xlink:href="MT653255" xlink:type="simple">MT653255</ext-link>
                </td><td rowspan="1" colspan="1">
                  <ext-link xmlns:xlink="http://www.w3.org/1999/xlink" ext-link-type="gen" xlink:href="MT652800" xlink:type="simple">MT652800</ext-link>
                </td><td rowspan="1" colspan="1">
                  <ext-link xmlns:xlink="http://www.w3.org/1999/xlink" ext-link-type="gen" xlink:href="MT652937" xlink:type="simple">MT652937</ext-link>
                </td><td rowspan="1" colspan="1">
                  <ext-link xmlns:xlink="http://www.w3.org/1999/xlink" ext-link-type="gen" xlink:href="MT653031" xlink:type="simple">MT653031</ext-link>
                </td></tr><tr><td rowspan="1" colspan="1">735</td><td rowspan="1" colspan="1"><named-content xmlns:xlink="http://www.w3.org/1999/xlink" content-type="dwc:institutional_code" xlink:type="simple">NHMUK</named-content> 20060414</td><td rowspan="1" colspan="1">Mozambique (12°S)</td><td rowspan="1" colspan="1"><ext-link xmlns:xlink="http://www.w3.org/1999/xlink" ext-link-type="gen" xlink:href="HQ660042" xlink:type="simple">HQ660042</ext-link>*</td><td rowspan="1" colspan="1"><ext-link xmlns:xlink="http://www.w3.org/1999/xlink" ext-link-type="gen" xlink:href="HQ659910" xlink:type="simple">HQ659910</ext-link>*</td><td rowspan="1" colspan="1">
                  <ext-link xmlns:xlink="http://www.w3.org/1999/xlink" ext-link-type="gen" xlink:href="MT652938" xlink:type="simple">MT652938</ext-link>
                </td><td rowspan="1" colspan="1">
                  <ext-link xmlns:xlink="http://www.w3.org/1999/xlink" ext-link-type="gen" xlink:href="MT653032" xlink:type="simple">MT653032</ext-link>
                </td></tr><tr><td rowspan="1" colspan="1">703</td><td rowspan="1" colspan="1"><named-content xmlns:xlink="http://www.w3.org/1999/xlink" content-type="dwc:institutional_code" xlink:type="simple">UF</named-content> 332088</td><td rowspan="1" colspan="1">Oman (23°N)</td><td rowspan="1" colspan="1">
                  <ext-link xmlns:xlink="http://www.w3.org/1999/xlink" ext-link-type="gen" xlink:href="MT653256" xlink:type="simple">MT653256</ext-link>
                </td><td rowspan="1" colspan="1"><ext-link xmlns:xlink="http://www.w3.org/1999/xlink" ext-link-type="gen" xlink:href="HQ659912" xlink:type="simple">HQ659912</ext-link>*</td><td rowspan="1" colspan="1">
                  <ext-link xmlns:xlink="http://www.w3.org/1999/xlink" ext-link-type="gen" xlink:href="MT652939" xlink:type="simple">MT652939</ext-link>
                </td><td rowspan="1" colspan="1">
                  <ext-link xmlns:xlink="http://www.w3.org/1999/xlink" ext-link-type="gen" xlink:href="MT653033" xlink:type="simple">MT653033</ext-link>
                </td></tr><tr><td rowspan="1" colspan="1">5841</td><td rowspan="1" colspan="1"><named-content xmlns:xlink="http://www.w3.org/1999/xlink" content-type="dwc:institutional_code" xlink:type="simple">NMSA</named-content> W7547</td><td rowspan="1" colspan="1">South Africa (29°S)</td><td rowspan="1" colspan="1">
                  <ext-link xmlns:xlink="http://www.w3.org/1999/xlink" ext-link-type="gen" xlink:href="MT653257" xlink:type="simple">MT653257</ext-link>
                </td><td rowspan="1" colspan="1">
                  <ext-link xmlns:xlink="http://www.w3.org/1999/xlink" ext-link-type="gen" xlink:href="MT652801" xlink:type="simple">MT652801</ext-link>
                </td><td rowspan="1" colspan="1">
                  <ext-link xmlns:xlink="http://www.w3.org/1999/xlink" ext-link-type="gen" xlink:href="MT652940" xlink:type="simple">MT652940</ext-link>
                </td><td rowspan="1" colspan="1">
                  <ext-link xmlns:xlink="http://www.w3.org/1999/xlink" ext-link-type="gen" xlink:href="MT653034" xlink:type="simple">MT653034</ext-link>
                </td></tr><tr><td rowspan="1" colspan="1">5842</td><td rowspan="1" colspan="1"><named-content xmlns:xlink="http://www.w3.org/1999/xlink" content-type="dwc:institutional_code" xlink:type="simple">NMSA</named-content> W7547</td><td rowspan="1" colspan="1">South Africa (29°S)</td><td rowspan="1" colspan="1">
                  <ext-link xmlns:xlink="http://www.w3.org/1999/xlink" ext-link-type="gen" xlink:href="MT653258" xlink:type="simple">MT653258</ext-link>
                </td><td rowspan="1" colspan="1">
                  <ext-link xmlns:xlink="http://www.w3.org/1999/xlink" ext-link-type="gen" xlink:href="MT652802" xlink:type="simple">MT652802</ext-link>
                </td><td rowspan="1" colspan="1">
                  <ext-link xmlns:xlink="http://www.w3.org/1999/xlink" ext-link-type="gen" xlink:href="MT652941" xlink:type="simple">MT652941</ext-link>
                </td><td rowspan="1" colspan="1">
                  <ext-link xmlns:xlink="http://www.w3.org/1999/xlink" ext-link-type="gen" xlink:href="MT653035" xlink:type="simple">MT653035</ext-link>
                </td></tr><tr><td rowspan="3" colspan="1">
                  <bold><italic><tp:taxon-name><tp:taxon-name-part taxon-name-part-type="genus" reg="Peronia">P.</tp:taxon-name-part> <tp:taxon-name-part taxon-name-part-type="species" reg="okinawensis">okinawensis</tp:taxon-name-part></tp:taxon-name></italic></bold>
                </td><td rowspan="1" colspan="1">696-2</td><td rowspan="1" colspan="1"><named-content xmlns:xlink="http://www.w3.org/1999/xlink" content-type="dwc:institutional_code" xlink:type="simple">UF</named-content> 352288</td><td rowspan="1" colspan="1">Japan, Okinawa (26°N)</td><td rowspan="1" colspan="1"><ext-link xmlns:xlink="http://www.w3.org/1999/xlink" ext-link-type="gen" xlink:href="HQ660043" xlink:type="simple">HQ660043</ext-link>*</td><td rowspan="1" colspan="1"><ext-link xmlns:xlink="http://www.w3.org/1999/xlink" ext-link-type="gen" xlink:href="HQ659911" xlink:type="simple">HQ659911</ext-link>*</td><td rowspan="1" colspan="1"><ext-link xmlns:xlink="http://www.w3.org/1999/xlink" ext-link-type="gen" xlink:href="MG958871" xlink:type="simple">MG958871</ext-link>*</td><td rowspan="1" colspan="1"><ext-link xmlns:xlink="http://www.w3.org/1999/xlink" ext-link-type="gen" xlink:href="MG958883" xlink:type="simple">MG958883</ext-link>*</td></tr><tr><td rowspan="1" colspan="1">696-3</td><td rowspan="1" colspan="1"><named-content xmlns:xlink="http://www.w3.org/1999/xlink" content-type="dwc:institutional_code" xlink:type="simple">UF</named-content> 352288</td><td rowspan="1" colspan="1">Japan, Okinawa (26°N)</td><td rowspan="1" colspan="1">
                  <ext-link xmlns:xlink="http://www.w3.org/1999/xlink" ext-link-type="gen" xlink:href="MT653259" xlink:type="simple">MT653259</ext-link>
                </td><td rowspan="1" colspan="1">
                  <ext-link xmlns:xlink="http://www.w3.org/1999/xlink" ext-link-type="gen" xlink:href="MT652803" xlink:type="simple">MT652803</ext-link>
                </td><td rowspan="1" colspan="1">
                  <ext-link xmlns:xlink="http://www.w3.org/1999/xlink" ext-link-type="gen" xlink:href="MT652942" xlink:type="simple">MT652942</ext-link>
                </td><td rowspan="1" colspan="1">
                  <ext-link xmlns:xlink="http://www.w3.org/1999/xlink" ext-link-type="gen" xlink:href="MT653036" xlink:type="simple">MT653036</ext-link>
                </td></tr><tr><td rowspan="1" colspan="1">696-4 H</td><td rowspan="1" colspan="1"><named-content xmlns:xlink="http://www.w3.org/1999/xlink" content-type="dwc:institutional_code" xlink:type="simple">UF</named-content> 352288</td><td rowspan="1" colspan="1">Japan, Okinawa (26°N)</td><td rowspan="1" colspan="1">
                  <ext-link xmlns:xlink="http://www.w3.org/1999/xlink" ext-link-type="gen" xlink:href="MT653260" xlink:type="simple">MT653260</ext-link>
                </td><td rowspan="1" colspan="1">
                  <ext-link xmlns:xlink="http://www.w3.org/1999/xlink" ext-link-type="gen" xlink:href="MT652804" xlink:type="simple">MT652804</ext-link>
                </td><td rowspan="1" colspan="1">
                  <ext-link xmlns:xlink="http://www.w3.org/1999/xlink" ext-link-type="gen" xlink:href="MT652943" xlink:type="simple">MT652943</ext-link>
                </td><td rowspan="1" colspan="1">
                  <ext-link xmlns:xlink="http://www.w3.org/1999/xlink" ext-link-type="gen" xlink:href="MT653037" xlink:type="simple">MT653037</ext-link>
                </td></tr><tr><td rowspan="13" colspan="1">
                  <bold><italic><tp:taxon-name><tp:taxon-name-part taxon-name-part-type="genus" reg="Peronia">P.</tp:taxon-name-part> <tp:taxon-name-part taxon-name-part-type="species" reg="peronii">peronii</tp:taxon-name-part></tp:taxon-name></italic></bold>
                </td><td rowspan="1" colspan="1">443</td><td rowspan="1" colspan="1"><named-content xmlns:xlink="http://www.w3.org/1999/xlink" content-type="dwc:institutional_code" xlink:type="simple">CASIZ</named-content> 180486</td><td rowspan="1" colspan="1">Guam (13°N)</td><td rowspan="1" colspan="1"><ext-link xmlns:xlink="http://www.w3.org/1999/xlink" ext-link-type="gen" xlink:href="HQ660041" xlink:type="simple">HQ660041</ext-link>*</td><td rowspan="1" colspan="1"><ext-link xmlns:xlink="http://www.w3.org/1999/xlink" ext-link-type="gen" xlink:href="HQ659909" xlink:type="simple">HQ659909</ext-link>*</td><td rowspan="1" colspan="1">
                  <ext-link xmlns:xlink="http://www.w3.org/1999/xlink" ext-link-type="gen" xlink:href="MT652944" xlink:type="simple">MT652944</ext-link>
                </td><td rowspan="1" colspan="1">
                  <ext-link xmlns:xlink="http://www.w3.org/1999/xlink" ext-link-type="gen" xlink:href="MT653038" xlink:type="simple">MT653038</ext-link>
                </td></tr><tr><td rowspan="1" colspan="1">5840</td><td rowspan="1" colspan="1"><named-content xmlns:xlink="http://www.w3.org/1999/xlink" content-type="dwc:institutional_code" xlink:type="simple">MNHN</named-content>-IM-2019-1609</td><td rowspan="1" colspan="1">Guam (13°N)</td><td rowspan="1" colspan="1">
                  <ext-link xmlns:xlink="http://www.w3.org/1999/xlink" ext-link-type="gen" xlink:href="MT653261" xlink:type="simple">MT653261</ext-link>
                </td><td rowspan="1" colspan="1">
                  <ext-link xmlns:xlink="http://www.w3.org/1999/xlink" ext-link-type="gen" xlink:href="MT652805" xlink:type="simple">MT652805</ext-link>
                </td><td rowspan="1" colspan="1">
                  <ext-link xmlns:xlink="http://www.w3.org/1999/xlink" ext-link-type="gen" xlink:href="MT652945" xlink:type="simple">MT652945</ext-link>
                </td><td rowspan="1" colspan="1">
                  <ext-link xmlns:xlink="http://www.w3.org/1999/xlink" ext-link-type="gen" xlink:href="MT653039" xlink:type="simple">MT653039</ext-link>
                </td></tr><tr><td rowspan="1" colspan="1">
                  <abbrev xmlns:xlink="http://www.w3.org/1999/xlink" xlink:title="GenBank" id="ABBRID0EODDK" xlink:type="simple">GB</abbrev>
                </td><td rowspan="1" colspan="1"/><td rowspan="1" colspan="1">Japan, Okinawa</td><td rowspan="1" colspan="1"><ext-link xmlns:xlink="http://www.w3.org/1999/xlink" ext-link-type="gen" xlink:href="LC390402" xlink:type="simple">LC390402</ext-link>*</td><td rowspan="1" colspan="1"/><td rowspan="1" colspan="1"/><td rowspan="1" colspan="1"/></tr><tr><td rowspan="1" colspan="1">1553</td><td rowspan="1" colspan="1"><named-content xmlns:xlink="http://www.w3.org/1999/xlink" content-type="dwc:institutional_code" xlink:type="simple">MNHN</named-content>-IM-2019-1607</td><td rowspan="1" colspan="1">Mauritius (20°S)</td><td rowspan="1" colspan="1">
                  <ext-link xmlns:xlink="http://www.w3.org/1999/xlink" ext-link-type="gen" xlink:href="MT653262" xlink:type="simple">MT653262</ext-link>
                </td><td rowspan="1" colspan="1">
                  <ext-link xmlns:xlink="http://www.w3.org/1999/xlink" ext-link-type="gen" xlink:href="MT652806" xlink:type="simple">MT652806</ext-link>
                </td><td rowspan="1" colspan="1">
                  <ext-link xmlns:xlink="http://www.w3.org/1999/xlink" ext-link-type="gen" xlink:href="MT652946" xlink:type="simple">MT652946</ext-link>
                </td><td rowspan="1" colspan="1">
                  <ext-link xmlns:xlink="http://www.w3.org/1999/xlink" ext-link-type="gen" xlink:href="MT653040" xlink:type="simple">MT653040</ext-link>
                </td></tr><tr><td rowspan="1" colspan="1">3605</td><td rowspan="1" colspan="1"><named-content xmlns:xlink="http://www.w3.org/1999/xlink" content-type="dwc:institutional_code" xlink:type="simple">MNHN</named-content>-IM-2019-1606</td><td rowspan="1" colspan="1">Mauritius (20°S)</td><td rowspan="1" colspan="1">
                  <ext-link xmlns:xlink="http://www.w3.org/1999/xlink" ext-link-type="gen" xlink:href="MT653263" xlink:type="simple">MT653263</ext-link>
                </td><td rowspan="1" colspan="1">
                  <ext-link xmlns:xlink="http://www.w3.org/1999/xlink" ext-link-type="gen" xlink:href="MT652807" xlink:type="simple">MT652807</ext-link>
                </td><td rowspan="1" colspan="1">
                  <ext-link xmlns:xlink="http://www.w3.org/1999/xlink" ext-link-type="gen" xlink:href="MT652947" xlink:type="simple">MT652947</ext-link>
                </td><td rowspan="1" colspan="1">
                  <ext-link xmlns:xlink="http://www.w3.org/1999/xlink" ext-link-type="gen" xlink:href="MT653041" xlink:type="simple">MT653041</ext-link>
                </td></tr><tr><td rowspan="1" colspan="1">5872</td><td rowspan="1" colspan="1"><named-content xmlns:xlink="http://www.w3.org/1999/xlink" content-type="dwc:institutional_code" xlink:type="simple">MNHN</named-content>-IM-2019-1605</td><td rowspan="1" colspan="1">Mauritius (20°S)</td><td rowspan="1" colspan="1">
                  <ext-link xmlns:xlink="http://www.w3.org/1999/xlink" ext-link-type="gen" xlink:href="MT653264" xlink:type="simple">MT653264</ext-link>
                </td><td rowspan="1" colspan="1">
                  <ext-link xmlns:xlink="http://www.w3.org/1999/xlink" ext-link-type="gen" xlink:href="MT652808" xlink:type="simple">MT652808</ext-link>
                </td><td rowspan="1" colspan="1">
                  <ext-link xmlns:xlink="http://www.w3.org/1999/xlink" ext-link-type="gen" xlink:href="MT652948" xlink:type="simple">MT652948</ext-link>
                </td><td rowspan="1" colspan="1"/></tr><tr><td rowspan="1" colspan="1">5874</td><td rowspan="1" colspan="1"><named-content xmlns:xlink="http://www.w3.org/1999/xlink" content-type="dwc:institutional_code" xlink:type="simple">MNHN</named-content>-IM-2019-1605</td><td rowspan="1" colspan="1">Mauritius (20°S)</td><td rowspan="1" colspan="1">
                  <ext-link xmlns:xlink="http://www.w3.org/1999/xlink" ext-link-type="gen" xlink:href="MT653265" xlink:type="simple">MT653265</ext-link>
                </td><td rowspan="1" colspan="1">
                  <ext-link xmlns:xlink="http://www.w3.org/1999/xlink" ext-link-type="gen" xlink:href="MT652809" xlink:type="simple">MT652809</ext-link>
                </td><td rowspan="1" colspan="1">
                  <ext-link xmlns:xlink="http://www.w3.org/1999/xlink" ext-link-type="gen" xlink:href="MT652949" xlink:type="simple">MT652949</ext-link>
                </td><td rowspan="1" colspan="1"/></tr><tr><td rowspan="1" colspan="1">5471</td><td rowspan="1" colspan="1"><named-content xmlns:xlink="http://www.w3.org/1999/xlink" content-type="dwc:institutional_code" xlink:type="simple">MNHN</named-content>-IM-2013-12500</td><td rowspan="1" colspan="1">PNG, Madang (05°S)</td><td rowspan="1" colspan="1">
                  <ext-link xmlns:xlink="http://www.w3.org/1999/xlink" ext-link-type="gen" xlink:href="MT653266" xlink:type="simple">MT653266</ext-link>
                </td><td rowspan="1" colspan="1">
                  <ext-link xmlns:xlink="http://www.w3.org/1999/xlink" ext-link-type="gen" xlink:href="MT652810" xlink:type="simple">MT652810</ext-link>
                </td><td rowspan="1" colspan="1">
                  <ext-link xmlns:xlink="http://www.w3.org/1999/xlink" ext-link-type="gen" xlink:href="MT652950" xlink:type="simple">MT652950</ext-link>
                </td><td rowspan="1" colspan="1">
                  <ext-link xmlns:xlink="http://www.w3.org/1999/xlink" ext-link-type="gen" xlink:href="MT653042" xlink:type="simple">MT653042</ext-link>
                </td></tr><tr><td rowspan="1" colspan="1">5472</td><td rowspan="1" colspan="1"><named-content xmlns:xlink="http://www.w3.org/1999/xlink" content-type="dwc:institutional_code" xlink:type="simple">MNHN</named-content>-IM-2013-14052</td><td rowspan="1" colspan="1">PNG, Madang (05°S)</td><td rowspan="1" colspan="1">
                  <ext-link xmlns:xlink="http://www.w3.org/1999/xlink" ext-link-type="gen" xlink:href="MT653267" xlink:type="simple">MT653267</ext-link>
                </td><td rowspan="1" colspan="1">
                  <ext-link xmlns:xlink="http://www.w3.org/1999/xlink" ext-link-type="gen" xlink:href="MT652811" xlink:type="simple">MT652811</ext-link>
                </td><td rowspan="1" colspan="1">
                  <ext-link xmlns:xlink="http://www.w3.org/1999/xlink" ext-link-type="gen" xlink:href="MT652951" xlink:type="simple">MT652951</ext-link>
                </td><td rowspan="1" colspan="1">
                  <ext-link xmlns:xlink="http://www.w3.org/1999/xlink" ext-link-type="gen" xlink:href="MT653043" xlink:type="simple">MT653043</ext-link>
                </td></tr><tr><td rowspan="1" colspan="1">5474</td><td rowspan="1" colspan="1"><named-content xmlns:xlink="http://www.w3.org/1999/xlink" content-type="dwc:institutional_code" xlink:type="simple">MNHN</named-content>-IM-2013-14054</td><td rowspan="1" colspan="1">PNG, Madang (05°S)</td><td rowspan="1" colspan="1">
                  <ext-link xmlns:xlink="http://www.w3.org/1999/xlink" ext-link-type="gen" xlink:href="MT653268" xlink:type="simple">MT653268</ext-link>
                </td><td rowspan="1" colspan="1">
                  <ext-link xmlns:xlink="http://www.w3.org/1999/xlink" ext-link-type="gen" xlink:href="MT652812" xlink:type="simple">MT652812</ext-link>
                </td><td rowspan="1" colspan="1">
                  <ext-link xmlns:xlink="http://www.w3.org/1999/xlink" ext-link-type="gen" xlink:href="MT652952" xlink:type="simple">MT652952</ext-link>
                </td><td rowspan="1" colspan="1"/></tr><tr><td rowspan="1" colspan="1">5476</td><td rowspan="1" colspan="1"><named-content xmlns:xlink="http://www.w3.org/1999/xlink" content-type="dwc:institutional_code" xlink:type="simple">MNHN</named-content>-IM-2013-16260</td><td rowspan="1" colspan="1">PNG, Madang (05°S)</td><td rowspan="1" colspan="1">
                  <ext-link xmlns:xlink="http://www.w3.org/1999/xlink" ext-link-type="gen" xlink:href="MT653269" xlink:type="simple">MT653269</ext-link>
                </td><td rowspan="1" colspan="1">
                  <ext-link xmlns:xlink="http://www.w3.org/1999/xlink" ext-link-type="gen" xlink:href="MT652813" xlink:type="simple">MT652813</ext-link>
                </td><td rowspan="1" colspan="1">
                  <ext-link xmlns:xlink="http://www.w3.org/1999/xlink" ext-link-type="gen" xlink:href="MT652953" xlink:type="simple">MT652953</ext-link>
                </td><td rowspan="1" colspan="1">
                  <ext-link xmlns:xlink="http://www.w3.org/1999/xlink" ext-link-type="gen" xlink:href="MT653044" xlink:type="simple">MT653044</ext-link>
                </td></tr><tr><td rowspan="1" colspan="1">5477</td><td rowspan="1" colspan="1"><named-content xmlns:xlink="http://www.w3.org/1999/xlink" content-type="dwc:institutional_code" xlink:type="simple">MNHN</named-content>-IM-2013-15872</td><td rowspan="1" colspan="1">PNG, Madang (05°S)</td><td rowspan="1" colspan="1">
                  <ext-link xmlns:xlink="http://www.w3.org/1999/xlink" ext-link-type="gen" xlink:href="MT653270" xlink:type="simple">MT653270</ext-link>
                </td><td rowspan="1" colspan="1">
                  <ext-link xmlns:xlink="http://www.w3.org/1999/xlink" ext-link-type="gen" xlink:href="MT652814" xlink:type="simple">MT652814</ext-link>
                </td><td rowspan="1" colspan="1">
                  <ext-link xmlns:xlink="http://www.w3.org/1999/xlink" ext-link-type="gen" xlink:href="MT652954" xlink:type="simple">MT652954</ext-link>
                </td><td rowspan="1" colspan="1">
                  <ext-link xmlns:xlink="http://www.w3.org/1999/xlink" ext-link-type="gen" xlink:href="MT653045" xlink:type="simple">MT653045</ext-link>
                </td></tr><tr><td rowspan="1" colspan="1">6086</td><td rowspan="1" colspan="1"><named-content xmlns:xlink="http://www.w3.org/1999/xlink" content-type="dwc:institutional_code" xlink:type="simple">MNHN</named-content>-IM-2013-53482</td><td rowspan="1" colspan="1">PNG, New Ireland (02°S)</td><td rowspan="1" colspan="1">
                  <ext-link xmlns:xlink="http://www.w3.org/1999/xlink" ext-link-type="gen" xlink:href="MT653271" xlink:type="simple">MT653271</ext-link>
                </td><td rowspan="1" colspan="1">
                  <ext-link xmlns:xlink="http://www.w3.org/1999/xlink" ext-link-type="gen" xlink:href="MT652815" xlink:type="simple">MT652815</ext-link>
                </td><td rowspan="1" colspan="1">
                  <ext-link xmlns:xlink="http://www.w3.org/1999/xlink" ext-link-type="gen" xlink:href="MT652955" xlink:type="simple">MT652955</ext-link>
                </td><td rowspan="1" colspan="1">
                  <ext-link xmlns:xlink="http://www.w3.org/1999/xlink" ext-link-type="gen" xlink:href="MT653046" xlink:type="simple">MT653046</ext-link>
                </td></tr><tr><td rowspan="8" colspan="1">
                  <bold><italic><tp:taxon-name><tp:taxon-name-part taxon-name-part-type="genus" reg="Peronia">P.</tp:taxon-name-part> <tp:taxon-name-part taxon-name-part-type="species" reg="platei">platei</tp:taxon-name-part></tp:taxon-name></italic></bold>
                </td><td rowspan="1" colspan="1">5405</td><td rowspan="1" colspan="1"><named-content xmlns:xlink="http://www.w3.org/1999/xlink" content-type="dwc:institutional_code" xlink:type="simple">MNHN</named-content>-IM-2013-13762</td><td rowspan="1" colspan="1">PNG, Madang (05°S)</td><td rowspan="1" colspan="1">
                  <ext-link xmlns:xlink="http://www.w3.org/1999/xlink" ext-link-type="gen" xlink:href="MT653272" xlink:type="simple">MT653272</ext-link>
                </td><td rowspan="1" colspan="1">
                  <ext-link xmlns:xlink="http://www.w3.org/1999/xlink" ext-link-type="gen" xlink:href="MT652816" xlink:type="simple">MT652816</ext-link>
                </td><td rowspan="1" colspan="1"/><td rowspan="1" colspan="1"/></tr><tr><td rowspan="1" colspan="1">5410</td><td rowspan="1" colspan="1"><named-content xmlns:xlink="http://www.w3.org/1999/xlink" content-type="dwc:institutional_code" xlink:type="simple">MNHN</named-content>-IM-2013-15765</td><td rowspan="1" colspan="1">PNG, Madang (05°S)</td><td rowspan="1" colspan="1">
                  <ext-link xmlns:xlink="http://www.w3.org/1999/xlink" ext-link-type="gen" xlink:href="MT653273" xlink:type="simple">MT653273</ext-link>
                </td><td rowspan="1" colspan="1">
                  <ext-link xmlns:xlink="http://www.w3.org/1999/xlink" ext-link-type="gen" xlink:href="MT652817" xlink:type="simple">MT652817</ext-link>
                </td><td rowspan="1" colspan="1">
                  <ext-link xmlns:xlink="http://www.w3.org/1999/xlink" ext-link-type="gen" xlink:href="MT652956" xlink:type="simple">MT652956</ext-link>
                </td><td rowspan="1" colspan="1"/></tr><tr><td rowspan="1" colspan="1">5412</td><td rowspan="1" colspan="1"><named-content xmlns:xlink="http://www.w3.org/1999/xlink" content-type="dwc:institutional_code" xlink:type="simple">MNHN</named-content>-IM-2013-13351</td><td rowspan="1" colspan="1">PNG, Madang (05°S)</td><td rowspan="1" colspan="1">
                  <ext-link xmlns:xlink="http://www.w3.org/1999/xlink" ext-link-type="gen" xlink:href="MT653274" xlink:type="simple">MT653274</ext-link>
                </td><td rowspan="1" colspan="1">
                  <ext-link xmlns:xlink="http://www.w3.org/1999/xlink" ext-link-type="gen" xlink:href="MT652818" xlink:type="simple">MT652818</ext-link>
                </td><td rowspan="1" colspan="1">
                  <ext-link xmlns:xlink="http://www.w3.org/1999/xlink" ext-link-type="gen" xlink:href="MT652957" xlink:type="simple">MT652957</ext-link>
                </td><td rowspan="1" colspan="1">
                  <ext-link xmlns:xlink="http://www.w3.org/1999/xlink" ext-link-type="gen" xlink:href="MT653047" xlink:type="simple">MT653047</ext-link>
                </td></tr><tr><td rowspan="1" colspan="1">5464</td><td rowspan="1" colspan="1"><named-content xmlns:xlink="http://www.w3.org/1999/xlink" content-type="dwc:institutional_code" xlink:type="simple">MNHN</named-content>-IM-2013-15871</td><td rowspan="1" colspan="1">PNG, Madang (05°S)</td><td rowspan="1" colspan="1">
                  <ext-link xmlns:xlink="http://www.w3.org/1999/xlink" ext-link-type="gen" xlink:href="MT653275" xlink:type="simple">MT653275</ext-link>
                </td><td rowspan="1" colspan="1">
                  <ext-link xmlns:xlink="http://www.w3.org/1999/xlink" ext-link-type="gen" xlink:href="MT652819" xlink:type="simple">MT652819</ext-link>
                </td><td rowspan="1" colspan="1">
                  <ext-link xmlns:xlink="http://www.w3.org/1999/xlink" ext-link-type="gen" xlink:href="MT652958" xlink:type="simple">MT652958</ext-link>
                </td><td rowspan="1" colspan="1">
                  <ext-link xmlns:xlink="http://www.w3.org/1999/xlink" ext-link-type="gen" xlink:href="MT653048" xlink:type="simple">MT653048</ext-link>
                </td></tr><tr><td rowspan="1" colspan="1">706</td><td rowspan="1" colspan="1"><named-content xmlns:xlink="http://www.w3.org/1999/xlink" content-type="dwc:institutional_code" xlink:type="simple">UF</named-content> 303653</td><td rowspan="1" colspan="1">USA, Hawaii (21°N)</td><td rowspan="1" colspan="1"><ext-link xmlns:xlink="http://www.w3.org/1999/xlink" ext-link-type="gen" xlink:href="HQ660038" xlink:type="simple">HQ660038</ext-link>*</td><td rowspan="1" colspan="1"><ext-link xmlns:xlink="http://www.w3.org/1999/xlink" ext-link-type="gen" xlink:href="HQ659906" xlink:type="simple">HQ659906</ext-link>*</td><td rowspan="1" colspan="1"><ext-link xmlns:xlink="http://www.w3.org/1999/xlink" ext-link-type="gen" xlink:href="MG958722" xlink:type="simple">MG958722</ext-link>*</td><td rowspan="1" colspan="1"><ext-link xmlns:xlink="http://www.w3.org/1999/xlink" ext-link-type="gen" xlink:href="MG958884" xlink:type="simple">MG958884</ext-link>*</td></tr><tr><td rowspan="1" colspan="1">5380</td><td rowspan="1" colspan="1"><named-content xmlns:xlink="http://www.w3.org/1999/xlink" content-type="dwc:institutional_code" xlink:type="simple">UF</named-content> 303653</td><td rowspan="1" colspan="1">USA, Hawaii (21°N)</td><td rowspan="1" colspan="1">
                  <ext-link xmlns:xlink="http://www.w3.org/1999/xlink" ext-link-type="gen" xlink:href="MT653276" xlink:type="simple">MT653276</ext-link>
                </td><td rowspan="1" colspan="1">
                  <ext-link xmlns:xlink="http://www.w3.org/1999/xlink" ext-link-type="gen" xlink:href="MT652820" xlink:type="simple">MT652820</ext-link>
                </td><td rowspan="1" colspan="1">
                  <ext-link xmlns:xlink="http://www.w3.org/1999/xlink" ext-link-type="gen" xlink:href="MT652959" xlink:type="simple">MT652959</ext-link>
                </td><td rowspan="1" colspan="1">
                  <ext-link xmlns:xlink="http://www.w3.org/1999/xlink" ext-link-type="gen" xlink:href="MT653049" xlink:type="simple">MT653049</ext-link>
                </td></tr><tr><td rowspan="1" colspan="1">6160</td><td rowspan="1" colspan="1"><named-content xmlns:xlink="http://www.w3.org/1999/xlink" content-type="dwc:institutional_code" xlink:type="simple">BPBM</named-content> 284527</td><td rowspan="1" colspan="1">USA, Hawaii (21°N)</td><td rowspan="1" colspan="1">
                  <ext-link xmlns:xlink="http://www.w3.org/1999/xlink" ext-link-type="gen" xlink:href="MT653277" xlink:type="simple">MT653277</ext-link>
                </td><td rowspan="1" colspan="1">
                  <ext-link xmlns:xlink="http://www.w3.org/1999/xlink" ext-link-type="gen" xlink:href="MT652821" xlink:type="simple">MT652821</ext-link>
                </td><td rowspan="1" colspan="1">
                  <ext-link xmlns:xlink="http://www.w3.org/1999/xlink" ext-link-type="gen" xlink:href="MT652960" xlink:type="simple">MT652960</ext-link>
                </td><td rowspan="1" colspan="1">
                  <ext-link xmlns:xlink="http://www.w3.org/1999/xlink" ext-link-type="gen" xlink:href="MT653050" xlink:type="simple">MT653050</ext-link>
                </td></tr><tr><td rowspan="1" colspan="1">6161</td><td rowspan="1" colspan="1"><named-content xmlns:xlink="http://www.w3.org/1999/xlink" content-type="dwc:institutional_code" xlink:type="simple">BPBM</named-content> 284528</td><td rowspan="1" colspan="1">USA, Hawaii (21°N)</td><td rowspan="1" colspan="1">
                  <ext-link xmlns:xlink="http://www.w3.org/1999/xlink" ext-link-type="gen" xlink:href="MT653278" xlink:type="simple">MT653278</ext-link>
                </td><td rowspan="1" colspan="1">
                  <ext-link xmlns:xlink="http://www.w3.org/1999/xlink" ext-link-type="gen" xlink:href="MT652822" xlink:type="simple">MT652822</ext-link>
                </td><td rowspan="1" colspan="1">
                  <ext-link xmlns:xlink="http://www.w3.org/1999/xlink" ext-link-type="gen" xlink:href="MT652961" xlink:type="simple">MT652961</ext-link>
                </td><td rowspan="1" colspan="1">
                  <ext-link xmlns:xlink="http://www.w3.org/1999/xlink" ext-link-type="gen" xlink:href="MT653051" xlink:type="simple">MT653051</ext-link>
                </td></tr><tr><td rowspan="6" colspan="1">
                  <bold><italic><tp:taxon-name><tp:taxon-name-part taxon-name-part-type="genus" reg="Peronia">P.</tp:taxon-name-part> <tp:taxon-name-part taxon-name-part-type="species" reg="setoensis">setoensis</tp:taxon-name-part></tp:taxon-name></italic></bold>
                </td><td rowspan="1" colspan="1">3753</td><td rowspan="1" colspan="1"><named-content xmlns:xlink="http://www.w3.org/1999/xlink" content-type="dwc:institutional_code" xlink:type="simple">NSMT</named-content>-Mo 78987</td><td rowspan="1" colspan="1">Japan, Wakayama (33°N)</td><td rowspan="1" colspan="1">
                  <ext-link xmlns:xlink="http://www.w3.org/1999/xlink" ext-link-type="gen" xlink:href="MT653279" xlink:type="simple">MT653279</ext-link>
                </td><td rowspan="1" colspan="1">
                  <ext-link xmlns:xlink="http://www.w3.org/1999/xlink" ext-link-type="gen" xlink:href="MT652823" xlink:type="simple">MT652823</ext-link>
                </td><td rowspan="1" colspan="1">
                  <ext-link xmlns:xlink="http://www.w3.org/1999/xlink" ext-link-type="gen" xlink:href="MT652962" xlink:type="simple">MT652962</ext-link>
                </td><td rowspan="1" colspan="1">
                  <ext-link xmlns:xlink="http://www.w3.org/1999/xlink" ext-link-type="gen" xlink:href="MT653052" xlink:type="simple">MT653052</ext-link>
                </td></tr><tr><td rowspan="1" colspan="1">3754</td><td rowspan="1" colspan="1"><named-content xmlns:xlink="http://www.w3.org/1999/xlink" content-type="dwc:institutional_code" xlink:type="simple">NSMT</named-content>-Mo 78987</td><td rowspan="1" colspan="1">Japan, Wakayama (33°N)</td><td rowspan="1" colspan="1">
                  <ext-link xmlns:xlink="http://www.w3.org/1999/xlink" ext-link-type="gen" xlink:href="MT653280" xlink:type="simple">MT653280</ext-link>
                </td><td rowspan="1" colspan="1">
                  <ext-link xmlns:xlink="http://www.w3.org/1999/xlink" ext-link-type="gen" xlink:href="MT652824" xlink:type="simple">MT652824</ext-link>
                </td><td rowspan="1" colspan="1">
                  <ext-link xmlns:xlink="http://www.w3.org/1999/xlink" ext-link-type="gen" xlink:href="MT652963" xlink:type="simple">MT652963</ext-link>
                </td><td rowspan="1" colspan="1">
                  <ext-link xmlns:xlink="http://www.w3.org/1999/xlink" ext-link-type="gen" xlink:href="MT653053" xlink:type="simple">MT653053</ext-link>
                </td></tr><tr><td rowspan="1" colspan="1">5382</td><td rowspan="1" colspan="1"><named-content xmlns:xlink="http://www.w3.org/1999/xlink" content-type="dwc:institutional_code" xlink:type="simple">NSMT</named-content>-Mo 78986</td><td rowspan="1" colspan="1">Japan, Wakayama (33°N)</td><td rowspan="1" colspan="1">
                  <ext-link xmlns:xlink="http://www.w3.org/1999/xlink" ext-link-type="gen" xlink:href="MT653281" xlink:type="simple">MT653281</ext-link>
                </td><td rowspan="1" colspan="1">
                  <ext-link xmlns:xlink="http://www.w3.org/1999/xlink" ext-link-type="gen" xlink:href="MT652825" xlink:type="simple">MT652825</ext-link>
                </td><td rowspan="1" colspan="1">
                  <ext-link xmlns:xlink="http://www.w3.org/1999/xlink" ext-link-type="gen" xlink:href="MT652964" xlink:type="simple">MT652964</ext-link>
                </td><td rowspan="1" colspan="1">
                  <ext-link xmlns:xlink="http://www.w3.org/1999/xlink" ext-link-type="gen" xlink:href="MT653054" xlink:type="simple">MT653054</ext-link>
                </td></tr><tr><td rowspan="1" colspan="1">5383 H</td><td rowspan="1" colspan="1"><named-content xmlns:xlink="http://www.w3.org/1999/xlink" content-type="dwc:institutional_code" xlink:type="simple">NSMT</named-content>-Mo 78985</td><td rowspan="1" colspan="1">Japan, Wakayama (33°N)</td><td rowspan="1" colspan="1">
                  <ext-link xmlns:xlink="http://www.w3.org/1999/xlink" ext-link-type="gen" xlink:href="MT653282" xlink:type="simple">MT653282</ext-link>
                </td><td rowspan="1" colspan="1">
                  <ext-link xmlns:xlink="http://www.w3.org/1999/xlink" ext-link-type="gen" xlink:href="MT652826" xlink:type="simple">MT652826</ext-link>
                </td><td rowspan="1" colspan="1">
                  <ext-link xmlns:xlink="http://www.w3.org/1999/xlink" ext-link-type="gen" xlink:href="MT652965" xlink:type="simple">MT652965</ext-link>
                </td><td rowspan="1" colspan="1">
                  <ext-link xmlns:xlink="http://www.w3.org/1999/xlink" ext-link-type="gen" xlink:href="MT653055" xlink:type="simple">MT653055</ext-link>
                </td></tr><tr><td rowspan="1" colspan="1">5384</td><td rowspan="1" colspan="1"><named-content xmlns:xlink="http://www.w3.org/1999/xlink" content-type="dwc:institutional_code" xlink:type="simple">NSMT</named-content>-Mo 78986</td><td rowspan="1" colspan="1">Japan, Wakayama (33°N)</td><td rowspan="1" colspan="1">
                  <ext-link xmlns:xlink="http://www.w3.org/1999/xlink" ext-link-type="gen" xlink:href="MT653283" xlink:type="simple">MT653283</ext-link>
                </td><td rowspan="1" colspan="1">
                  <ext-link xmlns:xlink="http://www.w3.org/1999/xlink" ext-link-type="gen" xlink:href="MT652827" xlink:type="simple">MT652827</ext-link>
                </td><td rowspan="1" colspan="1">
                  <ext-link xmlns:xlink="http://www.w3.org/1999/xlink" ext-link-type="gen" xlink:href="MT652966" xlink:type="simple">MT652966</ext-link>
                </td><td rowspan="1" colspan="1">
                  <ext-link xmlns:xlink="http://www.w3.org/1999/xlink" ext-link-type="gen" xlink:href="MT653056" xlink:type="simple">MT653056</ext-link>
                </td></tr><tr><td rowspan="1" colspan="1">5385</td><td rowspan="1" colspan="1"><named-content xmlns:xlink="http://www.w3.org/1999/xlink" content-type="dwc:institutional_code" xlink:type="simple">NSMT</named-content>-Mo 78986</td><td rowspan="1" colspan="1">Japan, Wakayama (33°N)</td><td rowspan="1" colspan="1">
                  <ext-link xmlns:xlink="http://www.w3.org/1999/xlink" ext-link-type="gen" xlink:href="MT653284" xlink:type="simple">MT653284</ext-link>
                </td><td rowspan="1" colspan="1">
                  <ext-link xmlns:xlink="http://www.w3.org/1999/xlink" ext-link-type="gen" xlink:href="MT652828" xlink:type="simple">MT652828</ext-link>
                </td><td rowspan="1" colspan="1">
                  <ext-link xmlns:xlink="http://www.w3.org/1999/xlink" ext-link-type="gen" xlink:href="MT652967" xlink:type="simple">MT652967</ext-link>
                </td><td rowspan="1" colspan="1"/></tr><tr><td rowspan="12" colspan="1">
                  <bold><italic><tp:taxon-name><tp:taxon-name-part taxon-name-part-type="genus" reg="Peronia">P.</tp:taxon-name-part> <tp:taxon-name-part taxon-name-part-type="species" reg="sydneyensis">sydneyensis</tp:taxon-name-part></tp:taxon-name></italic></bold>
                </td><td rowspan="1" colspan="1">1513</td><td rowspan="1" colspan="1"><named-content xmlns:xlink="http://www.w3.org/1999/xlink" content-type="dwc:institutional_code" xlink:type="simple">AM</named-content> C.468912.004</td><td rowspan="1" colspan="1">New South Wales (33°S)</td><td rowspan="1" colspan="1">
                  <ext-link xmlns:xlink="http://www.w3.org/1999/xlink" ext-link-type="gen" xlink:href="MT653285" xlink:type="simple">MT653285</ext-link>
                </td><td rowspan="1" colspan="1">
                  <ext-link xmlns:xlink="http://www.w3.org/1999/xlink" ext-link-type="gen" xlink:href="MT652829" xlink:type="simple">MT652829</ext-link>
                </td><td rowspan="1" colspan="1">
                  <ext-link xmlns:xlink="http://www.w3.org/1999/xlink" ext-link-type="gen" xlink:href="MT652968" xlink:type="simple">MT652968</ext-link>
                </td><td rowspan="1" colspan="1">
                  <ext-link xmlns:xlink="http://www.w3.org/1999/xlink" ext-link-type="gen" xlink:href="MT653057" xlink:type="simple">MT653057</ext-link>
                </td></tr><tr><td rowspan="1" colspan="1">1516 H</td><td rowspan="1" colspan="1"><named-content xmlns:xlink="http://www.w3.org/1999/xlink" content-type="dwc:institutional_code" xlink:type="simple">AM</named-content> C.468916.001</td><td rowspan="1" colspan="1">New South Wales (33°S)</td><td rowspan="1" colspan="1">
                  <ext-link xmlns:xlink="http://www.w3.org/1999/xlink" ext-link-type="gen" xlink:href="MT653286" xlink:type="simple">MT653286</ext-link>
                </td><td rowspan="1" colspan="1">
                  <ext-link xmlns:xlink="http://www.w3.org/1999/xlink" ext-link-type="gen" xlink:href="MT652830" xlink:type="simple">MT652830</ext-link>
                </td><td rowspan="1" colspan="1">
                  <ext-link xmlns:xlink="http://www.w3.org/1999/xlink" ext-link-type="gen" xlink:href="MT652969" xlink:type="simple">MT652969</ext-link>
                </td><td rowspan="1" colspan="1">
                  <ext-link xmlns:xlink="http://www.w3.org/1999/xlink" ext-link-type="gen" xlink:href="MT653058" xlink:type="simple">MT653058</ext-link>
                </td></tr><tr><td rowspan="1" colspan="1">1517</td><td rowspan="1" colspan="1"><named-content xmlns:xlink="http://www.w3.org/1999/xlink" content-type="dwc:institutional_code" xlink:type="simple">AM</named-content> C.468915.001</td><td rowspan="1" colspan="1">New South Wales (33°S)</td><td rowspan="1" colspan="1">
                  <ext-link xmlns:xlink="http://www.w3.org/1999/xlink" ext-link-type="gen" xlink:href="MT653287" xlink:type="simple">MT653287</ext-link>
                </td><td rowspan="1" colspan="1">
                  <ext-link xmlns:xlink="http://www.w3.org/1999/xlink" ext-link-type="gen" xlink:href="MT652831" xlink:type="simple">MT652831</ext-link>
                </td><td rowspan="1" colspan="1">
                  <ext-link xmlns:xlink="http://www.w3.org/1999/xlink" ext-link-type="gen" xlink:href="MT652970" xlink:type="simple">MT652970</ext-link>
                </td><td rowspan="1" colspan="1">
                  <ext-link xmlns:xlink="http://www.w3.org/1999/xlink" ext-link-type="gen" xlink:href="MT653059" xlink:type="simple">MT653059</ext-link>
                </td></tr><tr><td rowspan="1" colspan="1">734</td><td rowspan="1" colspan="1"><named-content xmlns:xlink="http://www.w3.org/1999/xlink" content-type="dwc:institutional_code" xlink:type="simple">AM</named-content> C.459511</td><td rowspan="1" colspan="1">Queensland (22°S)</td><td rowspan="1" colspan="1"><ext-link xmlns:xlink="http://www.w3.org/1999/xlink" ext-link-type="gen" xlink:href="HQ660048" xlink:type="simple">HQ660048</ext-link>*</td><td rowspan="1" colspan="1"><ext-link xmlns:xlink="http://www.w3.org/1999/xlink" ext-link-type="gen" xlink:href="HQ659916" xlink:type="simple">HQ659916</ext-link>*</td><td rowspan="1" colspan="1"/><td rowspan="1" colspan="1"/></tr><tr><td rowspan="1" colspan="1">1539</td><td rowspan="1" colspan="1"><named-content xmlns:xlink="http://www.w3.org/1999/xlink" content-type="dwc:institutional_code" xlink:type="simple">AM</named-content> C.459510</td><td rowspan="1" colspan="1">Queensland (22°S)</td><td rowspan="1" colspan="1">
                  <ext-link xmlns:xlink="http://www.w3.org/1999/xlink" ext-link-type="gen" xlink:href="MT653288" xlink:type="simple">MT653288</ext-link>
                </td><td rowspan="1" colspan="1">
                  <ext-link xmlns:xlink="http://www.w3.org/1999/xlink" ext-link-type="gen" xlink:href="MT652832" xlink:type="simple">MT652832</ext-link>
                </td><td rowspan="1" colspan="1"/><td rowspan="1" colspan="1"/></tr><tr><td rowspan="1" colspan="1">1540</td><td rowspan="1" colspan="1"><named-content xmlns:xlink="http://www.w3.org/1999/xlink" content-type="dwc:institutional_code" xlink:type="simple">AM</named-content> C.459511</td><td rowspan="1" colspan="1">Queensland (22°S)</td><td rowspan="1" colspan="1">
                  <ext-link xmlns:xlink="http://www.w3.org/1999/xlink" ext-link-type="gen" xlink:href="MT653289" xlink:type="simple">MT653289</ext-link>
                </td><td rowspan="1" colspan="1">
                  <ext-link xmlns:xlink="http://www.w3.org/1999/xlink" ext-link-type="gen" xlink:href="MT652833" xlink:type="simple">MT652833</ext-link>
                </td><td rowspan="1" colspan="1">
                  <ext-link xmlns:xlink="http://www.w3.org/1999/xlink" ext-link-type="gen" xlink:href="MT652971" xlink:type="simple">MT652971</ext-link>
                </td><td rowspan="1" colspan="1">
                  <ext-link xmlns:xlink="http://www.w3.org/1999/xlink" ext-link-type="gen" xlink:href="MT653060" xlink:type="simple">MT653060</ext-link>
                </td></tr><tr><td rowspan="1" colspan="1">2646</td><td rowspan="1" colspan="1">
                  <named-content xmlns:xlink="http://www.w3.org/1999/xlink" content-type="dwc:institutional_code" xlink:type="simple">MTQ</named-content>
                </td><td rowspan="1" colspan="1">Queensland (20°S)</td><td rowspan="1" colspan="1">
                  <ext-link xmlns:xlink="http://www.w3.org/1999/xlink" ext-link-type="gen" xlink:href="MT653290" xlink:type="simple">MT653290</ext-link>
                </td><td rowspan="1" colspan="1">
                  <ext-link xmlns:xlink="http://www.w3.org/1999/xlink" ext-link-type="gen" xlink:href="MT652834" xlink:type="simple">MT652834</ext-link>
                </td><td rowspan="1" colspan="1">
                  <ext-link xmlns:xlink="http://www.w3.org/1999/xlink" ext-link-type="gen" xlink:href="MT652972" xlink:type="simple">MT652972</ext-link>
                </td><td rowspan="1" colspan="1"/></tr><tr><td rowspan="1" colspan="1">2653</td><td rowspan="1" colspan="1">
                  <named-content xmlns:xlink="http://www.w3.org/1999/xlink" content-type="dwc:institutional_code" xlink:type="simple">MTQ</named-content>
                </td><td rowspan="1" colspan="1">Queensland (20°S)</td><td rowspan="1" colspan="1">
                  <ext-link xmlns:xlink="http://www.w3.org/1999/xlink" ext-link-type="gen" xlink:href="MT653291" xlink:type="simple">MT653291</ext-link>
                </td><td rowspan="1" colspan="1">
                  <ext-link xmlns:xlink="http://www.w3.org/1999/xlink" ext-link-type="gen" xlink:href="MT652835" xlink:type="simple">MT652835</ext-link>
                </td><td rowspan="1" colspan="1">
                  <ext-link xmlns:xlink="http://www.w3.org/1999/xlink" ext-link-type="gen" xlink:href="MT652973" xlink:type="simple">MT652973</ext-link>
                </td><td rowspan="1" colspan="1"/></tr><tr><td rowspan="1" colspan="1">2656</td><td rowspan="1" colspan="1">
                  <named-content xmlns:xlink="http://www.w3.org/1999/xlink" content-type="dwc:institutional_code" xlink:type="simple">MTQ</named-content>
                </td><td rowspan="1" colspan="1">Queensland (20°S)</td><td rowspan="1" colspan="1">
                  <ext-link xmlns:xlink="http://www.w3.org/1999/xlink" ext-link-type="gen" xlink:href="MT653292" xlink:type="simple">MT653292</ext-link>
                </td><td rowspan="1" colspan="1">
                  <ext-link xmlns:xlink="http://www.w3.org/1999/xlink" ext-link-type="gen" xlink:href="MT652836" xlink:type="simple">MT652836</ext-link>
                </td><td rowspan="1" colspan="1">
                  <ext-link xmlns:xlink="http://www.w3.org/1999/xlink" ext-link-type="gen" xlink:href="MT652974" xlink:type="simple">MT652974</ext-link>
                </td><td rowspan="1" colspan="1"/></tr><tr><td rowspan="1" colspan="1">2661</td><td rowspan="1" colspan="1">
                  <named-content xmlns:xlink="http://www.w3.org/1999/xlink" content-type="dwc:institutional_code" xlink:type="simple">MTQ</named-content>
                </td><td rowspan="1" colspan="1">Queensland (20°S)</td><td rowspan="1" colspan="1">
                  <ext-link xmlns:xlink="http://www.w3.org/1999/xlink" ext-link-type="gen" xlink:href="MT653293" xlink:type="simple">MT653293</ext-link>
                </td><td rowspan="1" colspan="1">
                  <ext-link xmlns:xlink="http://www.w3.org/1999/xlink" ext-link-type="gen" xlink:href="MT652837" xlink:type="simple">MT652837</ext-link>
                </td><td rowspan="1" colspan="1"/><td rowspan="1" colspan="1"/></tr><tr><td rowspan="1" colspan="1">2662</td><td rowspan="1" colspan="1">
                  <named-content xmlns:xlink="http://www.w3.org/1999/xlink" content-type="dwc:institutional_code" xlink:type="simple">MTQ</named-content>
                </td><td rowspan="1" colspan="1">Queensland (20°S)</td><td rowspan="1" colspan="1">
                  <ext-link xmlns:xlink="http://www.w3.org/1999/xlink" ext-link-type="gen" xlink:href="MT653294" xlink:type="simple">MT653294</ext-link>
                </td><td rowspan="1" colspan="1">
                  <ext-link xmlns:xlink="http://www.w3.org/1999/xlink" ext-link-type="gen" xlink:href="MT652838" xlink:type="simple">MT652838</ext-link>
                </td><td rowspan="1" colspan="1">
                  <ext-link xmlns:xlink="http://www.w3.org/1999/xlink" ext-link-type="gen" xlink:href="MT652975" xlink:type="simple">MT652975</ext-link>
                </td><td rowspan="1" colspan="1">
                  <ext-link xmlns:xlink="http://www.w3.org/1999/xlink" ext-link-type="gen" xlink:href="MT653061" xlink:type="simple">MT653061</ext-link>
                </td></tr><tr><td rowspan="1" colspan="1">2664</td><td rowspan="1" colspan="1">
                  <named-content xmlns:xlink="http://www.w3.org/1999/xlink" content-type="dwc:institutional_code" xlink:type="simple">MTQ</named-content>
                </td><td rowspan="1" colspan="1">Queensland (20°S)</td><td rowspan="1" colspan="1">
                  <ext-link xmlns:xlink="http://www.w3.org/1999/xlink" ext-link-type="gen" xlink:href="MT653295" xlink:type="simple">MT653295</ext-link>
                </td><td rowspan="1" colspan="1">
                  <ext-link xmlns:xlink="http://www.w3.org/1999/xlink" ext-link-type="gen" xlink:href="MT652839" xlink:type="simple">MT652839</ext-link>
                </td><td rowspan="1" colspan="1">
                  <ext-link xmlns:xlink="http://www.w3.org/1999/xlink" ext-link-type="gen" xlink:href="MT652976" xlink:type="simple">MT652976</ext-link>
                </td><td rowspan="1" colspan="1"/></tr><tr><td rowspan="8" colspan="1">
                  <bold><italic><tp:taxon-name><tp:taxon-name-part taxon-name-part-type="genus" reg="Peronia">P.</tp:taxon-name-part> <tp:taxon-name-part taxon-name-part-type="species" reg="sydneyensis">sydneyensis</tp:taxon-name-part></tp:taxon-name></italic></bold>
                </td><td rowspan="1" colspan="1">2667</td><td rowspan="1" colspan="1">
                  <named-content xmlns:xlink="http://www.w3.org/1999/xlink" content-type="dwc:institutional_code" xlink:type="simple">MTQ</named-content>
                </td><td rowspan="1" colspan="1">Queensland (20°S)</td><td rowspan="1" colspan="1">
                  <ext-link xmlns:xlink="http://www.w3.org/1999/xlink" ext-link-type="gen" xlink:href="MT653296" xlink:type="simple">MT653296</ext-link>
                </td><td rowspan="1" colspan="1">
                  <ext-link xmlns:xlink="http://www.w3.org/1999/xlink" ext-link-type="gen" xlink:href="MT652840" xlink:type="simple">MT652840</ext-link>
                </td><td rowspan="1" colspan="1"/><td rowspan="1" colspan="1"/></tr><tr><td rowspan="1" colspan="1">2680</td><td rowspan="1" colspan="1">
                  <named-content xmlns:xlink="http://www.w3.org/1999/xlink" content-type="dwc:institutional_code" xlink:type="simple">MTQ</named-content>
                </td><td rowspan="1" colspan="1">Queensland (21°S)</td><td rowspan="1" colspan="1">
                  <ext-link xmlns:xlink="http://www.w3.org/1999/xlink" ext-link-type="gen" xlink:href="MT653297" xlink:type="simple">MT653297</ext-link>
                </td><td rowspan="1" colspan="1">
                  <ext-link xmlns:xlink="http://www.w3.org/1999/xlink" ext-link-type="gen" xlink:href="MT652841" xlink:type="simple">MT652841</ext-link>
                </td><td rowspan="1" colspan="1"/><td rowspan="1" colspan="1"/></tr><tr><td rowspan="1" colspan="1">6189</td><td rowspan="1" colspan="1"><named-content xmlns:xlink="http://www.w3.org/1999/xlink" content-type="dwc:institutional_code" xlink:type="simple">MNHN</named-content>-IM-2019-1594</td><td rowspan="1" colspan="1">New Caledonia (22°S)</td><td rowspan="1" colspan="1">
                  <ext-link xmlns:xlink="http://www.w3.org/1999/xlink" ext-link-type="gen" xlink:href="MT653298" xlink:type="simple">MT653298</ext-link>
                </td><td rowspan="1" colspan="1">
                  <ext-link xmlns:xlink="http://www.w3.org/1999/xlink" ext-link-type="gen" xlink:href="MT652842" xlink:type="simple">MT652842</ext-link>
                </td><td rowspan="1" colspan="1">
                  <ext-link xmlns:xlink="http://www.w3.org/1999/xlink" ext-link-type="gen" xlink:href="MT652977" xlink:type="simple">MT652977</ext-link>
                </td><td rowspan="1" colspan="1"/></tr><tr><td rowspan="1" colspan="1">6195</td><td rowspan="1" colspan="1"><named-content xmlns:xlink="http://www.w3.org/1999/xlink" content-type="dwc:institutional_code" xlink:type="simple">MNHN</named-content>-IM-2019-1595</td><td rowspan="1" colspan="1">New Caledonia (22°S)</td><td rowspan="1" colspan="1">
                  <ext-link xmlns:xlink="http://www.w3.org/1999/xlink" ext-link-type="gen" xlink:href="MT653299" xlink:type="simple">MT653299</ext-link>
                </td><td rowspan="1" colspan="1">
                  <ext-link xmlns:xlink="http://www.w3.org/1999/xlink" ext-link-type="gen" xlink:href="MT652843" xlink:type="simple">MT652843</ext-link>
                </td><td rowspan="1" colspan="1">
                  <ext-link xmlns:xlink="http://www.w3.org/1999/xlink" ext-link-type="gen" xlink:href="MT652978" xlink:type="simple">MT652978</ext-link>
                </td><td rowspan="1" colspan="1">
                  <ext-link xmlns:xlink="http://www.w3.org/1999/xlink" ext-link-type="gen" xlink:href="MT653062" xlink:type="simple">MT653062</ext-link>
                </td></tr><tr><td rowspan="1" colspan="1">6209</td><td rowspan="1" colspan="1"><named-content xmlns:xlink="http://www.w3.org/1999/xlink" content-type="dwc:institutional_code" xlink:type="simple">MNHN</named-content>-IM-2019-1596</td><td rowspan="1" colspan="1">New Caledonia (22°S)</td><td rowspan="1" colspan="1">
                  <ext-link xmlns:xlink="http://www.w3.org/1999/xlink" ext-link-type="gen" xlink:href="MT653300" xlink:type="simple">MT653300</ext-link>
                </td><td rowspan="1" colspan="1">
                  <ext-link xmlns:xlink="http://www.w3.org/1999/xlink" ext-link-type="gen" xlink:href="MT652844" xlink:type="simple">MT652844</ext-link>
                </td><td rowspan="1" colspan="1">
                  <ext-link xmlns:xlink="http://www.w3.org/1999/xlink" ext-link-type="gen" xlink:href="MT652979" xlink:type="simple">MT652979</ext-link>
                </td><td rowspan="1" colspan="1"/></tr><tr><td rowspan="1" colspan="1">6213</td><td rowspan="1" colspan="1"><named-content xmlns:xlink="http://www.w3.org/1999/xlink" content-type="dwc:institutional_code" xlink:type="simple">MNHN</named-content>-IM-2019-1597</td><td rowspan="1" colspan="1">New Caledonia (21°S)</td><td rowspan="1" colspan="1">
                  <ext-link xmlns:xlink="http://www.w3.org/1999/xlink" ext-link-type="gen" xlink:href="MT653301" xlink:type="simple">MT653301</ext-link>
                </td><td rowspan="1" colspan="1">
                  <ext-link xmlns:xlink="http://www.w3.org/1999/xlink" ext-link-type="gen" xlink:href="MT652845" xlink:type="simple">MT652845</ext-link>
                </td><td rowspan="1" colspan="1">
                  <ext-link xmlns:xlink="http://www.w3.org/1999/xlink" ext-link-type="gen" xlink:href="MT652980" xlink:type="simple">MT652980</ext-link>
                </td><td rowspan="1" colspan="1">
                  <ext-link xmlns:xlink="http://www.w3.org/1999/xlink" ext-link-type="gen" xlink:href="MT653063" xlink:type="simple">MT653063</ext-link>
                </td></tr><tr><td rowspan="1" colspan="1">6220</td><td rowspan="1" colspan="1"><named-content xmlns:xlink="http://www.w3.org/1999/xlink" content-type="dwc:institutional_code" xlink:type="simple">MNHN</named-content>-IM-2019-1598</td><td rowspan="1" colspan="1">New Caledonia (21°S)</td><td rowspan="1" colspan="1">
                  <ext-link xmlns:xlink="http://www.w3.org/1999/xlink" ext-link-type="gen" xlink:href="MT653302" xlink:type="simple">MT653302</ext-link>
                </td><td rowspan="1" colspan="1">
                  <ext-link xmlns:xlink="http://www.w3.org/1999/xlink" ext-link-type="gen" xlink:href="MT652846" xlink:type="simple">MT652846</ext-link>
                </td><td rowspan="1" colspan="1">
                  <ext-link xmlns:xlink="http://www.w3.org/1999/xlink" ext-link-type="gen" xlink:href="MT652981" xlink:type="simple">MT652981</ext-link>
                </td><td rowspan="1" colspan="1">
                  <ext-link xmlns:xlink="http://www.w3.org/1999/xlink" ext-link-type="gen" xlink:href="MT653064" xlink:type="simple">MT653064</ext-link>
                </td></tr><tr><td rowspan="1" colspan="1">6222</td><td rowspan="1" colspan="1"><named-content xmlns:xlink="http://www.w3.org/1999/xlink" content-type="dwc:institutional_code" xlink:type="simple">MNHN</named-content>-IM-2019-1599</td><td rowspan="1" colspan="1">New Caledonia (21°S)</td><td rowspan="1" colspan="1">
                  <ext-link xmlns:xlink="http://www.w3.org/1999/xlink" ext-link-type="gen" xlink:href="MT653303" xlink:type="simple">MT653303</ext-link>
                </td><td rowspan="1" colspan="1">
                  <ext-link xmlns:xlink="http://www.w3.org/1999/xlink" ext-link-type="gen" xlink:href="MT652847" xlink:type="simple">MT652847</ext-link>
                </td><td rowspan="1" colspan="1">
                  <ext-link xmlns:xlink="http://www.w3.org/1999/xlink" ext-link-type="gen" xlink:href="MT652982" xlink:type="simple">MT652982</ext-link>
                </td><td rowspan="1" colspan="1"/></tr><tr><td rowspan="14" colspan="1">
                  <bold><italic><tp:taxon-name><tp:taxon-name-part taxon-name-part-type="genus" reg="Peronia">P.</tp:taxon-name-part> <tp:taxon-name-part taxon-name-part-type="species" reg="willani">willani</tp:taxon-name-part></tp:taxon-name></italic></bold>
                </td><td rowspan="1" colspan="1">1620</td><td rowspan="1" colspan="1"><named-content xmlns:xlink="http://www.w3.org/1999/xlink" content-type="dwc:institutional_code" xlink:type="simple">NTM</named-content> P.57626</td><td rowspan="1" colspan="1">Northern Territory (12°S)</td><td rowspan="1" colspan="1">
                  <ext-link xmlns:xlink="http://www.w3.org/1999/xlink" ext-link-type="gen" xlink:href="MT653304" xlink:type="simple">MT653304</ext-link>
                </td><td rowspan="1" colspan="1">
                  <ext-link xmlns:xlink="http://www.w3.org/1999/xlink" ext-link-type="gen" xlink:href="MT652848" xlink:type="simple">MT652848</ext-link>
                </td><td rowspan="1" colspan="1">
                  <ext-link xmlns:xlink="http://www.w3.org/1999/xlink" ext-link-type="gen" xlink:href="MT652983" xlink:type="simple">MT652983</ext-link>
                </td><td rowspan="1" colspan="1">
                  <ext-link xmlns:xlink="http://www.w3.org/1999/xlink" ext-link-type="gen" xlink:href="MT653065" xlink:type="simple">MT653065</ext-link>
                </td></tr><tr><td rowspan="1" colspan="1">1623</td><td rowspan="1" colspan="1"><named-content xmlns:xlink="http://www.w3.org/1999/xlink" content-type="dwc:institutional_code" xlink:type="simple">NTM</named-content> P.57627</td><td rowspan="1" colspan="1">Northern Territory (12°S)</td><td rowspan="1" colspan="1">
                  <ext-link xmlns:xlink="http://www.w3.org/1999/xlink" ext-link-type="gen" xlink:href="MT653305" xlink:type="simple">MT653305</ext-link>
                </td><td rowspan="1" colspan="1">
                  <ext-link xmlns:xlink="http://www.w3.org/1999/xlink" ext-link-type="gen" xlink:href="MT652849" xlink:type="simple">MT652849</ext-link>
                </td><td rowspan="1" colspan="1">
                  <ext-link xmlns:xlink="http://www.w3.org/1999/xlink" ext-link-type="gen" xlink:href="MT652984" xlink:type="simple">MT652984</ext-link>
                </td><td rowspan="1" colspan="1">
                  <ext-link xmlns:xlink="http://www.w3.org/1999/xlink" ext-link-type="gen" xlink:href="MT653066" xlink:type="simple">MT653066</ext-link>
                </td></tr><tr><td rowspan="1" colspan="1">1624</td><td rowspan="1" colspan="1"><named-content xmlns:xlink="http://www.w3.org/1999/xlink" content-type="dwc:institutional_code" xlink:type="simple">NTM</named-content> P.57627</td><td rowspan="1" colspan="1">Northern Territory (12°S)</td><td rowspan="1" colspan="1">
                  <ext-link xmlns:xlink="http://www.w3.org/1999/xlink" ext-link-type="gen" xlink:href="MT653306" xlink:type="simple">MT653306</ext-link>
                </td><td rowspan="1" colspan="1">
                  <ext-link xmlns:xlink="http://www.w3.org/1999/xlink" ext-link-type="gen" xlink:href="MT652850" xlink:type="simple">MT652850</ext-link>
                </td><td rowspan="1" colspan="1">
                  <ext-link xmlns:xlink="http://www.w3.org/1999/xlink" ext-link-type="gen" xlink:href="MT652985" xlink:type="simple">MT652985</ext-link>
                </td><td rowspan="1" colspan="1"/></tr><tr><td rowspan="1" colspan="1">1625</td><td rowspan="1" colspan="1"><named-content xmlns:xlink="http://www.w3.org/1999/xlink" content-type="dwc:institutional_code" xlink:type="simple">NTM</named-content> P.57627</td><td rowspan="1" colspan="1">Northern Territory (12°S)</td><td rowspan="1" colspan="1">
                  <ext-link xmlns:xlink="http://www.w3.org/1999/xlink" ext-link-type="gen" xlink:href="MT653307" xlink:type="simple">MT653307</ext-link>
                </td><td rowspan="1" colspan="1">
                  <ext-link xmlns:xlink="http://www.w3.org/1999/xlink" ext-link-type="gen" xlink:href="MT652851" xlink:type="simple">MT652851</ext-link>
                </td><td rowspan="1" colspan="1">
                  <ext-link xmlns:xlink="http://www.w3.org/1999/xlink" ext-link-type="gen" xlink:href="MT652986" xlink:type="simple">MT652986</ext-link>
                </td><td rowspan="1" colspan="1"/></tr><tr><td rowspan="1" colspan="1">1626</td><td rowspan="1" colspan="1"><named-content xmlns:xlink="http://www.w3.org/1999/xlink" content-type="dwc:institutional_code" xlink:type="simple">NTM</named-content> P.57627</td><td rowspan="1" colspan="1">Northern Territory (12°S)</td><td rowspan="1" colspan="1">
                  <ext-link xmlns:xlink="http://www.w3.org/1999/xlink" ext-link-type="gen" xlink:href="MT653308" xlink:type="simple">MT653308</ext-link>
                </td><td rowspan="1" colspan="1">
                  <ext-link xmlns:xlink="http://www.w3.org/1999/xlink" ext-link-type="gen" xlink:href="MT652852" xlink:type="simple">MT652852</ext-link>
                </td><td rowspan="1" colspan="1">
                  <ext-link xmlns:xlink="http://www.w3.org/1999/xlink" ext-link-type="gen" xlink:href="MT652987" xlink:type="simple">MT652987</ext-link>
                </td><td rowspan="1" colspan="1">
                  <ext-link xmlns:xlink="http://www.w3.org/1999/xlink" ext-link-type="gen" xlink:href="MT653067" xlink:type="simple">MT653067</ext-link>
                </td></tr><tr><td rowspan="1" colspan="1">1628 H</td><td rowspan="1" colspan="1"><named-content xmlns:xlink="http://www.w3.org/1999/xlink" content-type="dwc:institutional_code" xlink:type="simple">NTM</named-content> P.57625</td><td rowspan="1" colspan="1">Northern Territory (12°S)</td><td rowspan="1" colspan="1">
                  <ext-link xmlns:xlink="http://www.w3.org/1999/xlink" ext-link-type="gen" xlink:href="MT653309" xlink:type="simple">MT653309</ext-link>
                </td><td rowspan="1" colspan="1">
                  <ext-link xmlns:xlink="http://www.w3.org/1999/xlink" ext-link-type="gen" xlink:href="MT652853" xlink:type="simple">MT652853</ext-link>
                </td><td rowspan="1" colspan="1">
                  <ext-link xmlns:xlink="http://www.w3.org/1999/xlink" ext-link-type="gen" xlink:href="MT652988" xlink:type="simple">MT652988</ext-link>
                </td><td rowspan="1" colspan="1">
                  <ext-link xmlns:xlink="http://www.w3.org/1999/xlink" ext-link-type="gen" xlink:href="MT653068" xlink:type="simple">MT653068</ext-link>
                </td></tr><tr><td rowspan="1" colspan="1">1629</td><td rowspan="1" colspan="1"><named-content xmlns:xlink="http://www.w3.org/1999/xlink" content-type="dwc:institutional_code" xlink:type="simple">NTM</named-content> P.57627</td><td rowspan="1" colspan="1">Northern Territory (12°S)</td><td rowspan="1" colspan="1">
                  <ext-link xmlns:xlink="http://www.w3.org/1999/xlink" ext-link-type="gen" xlink:href="MT653310" xlink:type="simple">MT653310</ext-link>
                </td><td rowspan="1" colspan="1">
                  <ext-link xmlns:xlink="http://www.w3.org/1999/xlink" ext-link-type="gen" xlink:href="MT652854" xlink:type="simple">MT652854</ext-link>
                </td><td rowspan="1" colspan="1"/><td rowspan="1" colspan="1"/></tr><tr><td rowspan="1" colspan="1">1653</td><td rowspan="1" colspan="1"><named-content xmlns:xlink="http://www.w3.org/1999/xlink" content-type="dwc:institutional_code" xlink:type="simple">NTM</named-content> P.57626</td><td rowspan="1" colspan="1">Northern Territory (12°S)</td><td rowspan="1" colspan="1">
                  <ext-link xmlns:xlink="http://www.w3.org/1999/xlink" ext-link-type="gen" xlink:href="MT653311" xlink:type="simple">MT653311</ext-link>
                </td><td rowspan="1" colspan="1">
                  <ext-link xmlns:xlink="http://www.w3.org/1999/xlink" ext-link-type="gen" xlink:href="MT652855" xlink:type="simple">MT652855</ext-link>
                </td><td rowspan="1" colspan="1">
                  <ext-link xmlns:xlink="http://www.w3.org/1999/xlink" ext-link-type="gen" xlink:href="MT652989" xlink:type="simple">MT652989</ext-link>
                </td><td rowspan="1" colspan="1"/></tr><tr><td rowspan="1" colspan="1">1654</td><td rowspan="1" colspan="1"><named-content xmlns:xlink="http://www.w3.org/1999/xlink" content-type="dwc:institutional_code" xlink:type="simple">NTM</named-content> P.57626</td><td rowspan="1" colspan="1">Northern Territory (12°S)</td><td rowspan="1" colspan="1">
                  <ext-link xmlns:xlink="http://www.w3.org/1999/xlink" ext-link-type="gen" xlink:href="MT653312" xlink:type="simple">MT653312</ext-link>
                </td><td rowspan="1" colspan="1">
                  <ext-link xmlns:xlink="http://www.w3.org/1999/xlink" ext-link-type="gen" xlink:href="MT652856" xlink:type="simple">MT652856</ext-link>
                </td><td rowspan="1" colspan="1">
                  <ext-link xmlns:xlink="http://www.w3.org/1999/xlink" ext-link-type="gen" xlink:href="MT652990" xlink:type="simple">MT652990</ext-link>
                </td><td rowspan="1" colspan="1"/></tr><tr><td rowspan="1" colspan="1">1655</td><td rowspan="1" colspan="1"><named-content xmlns:xlink="http://www.w3.org/1999/xlink" content-type="dwc:institutional_code" xlink:type="simple">NTM</named-content> P.57626</td><td rowspan="1" colspan="1">Northern Territory (12°S)</td><td rowspan="1" colspan="1">
                  <ext-link xmlns:xlink="http://www.w3.org/1999/xlink" ext-link-type="gen" xlink:href="MT653313" xlink:type="simple">MT653313</ext-link>
                </td><td rowspan="1" colspan="1">
                  <ext-link xmlns:xlink="http://www.w3.org/1999/xlink" ext-link-type="gen" xlink:href="MT652857" xlink:type="simple">MT652857</ext-link>
                </td><td rowspan="1" colspan="1">
                  <ext-link xmlns:xlink="http://www.w3.org/1999/xlink" ext-link-type="gen" xlink:href="MT652991" xlink:type="simple">MT652991</ext-link>
                </td><td rowspan="1" colspan="1">
                  <ext-link xmlns:xlink="http://www.w3.org/1999/xlink" ext-link-type="gen" xlink:href="MT653069" xlink:type="simple">MT653069</ext-link>
                </td></tr><tr><td rowspan="1" colspan="1">1667</td><td rowspan="1" colspan="1"><named-content xmlns:xlink="http://www.w3.org/1999/xlink" content-type="dwc:institutional_code" xlink:type="simple">NTM</named-content> P.57627</td><td rowspan="1" colspan="1">Northern Territory (12°S)</td><td rowspan="1" colspan="1">
                  <ext-link xmlns:xlink="http://www.w3.org/1999/xlink" ext-link-type="gen" xlink:href="MT653314" xlink:type="simple">MT653314</ext-link>
                </td><td rowspan="1" colspan="1">
                  <ext-link xmlns:xlink="http://www.w3.org/1999/xlink" ext-link-type="gen" xlink:href="MT652858" xlink:type="simple">MT652858</ext-link>
                </td><td rowspan="1" colspan="1">
                  <ext-link xmlns:xlink="http://www.w3.org/1999/xlink" ext-link-type="gen" xlink:href="MT652992" xlink:type="simple">MT652992</ext-link>
                </td><td rowspan="1" colspan="1">
                  <ext-link xmlns:xlink="http://www.w3.org/1999/xlink" ext-link-type="gen" xlink:href="MT653070" xlink:type="simple">MT653070</ext-link>
                </td></tr><tr><td rowspan="1" colspan="1">1668</td><td rowspan="1" colspan="1"><named-content xmlns:xlink="http://www.w3.org/1999/xlink" content-type="dwc:institutional_code" xlink:type="simple">NTM</named-content> P.57627</td><td rowspan="1" colspan="1">Northern Territory (12°S)</td><td rowspan="1" colspan="1">
                  <ext-link xmlns:xlink="http://www.w3.org/1999/xlink" ext-link-type="gen" xlink:href="MT653315" xlink:type="simple">MT653315</ext-link>
                </td><td rowspan="1" colspan="1">
                  <ext-link xmlns:xlink="http://www.w3.org/1999/xlink" ext-link-type="gen" xlink:href="MT652859" xlink:type="simple">MT652859</ext-link>
                </td><td rowspan="1" colspan="1">
                  <ext-link xmlns:xlink="http://www.w3.org/1999/xlink" ext-link-type="gen" xlink:href="MT652993" xlink:type="simple">MT652993</ext-link>
                </td><td rowspan="1" colspan="1"/></tr><tr><td rowspan="1" colspan="1">1669</td><td rowspan="1" colspan="1"><named-content xmlns:xlink="http://www.w3.org/1999/xlink" content-type="dwc:institutional_code" xlink:type="simple">NTM</named-content> P.57627</td><td rowspan="1" colspan="1">Northern Territory (12°S)</td><td rowspan="1" colspan="1">
                  <ext-link xmlns:xlink="http://www.w3.org/1999/xlink" ext-link-type="gen" xlink:href="MT653316" xlink:type="simple">MT653316</ext-link>
                </td><td rowspan="1" colspan="1">
                  <ext-link xmlns:xlink="http://www.w3.org/1999/xlink" ext-link-type="gen" xlink:href="MT652860" xlink:type="simple">MT652860</ext-link>
                </td><td rowspan="1" colspan="1"/><td rowspan="1" colspan="1"/></tr><tr><td rowspan="1" colspan="1">1670</td><td rowspan="1" colspan="1"><named-content xmlns:xlink="http://www.w3.org/1999/xlink" content-type="dwc:institutional_code" xlink:type="simple">NTM</named-content> P.57627</td><td rowspan="1" colspan="1">Northern Territory (12°S)</td><td rowspan="1" colspan="1">
                  <ext-link xmlns:xlink="http://www.w3.org/1999/xlink" ext-link-type="gen" xlink:href="MT653317" xlink:type="simple">MT653317</ext-link>
                </td><td rowspan="1" colspan="1">
                  <ext-link xmlns:xlink="http://www.w3.org/1999/xlink" ext-link-type="gen" xlink:href="MT652861" xlink:type="simple">MT652861</ext-link>
                </td><td rowspan="1" colspan="1"/><td rowspan="1" colspan="1"/></tr></tbody></table></table-wrap><fig id="F5" position="float" orientation="portrait"><object-id xmlns:xlink="http://www.w3.org/1999/xlink" content-type="doi" xlink:type="simple">10.3897/zookeys.972.52853.figure3</object-id><label>Figure 3.</label><caption><p>Maximum parsimony consensus tree within <italic><tp:taxon-name><tp:taxon-name-part taxon-name-part-type="genus" reg="Peronia">Peronia</tp:taxon-name-part></tp:taxon-name></italic> based on ITS2 sequences (identical sequences are represented as a single haplotype sequence). Numbers by the branches are the bootstrap values. Only the values &gt; 50% are indicated. Numbers for each individual correspond to unique identifiers for DNA extraction. Information on specimens can be found in the lists of material examined and in Table <xref ref-type="table" rid="T2">2</xref>. The color used for each species or mitochondrial unit is the same as the color used in Figs <xref ref-type="fig" rid="F2">2</xref>, <xref ref-type="fig" rid="F6">4</xref>–<xref ref-type="fig" rid="F8">6</xref>.</p></caption><graphic xmlns:xlink="http://www.w3.org/1999/xlink" xlink:href="zookeys-972-001-g005.jpg" position="float" orientation="portrait" xlink:type="simple" id="oo_458303.jpg"><uri content-type="original_file" xlink:type="simple">https://binary.pensoft.net/fig/458303</uri></graphic></fig></tp:treatment-sec><ref-list><ref id="B97"><mixed-citation xmlns:xlink="http://www.w3.org/1999/xlink" xlink:type="simple"><institution xlink:type="simple">ICZN</institution> (<year>1999</year>) International code of zoological nomenclature. Fourth Edition. London: The International Trust for Zoological Nomenclature, 306 pp.</mixed-citation></ref><ref id="B26"><mixed-citation xmlns:xlink="http://www.w3.org/1999/xlink" xlink:type="simple"><person-group><name name-style="western"><surname>Bretnall</surname><given-names>W</given-names></name></person-group> (<year>1919</year>) <article-title><tp:taxon-name><tp:taxon-name-part taxon-name-part-type="family">Onchidiidae</tp:taxon-name-part></tp:taxon-name> from Australia and the South-Western Pacific Islands.</article-title><source>Records of the Australian Museum</source><volume>12</volume>: <fpage>303</fpage>–<lpage>328</lpage>. <ext-link xlink:type="simple" ext-link-type="doi" xlink:href="10.3853/j.0067-1975.12.1919.888">https://doi.org/10.3853/j.0067-1975.12.1919.888</ext-link></mixed-citation></ref><ref id="B46"><mixed-citation xmlns:xlink="http://www.w3.org/1999/xlink" xlink:type="simple"><person-group><name name-style="western"><surname>Dakin</surname><given-names>WJ</given-names></name></person-group> (<year>1947</year>) The true sea-slug –<italic><tp:taxon-name><tp:taxon-name-part taxon-name-part-type="genus">Onchidium</tp:taxon-name-part></tp:taxon-name></italic>. Australian Museum Magazine [April 30]: 141–147.</mixed-citation></ref><ref id="B167"><mixed-citation xmlns:xlink="http://www.w3.org/1999/xlink" xlink:type="simple"><person-group><name name-style="western"><surname>Smith</surname><given-names>BJ</given-names></name><name name-style="western"><surname>Kershaw</surname><given-names>RC</given-names></name></person-group> (<year>1979</year>) <source>Field Guide to the non-Marine Molluscs of Southeastern Australia.</source><publisher-name>Australian National University Press</publisher-name>, <publisher-loc>Canberra</publisher-loc>, <size units="page">285 pp</size>.</mixed-citation></ref><ref id="B93"><mixed-citation xmlns:xlink="http://www.w3.org/1999/xlink" xlink:type="simple"><person-group><name name-style="western"><surname>Hutchings</surname><given-names>PA</given-names></name><name name-style="western"><surname>Recher</surname><given-names>HF</given-names></name></person-group> (<year>1982</year>) <article-title>The fauna of Australian mangroves.</article-title><source>Proceedings of the Linnean Society of New South Wales</source><volume>106</volume>: <fpage>83</fpage>–<lpage>121</lpage>. <ext-link xlink:type="simple" ext-link-type="uri" xlink:href="https://www.biodiversitylibrary.org/page/34947634">https://www.biodiversitylibrary.org/page/34947634</ext-link></mixed-citation></ref><ref id="B94"><mixed-citation xmlns:xlink="http://www.w3.org/1999/xlink" xlink:type="simple"><person-group><name name-style="western"><surname>Hyman</surname><given-names>IT</given-names></name></person-group> (<year>1999</year>) <article-title>A comparison of two onchidiid species (<tp:taxon-name><tp:taxon-name-part taxon-name-part-type="phylum">Mollusca</tp:taxon-name-part></tp:taxon-name>, <tp:taxon-name><tp:taxon-name-part taxon-name-part-type="infraclass">Pulmonata</tp:taxon-name-part></tp:taxon-name>).</article-title><source>Molluscan Research</source><volume>20</volume>: <fpage>61</fpage>–<lpage>72</lpage>. <ext-link xlink:type="simple" ext-link-type="doi" xlink:href="10.1080/13235818.1999.10673723">https://doi.org/10.1080/13235818.1999.10673723</ext-link></mixed-citation></ref><ref id="B50"><mixed-citation xmlns:xlink="http://www.w3.org/1999/xlink" xlink:type="simple"><person-group><name name-style="western"><surname>Dayrat</surname><given-names>B</given-names></name><name name-style="western"><surname>Conrad</surname><given-names>M</given-names></name><name name-style="western"><surname>Balayan</surname><given-names>S</given-names></name><name name-style="western"><surname>White</surname><given-names>TR</given-names></name><name name-style="western"><surname>Albrecht</surname><given-names>C</given-names></name><name name-style="western"><surname>Golding</surname><given-names>R</given-names></name><name name-style="western"><surname>Gomes</surname><given-names>S</given-names></name><name name-style="western"><surname>Harasewych</surname><given-names>MG</given-names></name><name name-style="western"><surname>Frias Martins</surname><given-names>AM de</given-names></name></person-group> (<year>2011</year>) <article-title>Phylogenetic relationships and evolution of pulmonate gastropods (<tp:taxon-name><tp:taxon-name-part taxon-name-part-type="phylum">Mollusca</tp:taxon-name-part></tp:taxon-name>): new insights from increased taxon sampling.</article-title><source>Molecular Phylogenetics and Evolution</source><volume>59</volume>: <fpage>425</fpage>–<lpage>437</lpage>. <ext-link xlink:type="simple" ext-link-type="doi" xlink:href="10.1016/j.ympev.2011.02.014">https://doi.org/10.1016/j.ympev.2011.02.014</ext-link></mixed-citation></ref></ref-list></tp:taxon-treatment>
