# Supplementary material for: Systematic revision of the genus Peronia Fleming, 1822 (Gastropoda, Euthyneura, Pulmonata, Onchidiidae)
Source: Zookeys. 2020 Oct 1;972:1–224. doi: 10.3897/zookeys.972.52853 (PMC7544732; doi:10.3897/zookeys.972.52853)
Supplement: XML Treatment for Peronia willani [file zookeys.972.52853-treatment9.xml]

<!DOCTYPE tp:taxon-treatment
  PUBLIC "-//TaxonX//DTD Taxonomic Treatment Publishing DTD v0 20100105//EN" "tax-treatment-NSO.dtd">
<tp:taxon-treatment xmlns:tp="http://www.plazi.org/taxpub"><tp:treatment-meta><kwd-group><label>Taxon classification</label><kwd><named-content xmlns:xlink="http://www.w3.org/1999/xlink" content-type="kingdom">Animalia</named-content></kwd><kwd><named-content xmlns:xlink="http://www.w3.org/1999/xlink" content-type="order">Systellommatophora</named-content></kwd><kwd><named-content xmlns:xlink="http://www.w3.org/1999/xlink" content-type="family">Onchidiidae</named-content></kwd></kwd-group><mixed-citation publication-type="journal"><person-group><name><surname>Dayrat</surname><given-names>Benoît</given-names></name><name><surname>Goulding</surname><given-names>Tricia C.</given-names></name><name><surname>Apte</surname><given-names>Deepak</given-names></name><name><surname>Aslam</surname><given-names>Sadar</given-names></name><name><surname>Bourke</surname><given-names>Adam</given-names></name><name><surname>Comendador</surname><given-names>Joseph</given-names></name><name><surname>Khalil</surname><given-names>Munawar</given-names></name><name><surname>Ngô</surname><given-names>Xuân Quảng</given-names></name><name><surname>Tan</surname><given-names>Siong Kiat</given-names></name><name><surname>Tan</surname><given-names>Shau Hwai</given-names></name></person-group><article-title>Systematic revision of the genus <italic><tp:taxon-name><tp:taxon-name-part taxon-name-part-type="genus" reg="Peronia">Peronia</tp:taxon-name-part></tp:taxon-name></italic> Fleming, 1822 (<tp:taxon-name><tp:taxon-name-part taxon-name-part-type="class">Gastropoda</tp:taxon-name-part></tp:taxon-name>, <tp:taxon-name><tp:taxon-name-part taxon-name-part-type="subclass">Euthyneura</tp:taxon-name-part></tp:taxon-name>, <tp:taxon-name><tp:taxon-name-part taxon-name-part-type="infraclass">Pulmonata</tp:taxon-name-part></tp:taxon-name>, <tp:taxon-name><tp:taxon-name-part taxon-name-part-type="family">Onchidiidae</tp:taxon-name-part></tp:taxon-name>)</article-title><source>Zookeys</source><day>01</day><month>10</month><year>2020</year><volume>972</volume><fpage>1</fpage><lpage>224</lpage><pub-id pub-id-type="doi">10.3897/zookeys.972.52853</pub-id></mixed-citation></tp:treatment-meta><tp:nomenclature><tp:taxon-name>
                <tp:taxon-name-part taxon-name-part-type="genus" reg="Peronia">Peronia</tp:taxon-name-part>
                <tp:taxon-name-part taxon-name-part-type="species" reg="willani">willani</tp:taxon-name-part>
                <object-id xmlns:xlink="http://www.w3.org/1999/xlink" content-type="zoobank" xlink:type="simple">http://zoobank.org/FE5553D0-C9E2-4C5A-80D7-08A8C0AFC46A</object-id>
              </tp:taxon-name><tp:taxon-authority>Dayrat &amp; Goulding</tp:taxon-authority><tp:taxon-status xmlns:xlink="http://www.w3.org/1999/xlink" xlink:type="simple">sp. nov.</tp:taxon-status><xref ref-type="fig" rid="F61">Figs 59</xref><xref ref-type="fig" rid="F62">, 60</xref><xref ref-type="fig" rid="F63">, 61</xref><xref ref-type="fig" rid="F64">, 62</xref><xref ref-type="fig" rid="F65">, 63</xref><xref ref-type="fig" rid="F66">, 64</xref></tp:nomenclature><tp:treatment-sec sec-type="type material" id="SECID0EPMIO"><title>Type material.</title><p><bold><italic>Holotype.</italic></bold> Australia • holotype, hereby designated, 50/35 mm [1628 H]; Northern Territory, Darwin, Talc Head; <named-content xmlns:xlink="http://www.w3.org/1999/xlink" content-type="dwc:verbatimCoordinates" xlink:type="simple"><named-content content-type="geo-json" specific-use="{&#34;type&#34;:&#34;Point&#34;,&#34;coordinates&#34;:[130.771617,-12.479417]}" id="NCID0E4MIO" xlink:type="simple">12°28.765'S, 130°46.297'E</named-content></named-content>; 15 Aug 2012; B Dayrat and field party leg.; station 62, large and open forest of <italic><tp:taxon-name><tp:taxon-name-part taxon-name-part-type="genus" reg="Sonneratia">Sonneratia</tp:taxon-name-part> <tp:taxon-name-part taxon-name-part-type="species" reg="alba">alba</tp:taxon-name-part></tp:taxon-name></italic> with soft mud; <named-content xmlns:xlink="http://www.w3.org/1999/xlink" content-type="dwc:institutional_code" xlink:type="simple">NTM</named-content> P.57625.</p></tp:treatment-sec><tp:treatment-sec sec-type="material" id="SECID0EVNIO"><title>Additional material examined.</title><p>Australia • 4 specimens 65/45 mm [1620], 18/14 mm [1653], 60/50 mm [1654], and 35/25 mm [1655]; Northern Territory, Darwin, on the right side of the road just before bridge to Channel Island; <named-content xmlns:xlink="http://www.w3.org/1999/xlink" content-type="dwc:verbatimCoordinates" xlink:type="simple"><named-content content-type="geo-json" specific-use="{&#34;type&#34;:&#34;Point&#34;,&#34;coordinates&#34;:[130.876333,-12.553800]}" id="NCID0E5NIO" xlink:type="simple">12°33.228'S, 130°52.580'E</named-content></named-content>; 14 Aug 2012; B Dayrat and field party leg.; station 61, <italic><tp:taxon-name><tp:taxon-name-part taxon-name-part-type="genus" reg="Avicennia">Avicennia</tp:taxon-name-part></tp:taxon-name></italic> mangrove with sandy mud; <named-content xmlns:xlink="http://www.w3.org/1999/xlink" content-type="dwc:institutional_code" xlink:type="simple">NTM</named-content> P.57626. • 9 specimens 35/25 mm [1667], 60/50 mm [1623], 40/25 mm [1668], 22/18 mm [1669], 8/5 mm [1624], 10/7 mm [1625], 15/10 mm [1670], 60/40 mm [1626], and 15/12 mm [1629]; same collection data as for the holotype; <named-content xmlns:xlink="http://www.w3.org/1999/xlink" content-type="dwc:institutional_code" xlink:type="simple">NTM</named-content> P.57627.</p></tp:treatment-sec><tp:treatment-sec sec-type="material" id="SECID0E1OIO"><title>Additional material examined</title><p><bold>(historical museum collections).</bold> Australia • 1 specimen 38/30 mm; Northern Territory, Port Darwin; Mac Leay leg.; <named-content xmlns:xlink="http://www.w3.org/1999/xlink" content-type="dwc:verbatimCoordinates" xlink:type="simple"><named-content content-type="geo-json" specific-use="{&#34;type&#34;:&#34;Point&#34;,&#34;coordinates&#34;:[130.833333,-12.500000]}" id="NCID0EFPIO" xlink:type="simple">12°30'S, 130°50'E</named-content></named-content>; 1 Jan 1881; <named-content xmlns:xlink="http://www.w3.org/1999/xlink" content-type="dwc:institutional_code" xlink:type="simple">SMNH</named-content> 180715.</p></tp:treatment-sec><tp:treatment-sec sec-type="distribution" id="SECID0ESPIO"><title>Distribution</title><p>(Fig. <xref ref-type="fig" rid="F8">6</xref>). Endemic to Darwin, Northern Territory, Australia.</p></tp:treatment-sec><tp:treatment-sec sec-type="etymology" id="SECID0E3PIO"><title>Etymology.</title><p><italic><tp:taxon-name><tp:taxon-name-part taxon-name-part-type="genus" reg="Peronia">Peronia</tp:taxon-name-part> <tp:taxon-name-part taxon-name-part-type="species" reg="willani">willani</tp:taxon-name-part></tp:taxon-name></italic> is named after Richard Willan, senior curator of mollusks at the Museum and Art Gallery of the Northern Territory, Darwin, Australia, who kindly and generously helped us during our field expedition around Darwin.</p></tp:treatment-sec><tp:treatment-sec sec-type="habitat" id="SECID0ENQIO"><title>Habitat</title><p>(Fig. <xref ref-type="fig" rid="F61">59</xref>). Unlike most other <italic><tp:taxon-name><tp:taxon-name-part taxon-name-part-type="genus" reg="Peronia">Peronia</tp:taxon-name-part></tp:taxon-name></italic> species, which are usually found in the rocky intertidal, <italic><tp:taxon-name><tp:taxon-name-part taxon-name-part-type="genus" reg="Peronia">P.</tp:taxon-name-part> <tp:taxon-name-part taxon-name-part-type="species" reg="willani">willani</tp:taxon-name-part></tp:taxon-name></italic> is primarily found on sandy mud or even directly on mud.</p><fig id="F61" position="float" orientation="portrait"><object-id xmlns:xlink="http://www.w3.org/1999/xlink" content-type="doi" xlink:type="simple">10.3897/zookeys.972.52853.figure59</object-id><label>Figure 59.</label><caption><p>Habitats, <italic><tp:taxon-name><tp:taxon-name-part taxon-name-part-type="genus" reg="Peronia">Peronia</tp:taxon-name-part> <tp:taxon-name-part taxon-name-part-type="species" reg="willani">willani</tp:taxon-name-part></tp:taxon-name></italic>, Australia, Northern Territory <bold>A</bold> large and open forest of <italic><tp:taxon-name><tp:taxon-name-part taxon-name-part-type="genus" reg="Sonneratia">Sonneratia</tp:taxon-name-part> <tp:taxon-name-part taxon-name-part-type="species" reg="alba">alba</tp:taxon-name-part></tp:taxon-name></italic> with soft mud (st 62, type locality) <bold>B</bold><italic><tp:taxon-name><tp:taxon-name-part taxon-name-part-type="genus" reg="Avicennia">Avicennia</tp:taxon-name-part></tp:taxon-name></italic> mangrove with sandy mud (st 61) <bold>C</bold> view from the bridge to Channel Island, same as <bold>B</bold>.</p></caption><graphic xmlns:xlink="http://www.w3.org/1999/xlink" xlink:href="zookeys-972-001-g061.jpg" position="float" orientation="portrait" xlink:type="simple" id="oo_458359.jpg"><uri content-type="original_file" xlink:type="simple">https://binary.pensoft.net/fig/458359</uri></graphic></fig></tp:treatment-sec><tp:treatment-sec sec-type="Color and morphology of live animals" id="SECID0E2SIO"><title>Color and morphology of live animals</title><p>(Fig. <xref ref-type="fig" rid="F62">60</xref>). The color of the dorsal notum is highly variable, from nearly whitish to dark brown and greenish, most often mottled with darker and lighter areas. The color of the dorsal papillae varies as that of the background itself, but dorsal papillae can also be lighter (yellowish-greenish) than the background. The ventral surface (foot and hyponotum) varies from whitish (almost transparent) to yellowish and can change rapidly in any given individual. Occasionally, a black ring is present on the hyponotum around the pedal sole. The ocular tentacles are brown-grey, like the head. The dorsal notum of live animals is covered by dozens of papillae of various sizes. Some papillae bear black dorsal eyes at their tip. The number of papillae with dorsal eyes is variable (from 10 to 25). The largest specimens are 65 mm long.</p><fig id="F62" position="float" orientation="portrait"><object-id xmlns:xlink="http://www.w3.org/1999/xlink" content-type="doi" xlink:type="simple">10.3897/zookeys.972.52853.figure60</object-id><label>Figure 60.</label><caption><p>Live animals, <italic><tp:taxon-name><tp:taxon-name-part taxon-name-part-type="genus" reg="Peronia">Peronia</tp:taxon-name-part> <tp:taxon-name-part taxon-name-part-type="species" reg="willani">willani</tp:taxon-name-part></tp:taxon-name></italic>, Australia, Northern Territory <bold>A</bold> holotype, dorsal view, 50 mm long [1628 H] (<named-content xmlns:xlink="http://www.w3.org/1999/xlink" content-type="dwc:institutional_code" xlink:type="simple">NTM</named-content> P.57625) <bold>B</bold> dorsal view, 35 mm long [1655] (<named-content xmlns:xlink="http://www.w3.org/1999/xlink" content-type="dwc:institutional_code" xlink:type="simple">NTM</named-content> P.57626) <bold>C</bold> dorsal view, 65 mm long [1620] (<named-content xmlns:xlink="http://www.w3.org/1999/xlink" content-type="dwc:institutional_code" xlink:type="simple">NTM</named-content> P.57626) <bold>D</bold> dorsal view, 40 mm long [1668] (<named-content xmlns:xlink="http://www.w3.org/1999/xlink" content-type="dwc:institutional_code" xlink:type="simple">NTM</named-content> P.57627) <bold>E</bold> dorsal view, 15 mm long [1670] (<named-content xmlns:xlink="http://www.w3.org/1999/xlink" content-type="dwc:institutional_code" xlink:type="simple">NTM</named-content> P.57627) <bold>F</bold> dorsal view, 15 mm long [1629] (<named-content xmlns:xlink="http://www.w3.org/1999/xlink" content-type="dwc:institutional_code" xlink:type="simple">NTM</named-content> P.57627) <bold>G</bold> ventral view, same as <bold>A</bold>; <bold>H</bold> ventral view, 60 mm long [1626] (<named-content xmlns:xlink="http://www.w3.org/1999/xlink" content-type="dwc:institutional_code" xlink:type="simple">NTM</named-content> P.57627) <bold>I</bold> ventral view, 10 mm long [1625] (<named-content xmlns:xlink="http://www.w3.org/1999/xlink" content-type="dwc:institutional_code" xlink:type="simple">NTM</named-content> P.57627) <bold>J</bold> ventral view, 18 mm long [1653] (<named-content xmlns:xlink="http://www.w3.org/1999/xlink" content-type="dwc:institutional_code" xlink:type="simple">NTM</named-content> P.57626).</p></caption><graphic xmlns:xlink="http://www.w3.org/1999/xlink" xlink:href="zookeys-972-001-g062.jpg" position="float" orientation="portrait" xlink:type="simple" id="oo_458360.jpg"><uri content-type="original_file" xlink:type="simple">https://binary.pensoft.net/fig/458360</uri></graphic></fig></tp:treatment-sec><tp:treatment-sec sec-type="Digestive system" id="SECID0E2WIO"><title>Digestive system</title><p>(Figs <xref ref-type="fig" rid="F63">61A</xref>, <xref ref-type="fig" rid="F64">62</xref>). Examples of radular formulae are presented in Table <xref ref-type="table" rid="T5">5</xref>. The median cusp of the rachidian teeth is approximately 30 μm long. The hook of the lateral teeth is approximately 100 μm long. The intestinal loops are of type I, with the transitional loop oriented between 3 to 6 o’clock.</p><fig id="F63" position="float" orientation="portrait"><object-id xmlns:xlink="http://www.w3.org/1999/xlink" content-type="doi" xlink:type="simple">10.3897/zookeys.972.52853.figure61</object-id><label>Figure 61.</label><caption><p><italic><tp:taxon-name><tp:taxon-name-part taxon-name-part-type="genus" reg="Peronia">Peronia</tp:taxon-name-part> <tp:taxon-name-part taxon-name-part-type="species" reg="willani">willani</tp:taxon-name-part></tp:taxon-name></italic>, Australia, Northern Territory, holotype [1628 H] (<named-content xmlns:xlink="http://www.w3.org/1999/xlink" content-type="dwc:institutional_code" xlink:type="simple">NTM</named-content> P.57625) <bold>A</bold> digestive system, dorsal view, the arrow indicates the orientation of the transitional loop <bold>B</bold> posterior, hermaphroditic (female) reproductive system <bold>C</bold> anterior, male, copulatory apparatus. Scale bars: 5 mm (<bold>A, C</bold>), 4 mm (<bold>B</bold>). Abbreviations: ag accessory penial gland, dd deferent duct, ddg dorsal digestive gland, fgm female gland mass, hg hermaphroditic gland, i intestine, ms muscular sac, ov oviduct, pdg posterior digestive gland, ps penial sheath, rm retractor muscle, rs receptaculum seminis, sp spermatheca, st stomach, v vestibule.</p></caption><graphic xmlns:xlink="http://www.w3.org/1999/xlink" xlink:href="zookeys-972-001-g063.jpg" position="float" orientation="portrait" xlink:type="simple" id="oo_458361.jpg"><uri content-type="original_file" xlink:type="simple">https://binary.pensoft.net/fig/458361</uri></graphic></fig><fig id="F64" position="float" orientation="portrait"><object-id xmlns:xlink="http://www.w3.org/1999/xlink" content-type="doi" xlink:type="simple">10.3897/zookeys.972.52853.figure62</object-id><label>Figure 62.</label><caption><p>Radula, <italic><tp:taxon-name><tp:taxon-name-part taxon-name-part-type="genus" reg="Peronia">Peronia</tp:taxon-name-part> <tp:taxon-name-part taxon-name-part-type="species" reg="willani">willani</tp:taxon-name-part></tp:taxon-name></italic>, Australia, Northern Territory <bold>A</bold> holotype [1628 H] (<named-content xmlns:xlink="http://www.w3.org/1999/xlink" content-type="dwc:institutional_code" xlink:type="simple">NTM</named-content> P.57625) <bold>B–E</bold> [1668] (<named-content xmlns:xlink="http://www.w3.org/1999/xlink" content-type="dwc:institutional_code" xlink:type="simple">NTM</named-content> P.57627) <bold>F</bold> [1620] (<named-content xmlns:xlink="http://www.w3.org/1999/xlink" content-type="dwc:institutional_code" xlink:type="simple">NTM</named-content> P.57626) <bold>G</bold> [1626] (<named-content xmlns:xlink="http://www.w3.org/1999/xlink" content-type="dwc:institutional_code" xlink:type="simple">NTM</named-content> P.57627) <bold>A</bold> left half rows of teeth <bold>B</bold> rachidian and innermost lateral teeth <bold>C</bold> rachidian and innermost lateral teeth <bold>D</bold> outermost lateral teeth <bold>E</bold> lateral teeth <bold>F</bold> outermost lateral teeth <bold>G</bold> outermost lateral teeth. Scale bars: 200 μm (<bold>A</bold>), 20 μm (<bold>B, D, G</bold>), 60 μm (<bold>C, F</bold>), 100 μm (<bold>E</bold>).</p></caption><graphic xmlns:xlink="http://www.w3.org/1999/xlink" xlink:href="zookeys-972-001-g064.jpg" position="float" orientation="portrait" xlink:type="simple" id="oo_458362.jpg"><uri content-type="original_file" xlink:type="simple">https://binary.pensoft.net/fig/458362</uri></graphic></fig></tp:treatment-sec><tp:treatment-sec sec-type="Reproductive system" id="SECID0EN2IO"><title>Reproductive system</title><p>(Figs <xref ref-type="fig" rid="F63">61B, C</xref>, <xref ref-type="fig" rid="F65">63</xref>, <xref ref-type="fig" rid="F66">64</xref>). In the anterior (male) parts, the muscular sac of the accessory penial gland is less than 25 mm long. The hollow spine of the accessory penial gland is narrow, elongated, and straight or slightly curved, and its shape (including at its tip) varies between individuals. Its length ranges from 1.5 mm ([1620] <named-content xmlns:xlink="http://www.w3.org/1999/xlink" content-type="dwc:institutional_code" xlink:type="simple">NTM</named-content> P.57626) to 1.9 mm ([1628 H] <named-content xmlns:xlink="http://www.w3.org/1999/xlink" content-type="dwc:institutional_code" xlink:type="simple">NTM</named-content> P.57625). Its diameter at the conical base ranges from 240 to 250 μm. Its diameter at the tip ranges from 80 to 100 μm. The retractor muscle is shorter or longer than the penial sheath and inserts near the heart. Inside the penial sheath, the penis is a narrow, elongated, soft, hollow tube. Its distal end bears conical hooks which are less than 37 μm long.</p><fig id="F65" position="float" orientation="portrait"><object-id xmlns:xlink="http://www.w3.org/1999/xlink" content-type="doi" xlink:type="simple">10.3897/zookeys.972.52853.figure63</object-id><label>Figure 63.</label><caption><p>Penial hooks, <italic><tp:taxon-name><tp:taxon-name-part taxon-name-part-type="genus" reg="Peronia">Peronia</tp:taxon-name-part> <tp:taxon-name-part taxon-name-part-type="species" reg="willani">willani</tp:taxon-name-part></tp:taxon-name></italic>, Australia, Northern Territory <bold>A</bold> holotype, [1628 H] (<named-content xmlns:xlink="http://www.w3.org/1999/xlink" content-type="dwc:institutional_code" xlink:type="simple">NTM</named-content> P.57625) <bold>B</bold> same as <bold>A</bold>; <bold>C</bold> [1620] (<named-content xmlns:xlink="http://www.w3.org/1999/xlink" content-type="dwc:institutional_code" xlink:type="simple">NTM</named-content> P.57626) <bold>D</bold> [1626] (<named-content xmlns:xlink="http://www.w3.org/1999/xlink" content-type="dwc:institutional_code" xlink:type="simple">NTM</named-content> P.57627) <bold>E</bold> same as <bold>C</bold>; <bold>F</bold> same as <bold>D</bold>. Scale bars: 40 μm (<bold>A</bold>), 4 μm (<bold>B, E, F</bold>), 60 μm (<bold>C, D</bold>).</p></caption><graphic xmlns:xlink="http://www.w3.org/1999/xlink" xlink:href="zookeys-972-001-g065.jpg" position="float" orientation="portrait" xlink:type="simple" id="oo_458363.jpg"><uri content-type="original_file" xlink:type="simple">https://binary.pensoft.net/fig/458363</uri></graphic></fig><fig id="F66" position="float" orientation="portrait"><object-id xmlns:xlink="http://www.w3.org/1999/xlink" content-type="doi" xlink:type="simple">10.3897/zookeys.972.52853.figure64</object-id><label>Figure 64.</label><caption><p>Accessory penial gland spine, <italic><tp:taxon-name><tp:taxon-name-part taxon-name-part-type="genus" reg="Peronia">Peronia</tp:taxon-name-part> <tp:taxon-name-part taxon-name-part-type="species" reg="willani">willani</tp:taxon-name-part></tp:taxon-name></italic>, Australia, Northern Territory <bold>A, C</bold> holotype, [1628 H] (<named-content xmlns:xlink="http://www.w3.org/1999/xlink" content-type="dwc:institutional_code" xlink:type="simple">NTM</named-content> P.57625) <bold>B, D</bold> [1620] (<named-content xmlns:xlink="http://www.w3.org/1999/xlink" content-type="dwc:institutional_code" xlink:type="simple">NTM</named-content> P.57626). Scale bars: 300 μm (<bold>A, B</bold>), 20 μm (<bold>C, D</bold>).</p></caption><graphic xmlns:xlink="http://www.w3.org/1999/xlink" xlink:href="zookeys-972-001-g066.jpg" position="float" orientation="portrait" xlink:type="simple" id="oo_458364.jpg"><uri content-type="original_file" xlink:type="simple">https://binary.pensoft.net/fig/458364</uri></graphic></fig></tp:treatment-sec><tp:treatment-sec sec-type="Diagnostic features" id="SECID0EHAJO"><title>Diagnostic features</title><p>(Table <xref ref-type="table" rid="T4">4</xref>). <italic><tp:taxon-name><tp:taxon-name-part taxon-name-part-type="genus" reg="Peronia">Peronia</tp:taxon-name-part> <tp:taxon-name-part taxon-name-part-type="species" reg="willani">willani</tp:taxon-name-part></tp:taxon-name></italic> is characterized by a unique combination of anatomical traits: intestinal loops of type I (with a transitional loop oriented between 3 and 6 o’clock), retractor muscle inserting at the posterior end of the visceral cavity, muscular sac up to 25 mm, spine of the accessory penial gland between 1.5 and 1.9 mm long. <italic><tp:taxon-name><tp:taxon-name-part taxon-name-part-type="genus" reg="Peronia">Peronia</tp:taxon-name-part> <tp:taxon-name-part taxon-name-part-type="species" reg="willani">willani</tp:taxon-name-part></tp:taxon-name></italic> is anatomically distinct from <italic><tp:taxon-name><tp:taxon-name-part taxon-name-part-type="genus" reg="Peronia">P.</tp:taxon-name-part> <tp:taxon-name-part taxon-name-part-type="species" reg="sydneyensis">sydneyensis</tp:taxon-name-part></tp:taxon-name></italic>, with which it is most closely related (Figs <xref ref-type="fig" rid="F2">2</xref>–<xref ref-type="fig" rid="F6">4</xref>), and from <italic><tp:taxon-name><tp:taxon-name-part taxon-name-part-type="genus" reg="Peronia">P.</tp:taxon-name-part> <tp:taxon-name-part taxon-name-part-type="species" reg="verruculata">verruculata</tp:taxon-name-part></tp:taxon-name></italic>, from which it is close geographically (Fig. <xref ref-type="fig" rid="F8">6</xref>).</p></tp:treatment-sec><tp:treatment-sec sec-type="remarks" id="SECID0EJCJO"><title>Remarks.</title><p>A new species name is needed because no existing name applies to the species described here. A specimen from Darwin, Northern Territory, preserved in Stockholm (<named-content xmlns:xlink="http://www.w3.org/1999/xlink" content-type="dwc:institutional_code" xlink:type="simple">SMNH</named-content> 180715) identified as <italic><tp:taxon-name><tp:taxon-name-part taxon-name-part-type="genus" reg="Onchidium">O.</tp:taxon-name-part> <tp:taxon-name-part taxon-name-part-type="species" reg="verruculatum">verruculatum</tp:taxon-name-part></tp:taxon-name></italic> by <xref ref-type="bibr" rid="B92">Hoffmann (1928</xref>: 73) is identified here as <italic><tp:taxon-name><tp:taxon-name-part taxon-name-part-type="genus" reg="Peronia">P.</tp:taxon-name-part> <tp:taxon-name-part taxon-name-part-type="species" reg="willani">willani</tp:taxon-name-part></tp:taxon-name></italic> because of its massive (18 mm long) muscular sac (Table <xref ref-type="table" rid="T4">4</xref>). Also, to our knowledge, <italic><tp:taxon-name><tp:taxon-name-part taxon-name-part-type="genus" reg="Peronia">P.</tp:taxon-name-part> <tp:taxon-name-part taxon-name-part-type="species" reg="verruculata">verruculata</tp:taxon-name-part></tp:taxon-name></italic> is not present in Northern Territory (Fig. <xref ref-type="fig" rid="F8">6</xref>).</p></tp:treatment-sec><tp:treatment-sec><!--Section generated to contain objects referenced in tp:taxon-treatment.--><fig id="F8" position="float" orientation="portrait"><object-id xmlns:xlink="http://www.w3.org/1999/xlink" content-type="doi" xlink:type="simple">10.3897/zookeys.972.52853.figure6</object-id><label>Figure 6.</label><caption><p>Geographical distribution of the <italic><tp:taxon-name><tp:taxon-name-part taxon-name-part-type="genus" reg="Peronia">Peronia</tp:taxon-name-part></tp:taxon-name></italic> species <bold>A</bold> distribution of all <italic><tp:taxon-name><tp:taxon-name-part taxon-name-part-type="genus" reg="Peronia">Peronia</tp:taxon-name-part></tp:taxon-name></italic> species except for <italic><tp:taxon-name><tp:taxon-name-part taxon-name-part-type="genus" reg="Peronia">P.</tp:taxon-name-part> <tp:taxon-name-part taxon-name-part-type="species" reg="peronii">peronii</tp:taxon-name-part></tp:taxon-name></italic><bold>B</bold> distribution of <italic><tp:taxon-name><tp:taxon-name-part taxon-name-part-type="genus" reg="Peronia">P.</tp:taxon-name-part> <tp:taxon-name-part taxon-name-part-type="species" reg="peronii">peronii</tp:taxon-name-part></tp:taxon-name></italic>. The colors are the same as those used in Figs <xref ref-type="fig" rid="F2">2</xref>–<xref ref-type="fig" rid="F7">5</xref>. Colored areas correspond to hypothetical geographical ranges based on confirmed records only. Distinct colors are used for each unit of <italic><tp:taxon-name><tp:taxon-name-part taxon-name-part-type="genus" reg="Peronia">P.</tp:taxon-name-part> <tp:taxon-name-part taxon-name-part-type="species" reg="verruculata">verruculata</tp:taxon-name-part></tp:taxon-name></italic>. The distribution of <italic><tp:taxon-name><tp:taxon-name-part taxon-name-part-type="genus" reg="Peronia">P.</tp:taxon-name-part> <tp:taxon-name-part taxon-name-part-type="species" reg="verruculata">verruculata</tp:taxon-name-part></tp:taxon-name></italic> in the Indo-West Pacific is actually continuous. However, because it is unclear which units are present in regions from where we have no fresh material of <italic><tp:taxon-name><tp:taxon-name-part taxon-name-part-type="genus" reg="Peronia">P.</tp:taxon-name-part> <tp:taxon-name-part taxon-name-part-type="species" reg="verruculata">verruculata</tp:taxon-name-part></tp:taxon-name></italic> (red areas), no unit of <italic><tp:taxon-name><tp:taxon-name-part taxon-name-part-type="genus" reg="Peronia">P.</tp:taxon-name-part> <tp:taxon-name-part taxon-name-part-type="species" reg="verruculata">verruculata</tp:taxon-name-part></tp:taxon-name></italic> is shown there. For <italic><tp:taxon-name><tp:taxon-name-part taxon-name-part-type="genus" reg="Peronia">P.</tp:taxon-name-part> <tp:taxon-name-part taxon-name-part-type="species" reg="peronii">peronii</tp:taxon-name-part></tp:taxon-name></italic>, black dots correspond to material identified based on anatomical characters and blue dots correspond to material with DNA sequences. Details on species distribution can be found in each species description.</p></caption><graphic xmlns:xlink="http://www.w3.org/1999/xlink" xlink:href="zookeys-972-001-g008.jpg" position="float" orientation="portrait" xlink:type="simple" id="oo_458306.jpg"><uri content-type="original_file" xlink:type="simple">https://binary.pensoft.net/fig/458306</uri></graphic></fig><fig id="F2" position="float" orientation="portrait"><object-id xmlns:xlink="http://www.w3.org/1999/xlink" content-type="doi" xlink:type="simple">10.3897/zookeys.972.52853.figure2</object-id><label>Figure 2.</label><caption><p>Phylogenetic relationships between <italic><tp:taxon-name><tp:taxon-name-part taxon-name-part-type="genus" reg="Peronia">Peronia</tp:taxon-name-part></tp:taxon-name></italic> species based on concatenated mitochondrial <abbrev xmlns:xlink="http://www.w3.org/1999/xlink" xlink:title="c oxidase I region" id="ABBRID0EQZHK" xlink:type="simple">COI</abbrev> and 16S DNA sequences. Numbers by the branches are the bootstrap values (maximum likelihood analysis) and the posterior probabilities (Bayesian analysis). Only the values &gt; 50% (<abbrev xmlns:xlink="http://www.w3.org/1999/xlink" xlink:title="mitochondrial" id="ABBRID0EUZHK" xlink:type="simple">ML</abbrev>) and &gt; 0.9 (Bayesian) are indicated. Numbers for each individual correspond to unique identifiers for DNA extraction. Information on specimens can be found in the lists of material examined and in Table <xref ref-type="table" rid="T2">2</xref>. The color used for each species or mitochondrial unit is the same as the color used in Figs <xref ref-type="fig" rid="F5">3</xref>–<xref ref-type="fig" rid="F8">6</xref>.</p></caption><graphic xmlns:xlink="http://www.w3.org/1999/xlink" xlink:href="zookeys-972-001-g002.jpg" position="float" orientation="portrait" xlink:type="simple" id="oo_458300.jpg"><uri content-type="original_file" xlink:type="simple">https://binary.pensoft.net/fig/458300</uri></graphic></fig><fig id="F7" position="float" orientation="portrait"><object-id xmlns:xlink="http://www.w3.org/1999/xlink" content-type="doi" xlink:type="simple">10.3897/zookeys.972.52853.figure5</object-id><label>Figure 5.</label><caption><p>Diagram to help visualize the data on pairwise genetic distances between <abbrev xmlns:xlink="http://www.w3.org/1999/xlink" xlink:title="c oxidase I region" id="ABBRID0EMIAM" xlink:type="simple">COI</abbrev> sequences within and between species and mitochondrial units (<italic><tp:taxon-name><tp:taxon-name-part taxon-name-part-type="genus" reg="Peronia">P.</tp:taxon-name-part> <tp:taxon-name-part taxon-name-part-type="species" reg="verruculata">verruculata</tp:taxon-name-part></tp:taxon-name></italic>) in <italic><tp:taxon-name><tp:taxon-name-part taxon-name-part-type="genus" reg="Peronia">Peronia</tp:taxon-name-part></tp:taxon-name></italic> (see Table <xref ref-type="table" rid="T3">3</xref>). Ranges of minimum to maximum distances are indicated (in percentages). For instance, within <italic><tp:taxon-name><tp:taxon-name-part taxon-name-part-type="genus" reg="Peronia">P.</tp:taxon-name-part> <tp:taxon-name-part taxon-name-part-type="species" reg="willani">willani</tp:taxon-name-part></tp:taxon-name></italic>, individual sequences are between 0 and 1.9% divergent; individual sequences between <italic><tp:taxon-name><tp:taxon-name-part taxon-name-part-type="genus" reg="Peronia">P.</tp:taxon-name-part> <tp:taxon-name-part taxon-name-part-type="species" reg="willani">willani</tp:taxon-name-part></tp:taxon-name></italic> and the other species or units are minimally 4.3% and maximally 16.8% divergent. The colors are the same as those used in Figs <xref ref-type="fig" rid="F2">2</xref>–<xref ref-type="fig" rid="F6">4</xref>, <xref ref-type="fig" rid="F8">6</xref>.</p></caption><graphic xmlns:xlink="http://www.w3.org/1999/xlink" xlink:href="zookeys-972-001-g007.jpg" position="float" orientation="portrait" xlink:type="simple" id="oo_458305.jpg"><uri content-type="original_file" xlink:type="simple">https://binary.pensoft.net/fig/458305</uri></graphic></fig><table-wrap id="T5" position="float" orientation="portrait"><label>Table 5.</label><caption><p>Radular formulae in <italic><tp:taxon-name><tp:taxon-name-part taxon-name-part-type="genus" reg="Peronia">Peronia</tp:taxon-name-part></tp:taxon-name></italic> species. Each formula follows the same format: number of rows × number of lateral teeth per left half row - 1 (rachidian tooth) - number of lateral teeth per right half row. Each DNA extraction number corresponds to one individual. The letter H next to an extraction number indicates a holotype.</p></caption><table id="TID0E2RIM" rules="all"><tbody><tr><th rowspan="1" colspan="1">Species</th><th rowspan="1" colspan="1">Radular formula</th><th rowspan="1" colspan="1">Spm length (mm)</th><th rowspan="1" colspan="1">-</th><th rowspan="1" colspan="1">Locality</th><th rowspan="1" colspan="1">DNA extraction number</th></tr><tr><td rowspan="9" colspan="1"><bold><italic><tp:taxon-name><tp:taxon-name-part taxon-name-part-type="genus" reg="Peronia">P.</tp:taxon-name-part> <tp:taxon-name-part taxon-name-part-type="species" reg="verruculata">verruculata</tp:taxon-name-part></tp:taxon-name></italic></bold> (unit #1)</td><td rowspan="1" colspan="1">63 × 70-1-70</td><td rowspan="1" colspan="1">45</td><td rowspan="1" colspan="1"><abbrev xmlns:xlink="http://www.w3.org/1999/xlink" content-type="institution" xlink:title="Universitas Malikussaleh, North Aceh, Sumatra, Indonesia" id="ABBRID0EQCKM" xlink:type="simple">UMIZ</abbrev> 00170</td><td rowspan="1" colspan="1">Sulawesi</td><td rowspan="1" colspan="1">2127</td></tr><tr><td rowspan="1" colspan="1">73 × 92-1-92</td><td rowspan="1" colspan="1">40</td><td rowspan="1" colspan="1"><named-content xmlns:xlink="http://www.w3.org/1999/xlink" content-type="dwc:institutional_code" xlink:type="simple">ITBZC</named-content> IM 00021</td><td rowspan="1" colspan="1">Vietnam</td><td rowspan="1" colspan="1">5621</td></tr><tr><td rowspan="1" colspan="1">56 × 60-1-60</td><td rowspan="1" colspan="1">25</td><td rowspan="1" colspan="1">
                        <named-content xmlns:xlink="http://www.w3.org/1999/xlink" content-type="dwc:institutional_code" xlink:type="simple">MTQ</named-content>
                      </td><td rowspan="1" colspan="1">Queensland</td><td rowspan="1" colspan="1">2622</td></tr><tr><td rowspan="1" colspan="1">74 × 75-1-75</td><td rowspan="1" colspan="1">45</td><td rowspan="1" colspan="1"><abbrev xmlns:xlink="http://www.w3.org/1999/xlink" content-type="institution" xlink:title="Universitas Malikussaleh, North Aceh, Sumatra, Indonesia" id="ABBRID0EYEKM" xlink:type="simple">UMIZ</abbrev> 00166</td><td rowspan="1" colspan="1">Halmahera</td><td rowspan="1" colspan="1">5068</td></tr><tr><td rowspan="1" colspan="1">52 × 57-1-57</td><td rowspan="1" colspan="1">40</td><td rowspan="1" colspan="1"><abbrev xmlns:xlink="http://www.w3.org/1999/xlink" content-type="institution" xlink:title="Universitas Malikussaleh, North Aceh, Sumatra, Indonesia" id="ABBRID0EOFKM" xlink:type="simple">UMIZ</abbrev> 00162</td><td rowspan="1" colspan="1">Ambon</td><td rowspan="1" colspan="1">2729</td></tr><tr><td rowspan="1" colspan="1">60 × 60-1-60</td><td rowspan="1" colspan="1">40</td><td rowspan="1" colspan="1"><abbrev xmlns:xlink="http://www.w3.org/1999/xlink" content-type="institution" xlink:title="Universitas Malikussaleh, North Aceh, Sumatra, Indonesia" id="ABBRID0EEGKM" xlink:type="simple">UMIZ</abbrev> 00168</td><td rowspan="1" colspan="1">Lombok</td><td rowspan="1" colspan="1">2987</td></tr><tr><td rowspan="1" colspan="1">70 × 72-1-72</td><td rowspan="1" colspan="1">50</td><td rowspan="1" colspan="1"><abbrev xmlns:xlink="http://www.w3.org/1999/xlink" content-type="institution" xlink:title="Universitas Malikussaleh, North Aceh, Sumatra, Indonesia" id="ABBRID0E1GKM" xlink:type="simple">UMIZ</abbrev> 00169</td><td rowspan="1" colspan="1">Seram</td><td rowspan="1" colspan="1">2870</td></tr><tr><td rowspan="1" colspan="1">70 × 75-1-75</td><td rowspan="1" colspan="1">35</td><td rowspan="1" colspan="1"><named-content xmlns:xlink="http://www.w3.org/1999/xlink" content-type="dwc:institutional_code" xlink:type="simple">MNHN</named-content>-IM-2013-12010</td><td rowspan="1" colspan="1">Papua New Guinea</td><td rowspan="1" colspan="1">5469</td></tr><tr><td rowspan="1" colspan="1">56 × 56-1-56</td><td rowspan="1" colspan="1">17</td><td rowspan="1" colspan="1"><named-content xmlns:xlink="http://www.w3.org/1999/xlink" content-type="dwc:institutional_code" xlink:type="simple">MNHN</named-content>-IM-2013-62393</td><td rowspan="1" colspan="1">Vanuatu</td><td rowspan="1" colspan="1">5481</td></tr><tr><td rowspan="4" colspan="1"><bold><italic><tp:taxon-name><tp:taxon-name-part taxon-name-part-type="genus" reg="Peronia">P.</tp:taxon-name-part> <tp:taxon-name-part taxon-name-part-type="species" reg="verruculata">verruculata</tp:taxon-name-part></tp:taxon-name></italic></bold> (unit #2)</td><td rowspan="1" colspan="1">70 × 75-1-75</td><td rowspan="1" colspan="1">50</td><td rowspan="1" colspan="1"><abbrev xmlns:xlink="http://www.w3.org/1999/xlink" content-type="institution" xlink:title="Universitas Malikussaleh, North Aceh, Sumatra, Indonesia" id="ABBRID0EUJKM" xlink:type="simple">UMIZ</abbrev> 00178</td><td rowspan="1" colspan="1">Sumatra</td><td rowspan="1" colspan="1">1746</td></tr><tr><td rowspan="1" colspan="1">70 × 78-1-78</td><td rowspan="1" colspan="1">50</td><td rowspan="1" colspan="1"><abbrev xmlns:xlink="http://www.w3.org/1999/xlink" content-type="institution" xlink:title="Universitas Malikussaleh, North Aceh, Sumatra, Indonesia" id="ABBRID0EKKKM" xlink:type="simple">UMIZ</abbrev> 00180</td><td rowspan="1" colspan="1">Sumatra</td><td rowspan="1" colspan="1">1797</td></tr><tr><td rowspan="1" colspan="1">60 × 68-1-68</td><td rowspan="1" colspan="1">45</td><td rowspan="1" colspan="1"><abbrev xmlns:xlink="http://www.w3.org/1999/xlink" content-type="institution" xlink:title="Universitas Malikussaleh, North Aceh, Sumatra, Indonesia" id="ABBRID0EALKM" xlink:type="simple">UMIZ</abbrev> 00180</td><td rowspan="1" colspan="1">Sumatra</td><td rowspan="1" colspan="1">1795</td></tr><tr><td rowspan="1" colspan="1">64 × 70-1-70</td><td rowspan="1" colspan="1">55</td><td rowspan="1" colspan="1"><abbrev xmlns:xlink="http://www.w3.org/1999/xlink" content-type="institution" xlink:title="Universitas Malikussaleh, North Aceh, Sumatra, Indonesia" id="ABBRID0EWLKM" xlink:type="simple">UMIZ</abbrev> 00180</td><td rowspan="1" colspan="1">Sumatra</td><td rowspan="1" colspan="1">1796</td></tr><tr><td rowspan="4" colspan="1"><bold><italic><tp:taxon-name><tp:taxon-name-part taxon-name-part-type="genus" reg="Peronia">P.</tp:taxon-name-part> <tp:taxon-name-part taxon-name-part-type="species" reg="verruculata">verruculata</tp:taxon-name-part></tp:taxon-name></italic></bold> (unit #3)</td><td rowspan="1" colspan="1">68 × 78-1-78</td><td rowspan="1" colspan="1">35</td><td rowspan="1" colspan="1"><named-content xmlns:xlink="http://www.w3.org/1999/xlink" content-type="dwc:institutional_code" xlink:type="simple">USMMC</named-content> 00051</td><td rowspan="1" colspan="1">Peninsular Malaysia</td><td rowspan="1" colspan="1">976</td></tr><tr><td rowspan="1" colspan="1">70 × 92-1-92</td><td rowspan="1" colspan="1">40</td><td rowspan="1" colspan="1"><named-content xmlns:xlink="http://www.w3.org/1999/xlink" content-type="dwc:institutional_code" xlink:type="simple">USMMC</named-content> 00065</td><td rowspan="1" colspan="1">Peninsular Malaysia</td><td rowspan="1" colspan="1">2547</td></tr><tr><td rowspan="1" colspan="1">65 × 85-1-85</td><td rowspan="1" colspan="1">25</td><td rowspan="1" colspan="1"><named-content xmlns:xlink="http://www.w3.org/1999/xlink" content-type="dwc:institutional_code" xlink:type="simple">ZRC</named-content>.MOL.10496</td><td rowspan="1" colspan="1">Singapore</td><td rowspan="1" colspan="1">990</td></tr><tr><td rowspan="1" colspan="1">72 × 86-1-86</td><td rowspan="1" colspan="1">35</td><td rowspan="1" colspan="1"><named-content xmlns:xlink="http://www.w3.org/1999/xlink" content-type="dwc:institutional_code" xlink:type="simple">USMMC</named-content> 00064</td><td rowspan="1" colspan="1">Peninsular Malaysia</td><td rowspan="1" colspan="1">975</td></tr><tr><td rowspan="3" colspan="1"><bold><italic><tp:taxon-name><tp:taxon-name-part taxon-name-part-type="genus" reg="Peronia">P.</tp:taxon-name-part> <tp:taxon-name-part taxon-name-part-type="species" reg="verruculata">verruculata</tp:taxon-name-part></tp:taxon-name></italic></bold> (unit #4)</td><td rowspan="1" colspan="1">73 × 85-1-85</td><td rowspan="1" colspan="1">50</td><td rowspan="1" colspan="1"><named-content xmlns:xlink="http://www.w3.org/1999/xlink" content-type="dwc:institutional_code" xlink:type="simple">MNHN</named-content>-IM-2019-1384</td><td rowspan="1" colspan="1">Pakistan</td><td rowspan="1" colspan="1">6164</td></tr><tr><td rowspan="1" colspan="1">75 × 95-1-95</td><td rowspan="1" colspan="1">50</td><td rowspan="1" colspan="1"><named-content xmlns:xlink="http://www.w3.org/1999/xlink" content-type="dwc:institutional_code" xlink:type="simple">MNHN</named-content>-IM-2019-1385</td><td rowspan="1" colspan="1">Pakistan</td><td rowspan="1" colspan="1">6165</td></tr><tr><td rowspan="1" colspan="1">75 × 92-1-92</td><td rowspan="1" colspan="1">40</td><td rowspan="1" colspan="1"><named-content xmlns:xlink="http://www.w3.org/1999/xlink" content-type="dwc:institutional_code" xlink:type="simple">MNHN</named-content>-IM-2019-1386</td><td rowspan="1" colspan="1">Pakistan</td><td rowspan="1" colspan="1">6166</td></tr><tr><td rowspan="3" colspan="1"><bold><italic><tp:taxon-name><tp:taxon-name-part taxon-name-part-type="genus" reg="Peronia">P.</tp:taxon-name-part> <tp:taxon-name-part taxon-name-part-type="species" reg="verruculata">verruculata</tp:taxon-name-part></tp:taxon-name></italic></bold> (unit #5)</td><td rowspan="1" colspan="1">65 × 75-1-75</td><td rowspan="1" colspan="1">40</td><td rowspan="1" colspan="1"><named-content xmlns:xlink="http://www.w3.org/1999/xlink" content-type="dwc:institutional_code" xlink:type="simple">MNHN</named-content>-IM-2019-1610</td><td rowspan="1" colspan="1">Madagascar</td><td rowspan="1" colspan="1">3231</td></tr><tr><td rowspan="1" colspan="1">55 × 63-1-63</td><td rowspan="1" colspan="1">35</td><td rowspan="1" colspan="1"><named-content xmlns:xlink="http://www.w3.org/1999/xlink" content-type="dwc:institutional_code" xlink:type="simple">MNHN</named-content>-IM-2019-1611</td><td rowspan="1" colspan="1">Madagascar</td><td rowspan="1" colspan="1">3144</td></tr><tr><td rowspan="1" colspan="1">55 × 65-1-65</td><td rowspan="1" colspan="1">25</td><td rowspan="1" colspan="1"><named-content xmlns:xlink="http://www.w3.org/1999/xlink" content-type="dwc:institutional_code" xlink:type="simple">MNHN</named-content>-IM-2013-62398</td><td rowspan="1" colspan="1">Mozambique</td><td rowspan="1" colspan="1">5510</td></tr><tr><td rowspan="4" colspan="1"><bold><italic><tp:taxon-name><tp:taxon-name-part taxon-name-part-type="genus" reg="Peronia">P.</tp:taxon-name-part> <tp:taxon-name-part taxon-name-part-type="species" reg="verruculata">verruculata</tp:taxon-name-part></tp:taxon-name></italic></bold> (Red Sea)</td><td rowspan="1" colspan="1">66 × 86-1-86</td><td rowspan="1" colspan="1">35</td><td rowspan="1" colspan="1"><named-content xmlns:xlink="http://www.w3.org/1999/xlink" content-type="dwc:institutional_code" xlink:type="simple">ZMH</named-content> 27472</td><td rowspan="1" colspan="1">Red Sea</td><td rowspan="1" colspan="1">#1</td></tr><tr><td rowspan="1" colspan="1">80 × 95-1-95</td><td rowspan="1" colspan="1">40</td><td rowspan="1" colspan="1"><named-content xmlns:xlink="http://www.w3.org/1999/xlink" content-type="dwc:institutional_code" xlink:type="simple">ZMH</named-content> 27472</td><td rowspan="1" colspan="1">Red Sea</td><td rowspan="1" colspan="1">#2</td></tr><tr><td rowspan="1" colspan="1">67 × 80-1-80</td><td rowspan="1" colspan="1">35</td><td rowspan="1" colspan="1"><named-content xmlns:xlink="http://www.w3.org/1999/xlink" content-type="dwc:institutional_code" xlink:type="simple">ZMH</named-content> 27472</td><td rowspan="1" colspan="1">Red Sea</td><td rowspan="1" colspan="1">#3</td></tr><tr><td rowspan="1" colspan="1">70 × 80-1-80</td><td rowspan="1" colspan="1">35</td><td rowspan="1" colspan="1"><named-content xmlns:xlink="http://www.w3.org/1999/xlink" content-type="dwc:institutional_code" xlink:type="simple">ZMH</named-content> 27472</td><td rowspan="1" colspan="1">Red Sea</td><td rowspan="1" colspan="1">#4</td></tr><tr><td rowspan="4" colspan="1">
                        <bold><italic><tp:taxon-name><tp:taxon-name-part taxon-name-part-type="genus" reg="Peronia">P.</tp:taxon-name-part> <tp:taxon-name-part taxon-name-part-type="species" reg="madagascariensis">madagascariensis</tp:taxon-name-part></tp:taxon-name></italic></bold>
                      </td><td rowspan="1" colspan="1">85 × 90-1-90</td><td rowspan="1" colspan="1">40</td><td rowspan="1" colspan="1"><named-content xmlns:xlink="http://www.w3.org/1999/xlink" content-type="dwc:institutional_code" xlink:type="simple">MNHN</named-content>-IM-2009-16392</td><td rowspan="1" colspan="1">Madagascar</td><td rowspan="1" colspan="1">5501</td></tr><tr><td rowspan="1" colspan="1">78 × 90-1-90</td><td rowspan="1" colspan="1">40</td><td rowspan="1" colspan="1"><named-content xmlns:xlink="http://www.w3.org/1999/xlink" content-type="dwc:institutional_code" xlink:type="simple">MNHN</named-content>-IM-2009-16412</td><td rowspan="1" colspan="1">Madagascar</td><td rowspan="1" colspan="1">5504</td></tr><tr><td rowspan="1" colspan="1">47 × 50-1-50</td><td rowspan="1" colspan="1">10</td><td rowspan="1" colspan="1"><named-content xmlns:xlink="http://www.w3.org/1999/xlink" content-type="dwc:institutional_code" xlink:type="simple">UF</named-content> 332088</td><td rowspan="1" colspan="1">Oman</td><td rowspan="1" colspan="1">703</td></tr><tr><td rowspan="1" colspan="1">70 × 72-1-72</td><td rowspan="1" colspan="1">35</td><td rowspan="1" colspan="1"><named-content xmlns:xlink="http://www.w3.org/1999/xlink" content-type="dwc:institutional_code" xlink:type="simple">NMSA</named-content> W7547</td><td rowspan="1" colspan="1">South Africa</td><td rowspan="1" colspan="1">5841</td></tr><tr><td rowspan="5" colspan="1">
                        <bold><italic><tp:taxon-name><tp:taxon-name-part taxon-name-part-type="genus" reg="Peronia">P.</tp:taxon-name-part> <tp:taxon-name-part taxon-name-part-type="species" reg="peronii">peronii</tp:taxon-name-part></tp:taxon-name></italic></bold>
                      </td><td rowspan="1" colspan="1">90 × 115-1-115</td><td rowspan="1" colspan="1">110</td><td rowspan="1" colspan="1"><named-content xmlns:xlink="http://www.w3.org/1999/xlink" content-type="dwc:institutional_code" xlink:type="simple">MNHN</named-content>-IM-2019-1606</td><td rowspan="1" colspan="1">Mauritius</td><td rowspan="1" colspan="1">3605</td></tr><tr><td rowspan="1" colspan="1">90 × 105-1-105</td><td rowspan="1" colspan="1">140</td><td rowspan="1" colspan="1"><named-content xmlns:xlink="http://www.w3.org/1999/xlink" content-type="dwc:institutional_code" xlink:type="simple">MNHN</named-content>-IM-2019-1605</td><td rowspan="1" colspan="1">Mauritius</td><td rowspan="1" colspan="1">5872</td></tr><tr><td rowspan="1" colspan="1">95 × 105-1-105</td><td rowspan="1" colspan="1">80</td><td rowspan="1" colspan="1"><named-content xmlns:xlink="http://www.w3.org/1999/xlink" content-type="dwc:institutional_code" xlink:type="simple">MNHN</named-content>-IM-2013-14052</td><td rowspan="1" colspan="1">Papua New Guinea</td><td rowspan="1" colspan="1">5472</td></tr><tr><td rowspan="1" colspan="1">90 × 100-1-100</td><td rowspan="1" colspan="1">70</td><td rowspan="1" colspan="1"><named-content xmlns:xlink="http://www.w3.org/1999/xlink" content-type="dwc:institutional_code" xlink:type="simple">MNHN</named-content>-IM-2013-16260</td><td rowspan="1" colspan="1">Papua New Guinea</td><td rowspan="1" colspan="1">5476</td></tr><tr><td rowspan="1" colspan="1">100 × 110-1-110</td><td rowspan="1" colspan="1">85</td><td rowspan="1" colspan="1"><named-content xmlns:xlink="http://www.w3.org/1999/xlink" content-type="dwc:institutional_code" xlink:type="simple">MNHN</named-content>-IM-2019-1609</td><td rowspan="1" colspan="1">Guam</td><td rowspan="1" colspan="1">5840</td></tr><tr><td rowspan="6" colspan="1">
                        <bold><italic><tp:taxon-name><tp:taxon-name-part taxon-name-part-type="genus" reg="Peronia">P.</tp:taxon-name-part> <tp:taxon-name-part taxon-name-part-type="species" reg="platei">platei</tp:taxon-name-part></tp:taxon-name></italic></bold>
                      </td><td rowspan="1" colspan="1">75 × 75-1-75</td><td rowspan="1" colspan="1">12</td><td rowspan="1" colspan="1"><named-content xmlns:xlink="http://www.w3.org/1999/xlink" content-type="dwc:institutional_code" xlink:type="simple">UF</named-content> 303653</td><td rowspan="1" colspan="1">Hawaii</td><td rowspan="1" colspan="1">706</td></tr><tr><td rowspan="1" colspan="1">65 × 78-1-78</td><td rowspan="1" colspan="1">12</td><td rowspan="1" colspan="1"><named-content xmlns:xlink="http://www.w3.org/1999/xlink" content-type="dwc:institutional_code" xlink:type="simple">UF</named-content> 303653</td><td rowspan="1" colspan="1">Hawaii</td><td rowspan="1" colspan="1">5380</td></tr><tr><td rowspan="1" colspan="1">70 × 90-1-90</td><td rowspan="1" colspan="1">30</td><td rowspan="1" colspan="1"><named-content xmlns:xlink="http://www.w3.org/1999/xlink" content-type="dwc:institutional_code" xlink:type="simple">BPBM</named-content> 284527</td><td rowspan="1" colspan="1">Hawaii</td><td rowspan="1" colspan="1">6160</td></tr><tr><td rowspan="1" colspan="1">70 × 80-1-80</td><td rowspan="1" colspan="1">30</td><td rowspan="1" colspan="1"><named-content xmlns:xlink="http://www.w3.org/1999/xlink" content-type="dwc:institutional_code" xlink:type="simple">BPBM</named-content> 284528</td><td rowspan="1" colspan="1">Hawaii</td><td rowspan="1" colspan="1">6161</td></tr><tr><td rowspan="1" colspan="1">67 × 75-1-75</td><td rowspan="1" colspan="1">14</td><td rowspan="1" colspan="1"><named-content xmlns:xlink="http://www.w3.org/1999/xlink" content-type="dwc:institutional_code" xlink:type="simple">MNHN</named-content>-IM-2013-13762</td><td rowspan="1" colspan="1">Papua New Guinea</td><td rowspan="1" colspan="1">5405</td></tr><tr><td rowspan="1" colspan="1">70 × 72-1-72</td><td rowspan="1" colspan="1">20</td><td rowspan="1" colspan="1"><named-content xmlns:xlink="http://www.w3.org/1999/xlink" content-type="dwc:institutional_code" xlink:type="simple">MNHN</named-content>-IM-2013-13351</td><td rowspan="1" colspan="1">Papua New Guinea</td><td rowspan="1" colspan="1">5412</td></tr><tr><td rowspan="7" colspan="1">
                        <bold><italic><tp:taxon-name><tp:taxon-name-part taxon-name-part-type="genus" reg="Peronia">P.</tp:taxon-name-part> <tp:taxon-name-part taxon-name-part-type="species" reg="sydneyensis">sydneyensis</tp:taxon-name-part></tp:taxon-name></italic></bold>
                      </td><td rowspan="1" colspan="1">56 × 60-1-60</td><td rowspan="1" colspan="1">30</td><td rowspan="1" colspan="1"><named-content xmlns:xlink="http://www.w3.org/1999/xlink" content-type="dwc:institutional_code" xlink:type="simple">AM</named-content> C468916.001</td><td rowspan="1" colspan="1">New South Wales</td><td rowspan="1" colspan="1">1516 H</td></tr><tr><td rowspan="1" colspan="1">51 × 60-1-60</td><td rowspan="1" colspan="1">23</td><td rowspan="1" colspan="1"><named-content xmlns:xlink="http://www.w3.org/1999/xlink" content-type="dwc:institutional_code" xlink:type="simple">AM</named-content> C468915.001</td><td rowspan="1" colspan="1">New South Wales</td><td rowspan="1" colspan="1">1517</td></tr><tr><td rowspan="1" colspan="1">47 × 45-1-45</td><td rowspan="1" colspan="1">6</td><td rowspan="1" colspan="1">
                        <named-content xmlns:xlink="http://www.w3.org/1999/xlink" content-type="dwc:institutional_code" xlink:type="simple">MTQ</named-content>
                      </td><td rowspan="1" colspan="1">Queensland</td><td rowspan="1" colspan="1">2667</td></tr><tr><td rowspan="1" colspan="1">58 × 70-1-70</td><td rowspan="1" colspan="1">50</td><td rowspan="1" colspan="1">
                        <named-content xmlns:xlink="http://www.w3.org/1999/xlink" content-type="dwc:institutional_code" xlink:type="simple">MTQ</named-content>
                      </td><td rowspan="1" colspan="1">Queensland</td><td rowspan="1" colspan="1">2680</td></tr><tr><td rowspan="1" colspan="1">35 × 35-1-35</td><td rowspan="1" colspan="1">12</td><td rowspan="1" colspan="1"><named-content xmlns:xlink="http://www.w3.org/1999/xlink" content-type="dwc:institutional_code" xlink:type="simple">MNHN</named-content>-IM-2019-1594</td><td rowspan="1" colspan="1">New Caledonia</td><td rowspan="1" colspan="1">6189</td></tr><tr><td rowspan="1" colspan="1">55 × 70-1-70</td><td rowspan="1" colspan="1">41</td><td rowspan="1" colspan="1"><named-content xmlns:xlink="http://www.w3.org/1999/xlink" content-type="dwc:institutional_code" xlink:type="simple">MNHN</named-content>-IM-2019-1595</td><td rowspan="1" colspan="1">New Caledonia</td><td rowspan="1" colspan="1">6195</td></tr><tr><td rowspan="1" colspan="1">45 × 46-1-46</td><td rowspan="1" colspan="1">25</td><td rowspan="1" colspan="1"><named-content xmlns:xlink="http://www.w3.org/1999/xlink" content-type="dwc:institutional_code" xlink:type="simple">MNHN</named-content>-IM-2019-1598</td><td rowspan="1" colspan="1">New Caledonia</td><td rowspan="1" colspan="1">6220</td></tr><tr><td rowspan="3" colspan="1">
                        <bold><italic><tp:taxon-name><tp:taxon-name-part taxon-name-part-type="genus" reg="Peronia">P.</tp:taxon-name-part> <tp:taxon-name-part taxon-name-part-type="species" reg="okinawensis">okinawensis</tp:taxon-name-part></tp:taxon-name></italic></bold>
                      </td><td rowspan="1" colspan="1">60 × 60-1-60</td><td rowspan="1" colspan="1">20</td><td rowspan="1" colspan="1"><named-content xmlns:xlink="http://www.w3.org/1999/xlink" content-type="dwc:institutional_code" xlink:type="simple">UF</named-content> 352288</td><td rowspan="1" colspan="1">Okinawa, Japan</td><td rowspan="1" colspan="1">696-2</td></tr><tr><td rowspan="1" colspan="1">60 × 60-1-60</td><td rowspan="1" colspan="1">25</td><td rowspan="1" colspan="1"><named-content xmlns:xlink="http://www.w3.org/1999/xlink" content-type="dwc:institutional_code" xlink:type="simple">UF</named-content> 352288</td><td rowspan="1" colspan="1">Okinawa, Japan</td><td rowspan="1" colspan="1">696-3</td></tr><tr><td rowspan="1" colspan="1">65 × 65-1-65</td><td rowspan="1" colspan="1">27</td><td rowspan="1" colspan="1"><named-content xmlns:xlink="http://www.w3.org/1999/xlink" content-type="dwc:institutional_code" xlink:type="simple">UF</named-content> 352288</td><td rowspan="1" colspan="1">Okinawa, Japan</td><td rowspan="1" colspan="1">696-4 H</td></tr><tr><td rowspan="3" colspan="1">
                        <bold><italic><tp:taxon-name><tp:taxon-name-part taxon-name-part-type="genus" reg="Peronia">P.</tp:taxon-name-part> <tp:taxon-name-part taxon-name-part-type="species" reg="setoensis">setoensis</tp:taxon-name-part></tp:taxon-name></italic></bold>
                      </td><td rowspan="1" colspan="1">50 × 50-1-50</td><td rowspan="1" colspan="1">20</td><td rowspan="1" colspan="1"><named-content xmlns:xlink="http://www.w3.org/1999/xlink" content-type="dwc:institutional_code" xlink:type="simple">NSMT</named-content>-Mo 78985</td><td rowspan="1" colspan="1">Wakayama, Japan</td><td rowspan="1" colspan="1">5383 H</td></tr><tr><td rowspan="1" colspan="1">55 × 55-1-55</td><td rowspan="1" colspan="1">15</td><td rowspan="1" colspan="1"><named-content xmlns:xlink="http://www.w3.org/1999/xlink" content-type="dwc:institutional_code" xlink:type="simple">NSMT</named-content>-Mo 78987</td><td rowspan="1" colspan="1">Wakayama, Japan</td><td rowspan="1" colspan="1">3753</td></tr><tr><td rowspan="1" colspan="1">50 × 50-1-50</td><td rowspan="1" colspan="1">15</td><td rowspan="1" colspan="1"><named-content xmlns:xlink="http://www.w3.org/1999/xlink" content-type="dwc:institutional_code" xlink:type="simple">NSMT</named-content>-Mo 78987</td><td rowspan="1" colspan="1">Wakayama, Japan</td><td rowspan="1" colspan="1">3754</td></tr><tr><td rowspan="6" colspan="1">
                        <bold><italic><tp:taxon-name><tp:taxon-name-part taxon-name-part-type="genus" reg="Peronia">P.</tp:taxon-name-part> <tp:taxon-name-part taxon-name-part-type="species" reg="griffithsi">griffithsi</tp:taxon-name-part></tp:taxon-name></italic></bold>
                      </td><td rowspan="1" colspan="1">50 × 45-1-45</td><td rowspan="1" colspan="1">18</td><td rowspan="1" colspan="1"><abbrev xmlns:xlink="http://www.w3.org/1999/xlink" content-type="institution" xlink:title="Universitas Malikussaleh, North Aceh, Sumatra, Indonesia" id="ABBRID0EMTLM" xlink:type="simple">UMIZ</abbrev> 00177</td><td rowspan="1" colspan="1">Kei</td><td rowspan="1" colspan="1">2934</td></tr><tr><td rowspan="1" colspan="1">50 × 50-1-50</td><td rowspan="1" colspan="1">17</td><td rowspan="1" colspan="1"><abbrev xmlns:xlink="http://www.w3.org/1999/xlink" content-type="institution" xlink:title="Universitas Malikussaleh, North Aceh, Sumatra, Indonesia" id="ABBRID0ECULM" xlink:type="simple">UMIZ</abbrev> 00176</td><td rowspan="1" colspan="1">Kei</td><td rowspan="1" colspan="1">2936</td></tr><tr><td rowspan="1" colspan="1">50 × 45-1-45</td><td rowspan="1" colspan="1">25</td><td rowspan="1" colspan="1"><abbrev xmlns:xlink="http://www.w3.org/1999/xlink" content-type="institution" xlink:title="Universitas Malikussaleh, North Aceh, Sumatra, Indonesia" id="ABBRID0EYULM" xlink:type="simple">UMIZ</abbrev> 00177</td><td rowspan="1" colspan="1">Kei</td><td rowspan="1" colspan="1">3566</td></tr><tr><td rowspan="1" colspan="1">45 × 52-1-52</td><td rowspan="1" colspan="1">20</td><td rowspan="1" colspan="1"><named-content xmlns:xlink="http://www.w3.org/1999/xlink" content-type="dwc:institutional_code" xlink:type="simple">MNHN</named-content>-IM-2019-1608</td><td rowspan="1" colspan="1">Mauritius</td><td rowspan="1" colspan="1">3153</td></tr><tr><td rowspan="1" colspan="1">50 × 52-1-52</td><td rowspan="1" colspan="1">20</td><td rowspan="1" colspan="1"><named-content xmlns:xlink="http://www.w3.org/1999/xlink" content-type="dwc:institutional_code" xlink:type="simple">MNHN</named-content>-IM-2019-1608</td><td rowspan="1" colspan="1">Mauritius</td><td rowspan="1" colspan="1">3156</td></tr><tr><td rowspan="1" colspan="1">50 × 50-1-50</td><td rowspan="1" colspan="1">15</td><td rowspan="1" colspan="1"><named-content xmlns:xlink="http://www.w3.org/1999/xlink" content-type="dwc:institutional_code" xlink:type="simple">MNHN</named-content>-IM-2000-35265</td><td rowspan="1" colspan="1">Mauritius</td><td rowspan="1" colspan="1">3157 H</td></tr><tr><td rowspan="4" colspan="1">
                        <bold><italic><tp:taxon-name><tp:taxon-name-part taxon-name-part-type="genus" reg="Peronia">P.</tp:taxon-name-part> <tp:taxon-name-part taxon-name-part-type="species" reg="willani">willani</tp:taxon-name-part></tp:taxon-name></italic></bold>
                      </td><td rowspan="1" colspan="1">58 × 80-1-80</td><td rowspan="1" colspan="1">50</td><td rowspan="1" colspan="1"><named-content xmlns:xlink="http://www.w3.org/1999/xlink" content-type="dwc:institutional_code" xlink:type="simple">NTM</named-content> P.57625</td><td rowspan="1" colspan="1">Northern Territory</td><td rowspan="1" colspan="1">1628 H</td></tr><tr><td rowspan="1" colspan="1">53 × 60-1-60</td><td rowspan="1" colspan="1">40</td><td rowspan="1" colspan="1"><named-content xmlns:xlink="http://www.w3.org/1999/xlink" content-type="dwc:institutional_code" xlink:type="simple">NTM</named-content> P.57627</td><td rowspan="1" colspan="1">Northern Territory</td><td rowspan="1" colspan="1">1668</td></tr><tr><td rowspan="1" colspan="1">65 × 80-1-80</td><td rowspan="1" colspan="1">60</td><td rowspan="1" colspan="1"><named-content xmlns:xlink="http://www.w3.org/1999/xlink" content-type="dwc:institutional_code" xlink:type="simple">NTM</named-content> P.57627</td><td rowspan="1" colspan="1">Northern Territory</td><td rowspan="1" colspan="1">1626</td></tr><tr><td rowspan="1" colspan="1">70 × 90-1-90</td><td rowspan="1" colspan="1">65</td><td rowspan="1" colspan="1"><named-content xmlns:xlink="http://www.w3.org/1999/xlink" content-type="dwc:institutional_code" xlink:type="simple">NTM</named-content> P.57626</td><td rowspan="1" colspan="1">Northern Territory</td><td rowspan="1" colspan="1">1620</td></tr></tbody></table></table-wrap><table-wrap id="T4" position="float" orientation="portrait"><label>Table 4.</label><caption><p>Summary of traits that can help identify <italic><tp:taxon-name><tp:taxon-name-part taxon-name-part-type="genus" reg="Peronia">Peronia</tp:taxon-name-part></tp:taxon-name></italic> species, based exclusively on specimens examined for the present revision. Species are arranged in a phylogenetic order (Figs <xref ref-type="fig" rid="F2">2</xref>–<xref ref-type="fig" rid="F6">4</xref>). Traits are described in detail in species descriptions.</p></caption><table id="TID0E3RHM" rules="all"><tbody><tr><th rowspan="1" colspan="2">Species</th><th rowspan="1" colspan="1">Max. animal length (mm)</th><th rowspan="1" colspan="1">Papillae with dorsal eyes</th><th rowspan="1" colspan="1">Intestinal type (transitional loop orientation)</th><th rowspan="1" colspan="1">Retractor muscle insertion (near heart or end of visceral cavity)</th><th rowspan="1" colspan="1">Muscular sac length (mm)</th><th rowspan="1" colspan="1">Accessory penial gland spine length (mm)</th><th rowspan="1" colspan="1">Accessory penial gland spine diameter base (μm)</th><th rowspan="1" colspan="1">Accessory penial gland spine diameter tip (μm)</th><th rowspan="1" colspan="1">Penis hooks length (μm)</th><th rowspan="1" colspan="1">Distribution</th></tr><tr><td rowspan="1" colspan="2">
                  <italic><tp:taxon-name><tp:taxon-name-part taxon-name-part-type="genus" reg="Peronia">P.</tp:taxon-name-part> <tp:taxon-name-part taxon-name-part-type="species" reg="peronii">peronii</tp:taxon-name-part></tp:taxon-name></italic>
                </td><td rowspan="1" colspan="1">140</td><td rowspan="1" colspan="1">15–20</td><td rowspan="1" colspan="1">I (12–3 o’clock)</td><td rowspan="1" colspan="1">heart (exc. vestigial)</td><td rowspan="1" colspan="1">&gt;20</td><td rowspan="1" colspan="1">3.0–5.0</td><td rowspan="1" colspan="1">400–500</td><td rowspan="1" colspan="1">160–200</td><td rowspan="1" colspan="1">&lt;50</td><td rowspan="1" colspan="1">Indo-West Pacific (Zanzibar to Okinawa and Tonga)</td></tr><tr><td rowspan="1" colspan="2">
                  <italic><tp:taxon-name><tp:taxon-name-part taxon-name-part-type="genus" reg="Peronia">P.</tp:taxon-name-part> <tp:taxon-name-part taxon-name-part-type="species" reg="okinawensis">okinawensis</tp:taxon-name-part></tp:taxon-name></italic>
                </td><td rowspan="1" colspan="1">27</td><td rowspan="1" colspan="1">10–15</td><td rowspan="1" colspan="1">I (12–3 o’clock)</td><td rowspan="1" colspan="1">heart</td><td rowspan="1" colspan="1">&lt;15</td><td rowspan="1" colspan="1">1.8–2.3</td><td rowspan="1" colspan="1">240–300</td><td rowspan="1" colspan="1">115–150</td><td rowspan="1" colspan="1">&lt;35</td><td rowspan="1" colspan="1">Japan (Okinawa)</td></tr><tr><td rowspan="1" colspan="2">
                  <italic><tp:taxon-name><tp:taxon-name-part taxon-name-part-type="genus" reg="Peronia">P.</tp:taxon-name-part> <tp:taxon-name-part taxon-name-part-type="species" reg="madagascariensis">madagascariensis</tp:taxon-name-part></tp:taxon-name></italic>
                </td><td rowspan="1" colspan="1">80</td><td rowspan="1" colspan="1">12–18</td><td rowspan="1" colspan="1">V</td><td rowspan="1" colspan="1">end of VC</td><td rowspan="1" colspan="1">&lt;15</td><td rowspan="1" colspan="1">2–2.4</td><td rowspan="1" colspan="1">200–230</td><td rowspan="1" colspan="1">70–80</td><td rowspan="1" colspan="1">&lt;100</td><td rowspan="1" colspan="1">Western Indian Ocean</td></tr><tr><td rowspan="1" colspan="2">
                  <italic><tp:taxon-name><tp:taxon-name-part taxon-name-part-type="genus" reg="Peronia">P.</tp:taxon-name-part> <tp:taxon-name-part taxon-name-part-type="species" reg="platei">platei</tp:taxon-name-part></tp:taxon-name></italic>
                </td><td rowspan="1" colspan="1">30</td><td rowspan="1" colspan="1">7–10</td><td rowspan="1" colspan="1">V</td><td rowspan="1" colspan="1">end of VC</td><td rowspan="1" colspan="1">&lt;5</td><td rowspan="1" colspan="1">0.7–1.0</td><td rowspan="1" colspan="1">65–100</td><td rowspan="1" colspan="1">20–30</td><td rowspan="1" colspan="1">&lt;60</td><td rowspan="1" colspan="1">Western Pacific (PNG to Hawaii &amp; French Polynesia)</td></tr><tr><td rowspan="1" colspan="2">
                  <italic><tp:taxon-name><tp:taxon-name-part taxon-name-part-type="genus" reg="Peronia">P.</tp:taxon-name-part> <tp:taxon-name-part taxon-name-part-type="species" reg="setoensis">setoensis</tp:taxon-name-part></tp:taxon-name></italic>
                </td><td rowspan="1" colspan="1">20</td><td rowspan="1" colspan="1">8–12</td><td rowspan="1" colspan="1">V</td><td rowspan="1" colspan="1">end of VC</td><td rowspan="1" colspan="1">&lt;5</td><td rowspan="1" colspan="1">0.9–1.2</td><td rowspan="1" colspan="1">80–85</td><td rowspan="1" colspan="1">15–25</td><td rowspan="1" colspan="1">&lt;25</td><td rowspan="1" colspan="1">Japan (Wakayama)</td></tr><tr><td rowspan="1" colspan="2">
                  <italic><tp:taxon-name><tp:taxon-name-part taxon-name-part-type="genus" reg="Peronia">P.</tp:taxon-name-part> <tp:taxon-name-part taxon-name-part-type="species" reg="griffithsi">griffithsi</tp:taxon-name-part></tp:taxon-name></italic>
                </td><td rowspan="1" colspan="1">25</td><td rowspan="1" colspan="1">6–10</td><td rowspan="1" colspan="1">V</td><td rowspan="1" colspan="1">end of VC (exc. heart)</td><td rowspan="1" colspan="1">&lt;5</td><td rowspan="1" colspan="1">0.50–0.62</td><td rowspan="1" colspan="1">60–65</td><td rowspan="1" colspan="1">15–20</td><td rowspan="1" colspan="1">&lt;25</td><td rowspan="1" colspan="1">Indo-West Pacific (Mauritius to Kei Islands &amp; New Ireland)</td></tr><tr><td rowspan="1" colspan="2">
                  <italic><tp:taxon-name><tp:taxon-name-part taxon-name-part-type="genus" reg="Peronia">P.</tp:taxon-name-part> <tp:taxon-name-part taxon-name-part-type="species" reg="sydneyensis">sydneyensis</tp:taxon-name-part></tp:taxon-name></italic>
                </td><td rowspan="1" colspan="1">50</td><td rowspan="1" colspan="1">8–16</td><td rowspan="1" colspan="1">I (3–6 o’clock)</td><td rowspan="1" colspan="1">end of VC</td><td rowspan="1" colspan="1">&lt;10</td><td rowspan="1" colspan="1">0.6–1.0</td><td rowspan="1" colspan="1">90–100</td><td rowspan="1" colspan="1">20–50</td><td rowspan="1" colspan="1">&lt;30</td><td rowspan="1" colspan="1">Queensland, New South Wales &amp; New Caledonia</td></tr><tr><td rowspan="1" colspan="2">
                  <italic><tp:taxon-name><tp:taxon-name-part taxon-name-part-type="genus" reg="Peronia">P.</tp:taxon-name-part> <tp:taxon-name-part taxon-name-part-type="species" reg="willani">willani</tp:taxon-name-part></tp:taxon-name></italic>
                </td><td rowspan="1" colspan="1">65</td><td rowspan="1" colspan="1">10–25</td><td rowspan="1" colspan="1">I (3–6 o’clock)</td><td rowspan="1" colspan="1">end of VC</td><td rowspan="1" colspan="1">&lt;25</td><td rowspan="1" colspan="1">1.5–1.9</td><td rowspan="1" colspan="1">240–250</td><td rowspan="1" colspan="1">80–100</td><td rowspan="1" colspan="1">&lt;37</td><td rowspan="1" colspan="1">Northern Territory</td></tr><tr><td rowspan="6" colspan="1">
                  <italic><tp:taxon-name><tp:taxon-name-part taxon-name-part-type="genus" reg="Peronia">P.</tp:taxon-name-part> <tp:taxon-name-part taxon-name-part-type="species" reg="verruculata">verruculata</tp:taxon-name-part></tp:taxon-name></italic>
                </td><td rowspan="1" colspan="1">#1</td><td rowspan="1" colspan="1">60 (exc. 73)</td><td rowspan="1" colspan="1">10–22</td><td rowspan="6" colspan="1">I (3–6 o’clock)</td><td rowspan="6" colspan="1">end of VC</td><td rowspan="1" colspan="1">&lt;15</td><td rowspan="1" colspan="1">1.4–2.0</td><td rowspan="1" colspan="1">100–270</td><td rowspan="1" colspan="1">35–50</td><td rowspan="2" colspan="1">&lt;50</td><td rowspan="1" colspan="1">Singapore to eastern Australia, New Caledonia &amp; Japan</td></tr><tr><td rowspan="1" colspan="1">#2</td><td rowspan="1" colspan="1">55</td><td rowspan="1" colspan="1">14–22</td><td rowspan="4" colspan="1">&lt;10</td><td rowspan="1" colspan="1">1.4–1.7</td><td rowspan="1" colspan="1">140–160</td><td rowspan="1" colspan="1">30–35</td><td rowspan="1" colspan="1">Sumatra &amp; Andaman</td></tr><tr><td rowspan="1" colspan="1">#3</td><td rowspan="1" colspan="1">40</td><td rowspan="2" colspan="1">10–18</td><td rowspan="1" colspan="1">1.8–2.2</td><td rowspan="1" colspan="1">200–270</td><td rowspan="1" colspan="1">40–80</td><td rowspan="2" colspan="1">&lt;60</td><td rowspan="1" colspan="1">Malaysia &amp; Singapore</td></tr><tr><td rowspan="1" colspan="1">#4</td><td rowspan="1" colspan="1">60</td><td rowspan="1" colspan="1">(1.3) 2.2–2.8</td><td rowspan="1" colspan="1">200</td><td rowspan="1" colspan="1">50</td><td rowspan="1" colspan="1">Western India, Pakistan &amp; Persian Gulf</td></tr><tr><td rowspan="1" colspan="1">#5</td><td rowspan="1" colspan="1">50</td><td rowspan="1" colspan="1">10–20</td><td rowspan="1" colspan="1">1.8–2.0</td><td rowspan="1" colspan="1">150–180</td><td rowspan="1" colspan="1">45–50</td><td rowspan="2" colspan="1">&lt;55</td><td rowspan="1" colspan="1">Mozambique &amp; Madagascar</td></tr><tr><td rowspan="1" colspan="1">#6</td><td rowspan="1" colspan="1">40</td><td rowspan="1" colspan="1">10–18</td><td rowspan="1" colspan="1">&lt;15</td><td rowspan="1" colspan="1">2.0–2.4</td><td rowspan="1" colspan="1">140–200</td><td rowspan="1" colspan="1">55–60</td><td rowspan="1" colspan="1">Red Sea</td></tr></tbody></table></table-wrap><fig id="F6" position="float" orientation="portrait"><object-id xmlns:xlink="http://www.w3.org/1999/xlink" content-type="doi" xlink:type="simple">10.3897/zookeys.972.52853.figure4</object-id><label>Figure 4.</label><caption><p>Maximum parsimony consensus tree within <italic><tp:taxon-name><tp:taxon-name-part taxon-name-part-type="genus" reg="Peronia">Peronia</tp:taxon-name-part></tp:taxon-name></italic> based on concatenated nuclear ITS2 and 28S sequences. Numbers by the branches are the bootstrap values. Only the values &gt; 50% are indicated. Numbers for each individual correspond to unique identifiers for DNA extraction. Information on specimens can be found in the lists of material examined and in Table <xref ref-type="table" rid="T2">2</xref>. The color used for each species or mitochondrial unit is the same as the color used in Figs <xref ref-type="fig" rid="F2">2</xref>, <xref ref-type="fig" rid="F5">3</xref>, <xref ref-type="fig" rid="F7">5</xref>, <xref ref-type="fig" rid="F8">6</xref>.</p></caption><graphic xmlns:xlink="http://www.w3.org/1999/xlink" xlink:href="zookeys-972-001-g006.jpg" position="float" orientation="portrait" xlink:type="simple" id="oo_458304.jpg"><uri content-type="original_file" xlink:type="simple">https://binary.pensoft.net/fig/458304</uri></graphic></fig><table-wrap id="T2" position="float" orientation="portrait"><label>Table 2.</label><caption><p>DNA extraction numbers and GenBank accession numbers for all the specimens included in the present study. The letter H next to an extraction number indicates the holotype. Sequences marked with an asterisk (*) are from our former publications (<xref ref-type="bibr" rid="B50">Dayrat et al. 2011</xref>, <xref ref-type="bibr" rid="B52">2016</xref>, <xref ref-type="bibr" rid="B53">2017</xref>, <xref ref-type="bibr" rid="B54">2018</xref>, <xref ref-type="bibr" rid="B55">2019a</xref>, <xref ref-type="bibr" rid="B56">b</xref>, <xref ref-type="bibr" rid="B57">c</xref>, <xref ref-type="bibr" rid="B58">d</xref>; <xref ref-type="bibr" rid="B51">Dayrat and Goulding 2017</xref>; <xref ref-type="bibr" rid="B81">Goulding et al. 2018a</xref>, <xref ref-type="bibr" rid="B82">b</xref>, <xref ref-type="bibr" rid="B83">c</xref>). In addition, 11 <abbrev xmlns:xlink="http://www.w3.org/1999/xlink" xlink:title="c oxidase I region" id="ABBRID0E33BG" xlink:type="simple">COI</abbrev> sequences also marked with an asterisk (*) were obtained from GenBank (<abbrev xmlns:xlink="http://www.w3.org/1999/xlink" xlink:title="GenBank" id="ABBRID0EA4BG" xlink:type="simple">GB</abbrev>) and BOLD: four sequences from China (<xref ref-type="bibr" rid="B177">Sun et al. 2014</xref>), two from Singapore (<xref ref-type="bibr" rid="B31">Chang et al. 2018</xref>), two from Japan (<xref ref-type="bibr" rid="B181">Takagi et al. 2019</xref>), one from the Persian Gulf (unpublished), one from Gujarat, western India (unpublished), and one from Iran (<xref ref-type="bibr" rid="B120">Maniei et al. 2020a</xref>). Abbreviations: Australian Museum, Sydney (<named-content xmlns:xlink="http://www.w3.org/1999/xlink" content-type="dwc:institutional_code" xlink:type="simple">AM</named-content>); Bombay Natural History Society, India (<named-content xmlns:xlink="http://www.w3.org/1999/xlink" content-type="dwc:institutional_code" xlink:type="simple">BNHS</named-content>); Bernice Pauahi Bishop Museum, Honolulu, Hawaii, USA (<named-content xmlns:xlink="http://www.w3.org/1999/xlink" content-type="dwc:institutional_code" xlink:type="simple">BPBM</named-content>); California Academy of Sciences, San Francisco, California, USA (<named-content xmlns:xlink="http://www.w3.org/1999/xlink" content-type="dwc:institutional_code" xlink:type="simple">CASIZ</named-content>); Institute of Tropical Biology, Zoology Collection, Vietnam Academy of Science and Technology (<named-content xmlns:xlink="http://www.w3.org/1999/xlink" content-type="dwc:institutional_code" xlink:type="simple">ITBZC</named-content>); Muséum national d’Histoire naturelle, Paris, France (<named-content xmlns:xlink="http://www.w3.org/1999/xlink" content-type="dwc:institutional_code" xlink:type="simple">MNHN</named-content>); Museum of Tropical Queensland, Townsville, Queensland, Australia (<named-content xmlns:xlink="http://www.w3.org/1999/xlink" content-type="dwc:institutional_code" xlink:type="simple">MTQ</named-content>); Natural History Museum, London, United Kingdom (<named-content xmlns:xlink="http://www.w3.org/1999/xlink" content-type="dwc:institutional_code" xlink:type="simple">NHMUK</named-content>); KwaZulu-Natal Museum, Pietermaritzburg, KwaZulu-Natal, South Africa (<named-content xmlns:xlink="http://www.w3.org/1999/xlink" content-type="dwc:institutional_code" xlink:type="simple">NMSA</named-content>); National Museum of Nature and Science, Tokyo, Japan (<named-content xmlns:xlink="http://www.w3.org/1999/xlink" content-type="dwc:institutional_code" xlink:type="simple">NSMT</named-content>); Museum and Art Gallery Northern Territory, Darwin, Northern Territory, Australia (<named-content xmlns:xlink="http://www.w3.org/1999/xlink" content-type="dwc:institutional_code" xlink:type="simple">NTM</named-content>); National Museum of the Philippines, Manila (<named-content xmlns:xlink="http://www.w3.org/1999/xlink" content-type="dwc:institutional_code" xlink:type="simple">PNM</named-content>); University of Florida, Gainesville, Florida, USA (<named-content xmlns:xlink="http://www.w3.org/1999/xlink" content-type="dwc:institutional_code" xlink:type="simple">UF</named-content>); Universitas Malikussaleh, North Aceh, Sumatra, Indonesia (<abbrev xmlns:xlink="http://www.w3.org/1999/xlink" content-type="institution" xlink:title="Universitas Malikussaleh, North Aceh, Sumatra, Indonesia" id="ABBRID0E4AAI" xlink:type="simple">UMIZ</abbrev>); Universiti Sains Malaysia Mollusc Collection, Penang, Malaysia (<named-content xmlns:xlink="http://www.w3.org/1999/xlink" content-type="dwc:institutional_code" xlink:type="simple">USMMC</named-content>); Zoological Reference Collection, Lee Kong Chian Natural History Museum, National University of Singapore (<named-content xmlns:xlink="http://www.w3.org/1999/xlink" content-type="dwc:institutional_code" xlink:type="simple">ZRC</named-content>).</p></caption><table id="TID0EQBAM" rules="all"><tbody><tr><th rowspan="1" colspan="1">Species</th><th rowspan="1" colspan="1">Individual (DNA #)</th><th rowspan="1" colspan="1">Voucher</th><th rowspan="1" colspan="1">Locality</th><th rowspan="1" colspan="1">GenBank <abbrev xmlns:xlink="http://www.w3.org/1999/xlink" xlink:title="c oxidase I region" id="ABBRID0EHCAI" xlink:type="simple">COI</abbrev></th><th rowspan="1" colspan="1">GenBank 16S</th><th rowspan="1" colspan="1">GenBank ITS2</th><th rowspan="1" colspan="1">GenBank 28S</th></tr><tr><td rowspan="1" colspan="1">
                  <italic><tp:taxon-name><tp:taxon-name-part taxon-name-part-type="genus" reg="Alionchis">Alionchis</tp:taxon-name-part> <tp:taxon-name-part taxon-name-part-type="species" reg="jailoloensis">jailoloensis</tp:taxon-name-part></tp:taxon-name></italic>
                </td><td rowspan="1" colspan="1">5137 H</td><td rowspan="1" colspan="1"><abbrev xmlns:xlink="http://www.w3.org/1999/xlink" content-type="institution" xlink:title="Universitas Malikussaleh, North Aceh, Sumatra, Indonesia" id="ABBRID0EKDAI" xlink:type="simple">UMIZ</abbrev> 00117</td><td rowspan="1" colspan="1">Indonesia, Halmahera</td><td rowspan="1" colspan="1"><ext-link xmlns:xlink="http://www.w3.org/1999/xlink" ext-link-type="gen" xlink:href="MG953528" xlink:type="simple">MG953528</ext-link>*</td><td rowspan="1" colspan="1"><ext-link xmlns:xlink="http://www.w3.org/1999/xlink" ext-link-type="gen" xlink:href="MG953538" xlink:type="simple">MG953538</ext-link>*</td><td rowspan="1" colspan="1"><ext-link xmlns:xlink="http://www.w3.org/1999/xlink" ext-link-type="gen" xlink:href="MG953548" xlink:type="simple">MG953548</ext-link>*</td><td rowspan="1" colspan="1"><ext-link xmlns:xlink="http://www.w3.org/1999/xlink" ext-link-type="gen" xlink:href="MK122918" xlink:type="simple">MK122918</ext-link>*</td></tr><tr><td rowspan="1" colspan="1">
                  <italic><tp:taxon-name><tp:taxon-name-part taxon-name-part-type="genus" reg="Laspionchis">Laspionchis</tp:taxon-name-part> <tp:taxon-name-part taxon-name-part-type="species" reg="boucheti">boucheti</tp:taxon-name-part></tp:taxon-name></italic>
                </td><td rowspan="1" colspan="1">1688 H</td><td rowspan="1" colspan="1"><named-content xmlns:xlink="http://www.w3.org/1999/xlink" content-type="dwc:institutional_code" xlink:type="simple">NTM</named-content> P.57614</td><td rowspan="1" colspan="1">Australia, Northern Territory</td><td rowspan="1" colspan="1"><ext-link xmlns:xlink="http://www.w3.org/1999/xlink" ext-link-type="gen" xlink:href="MH619249" xlink:type="simple">MH619249</ext-link>*</td><td rowspan="1" colspan="1"><ext-link xmlns:xlink="http://www.w3.org/1999/xlink" ext-link-type="gen" xlink:href="MH619310" xlink:type="simple">MH619310</ext-link>*</td><td rowspan="1" colspan="1">
                  <ext-link xmlns:xlink="http://www.w3.org/1999/xlink" ext-link-type="gen" xlink:href="MT652862" xlink:type="simple">MT652862</ext-link>
                </td><td rowspan="1" colspan="1">
                  <ext-link xmlns:xlink="http://www.w3.org/1999/xlink" ext-link-type="gen" xlink:href="MT652995" xlink:type="simple">MT652995</ext-link>
                </td></tr><tr><td rowspan="1" colspan="1">
                  <italic><tp:taxon-name><tp:taxon-name-part taxon-name-part-type="genus" reg="Marmaronchis">Marmaronchis</tp:taxon-name-part> <tp:taxon-name-part taxon-name-part-type="species" reg="vaigiensis">vaigiensis</tp:taxon-name-part></tp:taxon-name></italic>
                </td><td rowspan="1" colspan="1">1183</td><td rowspan="1" colspan="1"><named-content xmlns:xlink="http://www.w3.org/1999/xlink" content-type="dwc:institutional_code" xlink:type="simple">ZRC</named-content>.MOL.3007</td><td rowspan="1" colspan="1">Singapore</td><td rowspan="1" colspan="1"><ext-link xmlns:xlink="http://www.w3.org/1999/xlink" ext-link-type="gen" xlink:href="MK122812" xlink:type="simple">MK122812</ext-link>*</td><td rowspan="1" colspan="1"><ext-link xmlns:xlink="http://www.w3.org/1999/xlink" ext-link-type="gen" xlink:href="MK122854" xlink:type="simple">MK122854</ext-link>*</td><td rowspan="1" colspan="1"><ext-link xmlns:xlink="http://www.w3.org/1999/xlink" ext-link-type="gen" xlink:href="MK122877" xlink:type="simple">MK122877</ext-link>*</td><td rowspan="1" colspan="1"><ext-link xmlns:xlink="http://www.w3.org/1999/xlink" ext-link-type="gen" xlink:href="MK122910" xlink:type="simple">MK122910</ext-link>*</td></tr><tr><td rowspan="1" colspan="1">
                  <italic><tp:taxon-name><tp:taxon-name-part taxon-name-part-type="genus" reg="Melayonchis">Melayonchis</tp:taxon-name-part> <tp:taxon-name-part taxon-name-part-type="species" reg="eloisae">eloisae</tp:taxon-name-part></tp:taxon-name></italic>
                </td><td rowspan="1" colspan="1">1011 H</td><td rowspan="1" colspan="1"><named-content xmlns:xlink="http://www.w3.org/1999/xlink" content-type="dwc:institutional_code" xlink:type="simple">ZRC</named-content>.MOL.6499</td><td rowspan="1" colspan="1">Singapore</td><td rowspan="1" colspan="1"><ext-link xmlns:xlink="http://www.w3.org/1999/xlink" ext-link-type="gen" xlink:href="KX240026" xlink:type="simple">KX240026</ext-link>*</td><td rowspan="1" colspan="1"><ext-link xmlns:xlink="http://www.w3.org/1999/xlink" ext-link-type="gen" xlink:href="KX240050" xlink:type="simple">KX240050</ext-link>*</td><td rowspan="1" colspan="1"><ext-link xmlns:xlink="http://www.w3.org/1999/xlink" ext-link-type="gen" xlink:href="MK122904" xlink:type="simple">MK122904</ext-link>*</td><td rowspan="1" colspan="1"><ext-link xmlns:xlink="http://www.w3.org/1999/xlink" ext-link-type="gen" xlink:href="MK125515" xlink:type="simple">MK125515</ext-link>*</td></tr><tr><td rowspan="1" colspan="1">
                  <italic><tp:taxon-name><tp:taxon-name-part taxon-name-part-type="genus" reg="Onchidella">Onchidella</tp:taxon-name-part> <tp:taxon-name-part taxon-name-part-type="species" reg="celtica">celtica</tp:taxon-name-part></tp:taxon-name></italic>
                </td><td rowspan="1" colspan="1">5013</td><td rowspan="1" colspan="1"><named-content xmlns:xlink="http://www.w3.org/1999/xlink" content-type="dwc:institutional_code" xlink:type="simple">MNHN</named-content>-IM-2019-1604</td><td rowspan="1" colspan="1">France</td><td rowspan="1" colspan="1"><ext-link xmlns:xlink="http://www.w3.org/1999/xlink" ext-link-type="gen" xlink:href="MG958715" xlink:type="simple">MG958715</ext-link>*</td><td rowspan="1" colspan="1"><ext-link xmlns:xlink="http://www.w3.org/1999/xlink" ext-link-type="gen" xlink:href="MG958717" xlink:type="simple">MG958717</ext-link>*</td><td rowspan="1" colspan="1"><ext-link xmlns:xlink="http://www.w3.org/1999/xlink" ext-link-type="gen" xlink:href="MK122906" xlink:type="simple">MK122906</ext-link>*</td><td rowspan="1" colspan="1"><ext-link xmlns:xlink="http://www.w3.org/1999/xlink" ext-link-type="gen" xlink:href="MK122921" xlink:type="simple">MK122921</ext-link>*</td></tr><tr><td rowspan="1" colspan="1">
                  <italic><tp:taxon-name><tp:taxon-name-part taxon-name-part-type="genus" reg="Onchidina">Onchidina</tp:taxon-name-part> <tp:taxon-name-part taxon-name-part-type="species" reg="australis">australis</tp:taxon-name-part></tp:taxon-name></italic>
                </td><td rowspan="1" colspan="1">1523</td><td rowspan="1" colspan="1"><named-content xmlns:xlink="http://www.w3.org/1999/xlink" content-type="dwc:institutional_code" xlink:type="simple">AM</named-content> C.468918.002</td><td rowspan="1" colspan="1">Australia, New South Wales</td><td rowspan="1" colspan="1"><ext-link xmlns:xlink="http://www.w3.org/1999/xlink" ext-link-type="gen" xlink:href="KX179548" xlink:type="simple">KX179548</ext-link>*</td><td rowspan="1" colspan="1"><ext-link xmlns:xlink="http://www.w3.org/1999/xlink" ext-link-type="gen" xlink:href="KX179561" xlink:type="simple">KX179561</ext-link>*</td><td rowspan="1" colspan="1"><ext-link xmlns:xlink="http://www.w3.org/1999/xlink" ext-link-type="gen" xlink:href="MG958719" xlink:type="simple">MG958719</ext-link>*</td><td rowspan="1" colspan="1"><ext-link xmlns:xlink="http://www.w3.org/1999/xlink" ext-link-type="gen" xlink:href="MG958887" xlink:type="simple">MG958887</ext-link>*</td></tr><tr><td rowspan="1" colspan="1">
                  <italic><tp:taxon-name><tp:taxon-name-part taxon-name-part-type="genus" reg="Onchidium">Onchidium</tp:taxon-name-part> <tp:taxon-name-part taxon-name-part-type="species" reg="typhae">typhae</tp:taxon-name-part></tp:taxon-name></italic>
                </td><td rowspan="1" colspan="1">965</td><td rowspan="1" colspan="1"><named-content xmlns:xlink="http://www.w3.org/1999/xlink" content-type="dwc:institutional_code" xlink:type="simple">USMMC</named-content> 00005</td><td rowspan="1" colspan="1">Peninsular Malaysia</td><td rowspan="1" colspan="1"><ext-link xmlns:xlink="http://www.w3.org/1999/xlink" ext-link-type="gen" xlink:href="KX179509" xlink:type="simple">KX179509</ext-link>*</td><td rowspan="1" colspan="1"><ext-link xmlns:xlink="http://www.w3.org/1999/xlink" ext-link-type="gen" xlink:href="KX179525" xlink:type="simple">KX179525</ext-link>*</td><td rowspan="1" colspan="1"><ext-link xmlns:xlink="http://www.w3.org/1999/xlink" ext-link-type="gen" xlink:href="MG958720" xlink:type="simple">MG958720</ext-link>*</td><td rowspan="1" colspan="1"><ext-link xmlns:xlink="http://www.w3.org/1999/xlink" ext-link-type="gen" xlink:href="MG958885" xlink:type="simple">MG958885</ext-link>*</td></tr><tr><td rowspan="1" colspan="1">
                  <italic><tp:taxon-name><tp:taxon-name-part taxon-name-part-type="genus" reg="Paromoionchis">Paromoionchis</tp:taxon-name-part> <tp:taxon-name-part taxon-name-part-type="species" reg="tumidus">tumidus</tp:taxon-name-part></tp:taxon-name></italic>
                </td><td rowspan="1" colspan="1">1732</td><td rowspan="1" colspan="1"><abbrev xmlns:xlink="http://www.w3.org/1999/xlink" content-type="institution" xlink:title="Universitas Malikussaleh, North Aceh, Sumatra, Indonesia" id="ABBRID0ERSAI" xlink:type="simple">UMIZ</abbrev> 00121</td><td rowspan="1" colspan="1">Indonesia, Sumatra</td><td rowspan="1" colspan="1"><ext-link xmlns:xlink="http://www.w3.org/1999/xlink" ext-link-type="gen" xlink:href="MH054951" xlink:type="simple">MH054951</ext-link>*</td><td rowspan="1" colspan="1"><ext-link xmlns:xlink="http://www.w3.org/1999/xlink" ext-link-type="gen" xlink:href="MH055104" xlink:type="simple">MH055104</ext-link>*</td><td rowspan="1" colspan="1"><ext-link xmlns:xlink="http://www.w3.org/1999/xlink" ext-link-type="gen" xlink:href="MH055196" xlink:type="simple">MH055196</ext-link>*</td><td rowspan="1" colspan="1"><ext-link xmlns:xlink="http://www.w3.org/1999/xlink" ext-link-type="gen" xlink:href="MH055268" xlink:type="simple">MH055268</ext-link>*</td></tr><tr><td rowspan="1" colspan="1">
                  <italic><tp:taxon-name><tp:taxon-name-part taxon-name-part-type="genus" reg="Peronina">Peronina</tp:taxon-name-part> <tp:taxon-name-part taxon-name-part-type="species" reg="tenera">tenera</tp:taxon-name-part></tp:taxon-name></italic>
                </td><td rowspan="1" colspan="1">960</td><td rowspan="1" colspan="1"><named-content xmlns:xlink="http://www.w3.org/1999/xlink" content-type="dwc:institutional_code" xlink:type="simple">USMMC</named-content> 00039</td><td rowspan="1" colspan="1">Peninsular Malaysia</td><td rowspan="1" colspan="1"><ext-link xmlns:xlink="http://www.w3.org/1999/xlink" ext-link-type="gen" xlink:href="MG958740" xlink:type="simple">MG958740</ext-link>*</td><td rowspan="1" colspan="1"><ext-link xmlns:xlink="http://www.w3.org/1999/xlink" ext-link-type="gen" xlink:href="MG958796" xlink:type="simple">MG958796</ext-link>*</td><td rowspan="1" colspan="1"><ext-link xmlns:xlink="http://www.w3.org/1999/xlink" ext-link-type="gen" xlink:href="MG958840" xlink:type="simple">MG958840</ext-link>*</td><td rowspan="1" colspan="1"><ext-link xmlns:xlink="http://www.w3.org/1999/xlink" ext-link-type="gen" xlink:href="MG958874" xlink:type="simple">MG958874</ext-link>*</td></tr><tr><td rowspan="1" colspan="1">
                  <italic><tp:taxon-name><tp:taxon-name-part taxon-name-part-type="genus" reg="Platevindex">Platevindex</tp:taxon-name-part> <tp:taxon-name-part taxon-name-part-type="species" reg="luteus">luteus</tp:taxon-name-part></tp:taxon-name></italic>
                </td><td rowspan="1" colspan="1">1001</td><td rowspan="1" colspan="1"><named-content xmlns:xlink="http://www.w3.org/1999/xlink" content-type="dwc:institutional_code" xlink:type="simple">ZRC</named-content>.MOL.10179</td><td rowspan="1" colspan="1">Singapore</td><td rowspan="1" colspan="1"><ext-link xmlns:xlink="http://www.w3.org/1999/xlink" ext-link-type="gen" xlink:href="MG958714" xlink:type="simple">MG958714</ext-link>*</td><td rowspan="1" colspan="1"><ext-link xmlns:xlink="http://www.w3.org/1999/xlink" ext-link-type="gen" xlink:href="MG958716" xlink:type="simple">MG958716</ext-link>*</td><td rowspan="1" colspan="1"><ext-link xmlns:xlink="http://www.w3.org/1999/xlink" ext-link-type="gen" xlink:href="MG958718" xlink:type="simple">MG958718</ext-link>*</td><td rowspan="1" colspan="1"><ext-link xmlns:xlink="http://www.w3.org/1999/xlink" ext-link-type="gen" xlink:href="MG958888" xlink:type="simple">MG958888</ext-link>*</td></tr><tr><td rowspan="1" colspan="1">
                  <italic><tp:taxon-name><tp:taxon-name-part taxon-name-part-type="genus" reg="Wallaconchis">Wallaconchis</tp:taxon-name-part> <tp:taxon-name-part taxon-name-part-type="species" reg="sinanui">sinanui</tp:taxon-name-part></tp:taxon-name></italic>
                </td><td rowspan="1" colspan="1">2740</td><td rowspan="1" colspan="1"><abbrev xmlns:xlink="http://www.w3.org/1999/xlink" content-type="institution" xlink:title="Universitas Malikussaleh, North Aceh, Sumatra, Indonesia" id="ABBRID0EAZAI" xlink:type="simple">UMIZ</abbrev> 00059</td><td rowspan="1" colspan="1">Indonesia, Ambon</td><td rowspan="1" colspan="1"><ext-link xmlns:xlink="http://www.w3.org/1999/xlink" ext-link-type="gen" xlink:href="MG970713" xlink:type="simple">MG970713</ext-link>*</td><td rowspan="1" colspan="1"><ext-link xmlns:xlink="http://www.w3.org/1999/xlink" ext-link-type="gen" xlink:href="MG970881" xlink:type="simple">MG970881</ext-link>*</td><td rowspan="1" colspan="1"><ext-link xmlns:xlink="http://www.w3.org/1999/xlink" ext-link-type="gen" xlink:href="MG971093" xlink:type="simple">MG971093</ext-link>*</td><td rowspan="1" colspan="1"><ext-link xmlns:xlink="http://www.w3.org/1999/xlink" ext-link-type="gen" xlink:href="MG971161" xlink:type="simple">MG971161</ext-link>*</td></tr><tr><td rowspan="10" colspan="1">
                  <bold><italic><tp:taxon-name><tp:taxon-name-part taxon-name-part-type="genus" reg="Peronia">P.</tp:taxon-name-part> <tp:taxon-name-part taxon-name-part-type="species" reg="verruculata">verruculata</tp:taxon-name-part></tp:taxon-name></italic> (unit #1)</bold>
                </td><td rowspan="1" colspan="1">1538</td><td rowspan="1" colspan="1"><named-content xmlns:xlink="http://www.w3.org/1999/xlink" content-type="dwc:institutional_code" xlink:type="simple">AM</named-content> C.448363</td><td rowspan="1" colspan="1">Australia, Queensland (19°S)</td><td rowspan="1" colspan="1">
                  <ext-link xmlns:xlink="http://www.w3.org/1999/xlink" ext-link-type="gen" xlink:href="MT653148" xlink:type="simple">MT653148</ext-link>
                </td><td rowspan="1" colspan="1">
                  <ext-link xmlns:xlink="http://www.w3.org/1999/xlink" ext-link-type="gen" xlink:href="MT652693" xlink:type="simple">MT652693</ext-link>
                </td><td rowspan="1" colspan="1">
                  <ext-link xmlns:xlink="http://www.w3.org/1999/xlink" ext-link-type="gen" xlink:href="MT652863" xlink:type="simple">MT652863</ext-link>
                </td><td rowspan="1" colspan="1">
                  <ext-link xmlns:xlink="http://www.w3.org/1999/xlink" ext-link-type="gen" xlink:href="MT652996" xlink:type="simple">MT652996</ext-link>
                </td></tr><tr><td rowspan="1" colspan="1">2571</td><td rowspan="1" colspan="1">
                  <named-content xmlns:xlink="http://www.w3.org/1999/xlink" content-type="dwc:institutional_code" xlink:type="simple">MTQ</named-content>
                </td><td rowspan="1" colspan="1">Australia, Queensland (16°S)</td><td rowspan="1" colspan="1">
                  <ext-link xmlns:xlink="http://www.w3.org/1999/xlink" ext-link-type="gen" xlink:href="MT653149" xlink:type="simple">MT653149</ext-link>
                </td><td rowspan="1" colspan="1">
                  <ext-link xmlns:xlink="http://www.w3.org/1999/xlink" ext-link-type="gen" xlink:href="MT652694" xlink:type="simple">MT652694</ext-link>
                </td><td rowspan="1" colspan="1">
                  <ext-link xmlns:xlink="http://www.w3.org/1999/xlink" ext-link-type="gen" xlink:href="MT652864" xlink:type="simple">MT652864</ext-link>
                </td><td rowspan="1" colspan="1"/></tr><tr><td rowspan="1" colspan="1">2620</td><td rowspan="1" colspan="1">
                  <named-content xmlns:xlink="http://www.w3.org/1999/xlink" content-type="dwc:institutional_code" xlink:type="simple">MTQ</named-content>
                </td><td rowspan="1" colspan="1">Australia, Queensland (20°S)</td><td rowspan="1" colspan="1">
                  <ext-link xmlns:xlink="http://www.w3.org/1999/xlink" ext-link-type="gen" xlink:href="MT653150" xlink:type="simple">MT653150</ext-link>
                </td><td rowspan="1" colspan="1">
                  <ext-link xmlns:xlink="http://www.w3.org/1999/xlink" ext-link-type="gen" xlink:href="MT652695" xlink:type="simple">MT652695</ext-link>
                </td><td rowspan="1" colspan="1"/><td rowspan="1" colspan="1"/></tr><tr><td rowspan="1" colspan="1">2622</td><td rowspan="1" colspan="1">
                  <named-content xmlns:xlink="http://www.w3.org/1999/xlink" content-type="dwc:institutional_code" xlink:type="simple">MTQ</named-content>
                </td><td rowspan="1" colspan="1">Australia, Queensland (20°S)</td><td rowspan="1" colspan="1">
                  <ext-link xmlns:xlink="http://www.w3.org/1999/xlink" ext-link-type="gen" xlink:href="MT653151" xlink:type="simple">MT653151</ext-link>
                </td><td rowspan="1" colspan="1">
                  <ext-link xmlns:xlink="http://www.w3.org/1999/xlink" ext-link-type="gen" xlink:href="MT652696" xlink:type="simple">MT652696</ext-link>
                </td><td rowspan="1" colspan="1"/><td rowspan="1" colspan="1"/></tr><tr><td rowspan="1" colspan="1">2682</td><td rowspan="1" colspan="1">
                  <named-content xmlns:xlink="http://www.w3.org/1999/xlink" content-type="dwc:institutional_code" xlink:type="simple">MTQ</named-content>
                </td><td rowspan="1" colspan="1">Australia, Queensland (21°S)</td><td rowspan="1" colspan="1">
                  <ext-link xmlns:xlink="http://www.w3.org/1999/xlink" ext-link-type="gen" xlink:href="MT653152" xlink:type="simple">MT653152</ext-link>
                </td><td rowspan="1" colspan="1">
                  <ext-link xmlns:xlink="http://www.w3.org/1999/xlink" ext-link-type="gen" xlink:href="MT652697" xlink:type="simple">MT652697</ext-link>
                </td><td rowspan="1" colspan="1">
                  <ext-link xmlns:xlink="http://www.w3.org/1999/xlink" ext-link-type="gen" xlink:href="MT652865" xlink:type="simple">MT652865</ext-link>
                </td><td rowspan="1" colspan="1"/></tr><tr><td rowspan="1" colspan="1">
                  <abbrev xmlns:xlink="http://www.w3.org/1999/xlink" xlink:title="GenBank" id="ABBRID0ESCBI" xlink:type="simple">GB</abbrev>
                </td><td rowspan="1" colspan="1"/><td rowspan="1" colspan="1">China, Guangdong (21°N)</td><td rowspan="1" colspan="1"><ext-link xmlns:xlink="http://www.w3.org/1999/xlink" ext-link-type="gen" xlink:href="JN543152" xlink:type="simple">JN543152</ext-link>*</td><td rowspan="1" colspan="1"/><td rowspan="1" colspan="1"/><td rowspan="1" colspan="1"/></tr><tr><td rowspan="1" colspan="1">
                  <abbrev xmlns:xlink="http://www.w3.org/1999/xlink" xlink:title="GenBank" id="ABBRID0ETDBI" xlink:type="simple">GB</abbrev>
                </td><td rowspan="1" colspan="1"/><td rowspan="1" colspan="1">China, Fujian (26°N)</td><td rowspan="1" colspan="1"><ext-link xmlns:xlink="http://www.w3.org/1999/xlink" ext-link-type="gen" xlink:href="JN543153" xlink:type="simple">JN543153</ext-link>*</td><td rowspan="1" colspan="1"/><td rowspan="1" colspan="1"/><td rowspan="1" colspan="1"/></tr><tr><td rowspan="1" colspan="1">
                  <abbrev xmlns:xlink="http://www.w3.org/1999/xlink" xlink:title="GenBank" id="ABBRID0EUEBI" xlink:type="simple">GB</abbrev>
                </td><td rowspan="1" colspan="1"/><td rowspan="1" colspan="1">China, Guangxi (21°N)</td><td rowspan="1" colspan="1"><ext-link xmlns:xlink="http://www.w3.org/1999/xlink" ext-link-type="gen" xlink:href="JN543154" xlink:type="simple">JN543154</ext-link>*</td><td rowspan="1" colspan="1"/><td rowspan="1" colspan="1"/><td rowspan="1" colspan="1"/></tr><tr><td rowspan="1" colspan="1">
                  <abbrev xmlns:xlink="http://www.w3.org/1999/xlink" xlink:title="GenBank" id="ABBRID0EVFBI" xlink:type="simple">GB</abbrev>
                </td><td rowspan="1" colspan="1"/><td rowspan="1" colspan="1">China, Hainan (18°N)</td><td rowspan="1" colspan="1"><ext-link xmlns:xlink="http://www.w3.org/1999/xlink" ext-link-type="gen" xlink:href="JN543165" xlink:type="simple">JN543165</ext-link>*</td><td rowspan="1" colspan="1"/><td rowspan="1" colspan="1"/><td rowspan="1" colspan="1"/></tr><tr><td rowspan="1" colspan="1">2724</td><td rowspan="1" colspan="1"><abbrev xmlns:xlink="http://www.w3.org/1999/xlink" content-type="institution" xlink:title="Universitas Malikussaleh, North Aceh, Sumatra, Indonesia" id="ABBRID0EZGBI" xlink:type="simple">UMIZ</abbrev> 00162</td><td rowspan="1" colspan="1">Indonesia, Ambon (03°S)</td><td rowspan="1" colspan="1">
                  <ext-link xmlns:xlink="http://www.w3.org/1999/xlink" ext-link-type="gen" xlink:href="MT653153" xlink:type="simple">MT653153</ext-link>
                </td><td rowspan="1" colspan="1">
                  <ext-link xmlns:xlink="http://www.w3.org/1999/xlink" ext-link-type="gen" xlink:href="MT652698" xlink:type="simple">MT652698</ext-link>
                </td><td rowspan="1" colspan="1">
                  <ext-link xmlns:xlink="http://www.w3.org/1999/xlink" ext-link-type="gen" xlink:href="MT652866" xlink:type="simple">MT652866</ext-link>
                </td><td rowspan="1" colspan="1">
                  <ext-link xmlns:xlink="http://www.w3.org/1999/xlink" ext-link-type="gen" xlink:href="MT652997" xlink:type="simple">MT652997</ext-link>
                </td></tr><tr><td rowspan="33" colspan="1">
                  <bold><italic><tp:taxon-name><tp:taxon-name-part taxon-name-part-type="genus" reg="Peronia">P.</tp:taxon-name-part> <tp:taxon-name-part taxon-name-part-type="species" reg="verruculata">verruculata</tp:taxon-name-part></tp:taxon-name></italic> (unit #1)</bold>
                </td><td rowspan="1" colspan="1">2729</td><td rowspan="1" colspan="1"><abbrev xmlns:xlink="http://www.w3.org/1999/xlink" content-type="institution" xlink:title="Universitas Malikussaleh, North Aceh, Sumatra, Indonesia" id="ABBRID0E6IBI" xlink:type="simple">UMIZ</abbrev> 00162</td><td rowspan="1" colspan="1">Indonesia, Ambon (03°S)</td><td rowspan="1" colspan="1">
                  <ext-link xmlns:xlink="http://www.w3.org/1999/xlink" ext-link-type="gen" xlink:href="MT653154" xlink:type="simple">MT653154</ext-link>
                </td><td rowspan="1" colspan="1">
                  <ext-link xmlns:xlink="http://www.w3.org/1999/xlink" ext-link-type="gen" xlink:href="MT652699" xlink:type="simple">MT652699</ext-link>
                </td><td rowspan="1" colspan="1"/><td rowspan="1" colspan="1"/></tr><tr><td rowspan="1" colspan="1">2856</td><td rowspan="1" colspan="1"><abbrev xmlns:xlink="http://www.w3.org/1999/xlink" content-type="institution" xlink:title="Universitas Malikussaleh, North Aceh, Sumatra, Indonesia" id="ABBRID0EHKBI" xlink:type="simple">UMIZ</abbrev> 00163</td><td rowspan="1" colspan="1">Indonesia, Ambon (03°S)</td><td rowspan="1" colspan="1">
                  <ext-link xmlns:xlink="http://www.w3.org/1999/xlink" ext-link-type="gen" xlink:href="MT653155" xlink:type="simple">MT653155</ext-link>
                </td><td rowspan="1" colspan="1">
                  <ext-link xmlns:xlink="http://www.w3.org/1999/xlink" ext-link-type="gen" xlink:href="MT652700" xlink:type="simple">MT652700</ext-link>
                </td><td rowspan="1" colspan="1">
                  <ext-link xmlns:xlink="http://www.w3.org/1999/xlink" ext-link-type="gen" xlink:href="MT652867" xlink:type="simple">MT652867</ext-link>
                </td><td rowspan="1" colspan="1"/></tr><tr><td rowspan="1" colspan="1">3080</td><td rowspan="1" colspan="1"><abbrev xmlns:xlink="http://www.w3.org/1999/xlink" content-type="institution" xlink:title="Universitas Malikussaleh, North Aceh, Sumatra, Indonesia" id="ABBRID0EVLBI" xlink:type="simple">UMIZ</abbrev> 00164</td><td rowspan="1" colspan="1">Indonesia, Bali (08°S)</td><td rowspan="1" colspan="1">
                  <ext-link xmlns:xlink="http://www.w3.org/1999/xlink" ext-link-type="gen" xlink:href="MT653156" xlink:type="simple">MT653156</ext-link>
                </td><td rowspan="1" colspan="1">
                  <ext-link xmlns:xlink="http://www.w3.org/1999/xlink" ext-link-type="gen" xlink:href="MT652701" xlink:type="simple">MT652701</ext-link>
                </td><td rowspan="1" colspan="1">
                  <ext-link xmlns:xlink="http://www.w3.org/1999/xlink" ext-link-type="gen" xlink:href="MT652868" xlink:type="simple">MT652868</ext-link>
                </td><td rowspan="1" colspan="1"/></tr><tr><td rowspan="1" colspan="1">3115</td><td rowspan="1" colspan="1"><abbrev xmlns:xlink="http://www.w3.org/1999/xlink" content-type="institution" xlink:title="Universitas Malikussaleh, North Aceh, Sumatra, Indonesia" id="ABBRID0EDNBI" xlink:type="simple">UMIZ</abbrev> 00165</td><td rowspan="1" colspan="1">Indonesia, Bali (08°S)</td><td rowspan="1" colspan="1">
                  <ext-link xmlns:xlink="http://www.w3.org/1999/xlink" ext-link-type="gen" xlink:href="MT653157" xlink:type="simple">MT653157</ext-link>
                </td><td rowspan="1" colspan="1">
                  <ext-link xmlns:xlink="http://www.w3.org/1999/xlink" ext-link-type="gen" xlink:href="MT652702" xlink:type="simple">MT652702</ext-link>
                </td><td rowspan="1" colspan="1">
                  <ext-link xmlns:xlink="http://www.w3.org/1999/xlink" ext-link-type="gen" xlink:href="MT652869" xlink:type="simple">MT652869</ext-link>
                </td><td rowspan="1" colspan="1"/></tr><tr><td rowspan="1" colspan="1">5068</td><td rowspan="1" colspan="1"><abbrev xmlns:xlink="http://www.w3.org/1999/xlink" content-type="institution" xlink:title="Universitas Malikussaleh, North Aceh, Sumatra, Indonesia" id="ABBRID0EROBI" xlink:type="simple">UMIZ</abbrev> 00166</td><td rowspan="1" colspan="1">Indonesia, Halmahera (00°S)</td><td rowspan="1" colspan="1">
                  <ext-link xmlns:xlink="http://www.w3.org/1999/xlink" ext-link-type="gen" xlink:href="MT653158" xlink:type="simple">MT653158</ext-link>
                </td><td rowspan="1" colspan="1">
                  <ext-link xmlns:xlink="http://www.w3.org/1999/xlink" ext-link-type="gen" xlink:href="MT652703" xlink:type="simple">MT652703</ext-link>
                </td><td rowspan="1" colspan="1"/><td rowspan="1" colspan="1"/></tr><tr><td rowspan="1" colspan="1">5120</td><td rowspan="1" colspan="1"><abbrev xmlns:xlink="http://www.w3.org/1999/xlink" content-type="institution" xlink:title="Universitas Malikussaleh, North Aceh, Sumatra, Indonesia" id="ABBRID0EZPBI" xlink:type="simple">UMIZ</abbrev> 00167</td><td rowspan="1" colspan="1">Indonesia, Halmahera (01°S)</td><td rowspan="1" colspan="1">
                  <ext-link xmlns:xlink="http://www.w3.org/1999/xlink" ext-link-type="gen" xlink:href="MT653159" xlink:type="simple">MT653159</ext-link>
                </td><td rowspan="1" colspan="1">
                  <ext-link xmlns:xlink="http://www.w3.org/1999/xlink" ext-link-type="gen" xlink:href="MT652704" xlink:type="simple">MT652704</ext-link>
                </td><td rowspan="1" colspan="1">
                  <ext-link xmlns:xlink="http://www.w3.org/1999/xlink" ext-link-type="gen" xlink:href="MT652870" xlink:type="simple">MT652870</ext-link>
                </td><td rowspan="1" colspan="1"/></tr><tr><td rowspan="1" colspan="1">5124</td><td rowspan="1" colspan="1"><abbrev xmlns:xlink="http://www.w3.org/1999/xlink" content-type="institution" xlink:title="Universitas Malikussaleh, North Aceh, Sumatra, Indonesia" id="ABBRID0EHRBI" xlink:type="simple">UMIZ</abbrev> 00167</td><td rowspan="1" colspan="1">Indonesia, Halmahera (01°S)</td><td rowspan="1" colspan="1">
                  <ext-link xmlns:xlink="http://www.w3.org/1999/xlink" ext-link-type="gen" xlink:href="MT653160" xlink:type="simple">MT653160</ext-link>
                </td><td rowspan="1" colspan="1">
                  <ext-link xmlns:xlink="http://www.w3.org/1999/xlink" ext-link-type="gen" xlink:href="MT652705" xlink:type="simple">MT652705</ext-link>
                </td><td rowspan="1" colspan="1"/><td rowspan="1" colspan="1"/></tr><tr><td rowspan="1" colspan="1">5130</td><td rowspan="1" colspan="1"><abbrev xmlns:xlink="http://www.w3.org/1999/xlink" content-type="institution" xlink:title="Universitas Malikussaleh, North Aceh, Sumatra, Indonesia" id="ABBRID0EPSBI" xlink:type="simple">UMIZ</abbrev> 00167</td><td rowspan="1" colspan="1">Indonesia, Halmahera (01°S)</td><td rowspan="1" colspan="1">
                  <ext-link xmlns:xlink="http://www.w3.org/1999/xlink" ext-link-type="gen" xlink:href="MT653161" xlink:type="simple">MT653161</ext-link>
                </td><td rowspan="1" colspan="1">
                  <ext-link xmlns:xlink="http://www.w3.org/1999/xlink" ext-link-type="gen" xlink:href="MT652706" xlink:type="simple">MT652706</ext-link>
                </td><td rowspan="1" colspan="1"/><td rowspan="1" colspan="1"/></tr><tr><td rowspan="1" colspan="1">2987</td><td rowspan="1" colspan="1"><abbrev xmlns:xlink="http://www.w3.org/1999/xlink" content-type="institution" xlink:title="Universitas Malikussaleh, North Aceh, Sumatra, Indonesia" id="ABBRID0EXTBI" xlink:type="simple">UMIZ</abbrev> 00168</td><td rowspan="1" colspan="1">Indonesia, Lombok (08°S)</td><td rowspan="1" colspan="1">
                  <ext-link xmlns:xlink="http://www.w3.org/1999/xlink" ext-link-type="gen" xlink:href="MT653162" xlink:type="simple">MT653162</ext-link>
                </td><td rowspan="1" colspan="1">
                  <ext-link xmlns:xlink="http://www.w3.org/1999/xlink" ext-link-type="gen" xlink:href="MT652707" xlink:type="simple">MT652707</ext-link>
                </td><td rowspan="1" colspan="1">
                  <ext-link xmlns:xlink="http://www.w3.org/1999/xlink" ext-link-type="gen" xlink:href="MT652871" xlink:type="simple">MT652871</ext-link>
                </td><td rowspan="1" colspan="1"/></tr><tr><td rowspan="1" colspan="1">2868</td><td rowspan="1" colspan="1"><abbrev xmlns:xlink="http://www.w3.org/1999/xlink" content-type="institution" xlink:title="Universitas Malikussaleh, North Aceh, Sumatra, Indonesia" id="ABBRID0EFVBI" xlink:type="simple">UMIZ</abbrev> 00169</td><td rowspan="1" colspan="1">Indonesia, Seram (02°S)</td><td rowspan="1" colspan="1">
                  <ext-link xmlns:xlink="http://www.w3.org/1999/xlink" ext-link-type="gen" xlink:href="MT653163" xlink:type="simple">MT653163</ext-link>
                </td><td rowspan="1" colspan="1">
                  <ext-link xmlns:xlink="http://www.w3.org/1999/xlink" ext-link-type="gen" xlink:href="MT652708" xlink:type="simple">MT652708</ext-link>
                </td><td rowspan="1" colspan="1"/><td rowspan="1" colspan="1"/></tr><tr><td rowspan="1" colspan="1">2870</td><td rowspan="1" colspan="1"><abbrev xmlns:xlink="http://www.w3.org/1999/xlink" content-type="institution" xlink:title="Universitas Malikussaleh, North Aceh, Sumatra, Indonesia" id="ABBRID0ENWBI" xlink:type="simple">UMIZ</abbrev> 00169</td><td rowspan="1" colspan="1">Indonesia, Seram (02°S)</td><td rowspan="1" colspan="1">
                  <ext-link xmlns:xlink="http://www.w3.org/1999/xlink" ext-link-type="gen" xlink:href="MT653164" xlink:type="simple">MT653164</ext-link>
                </td><td rowspan="1" colspan="1">
                  <ext-link xmlns:xlink="http://www.w3.org/1999/xlink" ext-link-type="gen" xlink:href="MT652709" xlink:type="simple">MT652709</ext-link>
                </td><td rowspan="1" colspan="1">
                  <ext-link xmlns:xlink="http://www.w3.org/1999/xlink" ext-link-type="gen" xlink:href="MT652872" xlink:type="simple">MT652872</ext-link>
                </td><td rowspan="1" colspan="1">
                  <ext-link xmlns:xlink="http://www.w3.org/1999/xlink" ext-link-type="gen" xlink:href="MT652998" xlink:type="simple">MT652998</ext-link>
                </td></tr><tr><td rowspan="1" colspan="1">3441</td><td rowspan="1" colspan="1"><abbrev xmlns:xlink="http://www.w3.org/1999/xlink" content-type="institution" xlink:title="Universitas Malikussaleh, North Aceh, Sumatra, Indonesia" id="ABBRID0EBYBI" xlink:type="simple">UMIZ</abbrev> 00169</td><td rowspan="1" colspan="1">Indonesia, Seram (02°S)</td><td rowspan="1" colspan="1">
                  <ext-link xmlns:xlink="http://www.w3.org/1999/xlink" ext-link-type="gen" xlink:href="MT653165" xlink:type="simple">MT653165</ext-link>
                </td><td rowspan="1" colspan="1">
                  <ext-link xmlns:xlink="http://www.w3.org/1999/xlink" ext-link-type="gen" xlink:href="MT652710" xlink:type="simple">MT652710</ext-link>
                </td><td rowspan="1" colspan="1"/><td rowspan="1" colspan="1"/></tr><tr><td rowspan="1" colspan="1">731</td><td rowspan="1" colspan="1"><named-content xmlns:xlink="http://www.w3.org/1999/xlink" content-type="dwc:institutional_code" xlink:type="simple">NHMUK</named-content> 20050628</td><td rowspan="1" colspan="1">Indonesia, Sulawesi</td><td rowspan="1" colspan="1"><ext-link xmlns:xlink="http://www.w3.org/1999/xlink" ext-link-type="gen" xlink:href="HQ660046" xlink:type="simple">HQ660046</ext-link>*</td><td rowspan="1" colspan="1"><ext-link xmlns:xlink="http://www.w3.org/1999/xlink" ext-link-type="gen" xlink:href="HQ659914" xlink:type="simple">HQ659914</ext-link>*</td><td rowspan="1" colspan="1"/><td rowspan="1" colspan="1"/></tr><tr><td rowspan="1" colspan="1">2127</td><td rowspan="1" colspan="1"><abbrev xmlns:xlink="http://www.w3.org/1999/xlink" content-type="institution" xlink:title="Universitas Malikussaleh, North Aceh, Sumatra, Indonesia" id="ABBRID0EU1BI" xlink:type="simple">UMIZ</abbrev> 00170</td><td rowspan="1" colspan="1">Indonesia, Sulawesi (01°N)</td><td rowspan="1" colspan="1">
                  <ext-link xmlns:xlink="http://www.w3.org/1999/xlink" ext-link-type="gen" xlink:href="MT653166" xlink:type="simple">MT653166</ext-link>
                </td><td rowspan="1" colspan="1">
                  <ext-link xmlns:xlink="http://www.w3.org/1999/xlink" ext-link-type="gen" xlink:href="MT652711" xlink:type="simple">MT652711</ext-link>
                </td><td rowspan="1" colspan="1"/><td rowspan="1" colspan="1"/></tr><tr><td rowspan="1" colspan="1">2150</td><td rowspan="1" colspan="1"><abbrev xmlns:xlink="http://www.w3.org/1999/xlink" content-type="institution" xlink:title="Universitas Malikussaleh, North Aceh, Sumatra, Indonesia" id="ABBRID0E32BI" xlink:type="simple">UMIZ</abbrev> 00171</td><td rowspan="1" colspan="1">Indonesia, Sulawesi (01°N)</td><td rowspan="1" colspan="1">
                  <ext-link xmlns:xlink="http://www.w3.org/1999/xlink" ext-link-type="gen" xlink:href="MT653167" xlink:type="simple">MT653167</ext-link>
                </td><td rowspan="1" colspan="1">
                  <ext-link xmlns:xlink="http://www.w3.org/1999/xlink" ext-link-type="gen" xlink:href="MT652712" xlink:type="simple">MT652712</ext-link>
                </td><td rowspan="1" colspan="1"/><td rowspan="1" colspan="1"/></tr><tr><td rowspan="1" colspan="1">2162</td><td rowspan="1" colspan="1"><abbrev xmlns:xlink="http://www.w3.org/1999/xlink" content-type="institution" xlink:title="Universitas Malikussaleh, North Aceh, Sumatra, Indonesia" id="ABBRID0EE4BI" xlink:type="simple">UMIZ</abbrev> 00171</td><td rowspan="1" colspan="1">Indonesia, Sulawesi (01°N)</td><td rowspan="1" colspan="1">
                  <ext-link xmlns:xlink="http://www.w3.org/1999/xlink" ext-link-type="gen" xlink:href="MT653168" xlink:type="simple">MT653168</ext-link>
                </td><td rowspan="1" colspan="1">
                  <ext-link xmlns:xlink="http://www.w3.org/1999/xlink" ext-link-type="gen" xlink:href="MT652713" xlink:type="simple">MT652713</ext-link>
                </td><td rowspan="1" colspan="1">
                  <ext-link xmlns:xlink="http://www.w3.org/1999/xlink" ext-link-type="gen" xlink:href="MT652873" xlink:type="simple">MT652873</ext-link>
                </td><td rowspan="1" colspan="1"/></tr><tr><td rowspan="1" colspan="1">1747</td><td rowspan="1" colspan="1"><abbrev xmlns:xlink="http://www.w3.org/1999/xlink" content-type="institution" xlink:title="Universitas Malikussaleh, North Aceh, Sumatra, Indonesia" id="ABBRID0ES5BI" xlink:type="simple">UMIZ</abbrev> 00172</td><td rowspan="1" colspan="1">Indonesia, Sumatra (05°S)</td><td rowspan="1" colspan="1">
                  <ext-link xmlns:xlink="http://www.w3.org/1999/xlink" ext-link-type="gen" xlink:href="MT653169" xlink:type="simple">MT653169</ext-link>
                </td><td rowspan="1" colspan="1">
                  <ext-link xmlns:xlink="http://www.w3.org/1999/xlink" ext-link-type="gen" xlink:href="MT652714" xlink:type="simple">MT652714</ext-link>
                </td><td rowspan="1" colspan="1">
                  <ext-link xmlns:xlink="http://www.w3.org/1999/xlink" ext-link-type="gen" xlink:href="MT652874" xlink:type="simple">MT652874</ext-link>
                </td><td rowspan="1" colspan="1"/></tr><tr><td rowspan="1" colspan="1">1759</td><td rowspan="1" colspan="1"><abbrev xmlns:xlink="http://www.w3.org/1999/xlink" content-type="institution" xlink:title="Universitas Malikussaleh, North Aceh, Sumatra, Indonesia" id="ABBRID0EAACI" xlink:type="simple">UMIZ</abbrev> 00173</td><td rowspan="1" colspan="1">Indonesia, Sumatra (05°S)</td><td rowspan="1" colspan="1">
                  <ext-link xmlns:xlink="http://www.w3.org/1999/xlink" ext-link-type="gen" xlink:href="MT653170" xlink:type="simple">MT653170</ext-link>
                </td><td rowspan="1" colspan="1">
                  <ext-link xmlns:xlink="http://www.w3.org/1999/xlink" ext-link-type="gen" xlink:href="MT652715" xlink:type="simple">MT652715</ext-link>
                </td><td rowspan="1" colspan="1">
                  <ext-link xmlns:xlink="http://www.w3.org/1999/xlink" ext-link-type="gen" xlink:href="MT652875" xlink:type="simple">MT652875</ext-link>
                </td><td rowspan="1" colspan="1">
                  <ext-link xmlns:xlink="http://www.w3.org/1999/xlink" ext-link-type="gen" xlink:href="MT652999" xlink:type="simple">MT652999</ext-link>
                </td></tr><tr><td rowspan="1" colspan="1">5904</td><td rowspan="1" colspan="1"><abbrev xmlns:xlink="http://www.w3.org/1999/xlink" content-type="institution" xlink:title="Universitas Malikussaleh, North Aceh, Sumatra, Indonesia" id="ABBRID0EUBCI" xlink:type="simple">UMIZ</abbrev> 00174</td><td rowspan="1" colspan="1">Indonesia, Timor (10°S)</td><td rowspan="1" colspan="1">
                  <ext-link xmlns:xlink="http://www.w3.org/1999/xlink" ext-link-type="gen" xlink:href="MT653171" xlink:type="simple">MT653171</ext-link>
                </td><td rowspan="1" colspan="1">
                  <ext-link xmlns:xlink="http://www.w3.org/1999/xlink" ext-link-type="gen" xlink:href="MT652716" xlink:type="simple">MT652716</ext-link>
                </td><td rowspan="1" colspan="1">
                  <ext-link xmlns:xlink="http://www.w3.org/1999/xlink" ext-link-type="gen" xlink:href="MT652876" xlink:type="simple">MT652876</ext-link>
                </td><td rowspan="1" colspan="1"/></tr><tr><td rowspan="1" colspan="1">5925</td><td rowspan="1" colspan="1"><abbrev xmlns:xlink="http://www.w3.org/1999/xlink" content-type="institution" xlink:title="Universitas Malikussaleh, North Aceh, Sumatra, Indonesia" id="ABBRID0ECDCI" xlink:type="simple">UMIZ</abbrev> 00175</td><td rowspan="1" colspan="1">Indonesia, Timor (10°S)</td><td rowspan="1" colspan="1">
                  <ext-link xmlns:xlink="http://www.w3.org/1999/xlink" ext-link-type="gen" xlink:href="MT653172" xlink:type="simple">MT653172</ext-link>
                </td><td rowspan="1" colspan="1">
                  <ext-link xmlns:xlink="http://www.w3.org/1999/xlink" ext-link-type="gen" xlink:href="MT652717" xlink:type="simple">MT652717</ext-link>
                </td><td rowspan="1" colspan="1">
                  <ext-link xmlns:xlink="http://www.w3.org/1999/xlink" ext-link-type="gen" xlink:href="MT652877" xlink:type="simple">MT652877</ext-link>
                </td><td rowspan="1" colspan="1"/></tr><tr><td rowspan="1" colspan="1">5927</td><td rowspan="1" colspan="1"><abbrev xmlns:xlink="http://www.w3.org/1999/xlink" content-type="institution" xlink:title="Universitas Malikussaleh, North Aceh, Sumatra, Indonesia" id="ABBRID0EQECI" xlink:type="simple">UMIZ</abbrev> 00175</td><td rowspan="1" colspan="1">Indonesia, Timor (10°S)</td><td rowspan="1" colspan="1">
                  <ext-link xmlns:xlink="http://www.w3.org/1999/xlink" ext-link-type="gen" xlink:href="MT653173" xlink:type="simple">MT653173</ext-link>
                </td><td rowspan="1" colspan="1">
                  <ext-link xmlns:xlink="http://www.w3.org/1999/xlink" ext-link-type="gen" xlink:href="MT652718" xlink:type="simple">MT652718</ext-link>
                </td><td rowspan="1" colspan="1"/><td rowspan="1" colspan="1"/></tr><tr><td rowspan="1" colspan="1">3751</td><td rowspan="1" colspan="1"><named-content xmlns:xlink="http://www.w3.org/1999/xlink" content-type="dwc:institutional_code" xlink:type="simple">NSMT</named-content>-Mo 78988</td><td rowspan="1" colspan="1">Japan, Wakayama (33°N)</td><td rowspan="1" colspan="1">
                  <ext-link xmlns:xlink="http://www.w3.org/1999/xlink" ext-link-type="gen" xlink:href="MT653174" xlink:type="simple">MT653174</ext-link>
                </td><td rowspan="1" colspan="1">
                  <ext-link xmlns:xlink="http://www.w3.org/1999/xlink" ext-link-type="gen" xlink:href="MT652719" xlink:type="simple">MT652719</ext-link>
                </td><td rowspan="1" colspan="1">
                  <ext-link xmlns:xlink="http://www.w3.org/1999/xlink" ext-link-type="gen" xlink:href="MT652878" xlink:type="simple">MT652878</ext-link>
                </td><td rowspan="1" colspan="1"/></tr><tr><td rowspan="1" colspan="1">3752</td><td rowspan="1" colspan="1"><named-content xmlns:xlink="http://www.w3.org/1999/xlink" content-type="dwc:institutional_code" xlink:type="simple">NSMT</named-content>-Mo 78988</td><td rowspan="1" colspan="1">Japan, Wakayama (33°N)</td><td rowspan="1" colspan="1">
                  <ext-link xmlns:xlink="http://www.w3.org/1999/xlink" ext-link-type="gen" xlink:href="MT653175" xlink:type="simple">MT653175</ext-link>
                </td><td rowspan="1" colspan="1">
                  <ext-link xmlns:xlink="http://www.w3.org/1999/xlink" ext-link-type="gen" xlink:href="MT652720" xlink:type="simple">MT652720</ext-link>
                </td><td rowspan="1" colspan="1">
                  <ext-link xmlns:xlink="http://www.w3.org/1999/xlink" ext-link-type="gen" xlink:href="MT652879" xlink:type="simple">MT652879</ext-link>
                </td><td rowspan="1" colspan="1">
                  <ext-link xmlns:xlink="http://www.w3.org/1999/xlink" ext-link-type="gen" xlink:href="MT653000" xlink:type="simple">MT653000</ext-link>
                </td></tr><tr><td rowspan="1" colspan="1">
                  <abbrev xmlns:xlink="http://www.w3.org/1999/xlink" xlink:title="GenBank" id="ABBRID0E4ICI" xlink:type="simple">GB</abbrev>
                </td><td rowspan="1" colspan="1"/><td rowspan="1" colspan="1">Japan, Kagoshima (31°N)</td><td rowspan="1" colspan="1"><ext-link xmlns:xlink="http://www.w3.org/1999/xlink" ext-link-type="gen" xlink:href="LC390389" xlink:type="simple">LC390389</ext-link>*</td><td rowspan="1" colspan="1"/><td rowspan="1" colspan="1"/><td rowspan="1" colspan="1"/></tr><tr><td rowspan="1" colspan="1">6202</td><td rowspan="1" colspan="1"><named-content xmlns:xlink="http://www.w3.org/1999/xlink" content-type="dwc:institutional_code" xlink:type="simple">MNHN</named-content>-IM-2019-1591</td><td rowspan="1" colspan="1">New Caledonia (22°S)</td><td rowspan="1" colspan="1">
                  <ext-link xmlns:xlink="http://www.w3.org/1999/xlink" ext-link-type="gen" xlink:href="MT653176" xlink:type="simple">MT653176</ext-link>
                </td><td rowspan="1" colspan="1">
                  <ext-link xmlns:xlink="http://www.w3.org/1999/xlink" ext-link-type="gen" xlink:href="MT652721" xlink:type="simple">MT652721</ext-link>
                </td><td rowspan="1" colspan="1">
                  <ext-link xmlns:xlink="http://www.w3.org/1999/xlink" ext-link-type="gen" xlink:href="MT652880" xlink:type="simple">MT652880</ext-link>
                </td><td rowspan="1" colspan="1">
                  <ext-link xmlns:xlink="http://www.w3.org/1999/xlink" ext-link-type="gen" xlink:href="MT653001" xlink:type="simple">MT653001</ext-link>
                </td></tr><tr><td rowspan="1" colspan="1">6212</td><td rowspan="1" colspan="1"><named-content xmlns:xlink="http://www.w3.org/1999/xlink" content-type="dwc:institutional_code" xlink:type="simple">MNHN</named-content>-IM-2019-1592</td><td rowspan="1" colspan="1">New Caledonia (22°S)</td><td rowspan="1" colspan="1">
                  <ext-link xmlns:xlink="http://www.w3.org/1999/xlink" ext-link-type="gen" xlink:href="MT653177" xlink:type="simple">MT653177</ext-link>
                </td><td rowspan="1" colspan="1">
                  <ext-link xmlns:xlink="http://www.w3.org/1999/xlink" ext-link-type="gen" xlink:href="MT652722" xlink:type="simple">MT652722</ext-link>
                </td><td rowspan="1" colspan="1">
                  <ext-link xmlns:xlink="http://www.w3.org/1999/xlink" ext-link-type="gen" xlink:href="MT652881" xlink:type="simple">MT652881</ext-link>
                </td><td rowspan="1" colspan="1">
                  <ext-link xmlns:xlink="http://www.w3.org/1999/xlink" ext-link-type="gen" xlink:href="MT653002" xlink:type="simple">MT653002</ext-link>
                </td></tr><tr><td rowspan="1" colspan="1">6214</td><td rowspan="1" colspan="1"><named-content xmlns:xlink="http://www.w3.org/1999/xlink" content-type="dwc:institutional_code" xlink:type="simple">MNHN</named-content>-IM-2019-1593</td><td rowspan="1" colspan="1">New Caledonia (21°S)</td><td rowspan="1" colspan="1">
                  <ext-link xmlns:xlink="http://www.w3.org/1999/xlink" ext-link-type="gen" xlink:href="MT653178" xlink:type="simple">MT653178</ext-link>
                </td><td rowspan="1" colspan="1">
                  <ext-link xmlns:xlink="http://www.w3.org/1999/xlink" ext-link-type="gen" xlink:href="MT652723" xlink:type="simple">MT652723</ext-link>
                </td><td rowspan="1" colspan="1">
                  <ext-link xmlns:xlink="http://www.w3.org/1999/xlink" ext-link-type="gen" xlink:href="MT652882" xlink:type="simple">MT652882</ext-link>
                </td><td rowspan="1" colspan="1"/></tr><tr><td rowspan="1" colspan="1">698</td><td rowspan="1" colspan="1"><named-content xmlns:xlink="http://www.w3.org/1999/xlink" content-type="dwc:institutional_code" xlink:type="simple">UF</named-content> 253871</td><td rowspan="1" colspan="1">Palau (07°N)</td><td rowspan="1" colspan="1">
                  <ext-link xmlns:xlink="http://www.w3.org/1999/xlink" ext-link-type="gen" xlink:href="MT653179" xlink:type="simple">MT653179</ext-link>
                </td><td rowspan="1" colspan="1">
                  <ext-link xmlns:xlink="http://www.w3.org/1999/xlink" ext-link-type="gen" xlink:href="MT652724" xlink:type="simple">MT652724</ext-link>
                </td><td rowspan="1" colspan="1">
                  <ext-link xmlns:xlink="http://www.w3.org/1999/xlink" ext-link-type="gen" xlink:href="MT652883" xlink:type="simple">MT652883</ext-link>
                </td><td rowspan="1" colspan="1">
                  <ext-link xmlns:xlink="http://www.w3.org/1999/xlink" ext-link-type="gen" xlink:href="MT653003" xlink:type="simple">MT653003</ext-link>
                </td></tr><tr><td rowspan="1" colspan="1">5467</td><td rowspan="1" colspan="1"><named-content xmlns:xlink="http://www.w3.org/1999/xlink" content-type="dwc:institutional_code" xlink:type="simple">MNHN</named-content>-IM-2013-12008</td><td rowspan="1" colspan="1">PNG, Madang (05°S)</td><td rowspan="1" colspan="1">
                  <ext-link xmlns:xlink="http://www.w3.org/1999/xlink" ext-link-type="gen" xlink:href="MT653180" xlink:type="simple">MT653180</ext-link>
                </td><td rowspan="1" colspan="1">
                  <ext-link xmlns:xlink="http://www.w3.org/1999/xlink" ext-link-type="gen" xlink:href="MT652725" xlink:type="simple">MT652725</ext-link>
                </td><td rowspan="1" colspan="1"/><td rowspan="1" colspan="1"/></tr><tr><td rowspan="1" colspan="1">5468</td><td rowspan="1" colspan="1"><named-content xmlns:xlink="http://www.w3.org/1999/xlink" content-type="dwc:institutional_code" xlink:type="simple">MNHN</named-content>-IM-2013-12009</td><td rowspan="1" colspan="1">PNG, Madang (05°S)</td><td rowspan="1" colspan="1">
                  <ext-link xmlns:xlink="http://www.w3.org/1999/xlink" ext-link-type="gen" xlink:href="MT653181" xlink:type="simple">MT653181</ext-link>
                </td><td rowspan="1" colspan="1">
                  <ext-link xmlns:xlink="http://www.w3.org/1999/xlink" ext-link-type="gen" xlink:href="MT652726" xlink:type="simple">MT652726</ext-link>
                </td><td rowspan="1" colspan="1">
                  <ext-link xmlns:xlink="http://www.w3.org/1999/xlink" ext-link-type="gen" xlink:href="MT652884" xlink:type="simple">MT652884</ext-link>
                </td><td rowspan="1" colspan="1">
                  <ext-link xmlns:xlink="http://www.w3.org/1999/xlink" ext-link-type="gen" xlink:href="MT653004" xlink:type="simple">MT653004</ext-link>
                </td></tr><tr><td rowspan="1" colspan="1">5469</td><td rowspan="1" colspan="1"><named-content xmlns:xlink="http://www.w3.org/1999/xlink" content-type="dwc:institutional_code" xlink:type="simple">MNHN</named-content>-IM-2013-12010</td><td rowspan="1" colspan="1">PNG, Madang (05°S)</td><td rowspan="1" colspan="1">
                  <ext-link xmlns:xlink="http://www.w3.org/1999/xlink" ext-link-type="gen" xlink:href="MT653182" xlink:type="simple">MT653182</ext-link>
                </td><td rowspan="1" colspan="1">
                  <ext-link xmlns:xlink="http://www.w3.org/1999/xlink" ext-link-type="gen" xlink:href="MT652727" xlink:type="simple">MT652727</ext-link>
                </td><td rowspan="1" colspan="1"/><td rowspan="1" colspan="1"/></tr><tr><td rowspan="1" colspan="1">6085</td><td rowspan="1" colspan="1"><named-content xmlns:xlink="http://www.w3.org/1999/xlink" content-type="dwc:institutional_code" xlink:type="simple">MNHN</named-content>-IM-2013-50974</td><td rowspan="1" colspan="1">PNG, New Ireland (02°S)</td><td rowspan="1" colspan="1">
                  <ext-link xmlns:xlink="http://www.w3.org/1999/xlink" ext-link-type="gen" xlink:href="MT653183" xlink:type="simple">MT653183</ext-link>
                </td><td rowspan="1" colspan="1">
                  <ext-link xmlns:xlink="http://www.w3.org/1999/xlink" ext-link-type="gen" xlink:href="MT652728" xlink:type="simple">MT652728</ext-link>
                </td><td rowspan="1" colspan="1">
                  <ext-link xmlns:xlink="http://www.w3.org/1999/xlink" ext-link-type="gen" xlink:href="MT652885" xlink:type="simple">MT652885</ext-link>
                </td><td rowspan="1" colspan="1">
                  <ext-link xmlns:xlink="http://www.w3.org/1999/xlink" ext-link-type="gen" xlink:href="MT653005" xlink:type="simple">MT653005</ext-link>
                </td></tr><tr><td rowspan="1" colspan="1">6087</td><td rowspan="1" colspan="1"><named-content xmlns:xlink="http://www.w3.org/1999/xlink" content-type="dwc:institutional_code" xlink:type="simple">MNHN</named-content>-IM-2013-53523</td><td rowspan="1" colspan="1">PNG, New Ireland (02°S)</td><td rowspan="1" colspan="1">
                  <ext-link xmlns:xlink="http://www.w3.org/1999/xlink" ext-link-type="gen" xlink:href="MT653184" xlink:type="simple">MT653184</ext-link>
                </td><td rowspan="1" colspan="1">
                  <ext-link xmlns:xlink="http://www.w3.org/1999/xlink" ext-link-type="gen" xlink:href="MT652729" xlink:type="simple">MT652729</ext-link>
                </td><td rowspan="1" colspan="1"/><td rowspan="1" colspan="1"/></tr><tr><td rowspan="17" colspan="1">
                  <bold><italic><tp:taxon-name><tp:taxon-name-part taxon-name-part-type="genus" reg="Peronia">P.</tp:taxon-name-part> <tp:taxon-name-part taxon-name-part-type="species" reg="verruculata">verruculata</tp:taxon-name-part></tp:taxon-name></italic> (unit #1)</bold>
                </td><td rowspan="1" colspan="1">6088</td><td rowspan="1" colspan="1"><named-content xmlns:xlink="http://www.w3.org/1999/xlink" content-type="dwc:institutional_code" xlink:type="simple">MNHN</named-content>-IM-2013-53525</td><td rowspan="1" colspan="1">PNG, New Ireland (02°S)</td><td rowspan="1" colspan="1">
                  <ext-link xmlns:xlink="http://www.w3.org/1999/xlink" ext-link-type="gen" xlink:href="MT653185" xlink:type="simple">MT653185</ext-link>
                </td><td rowspan="1" colspan="1">
                  <ext-link xmlns:xlink="http://www.w3.org/1999/xlink" ext-link-type="gen" xlink:href="MT652730" xlink:type="simple">MT652730</ext-link>
                </td><td rowspan="1" colspan="1"/><td rowspan="1" colspan="1"/></tr><tr><td rowspan="1" colspan="1">3379</td><td rowspan="1" colspan="1"><named-content xmlns:xlink="http://www.w3.org/1999/xlink" content-type="dwc:institutional_code" xlink:type="simple">PNM</named-content> 041274</td><td rowspan="1" colspan="1">Philippines, Bohol (09°N)</td><td rowspan="1" colspan="1">
                  <ext-link xmlns:xlink="http://www.w3.org/1999/xlink" ext-link-type="gen" xlink:href="MT653186" xlink:type="simple">MT653186</ext-link>
                </td><td rowspan="1" colspan="1">
                  <ext-link xmlns:xlink="http://www.w3.org/1999/xlink" ext-link-type="gen" xlink:href="MT652731" xlink:type="simple">MT652731</ext-link>
                </td><td rowspan="1" colspan="1"/><td rowspan="1" colspan="1"/></tr><tr><td rowspan="1" colspan="1">3380</td><td rowspan="1" colspan="1"><named-content xmlns:xlink="http://www.w3.org/1999/xlink" content-type="dwc:institutional_code" xlink:type="simple">PNM</named-content> 041274</td><td rowspan="1" colspan="1">Philippines, Bohol (09°N)</td><td rowspan="1" colspan="1">
                  <ext-link xmlns:xlink="http://www.w3.org/1999/xlink" ext-link-type="gen" xlink:href="MT653187" xlink:type="simple">MT653187</ext-link>
                </td><td rowspan="1" colspan="1">
                  <ext-link xmlns:xlink="http://www.w3.org/1999/xlink" ext-link-type="gen" xlink:href="MT652732" xlink:type="simple">MT652732</ext-link>
                </td><td rowspan="1" colspan="1">
                  <ext-link xmlns:xlink="http://www.w3.org/1999/xlink" ext-link-type="gen" xlink:href="MT652886" xlink:type="simple">MT652886</ext-link>
                </td><td rowspan="1" colspan="1"/></tr><tr><td rowspan="1" colspan="1">3433</td><td rowspan="1" colspan="1"><named-content xmlns:xlink="http://www.w3.org/1999/xlink" content-type="dwc:institutional_code" xlink:type="simple">PNM</named-content> 041276</td><td rowspan="1" colspan="1">Philippines, Bohol (09°N)</td><td rowspan="1" colspan="1">
                  <ext-link xmlns:xlink="http://www.w3.org/1999/xlink" ext-link-type="gen" xlink:href="MT653188" xlink:type="simple">MT653188</ext-link>
                </td><td rowspan="1" colspan="1">
                  <ext-link xmlns:xlink="http://www.w3.org/1999/xlink" ext-link-type="gen" xlink:href="MT652733" xlink:type="simple">MT652733</ext-link>
                </td><td rowspan="1" colspan="1"/><td rowspan="1" colspan="1"/></tr><tr><td rowspan="1" colspan="1">3437</td><td rowspan="1" colspan="1"><named-content xmlns:xlink="http://www.w3.org/1999/xlink" content-type="dwc:institutional_code" xlink:type="simple">PNM</named-content> 041276</td><td rowspan="1" colspan="1">Philippines, Bohol (09°N)</td><td rowspan="1" colspan="1">
                  <ext-link xmlns:xlink="http://www.w3.org/1999/xlink" ext-link-type="gen" xlink:href="MT653189" xlink:type="simple">MT653189</ext-link>
                </td><td rowspan="1" colspan="1">
                  <ext-link xmlns:xlink="http://www.w3.org/1999/xlink" ext-link-type="gen" xlink:href="MT652734" xlink:type="simple">MT652734</ext-link>
                </td><td rowspan="1" colspan="1"/><td rowspan="1" colspan="1"/></tr><tr><td rowspan="1" colspan="1">712</td><td rowspan="1" colspan="1"><named-content xmlns:xlink="http://www.w3.org/1999/xlink" content-type="dwc:institutional_code" xlink:type="simple">UF</named-content> 368518</td><td rowspan="1" colspan="1">Philippines, Cebu (09°N)</td><td rowspan="1" colspan="1"><ext-link xmlns:xlink="http://www.w3.org/1999/xlink" ext-link-type="gen" xlink:href="HQ660050" xlink:type="simple">HQ660050</ext-link>*</td><td rowspan="1" colspan="1"><ext-link xmlns:xlink="http://www.w3.org/1999/xlink" ext-link-type="gen" xlink:href="HQ65991" xlink:type="simple">HQ65991</ext-link>*</td><td rowspan="1" colspan="1"/><td rowspan="1" colspan="1"/></tr><tr><td rowspan="1" colspan="1">3160</td><td rowspan="1" colspan="1"><named-content xmlns:xlink="http://www.w3.org/1999/xlink" content-type="dwc:institutional_code" xlink:type="simple">PNM</named-content> 041277</td><td rowspan="1" colspan="1">Philippines, Luzon (13°N)</td><td rowspan="1" colspan="1">
                  <ext-link xmlns:xlink="http://www.w3.org/1999/xlink" ext-link-type="gen" xlink:href="MT653190" xlink:type="simple">MT653190</ext-link>
                </td><td rowspan="1" colspan="1">
                  <ext-link xmlns:xlink="http://www.w3.org/1999/xlink" ext-link-type="gen" xlink:href="MT652735" xlink:type="simple">MT652735</ext-link>
                </td><td rowspan="1" colspan="1">
                  <ext-link xmlns:xlink="http://www.w3.org/1999/xlink" ext-link-type="gen" xlink:href="MT652887" xlink:type="simple">MT652887</ext-link>
                </td><td rowspan="1" colspan="1"/></tr><tr><td rowspan="1" colspan="1">3161</td><td rowspan="1" colspan="1"><named-content xmlns:xlink="http://www.w3.org/1999/xlink" content-type="dwc:institutional_code" xlink:type="simple">PNM</named-content> 041277</td><td rowspan="1" colspan="1">Philippines, Luzon (13°N)</td><td rowspan="1" colspan="1">
                  <ext-link xmlns:xlink="http://www.w3.org/1999/xlink" ext-link-type="gen" xlink:href="MT653191" xlink:type="simple">MT653191</ext-link>
                </td><td rowspan="1" colspan="1">
                  <ext-link xmlns:xlink="http://www.w3.org/1999/xlink" ext-link-type="gen" xlink:href="MT652736" xlink:type="simple">MT652736</ext-link>
                </td><td rowspan="1" colspan="1"/><td rowspan="1" colspan="1"/></tr><tr><td rowspan="1" colspan="1">704</td><td rowspan="1" colspan="1"><named-content xmlns:xlink="http://www.w3.org/1999/xlink" content-type="dwc:institutional_code" xlink:type="simple">UF</named-content> 368517</td><td rowspan="1" colspan="1">Philippines, Negros (09°N)</td><td rowspan="1" colspan="1">
                  <ext-link xmlns:xlink="http://www.w3.org/1999/xlink" ext-link-type="gen" xlink:href="MT653192" xlink:type="simple">MT653192</ext-link>
                </td><td rowspan="1" colspan="1">
                  <ext-link xmlns:xlink="http://www.w3.org/1999/xlink" ext-link-type="gen" xlink:href="MT652737" xlink:type="simple">MT652737</ext-link>
                </td><td rowspan="1" colspan="1"/><td rowspan="1" colspan="1"/></tr><tr><td rowspan="1" colspan="1">991</td><td rowspan="1" colspan="1"><named-content xmlns:xlink="http://www.w3.org/1999/xlink" content-type="dwc:institutional_code" xlink:type="simple">ZRC</named-content>.MOL.10497</td><td rowspan="1" colspan="1">Singapore (01°N)</td><td rowspan="1" colspan="1">
                  <ext-link xmlns:xlink="http://www.w3.org/1999/xlink" ext-link-type="gen" xlink:href="MT653193" xlink:type="simple">MT653193</ext-link>
                </td><td rowspan="1" colspan="1">
                  <ext-link xmlns:xlink="http://www.w3.org/1999/xlink" ext-link-type="gen" xlink:href="MT652738" xlink:type="simple">MT652738</ext-link>
                </td><td rowspan="1" colspan="1">
                  <ext-link xmlns:xlink="http://www.w3.org/1999/xlink" ext-link-type="gen" xlink:href="MT652888" xlink:type="simple">MT652888</ext-link>
                </td><td rowspan="1" colspan="1">
                  <ext-link xmlns:xlink="http://www.w3.org/1999/xlink" ext-link-type="gen" xlink:href="MT653006" xlink:type="simple">MT653006</ext-link>
                </td></tr><tr><td rowspan="1" colspan="1">
                  <abbrev xmlns:xlink="http://www.w3.org/1999/xlink" xlink:title="GenBank" id="ABBRID0E2GDI" xlink:type="simple">GB</abbrev>
                </td><td rowspan="1" colspan="1"/><td rowspan="1" colspan="1">Singapore</td><td rowspan="1" colspan="1"><ext-link xmlns:xlink="http://www.w3.org/1999/xlink" ext-link-type="gen" xlink:href="MH002570" xlink:type="simple">MH002570</ext-link>*</td><td rowspan="1" colspan="1"/><td rowspan="1" colspan="1"/><td rowspan="1" colspan="1"/></tr><tr><td rowspan="1" colspan="1">5480</td><td rowspan="1" colspan="1"><named-content xmlns:xlink="http://www.w3.org/1999/xlink" content-type="dwc:institutional_code" xlink:type="simple">MNHN</named-content>-IM-2013-62392</td><td rowspan="1" colspan="1">Vanuatu (17°S)</td><td rowspan="1" colspan="1">
                  <ext-link xmlns:xlink="http://www.w3.org/1999/xlink" ext-link-type="gen" xlink:href="MT653194" xlink:type="simple">MT653194</ext-link>
                </td><td rowspan="1" colspan="1">
                  <ext-link xmlns:xlink="http://www.w3.org/1999/xlink" ext-link-type="gen" xlink:href="MT652739" xlink:type="simple">MT652739</ext-link>
                </td><td rowspan="1" colspan="1">
                  <ext-link xmlns:xlink="http://www.w3.org/1999/xlink" ext-link-type="gen" xlink:href="MT652889" xlink:type="simple">MT652889</ext-link>
                </td><td rowspan="1" colspan="1"/></tr><tr><td rowspan="1" colspan="1">5481</td><td rowspan="1" colspan="1"><named-content xmlns:xlink="http://www.w3.org/1999/xlink" content-type="dwc:institutional_code" xlink:type="simple">MNHN</named-content>-IM-2013-62393</td><td rowspan="1" colspan="1">Vanuatu (17°S)</td><td rowspan="1" colspan="1">
                  <ext-link xmlns:xlink="http://www.w3.org/1999/xlink" ext-link-type="gen" xlink:href="MT653195" xlink:type="simple">MT653195</ext-link>
                </td><td rowspan="1" colspan="1">
                  <ext-link xmlns:xlink="http://www.w3.org/1999/xlink" ext-link-type="gen" xlink:href="MT652740" xlink:type="simple">MT652740</ext-link>
                </td><td rowspan="1" colspan="1">
                  <ext-link xmlns:xlink="http://www.w3.org/1999/xlink" ext-link-type="gen" xlink:href="MT652890" xlink:type="simple">MT652890</ext-link>
                </td><td rowspan="1" colspan="1">
                  <ext-link xmlns:xlink="http://www.w3.org/1999/xlink" ext-link-type="gen" xlink:href="MT653007" xlink:type="simple">MT653007</ext-link>
                </td></tr><tr><td rowspan="1" colspan="1">5620</td><td rowspan="1" colspan="1"><named-content xmlns:xlink="http://www.w3.org/1999/xlink" content-type="dwc:institutional_code" xlink:type="simple">ITBZC</named-content> IM 00021</td><td rowspan="1" colspan="1">Vietnam (12°N)</td><td rowspan="1" colspan="1">
                  <ext-link xmlns:xlink="http://www.w3.org/1999/xlink" ext-link-type="gen" xlink:href="MT653196" xlink:type="simple">MT653196</ext-link>
                </td><td rowspan="1" colspan="1">
                  <ext-link xmlns:xlink="http://www.w3.org/1999/xlink" ext-link-type="gen" xlink:href="MT652741" xlink:type="simple">MT652741</ext-link>
                </td><td rowspan="1" colspan="1">
                  <ext-link xmlns:xlink="http://www.w3.org/1999/xlink" ext-link-type="gen" xlink:href="MT652891" xlink:type="simple">MT652891</ext-link>
                </td><td rowspan="1" colspan="1"/></tr><tr><td rowspan="1" colspan="1">5621</td><td rowspan="1" colspan="1"><named-content xmlns:xlink="http://www.w3.org/1999/xlink" content-type="dwc:institutional_code" xlink:type="simple">ITBZC</named-content> IM 00021</td><td rowspan="1" colspan="1">Vietnam (12°N)</td><td rowspan="1" colspan="1">
                  <ext-link xmlns:xlink="http://www.w3.org/1999/xlink" ext-link-type="gen" xlink:href="MT653197" xlink:type="simple">MT653197</ext-link>
                </td><td rowspan="1" colspan="1">
                  <ext-link xmlns:xlink="http://www.w3.org/1999/xlink" ext-link-type="gen" xlink:href="MT652742" xlink:type="simple">MT652742</ext-link>
                </td><td rowspan="1" colspan="1"/><td rowspan="1" colspan="1"/></tr><tr><td rowspan="1" colspan="1">5639</td><td rowspan="1" colspan="1"><named-content xmlns:xlink="http://www.w3.org/1999/xlink" content-type="dwc:institutional_code" xlink:type="simple">ITBZC</named-content> IM 00023</td><td rowspan="1" colspan="1">Vietnam (08°N)</td><td rowspan="1" colspan="1">
                  <ext-link xmlns:xlink="http://www.w3.org/1999/xlink" ext-link-type="gen" xlink:href="MT653198" xlink:type="simple">MT653198</ext-link>
                </td><td rowspan="1" colspan="1">
                  <ext-link xmlns:xlink="http://www.w3.org/1999/xlink" ext-link-type="gen" xlink:href="MT652743" xlink:type="simple">MT652743</ext-link>
                </td><td rowspan="1" colspan="1">
                  <ext-link xmlns:xlink="http://www.w3.org/1999/xlink" ext-link-type="gen" xlink:href="MT652892" xlink:type="simple">MT652892</ext-link>
                </td><td rowspan="1" colspan="1"/></tr><tr><td rowspan="1" colspan="1">5670</td><td rowspan="1" colspan="1"><named-content xmlns:xlink="http://www.w3.org/1999/xlink" content-type="dwc:institutional_code" xlink:type="simple">ITBZC</named-content> IM 00022</td><td rowspan="1" colspan="1">Vietnam (08°N)</td><td rowspan="1" colspan="1">
                  <ext-link xmlns:xlink="http://www.w3.org/1999/xlink" ext-link-type="gen" xlink:href="MT653199" xlink:type="simple">MT653199</ext-link>
                </td><td rowspan="1" colspan="1">
                  <ext-link xmlns:xlink="http://www.w3.org/1999/xlink" ext-link-type="gen" xlink:href="MT652744" xlink:type="simple">MT652744</ext-link>
                </td><td rowspan="1" colspan="1">
                  <ext-link xmlns:xlink="http://www.w3.org/1999/xlink" ext-link-type="gen" xlink:href="MT652893" xlink:type="simple">MT652893</ext-link>
                </td><td rowspan="1" colspan="1"/></tr><tr><td rowspan="12" colspan="1">
                  <bold><italic><tp:taxon-name><tp:taxon-name-part taxon-name-part-type="genus" reg="Peronia">P.</tp:taxon-name-part> <tp:taxon-name-part taxon-name-part-type="species" reg="verruculata">verruculata</tp:taxon-name-part></tp:taxon-name></italic> (unit #2)</bold>
                </td><td rowspan="1" colspan="1">1072</td><td rowspan="1" colspan="1"><named-content xmlns:xlink="http://www.w3.org/1999/xlink" content-type="dwc:institutional_code" xlink:type="simple">BNHS</named-content> 1072</td><td rowspan="1" colspan="1">India, Andaman (11°N)</td><td rowspan="1" colspan="1">
                  <ext-link xmlns:xlink="http://www.w3.org/1999/xlink" ext-link-type="gen" xlink:href="MT653200" xlink:type="simple">MT653200</ext-link>
                </td><td rowspan="1" colspan="1">
                  <ext-link xmlns:xlink="http://www.w3.org/1999/xlink" ext-link-type="gen" xlink:href="MT652745" xlink:type="simple">MT652745</ext-link>
                </td><td rowspan="1" colspan="1"/><td rowspan="1" colspan="1"/></tr><tr><td rowspan="1" colspan="1">1077</td><td rowspan="1" colspan="1"><named-content xmlns:xlink="http://www.w3.org/1999/xlink" content-type="dwc:institutional_code" xlink:type="simple">BNHS</named-content> 119</td><td rowspan="1" colspan="1">India, Andaman (11°N)</td><td rowspan="1" colspan="1">
                  <ext-link xmlns:xlink="http://www.w3.org/1999/xlink" ext-link-type="gen" xlink:href="MT653201" xlink:type="simple">MT653201</ext-link>
                </td><td rowspan="1" colspan="1">
                  <ext-link xmlns:xlink="http://www.w3.org/1999/xlink" ext-link-type="gen" xlink:href="MT652746" xlink:type="simple">MT652746</ext-link>
                </td><td rowspan="1" colspan="1"/><td rowspan="1" colspan="1"/></tr><tr><td rowspan="1" colspan="1">1079</td><td rowspan="1" colspan="1"><named-content xmlns:xlink="http://www.w3.org/1999/xlink" content-type="dwc:institutional_code" xlink:type="simple">BNHS</named-content> 120</td><td rowspan="1" colspan="1">India, Andaman (11°N)</td><td rowspan="1" colspan="1">
                  <ext-link xmlns:xlink="http://www.w3.org/1999/xlink" ext-link-type="gen" xlink:href="MT653202" xlink:type="simple">MT653202</ext-link>
                </td><td rowspan="1" colspan="1">
                  <ext-link xmlns:xlink="http://www.w3.org/1999/xlink" ext-link-type="gen" xlink:href="MT652747" xlink:type="simple">MT652747</ext-link>
                </td><td rowspan="1" colspan="1"/><td rowspan="1" colspan="1"/></tr><tr><td rowspan="1" colspan="1">1080</td><td rowspan="1" colspan="1"><named-content xmlns:xlink="http://www.w3.org/1999/xlink" content-type="dwc:institutional_code" xlink:type="simple">BNHS</named-content> 121</td><td rowspan="1" colspan="1">India, Andaman (11°N)</td><td rowspan="1" colspan="1">
                  <ext-link xmlns:xlink="http://www.w3.org/1999/xlink" ext-link-type="gen" xlink:href="MT653203" xlink:type="simple">MT653203</ext-link>
                </td><td rowspan="1" colspan="1">
                  <ext-link xmlns:xlink="http://www.w3.org/1999/xlink" ext-link-type="gen" xlink:href="MT652748" xlink:type="simple">MT652748</ext-link>
                </td><td rowspan="1" colspan="1"/><td rowspan="1" colspan="1"/></tr><tr><td rowspan="1" colspan="1">1081</td><td rowspan="1" colspan="1"><named-content xmlns:xlink="http://www.w3.org/1999/xlink" content-type="dwc:institutional_code" xlink:type="simple">BNHS</named-content> 122</td><td rowspan="1" colspan="1">India, Andaman (11°N)</td><td rowspan="1" colspan="1">
                  <ext-link xmlns:xlink="http://www.w3.org/1999/xlink" ext-link-type="gen" xlink:href="MT653204" xlink:type="simple">MT653204</ext-link>
                </td><td rowspan="1" colspan="1">
                  <ext-link xmlns:xlink="http://www.w3.org/1999/xlink" ext-link-type="gen" xlink:href="MT652749" xlink:type="simple">MT652749</ext-link>
                </td><td rowspan="1" colspan="1"/><td rowspan="1" colspan="1"/></tr><tr><td rowspan="1" colspan="1">1084</td><td rowspan="1" colspan="1"><named-content xmlns:xlink="http://www.w3.org/1999/xlink" content-type="dwc:institutional_code" xlink:type="simple">BNHS</named-content> 117</td><td rowspan="1" colspan="1">India, Andaman (11°N)</td><td rowspan="1" colspan="1">
                  <ext-link xmlns:xlink="http://www.w3.org/1999/xlink" ext-link-type="gen" xlink:href="MT653205" xlink:type="simple">MT653205</ext-link>
                </td><td rowspan="1" colspan="1">
                  <ext-link xmlns:xlink="http://www.w3.org/1999/xlink" ext-link-type="gen" xlink:href="MT652750" xlink:type="simple">MT652750</ext-link>
                </td><td rowspan="1" colspan="1"/><td rowspan="1" colspan="1"/></tr><tr><td rowspan="1" colspan="1">1741</td><td rowspan="1" colspan="1"><abbrev xmlns:xlink="http://www.w3.org/1999/xlink" content-type="institution" xlink:title="Universitas Malikussaleh, North Aceh, Sumatra, Indonesia" id="ABBRID0EZZDI" xlink:type="simple">UMIZ</abbrev> 00179</td><td rowspan="1" colspan="1">Indonesia, Sumatra (05°S)</td><td rowspan="1" colspan="1">
                  <ext-link xmlns:xlink="http://www.w3.org/1999/xlink" ext-link-type="gen" xlink:href="MT653206" xlink:type="simple">MT653206</ext-link>
                </td><td rowspan="1" colspan="1">
                  <ext-link xmlns:xlink="http://www.w3.org/1999/xlink" ext-link-type="gen" xlink:href="MT652751" xlink:type="simple">MT652751</ext-link>
                </td><td rowspan="1" colspan="1">
                  <ext-link xmlns:xlink="http://www.w3.org/1999/xlink" ext-link-type="gen" xlink:href="MT652894" xlink:type="simple">MT652894</ext-link>
                </td><td rowspan="1" colspan="1"/></tr><tr><td rowspan="1" colspan="1">1742</td><td rowspan="1" colspan="1"><abbrev xmlns:xlink="http://www.w3.org/1999/xlink" content-type="institution" xlink:title="Universitas Malikussaleh, North Aceh, Sumatra, Indonesia" id="ABBRID0EH2DI" xlink:type="simple">UMIZ</abbrev> 00179</td><td rowspan="1" colspan="1">Indonesia, Sumatra (05°S)</td><td rowspan="1" colspan="1">
                  <ext-link xmlns:xlink="http://www.w3.org/1999/xlink" ext-link-type="gen" xlink:href="MT653207" xlink:type="simple">MT653207</ext-link>
                </td><td rowspan="1" colspan="1">
                  <ext-link xmlns:xlink="http://www.w3.org/1999/xlink" ext-link-type="gen" xlink:href="MT652752" xlink:type="simple">MT652752</ext-link>
                </td><td rowspan="1" colspan="1">
                  <ext-link xmlns:xlink="http://www.w3.org/1999/xlink" ext-link-type="gen" xlink:href="MT652895" xlink:type="simple">MT652895</ext-link>
                </td><td rowspan="1" colspan="1"/></tr><tr><td rowspan="1" colspan="1">1746</td><td rowspan="1" colspan="1"><abbrev xmlns:xlink="http://www.w3.org/1999/xlink" content-type="institution" xlink:title="Universitas Malikussaleh, North Aceh, Sumatra, Indonesia" id="ABBRID0EV3DI" xlink:type="simple">UMIZ</abbrev> 00178</td><td rowspan="1" colspan="1">Indonesia, Sumatra (05°S)</td><td rowspan="1" colspan="1">
                  <ext-link xmlns:xlink="http://www.w3.org/1999/xlink" ext-link-type="gen" xlink:href="MT653208" xlink:type="simple">MT653208</ext-link>
                </td><td rowspan="1" colspan="1">
                  <ext-link xmlns:xlink="http://www.w3.org/1999/xlink" ext-link-type="gen" xlink:href="MT652753" xlink:type="simple">MT652753</ext-link>
                </td><td rowspan="1" colspan="1">
                  <ext-link xmlns:xlink="http://www.w3.org/1999/xlink" ext-link-type="gen" xlink:href="MT652896" xlink:type="simple">MT652896</ext-link>
                </td><td rowspan="1" colspan="1">
                  <ext-link xmlns:xlink="http://www.w3.org/1999/xlink" ext-link-type="gen" xlink:href="MT653008" xlink:type="simple">MT653008</ext-link>
                </td></tr><tr><td rowspan="1" colspan="1">1795</td><td rowspan="1" colspan="1"><abbrev xmlns:xlink="http://www.w3.org/1999/xlink" content-type="institution" xlink:title="Universitas Malikussaleh, North Aceh, Sumatra, Indonesia" id="ABBRID0EJ5DI" xlink:type="simple">UMIZ</abbrev> 00180</td><td rowspan="1" colspan="1">Indonesia, Sumatra (05°S)</td><td rowspan="1" colspan="1">
                  <ext-link xmlns:xlink="http://www.w3.org/1999/xlink" ext-link-type="gen" xlink:href="MT653209" xlink:type="simple">MT653209</ext-link>
                </td><td rowspan="1" colspan="1">
                  <ext-link xmlns:xlink="http://www.w3.org/1999/xlink" ext-link-type="gen" xlink:href="MT652754" xlink:type="simple">MT652754</ext-link>
                </td><td rowspan="1" colspan="1">
                  <ext-link xmlns:xlink="http://www.w3.org/1999/xlink" ext-link-type="gen" xlink:href="MT652897" xlink:type="simple">MT652897</ext-link>
                </td><td rowspan="1" colspan="1"/></tr><tr><td rowspan="1" colspan="1">1796</td><td rowspan="1" colspan="1"><abbrev xmlns:xlink="http://www.w3.org/1999/xlink" content-type="institution" xlink:title="Universitas Malikussaleh, North Aceh, Sumatra, Indonesia" id="ABBRID0EX6DI" xlink:type="simple">UMIZ</abbrev> 00180</td><td rowspan="1" colspan="1">Indonesia, Sumatra (05°S)</td><td rowspan="1" colspan="1">
                  <ext-link xmlns:xlink="http://www.w3.org/1999/xlink" ext-link-type="gen" xlink:href="MT653210" xlink:type="simple">MT653210</ext-link>
                </td><td rowspan="1" colspan="1">
                  <ext-link xmlns:xlink="http://www.w3.org/1999/xlink" ext-link-type="gen" xlink:href="MT652755" xlink:type="simple">MT652755</ext-link>
                </td><td rowspan="1" colspan="1">
                  <ext-link xmlns:xlink="http://www.w3.org/1999/xlink" ext-link-type="gen" xlink:href="MT652898" xlink:type="simple">MT652898</ext-link>
                </td><td rowspan="1" colspan="1"/></tr><tr><td rowspan="1" colspan="1">1797</td><td rowspan="1" colspan="1"><abbrev xmlns:xlink="http://www.w3.org/1999/xlink" content-type="institution" xlink:title="Universitas Malikussaleh, North Aceh, Sumatra, Indonesia" id="ABBRID0EGBAK" xlink:type="simple">UMIZ</abbrev> 00180</td><td rowspan="1" colspan="1">Indonesia, Sumatra (05°S)</td><td rowspan="1" colspan="1">
                  <ext-link xmlns:xlink="http://www.w3.org/1999/xlink" ext-link-type="gen" xlink:href="MT653211" xlink:type="simple">MT653211</ext-link>
                </td><td rowspan="1" colspan="1">
                  <ext-link xmlns:xlink="http://www.w3.org/1999/xlink" ext-link-type="gen" xlink:href="MT652756" xlink:type="simple">MT652756</ext-link>
                </td><td rowspan="1" colspan="1">
                  <ext-link xmlns:xlink="http://www.w3.org/1999/xlink" ext-link-type="gen" xlink:href="MT652899" xlink:type="simple">MT652899</ext-link>
                </td><td rowspan="1" colspan="1">
                  <ext-link xmlns:xlink="http://www.w3.org/1999/xlink" ext-link-type="gen" xlink:href="MT653009" xlink:type="simple">MT653009</ext-link>
                </td></tr><tr><td rowspan="7" colspan="1">
                  <bold><italic><tp:taxon-name><tp:taxon-name-part taxon-name-part-type="genus" reg="Peronia">P.</tp:taxon-name-part> <tp:taxon-name-part taxon-name-part-type="species" reg="verruculata">verruculata</tp:taxon-name-part></tp:taxon-name></italic> (unit #3)</bold>
                </td><td rowspan="1" colspan="1">974</td><td rowspan="1" colspan="1"><named-content xmlns:xlink="http://www.w3.org/1999/xlink" content-type="dwc:institutional_code" xlink:type="simple">USMMC</named-content> 00064</td><td rowspan="1" colspan="1">Peninsular Malaysia (06°N)</td><td rowspan="1" colspan="1">
                  <ext-link xmlns:xlink="http://www.w3.org/1999/xlink" ext-link-type="gen" xlink:href="MT653212" xlink:type="simple">MT653212</ext-link>
                </td><td rowspan="1" colspan="1">
                  <ext-link xmlns:xlink="http://www.w3.org/1999/xlink" ext-link-type="gen" xlink:href="MT652757" xlink:type="simple">MT652757</ext-link>
                </td><td rowspan="1" colspan="1">
                  <ext-link xmlns:xlink="http://www.w3.org/1999/xlink" ext-link-type="gen" xlink:href="MT652900" xlink:type="simple">MT652900</ext-link>
                </td><td rowspan="1" colspan="1">
                  <ext-link xmlns:xlink="http://www.w3.org/1999/xlink" ext-link-type="gen" xlink:href="MT653010" xlink:type="simple">MT653010</ext-link>
                </td></tr><tr><td rowspan="1" colspan="1">975</td><td rowspan="1" colspan="1"><named-content xmlns:xlink="http://www.w3.org/1999/xlink" content-type="dwc:institutional_code" xlink:type="simple">USMMC</named-content> 00064</td><td rowspan="1" colspan="1">Peninsular Malaysia (06°N)</td><td rowspan="1" colspan="1">
                  <ext-link xmlns:xlink="http://www.w3.org/1999/xlink" ext-link-type="gen" xlink:href="MT653213" xlink:type="simple">MT653213</ext-link>
                </td><td rowspan="1" colspan="1">
                  <ext-link xmlns:xlink="http://www.w3.org/1999/xlink" ext-link-type="gen" xlink:href="MT652758" xlink:type="simple">MT652758</ext-link>
                </td><td rowspan="1" colspan="1">
                  <ext-link xmlns:xlink="http://www.w3.org/1999/xlink" ext-link-type="gen" xlink:href="MT652901" xlink:type="simple">MT652901</ext-link>
                </td><td rowspan="1" colspan="1"/></tr><tr><td rowspan="1" colspan="1">976</td><td rowspan="1" colspan="1"><named-content xmlns:xlink="http://www.w3.org/1999/xlink" content-type="dwc:institutional_code" xlink:type="simple">USMMC</named-content> 00051</td><td rowspan="1" colspan="1">Peninsular Malaysia (06°N)</td><td rowspan="1" colspan="1">
                  <ext-link xmlns:xlink="http://www.w3.org/1999/xlink" ext-link-type="gen" xlink:href="MT653214" xlink:type="simple">MT653214</ext-link>
                </td><td rowspan="1" colspan="1">
                  <ext-link xmlns:xlink="http://www.w3.org/1999/xlink" ext-link-type="gen" xlink:href="MT652759" xlink:type="simple">MT652759</ext-link>
                </td><td rowspan="1" colspan="1">
                  <ext-link xmlns:xlink="http://www.w3.org/1999/xlink" ext-link-type="gen" xlink:href="MT652902" xlink:type="simple">MT652902</ext-link>
                </td><td rowspan="1" colspan="1"/></tr><tr><td rowspan="1" colspan="1">977</td><td rowspan="1" colspan="1"><named-content xmlns:xlink="http://www.w3.org/1999/xlink" content-type="dwc:institutional_code" xlink:type="simple">USMMC</named-content> 00064</td><td rowspan="1" colspan="1">Peninsular Malaysia (06°N)</td><td rowspan="1" colspan="1">
                  <ext-link xmlns:xlink="http://www.w3.org/1999/xlink" ext-link-type="gen" xlink:href="MT653215" xlink:type="simple">MT653215</ext-link>
                </td><td rowspan="1" colspan="1">
                  <ext-link xmlns:xlink="http://www.w3.org/1999/xlink" ext-link-type="gen" xlink:href="MT652760" xlink:type="simple">MT652760</ext-link>
                </td><td rowspan="1" colspan="1">
                  <ext-link xmlns:xlink="http://www.w3.org/1999/xlink" ext-link-type="gen" xlink:href="MT652903" xlink:type="simple">MT652903</ext-link>
                </td><td rowspan="1" colspan="1"/></tr><tr><td rowspan="1" colspan="1">2546</td><td rowspan="1" colspan="1"><named-content xmlns:xlink="http://www.w3.org/1999/xlink" content-type="dwc:institutional_code" xlink:type="simple">USMMC</named-content> 00065</td><td rowspan="1" colspan="1">Peninsular Malaysia (05°N)</td><td rowspan="1" colspan="1">
                  <ext-link xmlns:xlink="http://www.w3.org/1999/xlink" ext-link-type="gen" xlink:href="MT653216" xlink:type="simple">MT653216</ext-link>
                </td><td rowspan="1" colspan="1">
                  <ext-link xmlns:xlink="http://www.w3.org/1999/xlink" ext-link-type="gen" xlink:href="MT652761" xlink:type="simple">MT652761</ext-link>
                </td><td rowspan="1" colspan="1">
                  <ext-link xmlns:xlink="http://www.w3.org/1999/xlink" ext-link-type="gen" xlink:href="MT652904" xlink:type="simple">MT652904</ext-link>
                </td><td rowspan="1" colspan="1">
                  <ext-link xmlns:xlink="http://www.w3.org/1999/xlink" ext-link-type="gen" xlink:href="MT653011" xlink:type="simple">MT653011</ext-link>
                </td></tr><tr><td rowspan="1" colspan="1">2547</td><td rowspan="1" colspan="1"><named-content xmlns:xlink="http://www.w3.org/1999/xlink" content-type="dwc:institutional_code" xlink:type="simple">USMMC</named-content> 00065</td><td rowspan="1" colspan="1">Peninsular Malaysia (05°N)</td><td rowspan="1" colspan="1">
                  <ext-link xmlns:xlink="http://www.w3.org/1999/xlink" ext-link-type="gen" xlink:href="MT653217" xlink:type="simple">MT653217</ext-link>
                </td><td rowspan="1" colspan="1">
                  <ext-link xmlns:xlink="http://www.w3.org/1999/xlink" ext-link-type="gen" xlink:href="MT652762" xlink:type="simple">MT652762</ext-link>
                </td><td rowspan="1" colspan="1">
                  <ext-link xmlns:xlink="http://www.w3.org/1999/xlink" ext-link-type="gen" xlink:href="MT652905" xlink:type="simple">MT652905</ext-link>
                </td><td rowspan="1" colspan="1">
                  <ext-link xmlns:xlink="http://www.w3.org/1999/xlink" ext-link-type="gen" xlink:href="MT653012" xlink:type="simple">MT653012</ext-link>
                </td></tr><tr><td rowspan="1" colspan="1">989</td><td rowspan="1" colspan="1"><named-content xmlns:xlink="http://www.w3.org/1999/xlink" content-type="dwc:institutional_code" xlink:type="simple">ZRC</named-content>.MOL.16070</td><td rowspan="1" colspan="1">Singapore (01°N)</td><td rowspan="1" colspan="1">
                  <ext-link xmlns:xlink="http://www.w3.org/1999/xlink" ext-link-type="gen" xlink:href="MT653218" xlink:type="simple">MT653218</ext-link>
                </td><td rowspan="1" colspan="1">
                  <ext-link xmlns:xlink="http://www.w3.org/1999/xlink" ext-link-type="gen" xlink:href="MT652763" xlink:type="simple">MT652763</ext-link>
                </td><td rowspan="1" colspan="1">
                  <ext-link xmlns:xlink="http://www.w3.org/1999/xlink" ext-link-type="gen" xlink:href="MT652906" xlink:type="simple">MT652906</ext-link>
                </td><td rowspan="1" colspan="1">
                  <ext-link xmlns:xlink="http://www.w3.org/1999/xlink" ext-link-type="gen" xlink:href="MT653013" xlink:type="simple">MT653013</ext-link>
                </td></tr><tr><td rowspan="2" colspan="1">
                  <bold><italic><tp:taxon-name><tp:taxon-name-part taxon-name-part-type="genus" reg="Peronia">P.</tp:taxon-name-part> <tp:taxon-name-part taxon-name-part-type="species" reg="verruculata">verruculata</tp:taxon-name-part></tp:taxon-name></italic> (unit #3)</bold>
                </td><td rowspan="1" colspan="1">990</td><td rowspan="1" colspan="1"><named-content xmlns:xlink="http://www.w3.org/1999/xlink" content-type="dwc:institutional_code" xlink:type="simple">ZRC</named-content>.MOL.10496</td><td rowspan="1" colspan="1">Singapore (01°N)</td><td rowspan="1" colspan="1">
                  <ext-link xmlns:xlink="http://www.w3.org/1999/xlink" ext-link-type="gen" xlink:href="MT653219" xlink:type="simple">MT653219</ext-link>
                </td><td rowspan="1" colspan="1">
                  <ext-link xmlns:xlink="http://www.w3.org/1999/xlink" ext-link-type="gen" xlink:href="MT652764" xlink:type="simple">MT652764</ext-link>
                </td><td rowspan="1" colspan="1">
                  <ext-link xmlns:xlink="http://www.w3.org/1999/xlink" ext-link-type="gen" xlink:href="MT652907" xlink:type="simple">MT652907</ext-link>
                </td><td rowspan="1" colspan="1">
                  <ext-link xmlns:xlink="http://www.w3.org/1999/xlink" ext-link-type="gen" xlink:href="MT653014" xlink:type="simple">MT653014</ext-link>
                </td></tr><tr><td rowspan="1" colspan="1">
                  <abbrev xmlns:xlink="http://www.w3.org/1999/xlink" xlink:title="GenBank" id="ABBRID0EBRAK" xlink:type="simple">GB</abbrev>
                </td><td rowspan="1" colspan="1"/><td rowspan="1" colspan="1">Singapore</td><td rowspan="1" colspan="1"><ext-link xmlns:xlink="http://www.w3.org/1999/xlink" ext-link-type="gen" xlink:href="MH002601" xlink:type="simple">MH002601</ext-link>*</td><td rowspan="1" colspan="1"/><td rowspan="1" colspan="1"/><td rowspan="1" colspan="1"/></tr><tr><td rowspan="7" colspan="1">
                  <bold><italic><tp:taxon-name><tp:taxon-name-part taxon-name-part-type="genus" reg="Peronia">P.</tp:taxon-name-part> <tp:taxon-name-part taxon-name-part-type="species" reg="verruculata">verruculata</tp:taxon-name-part></tp:taxon-name></italic> (unit #4)</bold>
                </td><td rowspan="1" colspan="1">1141</td><td rowspan="1" colspan="1"><named-content xmlns:xlink="http://www.w3.org/1999/xlink" content-type="dwc:institutional_code" xlink:type="simple">BNHS</named-content> 22</td><td rowspan="1" colspan="1">India, western coast (19°N)</td><td rowspan="1" colspan="1">
                  <ext-link xmlns:xlink="http://www.w3.org/1999/xlink" ext-link-type="gen" xlink:href="MT653220" xlink:type="simple">MT653220</ext-link>
                </td><td rowspan="1" colspan="1">
                  <ext-link xmlns:xlink="http://www.w3.org/1999/xlink" ext-link-type="gen" xlink:href="MT652765" xlink:type="simple">MT652765</ext-link>
                </td><td rowspan="1" colspan="1"/><td rowspan="1" colspan="1"/></tr><tr><td rowspan="1" colspan="1">1143</td><td rowspan="1" colspan="1"><named-content xmlns:xlink="http://www.w3.org/1999/xlink" content-type="dwc:institutional_code" xlink:type="simple">BNHS</named-content> 24</td><td rowspan="1" colspan="1">India, western coast (19°N)</td><td rowspan="1" colspan="1">
                  <ext-link xmlns:xlink="http://www.w3.org/1999/xlink" ext-link-type="gen" xlink:href="MT653221" xlink:type="simple">MT653221</ext-link>
                </td><td rowspan="1" colspan="1">
                  <ext-link xmlns:xlink="http://www.w3.org/1999/xlink" ext-link-type="gen" xlink:href="MT652766" xlink:type="simple">MT652766</ext-link>
                </td><td rowspan="1" colspan="1"/><td rowspan="1" colspan="1"/></tr><tr><td rowspan="1" colspan="1">1144</td><td rowspan="1" colspan="1"><named-content xmlns:xlink="http://www.w3.org/1999/xlink" content-type="dwc:institutional_code" xlink:type="simple">BNHS</named-content> 23</td><td rowspan="1" colspan="1">India, western coast (19°N)</td><td rowspan="1" colspan="1">
                  <ext-link xmlns:xlink="http://www.w3.org/1999/xlink" ext-link-type="gen" xlink:href="MT653222" xlink:type="simple">MT653222</ext-link>
                </td><td rowspan="1" colspan="1">
                  <ext-link xmlns:xlink="http://www.w3.org/1999/xlink" ext-link-type="gen" xlink:href="MT652767" xlink:type="simple">MT652767</ext-link>
                </td><td rowspan="1" colspan="1"/><td rowspan="1" colspan="1"/></tr><tr><td rowspan="1" colspan="1">6164</td><td rowspan="1" colspan="1"><named-content xmlns:xlink="http://www.w3.org/1999/xlink" content-type="dwc:institutional_code" xlink:type="simple">MNHN</named-content>-IM-2019-1384</td><td rowspan="1" colspan="1">Pakistan (24°N)</td><td rowspan="1" colspan="1">
                  <ext-link xmlns:xlink="http://www.w3.org/1999/xlink" ext-link-type="gen" xlink:href="MT653223" xlink:type="simple">MT653223</ext-link>
                </td><td rowspan="1" colspan="1">
                  <ext-link xmlns:xlink="http://www.w3.org/1999/xlink" ext-link-type="gen" xlink:href="MT652768" xlink:type="simple">MT652768</ext-link>
                </td><td rowspan="1" colspan="1">
                  <ext-link xmlns:xlink="http://www.w3.org/1999/xlink" ext-link-type="gen" xlink:href="MT652908" xlink:type="simple">MT652908</ext-link>
                </td><td rowspan="1" colspan="1">
                  <ext-link xmlns:xlink="http://www.w3.org/1999/xlink" ext-link-type="gen" xlink:href="MT653015" xlink:type="simple">MT653015</ext-link>
                </td></tr><tr><td rowspan="1" colspan="1">6165</td><td rowspan="1" colspan="1"><named-content xmlns:xlink="http://www.w3.org/1999/xlink" content-type="dwc:institutional_code" xlink:type="simple">MNHN</named-content>-IM-2019-1385</td><td rowspan="1" colspan="1">Pakistan (24°N)</td><td rowspan="1" colspan="1">
                  <ext-link xmlns:xlink="http://www.w3.org/1999/xlink" ext-link-type="gen" xlink:href="MT653224" xlink:type="simple">MT653224</ext-link>
                </td><td rowspan="1" colspan="1">
                  <ext-link xmlns:xlink="http://www.w3.org/1999/xlink" ext-link-type="gen" xlink:href="MT652769" xlink:type="simple">MT652769</ext-link>
                </td><td rowspan="1" colspan="1">
                  <ext-link xmlns:xlink="http://www.w3.org/1999/xlink" ext-link-type="gen" xlink:href="MT652909" xlink:type="simple">MT652909</ext-link>
                </td><td rowspan="1" colspan="1">
                  <ext-link xmlns:xlink="http://www.w3.org/1999/xlink" ext-link-type="gen" xlink:href="MT653016" xlink:type="simple">MT653016</ext-link>
                </td></tr><tr><td rowspan="1" colspan="1">6166</td><td rowspan="1" colspan="1"><named-content xmlns:xlink="http://www.w3.org/1999/xlink" content-type="dwc:institutional_code" xlink:type="simple">MNHN</named-content>-IM-2019-1386</td><td rowspan="1" colspan="1">Pakistan (24°N)</td><td rowspan="1" colspan="1">
                  <ext-link xmlns:xlink="http://www.w3.org/1999/xlink" ext-link-type="gen" xlink:href="MT653225" xlink:type="simple">MT653225</ext-link>
                </td><td rowspan="1" colspan="1">
                  <ext-link xmlns:xlink="http://www.w3.org/1999/xlink" ext-link-type="gen" xlink:href="MT652770" xlink:type="simple">MT652770</ext-link>
                </td><td rowspan="1" colspan="1">
                  <ext-link xmlns:xlink="http://www.w3.org/1999/xlink" ext-link-type="gen" xlink:href="MT652910" xlink:type="simple">MT652910</ext-link>
                </td><td rowspan="1" colspan="1">
                  <ext-link xmlns:xlink="http://www.w3.org/1999/xlink" ext-link-type="gen" xlink:href="MT653017" xlink:type="simple">MT653017</ext-link>
                </td></tr><tr><td rowspan="1" colspan="1">
                  <abbrev xmlns:xlink="http://www.w3.org/1999/xlink" xlink:title="GenBank" id="ABBRID0E12AK" xlink:type="simple">GB</abbrev>
                </td><td rowspan="1" colspan="1"/><td rowspan="1" colspan="1">Iran (26°N)</td><td rowspan="1" colspan="1"><ext-link xmlns:xlink="http://www.w3.org/1999/xlink" ext-link-type="gen" xlink:href="MK993404" xlink:type="simple">MK993404</ext-link>*</td><td rowspan="1" colspan="1"><ext-link xmlns:xlink="http://www.w3.org/1999/xlink" ext-link-type="gen" xlink:href="MK993392" xlink:type="simple">MK993392</ext-link>*</td><td rowspan="1" colspan="1"/><td rowspan="1" colspan="1"/></tr><tr><td rowspan="14" colspan="1">
                  <bold><italic><tp:taxon-name><tp:taxon-name-part taxon-name-part-type="genus" reg="Peronia">P.</tp:taxon-name-part> <tp:taxon-name-part taxon-name-part-type="species" reg="verruculata">verruculata</tp:taxon-name-part></tp:taxon-name></italic> (unit #5)</bold>
                </td><td rowspan="1" colspan="1">3140</td><td rowspan="1" colspan="1"><named-content xmlns:xlink="http://www.w3.org/1999/xlink" content-type="dwc:institutional_code" xlink:type="simple">MNHN</named-content>-IM-2019-1610</td><td rowspan="1" colspan="1">Madagascar (12°S)</td><td rowspan="1" colspan="1">
                  <ext-link xmlns:xlink="http://www.w3.org/1999/xlink" ext-link-type="gen" xlink:href="MT653226" xlink:type="simple">MT653226</ext-link>
                </td><td rowspan="1" colspan="1">
                  <ext-link xmlns:xlink="http://www.w3.org/1999/xlink" ext-link-type="gen" xlink:href="MT652771" xlink:type="simple">MT652771</ext-link>
                </td><td rowspan="1" colspan="1">
                  <ext-link xmlns:xlink="http://www.w3.org/1999/xlink" ext-link-type="gen" xlink:href="MT652911" xlink:type="simple">MT652911</ext-link>
                </td><td rowspan="1" colspan="1">
                  <ext-link xmlns:xlink="http://www.w3.org/1999/xlink" ext-link-type="gen" xlink:href="MT653018" xlink:type="simple">MT653018</ext-link>
                </td></tr><tr><td rowspan="1" colspan="1">3142</td><td rowspan="1" colspan="1"><named-content xmlns:xlink="http://www.w3.org/1999/xlink" content-type="dwc:institutional_code" xlink:type="simple">MNHN</named-content>-IM-2019-1610</td><td rowspan="1" colspan="1">Madagascar (12°S)</td><td rowspan="1" colspan="1">
                  <ext-link xmlns:xlink="http://www.w3.org/1999/xlink" ext-link-type="gen" xlink:href="MT653227" xlink:type="simple">MT653227</ext-link>
                </td><td rowspan="1" colspan="1">
                  <ext-link xmlns:xlink="http://www.w3.org/1999/xlink" ext-link-type="gen" xlink:href="MT652772" xlink:type="simple">MT652772</ext-link>
                </td><td rowspan="1" colspan="1">
                  <ext-link xmlns:xlink="http://www.w3.org/1999/xlink" ext-link-type="gen" xlink:href="MT652912" xlink:type="simple">MT652912</ext-link>
                </td><td rowspan="1" colspan="1"/></tr><tr><td rowspan="1" colspan="1">3143</td><td rowspan="1" colspan="1"><named-content xmlns:xlink="http://www.w3.org/1999/xlink" content-type="dwc:institutional_code" xlink:type="simple">MNHN</named-content>-IM-2019-1611</td><td rowspan="1" colspan="1">Madagascar (12°S)</td><td rowspan="1" colspan="1">
                  <ext-link xmlns:xlink="http://www.w3.org/1999/xlink" ext-link-type="gen" xlink:href="MT653228" xlink:type="simple">MT653228</ext-link>
                </td><td rowspan="1" colspan="1">
                  <ext-link xmlns:xlink="http://www.w3.org/1999/xlink" ext-link-type="gen" xlink:href="MT652773" xlink:type="simple">MT652773</ext-link>
                </td><td rowspan="1" colspan="1">
                  <ext-link xmlns:xlink="http://www.w3.org/1999/xlink" ext-link-type="gen" xlink:href="MT652913" xlink:type="simple">MT652913</ext-link>
                </td><td rowspan="1" colspan="1"/></tr><tr><td rowspan="1" colspan="1">3144</td><td rowspan="1" colspan="1"><named-content xmlns:xlink="http://www.w3.org/1999/xlink" content-type="dwc:institutional_code" xlink:type="simple">MNHN</named-content>-IM-2019-1611</td><td rowspan="1" colspan="1">Madagascar (12°S)</td><td rowspan="1" colspan="1">
                  <ext-link xmlns:xlink="http://www.w3.org/1999/xlink" ext-link-type="gen" xlink:href="MT653229" xlink:type="simple">MT653229</ext-link>
                </td><td rowspan="1" colspan="1">
                  <ext-link xmlns:xlink="http://www.w3.org/1999/xlink" ext-link-type="gen" xlink:href="MT652774" xlink:type="simple">MT652774</ext-link>
                </td><td rowspan="1" colspan="1">
                  <ext-link xmlns:xlink="http://www.w3.org/1999/xlink" ext-link-type="gen" xlink:href="MT652914" xlink:type="simple">MT652914</ext-link>
                </td><td rowspan="1" colspan="1"/></tr><tr><td rowspan="1" colspan="1">3146</td><td rowspan="1" colspan="1"><named-content xmlns:xlink="http://www.w3.org/1999/xlink" content-type="dwc:institutional_code" xlink:type="simple">MNHN</named-content>-IM-2019-1611</td><td rowspan="1" colspan="1">Madagascar (12°S)</td><td rowspan="1" colspan="1">
                  <ext-link xmlns:xlink="http://www.w3.org/1999/xlink" ext-link-type="gen" xlink:href="MT653230" xlink:type="simple">MT653230</ext-link>
                </td><td rowspan="1" colspan="1">
                  <ext-link xmlns:xlink="http://www.w3.org/1999/xlink" ext-link-type="gen" xlink:href="MT652775" xlink:type="simple">MT652775</ext-link>
                </td><td rowspan="1" colspan="1">
                  <ext-link xmlns:xlink="http://www.w3.org/1999/xlink" ext-link-type="gen" xlink:href="MT652915" xlink:type="simple">MT652915</ext-link>
                </td><td rowspan="1" colspan="1">
                  <ext-link xmlns:xlink="http://www.w3.org/1999/xlink" ext-link-type="gen" xlink:href="MT653019" xlink:type="simple">MT653019</ext-link>
                </td></tr><tr><td rowspan="1" colspan="1">3149</td><td rowspan="1" colspan="1"><named-content xmlns:xlink="http://www.w3.org/1999/xlink" content-type="dwc:institutional_code" xlink:type="simple">MNHN</named-content>-IM-2019-1611</td><td rowspan="1" colspan="1">Madagascar (12°S)</td><td rowspan="1" colspan="1">
                  <ext-link xmlns:xlink="http://www.w3.org/1999/xlink" ext-link-type="gen" xlink:href="MT653231" xlink:type="simple">MT653231</ext-link>
                </td><td rowspan="1" colspan="1">
                  <ext-link xmlns:xlink="http://www.w3.org/1999/xlink" ext-link-type="gen" xlink:href="MT652776" xlink:type="simple">MT652776</ext-link>
                </td><td rowspan="1" colspan="1">
                  <ext-link xmlns:xlink="http://www.w3.org/1999/xlink" ext-link-type="gen" xlink:href="MT652916" xlink:type="simple">MT652916</ext-link>
                </td><td rowspan="1" colspan="1"/></tr><tr><td rowspan="1" colspan="1">3231</td><td rowspan="1" colspan="1"><named-content xmlns:xlink="http://www.w3.org/1999/xlink" content-type="dwc:institutional_code" xlink:type="simple">MNHN</named-content>-IM-2019-1610</td><td rowspan="1" colspan="1">Madagascar (12°S)</td><td rowspan="1" colspan="1">
                  <ext-link xmlns:xlink="http://www.w3.org/1999/xlink" ext-link-type="gen" xlink:href="MT653232" xlink:type="simple">MT653232</ext-link>
                </td><td rowspan="1" colspan="1">
                  <ext-link xmlns:xlink="http://www.w3.org/1999/xlink" ext-link-type="gen" xlink:href="MT652777" xlink:type="simple">MT652777</ext-link>
                </td><td rowspan="1" colspan="1">
                  <ext-link xmlns:xlink="http://www.w3.org/1999/xlink" ext-link-type="gen" xlink:href="MT652917" xlink:type="simple">MT652917</ext-link>
                </td><td rowspan="1" colspan="1"/></tr><tr><td rowspan="1" colspan="1">3597</td><td rowspan="1" colspan="1"><named-content xmlns:xlink="http://www.w3.org/1999/xlink" content-type="dwc:institutional_code" xlink:type="simple">MNHN</named-content>-IM-2019-1610</td><td rowspan="1" colspan="1">Madagascar (12°S)</td><td rowspan="1" colspan="1">
                  <ext-link xmlns:xlink="http://www.w3.org/1999/xlink" ext-link-type="gen" xlink:href="MT653233" xlink:type="simple">MT653233</ext-link>
                </td><td rowspan="1" colspan="1">
                  <ext-link xmlns:xlink="http://www.w3.org/1999/xlink" ext-link-type="gen" xlink:href="MT652778" xlink:type="simple">MT652778</ext-link>
                </td><td rowspan="1" colspan="1">
                  <ext-link xmlns:xlink="http://www.w3.org/1999/xlink" ext-link-type="gen" xlink:href="MT652918" xlink:type="simple">MT652918</ext-link>
                </td><td rowspan="1" colspan="1"/></tr><tr><td rowspan="1" colspan="1">3598</td><td rowspan="1" colspan="1"><named-content xmlns:xlink="http://www.w3.org/1999/xlink" content-type="dwc:institutional_code" xlink:type="simple">MNHN</named-content>-IM-2019-1610</td><td rowspan="1" colspan="1">Madagascar (12°S)</td><td rowspan="1" colspan="1">
                  <ext-link xmlns:xlink="http://www.w3.org/1999/xlink" ext-link-type="gen" xlink:href="MT653234" xlink:type="simple">MT653234</ext-link>
                </td><td rowspan="1" colspan="1">
                  <ext-link xmlns:xlink="http://www.w3.org/1999/xlink" ext-link-type="gen" xlink:href="MT652779" xlink:type="simple">MT652779</ext-link>
                </td><td rowspan="1" colspan="1">
                  <ext-link xmlns:xlink="http://www.w3.org/1999/xlink" ext-link-type="gen" xlink:href="MT652919" xlink:type="simple">MT652919</ext-link>
                </td><td rowspan="1" colspan="1"/></tr><tr><td rowspan="1" colspan="1">3600</td><td rowspan="1" colspan="1"><named-content xmlns:xlink="http://www.w3.org/1999/xlink" content-type="dwc:institutional_code" xlink:type="simple">MNHN</named-content>-IM-2019-1611</td><td rowspan="1" colspan="1">Madagascar (12°S)</td><td rowspan="1" colspan="1">
                  <ext-link xmlns:xlink="http://www.w3.org/1999/xlink" ext-link-type="gen" xlink:href="MT653235" xlink:type="simple">MT653235</ext-link>
                </td><td rowspan="1" colspan="1">
                  <ext-link xmlns:xlink="http://www.w3.org/1999/xlink" ext-link-type="gen" xlink:href="MT652780" xlink:type="simple">MT652780</ext-link>
                </td><td rowspan="1" colspan="1">
                  <ext-link xmlns:xlink="http://www.w3.org/1999/xlink" ext-link-type="gen" xlink:href="MT652920" xlink:type="simple">MT652920</ext-link>
                </td><td rowspan="1" colspan="1">
                  <ext-link xmlns:xlink="http://www.w3.org/1999/xlink" ext-link-type="gen" xlink:href="MT653020" xlink:type="simple">MT653020</ext-link>
                </td></tr><tr><td rowspan="1" colspan="1">730</td><td rowspan="1" colspan="1"><named-content xmlns:xlink="http://www.w3.org/1999/xlink" content-type="dwc:institutional_code" xlink:type="simple">NHMUK</named-content> 20080190</td><td rowspan="1" colspan="1">Mozambique (12°S)</td><td rowspan="1" colspan="1"><ext-link xmlns:xlink="http://www.w3.org/1999/xlink" ext-link-type="gen" xlink:href="HQ660045" xlink:type="simple">HQ660045</ext-link>*</td><td rowspan="1" colspan="1"><ext-link xmlns:xlink="http://www.w3.org/1999/xlink" ext-link-type="gen" xlink:href="HQ659913" xlink:type="simple">HQ659913</ext-link>*</td><td rowspan="1" colspan="1"/><td rowspan="1" colspan="1"/></tr><tr><td rowspan="1" colspan="1">733</td><td rowspan="1" colspan="1"><named-content xmlns:xlink="http://www.w3.org/1999/xlink" content-type="dwc:institutional_code" xlink:type="simple">NHMUK</named-content> 20060257</td><td rowspan="1" colspan="1">Mozambique (11°S)</td><td rowspan="1" colspan="1"><ext-link xmlns:xlink="http://www.w3.org/1999/xlink" ext-link-type="gen" xlink:href="HQ660047" xlink:type="simple">HQ660047</ext-link>*</td><td rowspan="1" colspan="1"><ext-link xmlns:xlink="http://www.w3.org/1999/xlink" ext-link-type="gen" xlink:href="HQ659915" xlink:type="simple">HQ659915</ext-link>*</td><td rowspan="1" colspan="1"/><td rowspan="1" colspan="1"/></tr><tr><td rowspan="1" colspan="1">5507</td><td rowspan="1" colspan="1"><named-content xmlns:xlink="http://www.w3.org/1999/xlink" content-type="dwc:institutional_code" xlink:type="simple">MNHN</named-content>-IM-2013-62395</td><td rowspan="1" colspan="1">Mozambique (26°S)</td><td rowspan="1" colspan="1">
                  <ext-link xmlns:xlink="http://www.w3.org/1999/xlink" ext-link-type="gen" xlink:href="MT653236" xlink:type="simple">MT653236</ext-link>
                </td><td rowspan="1" colspan="1">
                  <ext-link xmlns:xlink="http://www.w3.org/1999/xlink" ext-link-type="gen" xlink:href="MT652781" xlink:type="simple">MT652781</ext-link>
                </td><td rowspan="1" colspan="1">
                  <ext-link xmlns:xlink="http://www.w3.org/1999/xlink" ext-link-type="gen" xlink:href="MT652920" xlink:type="simple">MT652920</ext-link>
                </td><td rowspan="1" colspan="1">
                  <ext-link xmlns:xlink="http://www.w3.org/1999/xlink" ext-link-type="gen" xlink:href="MT653021" xlink:type="simple">MT653021</ext-link>
                </td></tr><tr><td rowspan="1" colspan="1">5510</td><td rowspan="1" colspan="1"><named-content xmlns:xlink="http://www.w3.org/1999/xlink" content-type="dwc:institutional_code" xlink:type="simple">MNHN</named-content>-IM-2013-62398</td><td rowspan="1" colspan="1">Mozambique (26°S)</td><td rowspan="1" colspan="1">
                  <ext-link xmlns:xlink="http://www.w3.org/1999/xlink" ext-link-type="gen" xlink:href="MT653237" xlink:type="simple">MT653237</ext-link>
                </td><td rowspan="1" colspan="1">
                  <ext-link xmlns:xlink="http://www.w3.org/1999/xlink" ext-link-type="gen" xlink:href="MT652782" xlink:type="simple">MT652782</ext-link>
                </td><td rowspan="1" colspan="1">
                  <ext-link xmlns:xlink="http://www.w3.org/1999/xlink" ext-link-type="gen" xlink:href="MT652920" xlink:type="simple">MT652920</ext-link>
                </td><td rowspan="1" colspan="1">
                  <ext-link xmlns:xlink="http://www.w3.org/1999/xlink" ext-link-type="gen" xlink:href="MT653022" xlink:type="simple">MT653022</ext-link>
                </td></tr><tr><td rowspan="12" colspan="1">
                  <bold><italic><tp:taxon-name><tp:taxon-name-part taxon-name-part-type="genus" reg="Peronia">P.</tp:taxon-name-part> <tp:taxon-name-part taxon-name-part-type="species" reg="griffithsi">griffithsi</tp:taxon-name-part></tp:taxon-name></italic></bold>
                </td><td rowspan="1" colspan="1">2934</td><td rowspan="1" colspan="1"><abbrev xmlns:xlink="http://www.w3.org/1999/xlink" content-type="institution" xlink:title="Universitas Malikussaleh, North Aceh, Sumatra, Indonesia" id="ABBRID0EIUBK" xlink:type="simple">UMIZ</abbrev> 00177</td><td rowspan="1" colspan="1">Indonesia, Kei (05°S)</td><td rowspan="1" colspan="1">
                  <ext-link xmlns:xlink="http://www.w3.org/1999/xlink" ext-link-type="gen" xlink:href="MT653238" xlink:type="simple">MT653238</ext-link>
                </td><td rowspan="1" colspan="1">
                  <ext-link xmlns:xlink="http://www.w3.org/1999/xlink" ext-link-type="gen" xlink:href="MT652783" xlink:type="simple">MT652783</ext-link>
                </td><td rowspan="1" colspan="1">
                  <ext-link xmlns:xlink="http://www.w3.org/1999/xlink" ext-link-type="gen" xlink:href="MT652923" xlink:type="simple">MT652923</ext-link>
                </td><td rowspan="1" colspan="1">
                  <ext-link xmlns:xlink="http://www.w3.org/1999/xlink" ext-link-type="gen" xlink:href="MT653023" xlink:type="simple">MT653023</ext-link>
                </td></tr><tr><td rowspan="1" colspan="1">2936</td><td rowspan="1" colspan="1"><abbrev xmlns:xlink="http://www.w3.org/1999/xlink" content-type="institution" xlink:title="Universitas Malikussaleh, North Aceh, Sumatra, Indonesia" id="ABBRID0E3VBK" xlink:type="simple">UMIZ</abbrev> 00176</td><td rowspan="1" colspan="1">Indonesia, Kei (05°S)</td><td rowspan="1" colspan="1">
                  <ext-link xmlns:xlink="http://www.w3.org/1999/xlink" ext-link-type="gen" xlink:href="MT653239" xlink:type="simple">MT653239</ext-link>
                </td><td rowspan="1" colspan="1">
                  <ext-link xmlns:xlink="http://www.w3.org/1999/xlink" ext-link-type="gen" xlink:href="MT652784" xlink:type="simple">MT652784</ext-link>
                </td><td rowspan="1" colspan="1">
                  <ext-link xmlns:xlink="http://www.w3.org/1999/xlink" ext-link-type="gen" xlink:href="MT652924" xlink:type="simple">MT652924</ext-link>
                </td><td rowspan="1" colspan="1">
                  <ext-link xmlns:xlink="http://www.w3.org/1999/xlink" ext-link-type="gen" xlink:href="MT653024" xlink:type="simple">MT653024</ext-link>
                </td></tr><tr><td rowspan="1" colspan="1">3566</td><td rowspan="1" colspan="1"><abbrev xmlns:xlink="http://www.w3.org/1999/xlink" content-type="institution" xlink:title="Universitas Malikussaleh, North Aceh, Sumatra, Indonesia" id="ABBRID0EQXBK" xlink:type="simple">UMIZ</abbrev> 00177</td><td rowspan="1" colspan="1">Indonesia, Kei (05°S)</td><td rowspan="1" colspan="1">
                  <ext-link xmlns:xlink="http://www.w3.org/1999/xlink" ext-link-type="gen" xlink:href="MT653240" xlink:type="simple">MT653240</ext-link>
                </td><td rowspan="1" colspan="1">
                  <ext-link xmlns:xlink="http://www.w3.org/1999/xlink" ext-link-type="gen" xlink:href="MT652785" xlink:type="simple">MT652785</ext-link>
                </td><td rowspan="1" colspan="1">
                  <ext-link xmlns:xlink="http://www.w3.org/1999/xlink" ext-link-type="gen" xlink:href="MT652925" xlink:type="simple">MT652925</ext-link>
                </td><td rowspan="1" colspan="1"/></tr><tr><td rowspan="1" colspan="1">3153</td><td rowspan="1" colspan="1"><named-content xmlns:xlink="http://www.w3.org/1999/xlink" content-type="dwc:institutional_code" xlink:type="simple">MNHN</named-content>-IM-2019-1608</td><td rowspan="1" colspan="1">Mauritius (20°S)</td><td rowspan="1" colspan="1">
                  <ext-link xmlns:xlink="http://www.w3.org/1999/xlink" ext-link-type="gen" xlink:href="MT653241" xlink:type="simple">MT653241</ext-link>
                </td><td rowspan="1" colspan="1">
                  <ext-link xmlns:xlink="http://www.w3.org/1999/xlink" ext-link-type="gen" xlink:href="MT652786" xlink:type="simple">MT652786</ext-link>
                </td><td rowspan="1" colspan="1">
                  <ext-link xmlns:xlink="http://www.w3.org/1999/xlink" ext-link-type="gen" xlink:href="MT652926" xlink:type="simple">MT652926</ext-link>
                </td><td rowspan="1" colspan="1">
                  <ext-link xmlns:xlink="http://www.w3.org/1999/xlink" ext-link-type="gen" xlink:href="MT653025" xlink:type="simple">MT653025</ext-link>
                </td></tr><tr><td rowspan="1" colspan="1">3154</td><td rowspan="1" colspan="1"><named-content xmlns:xlink="http://www.w3.org/1999/xlink" content-type="dwc:institutional_code" xlink:type="simple">MNHN</named-content>-IM-2019-1608</td><td rowspan="1" colspan="1">Mauritius (20°S)</td><td rowspan="1" colspan="1">
                  <ext-link xmlns:xlink="http://www.w3.org/1999/xlink" ext-link-type="gen" xlink:href="MT653242" xlink:type="simple">MT653242</ext-link>
                </td><td rowspan="1" colspan="1">
                  <ext-link xmlns:xlink="http://www.w3.org/1999/xlink" ext-link-type="gen" xlink:href="MT652787" xlink:type="simple">MT652787</ext-link>
                </td><td rowspan="1" colspan="1">
                  <ext-link xmlns:xlink="http://www.w3.org/1999/xlink" ext-link-type="gen" xlink:href="MT652927" xlink:type="simple">MT652927</ext-link>
                </td><td rowspan="1" colspan="1">
                  <ext-link xmlns:xlink="http://www.w3.org/1999/xlink" ext-link-type="gen" xlink:href="MT653026" xlink:type="simple">MT653026</ext-link>
                </td></tr><tr><td rowspan="1" colspan="1">3155</td><td rowspan="1" colspan="1"><named-content xmlns:xlink="http://www.w3.org/1999/xlink" content-type="dwc:institutional_code" xlink:type="simple">MNHN</named-content>-IM-2019-1608</td><td rowspan="1" colspan="1">Mauritius (20°S)</td><td rowspan="1" colspan="1">
                  <ext-link xmlns:xlink="http://www.w3.org/1999/xlink" ext-link-type="gen" xlink:href="MT653243" xlink:type="simple">MT653243</ext-link>
                </td><td rowspan="1" colspan="1">
                  <ext-link xmlns:xlink="http://www.w3.org/1999/xlink" ext-link-type="gen" xlink:href="MT652788" xlink:type="simple">MT652788</ext-link>
                </td><td rowspan="1" colspan="1"/><td rowspan="1" colspan="1"/></tr><tr><td rowspan="1" colspan="1">3156</td><td rowspan="1" colspan="1"><named-content xmlns:xlink="http://www.w3.org/1999/xlink" content-type="dwc:institutional_code" xlink:type="simple">MNHN</named-content>-IM-2019-1608</td><td rowspan="1" colspan="1">Mauritius (20°S)</td><td rowspan="1" colspan="1">
                  <ext-link xmlns:xlink="http://www.w3.org/1999/xlink" ext-link-type="gen" xlink:href="MT653244" xlink:type="simple">MT653244</ext-link>
                </td><td rowspan="1" colspan="1">
                  <ext-link xmlns:xlink="http://www.w3.org/1999/xlink" ext-link-type="gen" xlink:href="MT652789" xlink:type="simple">MT652789</ext-link>
                </td><td rowspan="1" colspan="1">
                  <ext-link xmlns:xlink="http://www.w3.org/1999/xlink" ext-link-type="gen" xlink:href="MT652928" xlink:type="simple">MT652928</ext-link>
                </td><td rowspan="1" colspan="1">
                  <ext-link xmlns:xlink="http://www.w3.org/1999/xlink" ext-link-type="gen" xlink:href="MT653027" xlink:type="simple">MT653027</ext-link>
                </td></tr><tr><td rowspan="1" colspan="1">3157 H</td><td rowspan="1" colspan="1"><named-content xmlns:xlink="http://www.w3.org/1999/xlink" content-type="dwc:institutional_code" xlink:type="simple">MNHN</named-content>-IM-2000-35265</td><td rowspan="1" colspan="1">Mauritius (20°S)</td><td rowspan="1" colspan="1">
                  <ext-link xmlns:xlink="http://www.w3.org/1999/xlink" ext-link-type="gen" xlink:href="MT653245" xlink:type="simple">MT653245</ext-link>
                </td><td rowspan="1" colspan="1">
                  <ext-link xmlns:xlink="http://www.w3.org/1999/xlink" ext-link-type="gen" xlink:href="MT652790" xlink:type="simple">MT652790</ext-link>
                </td><td rowspan="1" colspan="1">
                  <ext-link xmlns:xlink="http://www.w3.org/1999/xlink" ext-link-type="gen" xlink:href="MT652929" xlink:type="simple">MT652929</ext-link>
                </td><td rowspan="1" colspan="1">
                  <ext-link xmlns:xlink="http://www.w3.org/1999/xlink" ext-link-type="gen" xlink:href="MT653028" xlink:type="simple">MT653028</ext-link>
                </td></tr><tr><td rowspan="1" colspan="1">3606</td><td rowspan="1" colspan="1"><named-content xmlns:xlink="http://www.w3.org/1999/xlink" content-type="dwc:institutional_code" xlink:type="simple">MNHN</named-content>-IM-2019-1608</td><td rowspan="1" colspan="1">Mauritius (20°S)</td><td rowspan="1" colspan="1">
                  <ext-link xmlns:xlink="http://www.w3.org/1999/xlink" ext-link-type="gen" xlink:href="MT653246" xlink:type="simple">MT653246</ext-link>
                </td><td rowspan="1" colspan="1">
                  <ext-link xmlns:xlink="http://www.w3.org/1999/xlink" ext-link-type="gen" xlink:href="MT652791" xlink:type="simple">MT652791</ext-link>
                </td><td rowspan="1" colspan="1">
                  <ext-link xmlns:xlink="http://www.w3.org/1999/xlink" ext-link-type="gen" xlink:href="MT652930" xlink:type="simple">MT652930</ext-link>
                </td><td rowspan="1" colspan="1"/></tr><tr><td rowspan="1" colspan="1">3607</td><td rowspan="1" colspan="1"><named-content xmlns:xlink="http://www.w3.org/1999/xlink" content-type="dwc:institutional_code" xlink:type="simple">MNHN</named-content>-IM-2019-1608</td><td rowspan="1" colspan="1">Mauritius (20°S)</td><td rowspan="1" colspan="1">
                  <ext-link xmlns:xlink="http://www.w3.org/1999/xlink" ext-link-type="gen" xlink:href="MT653247" xlink:type="simple">MT653247</ext-link>
                </td><td rowspan="1" colspan="1">
                  <ext-link xmlns:xlink="http://www.w3.org/1999/xlink" ext-link-type="gen" xlink:href="MT652792" xlink:type="simple">MT652792</ext-link>
                </td><td rowspan="1" colspan="1"/><td rowspan="1" colspan="1"/></tr><tr><td rowspan="1" colspan="1">3608</td><td rowspan="1" colspan="1"><named-content xmlns:xlink="http://www.w3.org/1999/xlink" content-type="dwc:institutional_code" xlink:type="simple">MNHN</named-content>-IM-2019-1608</td><td rowspan="1" colspan="1">Mauritius (20°S)</td><td rowspan="1" colspan="1">
                  <ext-link xmlns:xlink="http://www.w3.org/1999/xlink" ext-link-type="gen" xlink:href="MT653248" xlink:type="simple">MT653248</ext-link>
                </td><td rowspan="1" colspan="1">
                  <ext-link xmlns:xlink="http://www.w3.org/1999/xlink" ext-link-type="gen" xlink:href="MT652793" xlink:type="simple">MT652793</ext-link>
                </td><td rowspan="1" colspan="1">
                  <ext-link xmlns:xlink="http://www.w3.org/1999/xlink" ext-link-type="gen" xlink:href="MT652931" xlink:type="simple">MT652931</ext-link>
                </td><td rowspan="1" colspan="1"/></tr><tr><td rowspan="1" colspan="1">6095</td><td rowspan="1" colspan="1"><named-content xmlns:xlink="http://www.w3.org/1999/xlink" content-type="dwc:institutional_code" xlink:type="simple">MNHN</named-content>-IM-2013-53535</td><td rowspan="1" colspan="1">PNG, New Ireland (02°S)</td><td rowspan="1" colspan="1">
                  <ext-link xmlns:xlink="http://www.w3.org/1999/xlink" ext-link-type="gen" xlink:href="MT653249" xlink:type="simple">MT653249</ext-link>
                </td><td rowspan="1" colspan="1">
                  <ext-link xmlns:xlink="http://www.w3.org/1999/xlink" ext-link-type="gen" xlink:href="MT652794" xlink:type="simple">MT652794</ext-link>
                </td><td rowspan="1" colspan="1">
                  <ext-link xmlns:xlink="http://www.w3.org/1999/xlink" ext-link-type="gen" xlink:href="MT652932" xlink:type="simple">MT652932</ext-link>
                </td><td rowspan="1" colspan="1">
                  <ext-link xmlns:xlink="http://www.w3.org/1999/xlink" ext-link-type="gen" xlink:href="MT653029" xlink:type="simple">MT653029</ext-link>
                </td></tr><tr><td rowspan="12" colspan="1">
                  <bold><italic><tp:taxon-name><tp:taxon-name-part taxon-name-part-type="genus" reg="Peronia">P.</tp:taxon-name-part> <tp:taxon-name-part taxon-name-part-type="species" reg="madagascariensis">madagascariensis</tp:taxon-name-part></tp:taxon-name></italic></bold>
                </td><td rowspan="1" colspan="1">BOLD</td><td rowspan="1" colspan="1"/><td rowspan="1" colspan="1">India, Gujarat, Dwarka (22°N)</td><td rowspan="1" colspan="1">LGEN099-14*</td><td rowspan="1" colspan="1"/><td rowspan="1" colspan="1"/><td rowspan="1" colspan="1"/></tr><tr><td rowspan="1" colspan="1">
                  <abbrev xmlns:xlink="http://www.w3.org/1999/xlink" xlink:title="GenBank" id="ABBRID0EOICK" xlink:type="simple">GB</abbrev>
                </td><td rowspan="1" colspan="1"/><td rowspan="1" colspan="1">Iran, Persian Gulf</td><td rowspan="1" colspan="1"><ext-link xmlns:xlink="http://www.w3.org/1999/xlink" ext-link-type="gen" xlink:href="LC027608" xlink:type="simple">LC027608</ext-link>*</td><td rowspan="1" colspan="1"/><td rowspan="1" colspan="1"/><td rowspan="1" colspan="1"/></tr><tr><td rowspan="1" colspan="1">5500</td><td rowspan="1" colspan="1"><named-content xmlns:xlink="http://www.w3.org/1999/xlink" content-type="dwc:institutional_code" xlink:type="simple">MNHN</named-content>-IM-2009-16391</td><td rowspan="1" colspan="1">Madagascar (25°S)</td><td rowspan="1" colspan="1">
                  <ext-link xmlns:xlink="http://www.w3.org/1999/xlink" ext-link-type="gen" xlink:href="MT653250" xlink:type="simple">MT653250</ext-link>
                </td><td rowspan="1" colspan="1">
                  <ext-link xmlns:xlink="http://www.w3.org/1999/xlink" ext-link-type="gen" xlink:href="MT652795" xlink:type="simple">MT652795</ext-link>
                </td><td rowspan="1" colspan="1">
                  <ext-link xmlns:xlink="http://www.w3.org/1999/xlink" ext-link-type="gen" xlink:href="MT652933" xlink:type="simple">MT652933</ext-link>
                </td><td rowspan="1" colspan="1"/></tr><tr><td rowspan="1" colspan="1">5501</td><td rowspan="1" colspan="1"><named-content xmlns:xlink="http://www.w3.org/1999/xlink" content-type="dwc:institutional_code" xlink:type="simple">MNHN</named-content>-IM-2009-16392</td><td rowspan="1" colspan="1">Madagascar (25°S)</td><td rowspan="1" colspan="1">
                  <ext-link xmlns:xlink="http://www.w3.org/1999/xlink" ext-link-type="gen" xlink:href="MT653251" xlink:type="simple">MT653251</ext-link>
                </td><td rowspan="1" colspan="1">
                  <ext-link xmlns:xlink="http://www.w3.org/1999/xlink" ext-link-type="gen" xlink:href="MT652796" xlink:type="simple">MT652796</ext-link>
                </td><td rowspan="1" colspan="1">
                  <ext-link xmlns:xlink="http://www.w3.org/1999/xlink" ext-link-type="gen" xlink:href="MT652934" xlink:type="simple">MT652934</ext-link>
                </td><td rowspan="1" colspan="1">
                  <ext-link xmlns:xlink="http://www.w3.org/1999/xlink" ext-link-type="gen" xlink:href="MT653030" xlink:type="simple">MT653030</ext-link>
                </td></tr><tr><td rowspan="1" colspan="1">5502</td><td rowspan="1" colspan="1"><named-content xmlns:xlink="http://www.w3.org/1999/xlink" content-type="dwc:institutional_code" xlink:type="simple">MNHN</named-content>-IM-2009-16393</td><td rowspan="1" colspan="1">Madagascar (25°S)</td><td rowspan="1" colspan="1">
                  <ext-link xmlns:xlink="http://www.w3.org/1999/xlink" ext-link-type="gen" xlink:href="MT653252" xlink:type="simple">MT653252</ext-link>
                </td><td rowspan="1" colspan="1">
                  <ext-link xmlns:xlink="http://www.w3.org/1999/xlink" ext-link-type="gen" xlink:href="MT652797" xlink:type="simple">MT652797</ext-link>
                </td><td rowspan="1" colspan="1">
                  <ext-link xmlns:xlink="http://www.w3.org/1999/xlink" ext-link-type="gen" xlink:href="MT652935" xlink:type="simple">MT652935</ext-link>
                </td><td rowspan="1" colspan="1"/></tr><tr><td rowspan="1" colspan="1">5503</td><td rowspan="1" colspan="1"><named-content xmlns:xlink="http://www.w3.org/1999/xlink" content-type="dwc:institutional_code" xlink:type="simple">MNHN</named-content>-IM-2009-16396</td><td rowspan="1" colspan="1">Madagascar (25°S)</td><td rowspan="1" colspan="1">
                  <ext-link xmlns:xlink="http://www.w3.org/1999/xlink" ext-link-type="gen" xlink:href="MT653253" xlink:type="simple">MT653253</ext-link>
                </td><td rowspan="1" colspan="1">
                  <ext-link xmlns:xlink="http://www.w3.org/1999/xlink" ext-link-type="gen" xlink:href="MT652798" xlink:type="simple">MT652798</ext-link>
                </td><td rowspan="1" colspan="1">
                  <ext-link xmlns:xlink="http://www.w3.org/1999/xlink" ext-link-type="gen" xlink:href="MT652936" xlink:type="simple">MT652936</ext-link>
                </td><td rowspan="1" colspan="1"/></tr><tr><td rowspan="1" colspan="1">5504</td><td rowspan="1" colspan="1"><named-content xmlns:xlink="http://www.w3.org/1999/xlink" content-type="dwc:institutional_code" xlink:type="simple">MNHN</named-content>-IM-2009-16412</td><td rowspan="1" colspan="1">Madagascar (25°S)</td><td rowspan="1" colspan="1">
                  <ext-link xmlns:xlink="http://www.w3.org/1999/xlink" ext-link-type="gen" xlink:href="MT653254" xlink:type="simple">MT653254</ext-link>
                </td><td rowspan="1" colspan="1">
                  <ext-link xmlns:xlink="http://www.w3.org/1999/xlink" ext-link-type="gen" xlink:href="MT652799" xlink:type="simple">MT652799</ext-link>
                </td><td rowspan="1" colspan="1"/><td rowspan="1" colspan="1"/></tr><tr><td rowspan="1" colspan="1">5506</td><td rowspan="1" colspan="1"><named-content xmlns:xlink="http://www.w3.org/1999/xlink" content-type="dwc:institutional_code" xlink:type="simple">MNHN</named-content>-IM-2009-16418</td><td rowspan="1" colspan="1">Madagascar (25°S)</td><td rowspan="1" colspan="1">
                  <ext-link xmlns:xlink="http://www.w3.org/1999/xlink" ext-link-type="gen" xlink:href="MT653255" xlink:type="simple">MT653255</ext-link>
                </td><td rowspan="1" colspan="1">
                  <ext-link xmlns:xlink="http://www.w3.org/1999/xlink" ext-link-type="gen" xlink:href="MT652800" xlink:type="simple">MT652800</ext-link>
                </td><td rowspan="1" colspan="1">
                  <ext-link xmlns:xlink="http://www.w3.org/1999/xlink" ext-link-type="gen" xlink:href="MT652937" xlink:type="simple">MT652937</ext-link>
                </td><td rowspan="1" colspan="1">
                  <ext-link xmlns:xlink="http://www.w3.org/1999/xlink" ext-link-type="gen" xlink:href="MT653031" xlink:type="simple">MT653031</ext-link>
                </td></tr><tr><td rowspan="1" colspan="1">735</td><td rowspan="1" colspan="1"><named-content xmlns:xlink="http://www.w3.org/1999/xlink" content-type="dwc:institutional_code" xlink:type="simple">NHMUK</named-content> 20060414</td><td rowspan="1" colspan="1">Mozambique (12°S)</td><td rowspan="1" colspan="1"><ext-link xmlns:xlink="http://www.w3.org/1999/xlink" ext-link-type="gen" xlink:href="HQ660042" xlink:type="simple">HQ660042</ext-link>*</td><td rowspan="1" colspan="1"><ext-link xmlns:xlink="http://www.w3.org/1999/xlink" ext-link-type="gen" xlink:href="HQ659910" xlink:type="simple">HQ659910</ext-link>*</td><td rowspan="1" colspan="1">
                  <ext-link xmlns:xlink="http://www.w3.org/1999/xlink" ext-link-type="gen" xlink:href="MT652938" xlink:type="simple">MT652938</ext-link>
                </td><td rowspan="1" colspan="1">
                  <ext-link xmlns:xlink="http://www.w3.org/1999/xlink" ext-link-type="gen" xlink:href="MT653032" xlink:type="simple">MT653032</ext-link>
                </td></tr><tr><td rowspan="1" colspan="1">703</td><td rowspan="1" colspan="1"><named-content xmlns:xlink="http://www.w3.org/1999/xlink" content-type="dwc:institutional_code" xlink:type="simple">UF</named-content> 332088</td><td rowspan="1" colspan="1">Oman (23°N)</td><td rowspan="1" colspan="1">
                  <ext-link xmlns:xlink="http://www.w3.org/1999/xlink" ext-link-type="gen" xlink:href="MT653256" xlink:type="simple">MT653256</ext-link>
                </td><td rowspan="1" colspan="1"><ext-link xmlns:xlink="http://www.w3.org/1999/xlink" ext-link-type="gen" xlink:href="HQ659912" xlink:type="simple">HQ659912</ext-link>*</td><td rowspan="1" colspan="1">
                  <ext-link xmlns:xlink="http://www.w3.org/1999/xlink" ext-link-type="gen" xlink:href="MT652939" xlink:type="simple">MT652939</ext-link>
                </td><td rowspan="1" colspan="1">
                  <ext-link xmlns:xlink="http://www.w3.org/1999/xlink" ext-link-type="gen" xlink:href="MT653033" xlink:type="simple">MT653033</ext-link>
                </td></tr><tr><td rowspan="1" colspan="1">5841</td><td rowspan="1" colspan="1"><named-content xmlns:xlink="http://www.w3.org/1999/xlink" content-type="dwc:institutional_code" xlink:type="simple">NMSA</named-content> W7547</td><td rowspan="1" colspan="1">South Africa (29°S)</td><td rowspan="1" colspan="1">
                  <ext-link xmlns:xlink="http://www.w3.org/1999/xlink" ext-link-type="gen" xlink:href="MT653257" xlink:type="simple">MT653257</ext-link>
                </td><td rowspan="1" colspan="1">
                  <ext-link xmlns:xlink="http://www.w3.org/1999/xlink" ext-link-type="gen" xlink:href="MT652801" xlink:type="simple">MT652801</ext-link>
                </td><td rowspan="1" colspan="1">
                  <ext-link xmlns:xlink="http://www.w3.org/1999/xlink" ext-link-type="gen" xlink:href="MT652940" xlink:type="simple">MT652940</ext-link>
                </td><td rowspan="1" colspan="1">
                  <ext-link xmlns:xlink="http://www.w3.org/1999/xlink" ext-link-type="gen" xlink:href="MT653034" xlink:type="simple">MT653034</ext-link>
                </td></tr><tr><td rowspan="1" colspan="1">5842</td><td rowspan="1" colspan="1"><named-content xmlns:xlink="http://www.w3.org/1999/xlink" content-type="dwc:institutional_code" xlink:type="simple">NMSA</named-content> W7547</td><td rowspan="1" colspan="1">South Africa (29°S)</td><td rowspan="1" colspan="1">
                  <ext-link xmlns:xlink="http://www.w3.org/1999/xlink" ext-link-type="gen" xlink:href="MT653258" xlink:type="simple">MT653258</ext-link>
                </td><td rowspan="1" colspan="1">
                  <ext-link xmlns:xlink="http://www.w3.org/1999/xlink" ext-link-type="gen" xlink:href="MT652802" xlink:type="simple">MT652802</ext-link>
                </td><td rowspan="1" colspan="1">
                  <ext-link xmlns:xlink="http://www.w3.org/1999/xlink" ext-link-type="gen" xlink:href="MT652941" xlink:type="simple">MT652941</ext-link>
                </td><td rowspan="1" colspan="1">
                  <ext-link xmlns:xlink="http://www.w3.org/1999/xlink" ext-link-type="gen" xlink:href="MT653035" xlink:type="simple">MT653035</ext-link>
                </td></tr><tr><td rowspan="3" colspan="1">
                  <bold><italic><tp:taxon-name><tp:taxon-name-part taxon-name-part-type="genus" reg="Peronia">P.</tp:taxon-name-part> <tp:taxon-name-part taxon-name-part-type="species" reg="okinawensis">okinawensis</tp:taxon-name-part></tp:taxon-name></italic></bold>
                </td><td rowspan="1" colspan="1">696-2</td><td rowspan="1" colspan="1"><named-content xmlns:xlink="http://www.w3.org/1999/xlink" content-type="dwc:institutional_code" xlink:type="simple">UF</named-content> 352288</td><td rowspan="1" colspan="1">Japan, Okinawa (26°N)</td><td rowspan="1" colspan="1"><ext-link xmlns:xlink="http://www.w3.org/1999/xlink" ext-link-type="gen" xlink:href="HQ660043" xlink:type="simple">HQ660043</ext-link>*</td><td rowspan="1" colspan="1"><ext-link xmlns:xlink="http://www.w3.org/1999/xlink" ext-link-type="gen" xlink:href="HQ659911" xlink:type="simple">HQ659911</ext-link>*</td><td rowspan="1" colspan="1"><ext-link xmlns:xlink="http://www.w3.org/1999/xlink" ext-link-type="gen" xlink:href="MG958871" xlink:type="simple">MG958871</ext-link>*</td><td rowspan="1" colspan="1"><ext-link xmlns:xlink="http://www.w3.org/1999/xlink" ext-link-type="gen" xlink:href="MG958883" xlink:type="simple">MG958883</ext-link>*</td></tr><tr><td rowspan="1" colspan="1">696-3</td><td rowspan="1" colspan="1"><named-content xmlns:xlink="http://www.w3.org/1999/xlink" content-type="dwc:institutional_code" xlink:type="simple">UF</named-content> 352288</td><td rowspan="1" colspan="1">Japan, Okinawa (26°N)</td><td rowspan="1" colspan="1">
                  <ext-link xmlns:xlink="http://www.w3.org/1999/xlink" ext-link-type="gen" xlink:href="MT653259" xlink:type="simple">MT653259</ext-link>
                </td><td rowspan="1" colspan="1">
                  <ext-link xmlns:xlink="http://www.w3.org/1999/xlink" ext-link-type="gen" xlink:href="MT652803" xlink:type="simple">MT652803</ext-link>
                </td><td rowspan="1" colspan="1">
                  <ext-link xmlns:xlink="http://www.w3.org/1999/xlink" ext-link-type="gen" xlink:href="MT652942" xlink:type="simple">MT652942</ext-link>
                </td><td rowspan="1" colspan="1">
                  <ext-link xmlns:xlink="http://www.w3.org/1999/xlink" ext-link-type="gen" xlink:href="MT653036" xlink:type="simple">MT653036</ext-link>
                </td></tr><tr><td rowspan="1" colspan="1">696-4 H</td><td rowspan="1" colspan="1"><named-content xmlns:xlink="http://www.w3.org/1999/xlink" content-type="dwc:institutional_code" xlink:type="simple">UF</named-content> 352288</td><td rowspan="1" colspan="1">Japan, Okinawa (26°N)</td><td rowspan="1" colspan="1">
                  <ext-link xmlns:xlink="http://www.w3.org/1999/xlink" ext-link-type="gen" xlink:href="MT653260" xlink:type="simple">MT653260</ext-link>
                </td><td rowspan="1" colspan="1">
                  <ext-link xmlns:xlink="http://www.w3.org/1999/xlink" ext-link-type="gen" xlink:href="MT652804" xlink:type="simple">MT652804</ext-link>
                </td><td rowspan="1" colspan="1">
                  <ext-link xmlns:xlink="http://www.w3.org/1999/xlink" ext-link-type="gen" xlink:href="MT652943" xlink:type="simple">MT652943</ext-link>
                </td><td rowspan="1" colspan="1">
                  <ext-link xmlns:xlink="http://www.w3.org/1999/xlink" ext-link-type="gen" xlink:href="MT653037" xlink:type="simple">MT653037</ext-link>
                </td></tr><tr><td rowspan="13" colspan="1">
                  <bold><italic><tp:taxon-name><tp:taxon-name-part taxon-name-part-type="genus" reg="Peronia">P.</tp:taxon-name-part> <tp:taxon-name-part taxon-name-part-type="species" reg="peronii">peronii</tp:taxon-name-part></tp:taxon-name></italic></bold>
                </td><td rowspan="1" colspan="1">443</td><td rowspan="1" colspan="1"><named-content xmlns:xlink="http://www.w3.org/1999/xlink" content-type="dwc:institutional_code" xlink:type="simple">CASIZ</named-content> 180486</td><td rowspan="1" colspan="1">Guam (13°N)</td><td rowspan="1" colspan="1"><ext-link xmlns:xlink="http://www.w3.org/1999/xlink" ext-link-type="gen" xlink:href="HQ660041" xlink:type="simple">HQ660041</ext-link>*</td><td rowspan="1" colspan="1"><ext-link xmlns:xlink="http://www.w3.org/1999/xlink" ext-link-type="gen" xlink:href="HQ659909" xlink:type="simple">HQ659909</ext-link>*</td><td rowspan="1" colspan="1">
                  <ext-link xmlns:xlink="http://www.w3.org/1999/xlink" ext-link-type="gen" xlink:href="MT652944" xlink:type="simple">MT652944</ext-link>
                </td><td rowspan="1" colspan="1">
                  <ext-link xmlns:xlink="http://www.w3.org/1999/xlink" ext-link-type="gen" xlink:href="MT653038" xlink:type="simple">MT653038</ext-link>
                </td></tr><tr><td rowspan="1" colspan="1">5840</td><td rowspan="1" colspan="1"><named-content xmlns:xlink="http://www.w3.org/1999/xlink" content-type="dwc:institutional_code" xlink:type="simple">MNHN</named-content>-IM-2019-1609</td><td rowspan="1" colspan="1">Guam (13°N)</td><td rowspan="1" colspan="1">
                  <ext-link xmlns:xlink="http://www.w3.org/1999/xlink" ext-link-type="gen" xlink:href="MT653261" xlink:type="simple">MT653261</ext-link>
                </td><td rowspan="1" colspan="1">
                  <ext-link xmlns:xlink="http://www.w3.org/1999/xlink" ext-link-type="gen" xlink:href="MT652805" xlink:type="simple">MT652805</ext-link>
                </td><td rowspan="1" colspan="1">
                  <ext-link xmlns:xlink="http://www.w3.org/1999/xlink" ext-link-type="gen" xlink:href="MT652945" xlink:type="simple">MT652945</ext-link>
                </td><td rowspan="1" colspan="1">
                  <ext-link xmlns:xlink="http://www.w3.org/1999/xlink" ext-link-type="gen" xlink:href="MT653039" xlink:type="simple">MT653039</ext-link>
                </td></tr><tr><td rowspan="1" colspan="1">
                  <abbrev xmlns:xlink="http://www.w3.org/1999/xlink" xlink:title="GenBank" id="ABBRID0EODDK" xlink:type="simple">GB</abbrev>
                </td><td rowspan="1" colspan="1"/><td rowspan="1" colspan="1">Japan, Okinawa</td><td rowspan="1" colspan="1"><ext-link xmlns:xlink="http://www.w3.org/1999/xlink" ext-link-type="gen" xlink:href="LC390402" xlink:type="simple">LC390402</ext-link>*</td><td rowspan="1" colspan="1"/><td rowspan="1" colspan="1"/><td rowspan="1" colspan="1"/></tr><tr><td rowspan="1" colspan="1">1553</td><td rowspan="1" colspan="1"><named-content xmlns:xlink="http://www.w3.org/1999/xlink" content-type="dwc:institutional_code" xlink:type="simple">MNHN</named-content>-IM-2019-1607</td><td rowspan="1" colspan="1">Mauritius (20°S)</td><td rowspan="1" colspan="1">
                  <ext-link xmlns:xlink="http://www.w3.org/1999/xlink" ext-link-type="gen" xlink:href="MT653262" xlink:type="simple">MT653262</ext-link>
                </td><td rowspan="1" colspan="1">
                  <ext-link xmlns:xlink="http://www.w3.org/1999/xlink" ext-link-type="gen" xlink:href="MT652806" xlink:type="simple">MT652806</ext-link>
                </td><td rowspan="1" colspan="1">
                  <ext-link xmlns:xlink="http://www.w3.org/1999/xlink" ext-link-type="gen" xlink:href="MT652946" xlink:type="simple">MT652946</ext-link>
                </td><td rowspan="1" colspan="1">
                  <ext-link xmlns:xlink="http://www.w3.org/1999/xlink" ext-link-type="gen" xlink:href="MT653040" xlink:type="simple">MT653040</ext-link>
                </td></tr><tr><td rowspan="1" colspan="1">3605</td><td rowspan="1" colspan="1"><named-content xmlns:xlink="http://www.w3.org/1999/xlink" content-type="dwc:institutional_code" xlink:type="simple">MNHN</named-content>-IM-2019-1606</td><td rowspan="1" colspan="1">Mauritius (20°S)</td><td rowspan="1" colspan="1">
                  <ext-link xmlns:xlink="http://www.w3.org/1999/xlink" ext-link-type="gen" xlink:href="MT653263" xlink:type="simple">MT653263</ext-link>
                </td><td rowspan="1" colspan="1">
                  <ext-link xmlns:xlink="http://www.w3.org/1999/xlink" ext-link-type="gen" xlink:href="MT652807" xlink:type="simple">MT652807</ext-link>
                </td><td rowspan="1" colspan="1">
                  <ext-link xmlns:xlink="http://www.w3.org/1999/xlink" ext-link-type="gen" xlink:href="MT652947" xlink:type="simple">MT652947</ext-link>
                </td><td rowspan="1" colspan="1">
                  <ext-link xmlns:xlink="http://www.w3.org/1999/xlink" ext-link-type="gen" xlink:href="MT653041" xlink:type="simple">MT653041</ext-link>
                </td></tr><tr><td rowspan="1" colspan="1">5872</td><td rowspan="1" colspan="1"><named-content xmlns:xlink="http://www.w3.org/1999/xlink" content-type="dwc:institutional_code" xlink:type="simple">MNHN</named-content>-IM-2019-1605</td><td rowspan="1" colspan="1">Mauritius (20°S)</td><td rowspan="1" colspan="1">
                  <ext-link xmlns:xlink="http://www.w3.org/1999/xlink" ext-link-type="gen" xlink:href="MT653264" xlink:type="simple">MT653264</ext-link>
                </td><td rowspan="1" colspan="1">
                  <ext-link xmlns:xlink="http://www.w3.org/1999/xlink" ext-link-type="gen" xlink:href="MT652808" xlink:type="simple">MT652808</ext-link>
                </td><td rowspan="1" colspan="1">
                  <ext-link xmlns:xlink="http://www.w3.org/1999/xlink" ext-link-type="gen" xlink:href="MT652948" xlink:type="simple">MT652948</ext-link>
                </td><td rowspan="1" colspan="1"/></tr><tr><td rowspan="1" colspan="1">5874</td><td rowspan="1" colspan="1"><named-content xmlns:xlink="http://www.w3.org/1999/xlink" content-type="dwc:institutional_code" xlink:type="simple">MNHN</named-content>-IM-2019-1605</td><td rowspan="1" colspan="1">Mauritius (20°S)</td><td rowspan="1" colspan="1">
                  <ext-link xmlns:xlink="http://www.w3.org/1999/xlink" ext-link-type="gen" xlink:href="MT653265" xlink:type="simple">MT653265</ext-link>
                </td><td rowspan="1" colspan="1">
                  <ext-link xmlns:xlink="http://www.w3.org/1999/xlink" ext-link-type="gen" xlink:href="MT652809" xlink:type="simple">MT652809</ext-link>
                </td><td rowspan="1" colspan="1">
                  <ext-link xmlns:xlink="http://www.w3.org/1999/xlink" ext-link-type="gen" xlink:href="MT652949" xlink:type="simple">MT652949</ext-link>
                </td><td rowspan="1" colspan="1"/></tr><tr><td rowspan="1" colspan="1">5471</td><td rowspan="1" colspan="1"><named-content xmlns:xlink="http://www.w3.org/1999/xlink" content-type="dwc:institutional_code" xlink:type="simple">MNHN</named-content>-IM-2013-12500</td><td rowspan="1" colspan="1">PNG, Madang (05°S)</td><td rowspan="1" colspan="1">
                  <ext-link xmlns:xlink="http://www.w3.org/1999/xlink" ext-link-type="gen" xlink:href="MT653266" xlink:type="simple">MT653266</ext-link>
                </td><td rowspan="1" colspan="1">
                  <ext-link xmlns:xlink="http://www.w3.org/1999/xlink" ext-link-type="gen" xlink:href="MT652810" xlink:type="simple">MT652810</ext-link>
                </td><td rowspan="1" colspan="1">
                  <ext-link xmlns:xlink="http://www.w3.org/1999/xlink" ext-link-type="gen" xlink:href="MT652950" xlink:type="simple">MT652950</ext-link>
                </td><td rowspan="1" colspan="1">
                  <ext-link xmlns:xlink="http://www.w3.org/1999/xlink" ext-link-type="gen" xlink:href="MT653042" xlink:type="simple">MT653042</ext-link>
                </td></tr><tr><td rowspan="1" colspan="1">5472</td><td rowspan="1" colspan="1"><named-content xmlns:xlink="http://www.w3.org/1999/xlink" content-type="dwc:institutional_code" xlink:type="simple">MNHN</named-content>-IM-2013-14052</td><td rowspan="1" colspan="1">PNG, Madang (05°S)</td><td rowspan="1" colspan="1">
                  <ext-link xmlns:xlink="http://www.w3.org/1999/xlink" ext-link-type="gen" xlink:href="MT653267" xlink:type="simple">MT653267</ext-link>
                </td><td rowspan="1" colspan="1">
                  <ext-link xmlns:xlink="http://www.w3.org/1999/xlink" ext-link-type="gen" xlink:href="MT652811" xlink:type="simple">MT652811</ext-link>
                </td><td rowspan="1" colspan="1">
                  <ext-link xmlns:xlink="http://www.w3.org/1999/xlink" ext-link-type="gen" xlink:href="MT652951" xlink:type="simple">MT652951</ext-link>
                </td><td rowspan="1" colspan="1">
                  <ext-link xmlns:xlink="http://www.w3.org/1999/xlink" ext-link-type="gen" xlink:href="MT653043" xlink:type="simple">MT653043</ext-link>
                </td></tr><tr><td rowspan="1" colspan="1">5474</td><td rowspan="1" colspan="1"><named-content xmlns:xlink="http://www.w3.org/1999/xlink" content-type="dwc:institutional_code" xlink:type="simple">MNHN</named-content>-IM-2013-14054</td><td rowspan="1" colspan="1">PNG, Madang (05°S)</td><td rowspan="1" colspan="1">
                  <ext-link xmlns:xlink="http://www.w3.org/1999/xlink" ext-link-type="gen" xlink:href="MT653268" xlink:type="simple">MT653268</ext-link>
                </td><td rowspan="1" colspan="1">
                  <ext-link xmlns:xlink="http://www.w3.org/1999/xlink" ext-link-type="gen" xlink:href="MT652812" xlink:type="simple">MT652812</ext-link>
                </td><td rowspan="1" colspan="1">
                  <ext-link xmlns:xlink="http://www.w3.org/1999/xlink" ext-link-type="gen" xlink:href="MT652952" xlink:type="simple">MT652952</ext-link>
                </td><td rowspan="1" colspan="1"/></tr><tr><td rowspan="1" colspan="1">5476</td><td rowspan="1" colspan="1"><named-content xmlns:xlink="http://www.w3.org/1999/xlink" content-type="dwc:institutional_code" xlink:type="simple">MNHN</named-content>-IM-2013-16260</td><td rowspan="1" colspan="1">PNG, Madang (05°S)</td><td rowspan="1" colspan="1">
                  <ext-link xmlns:xlink="http://www.w3.org/1999/xlink" ext-link-type="gen" xlink:href="MT653269" xlink:type="simple">MT653269</ext-link>
                </td><td rowspan="1" colspan="1">
                  <ext-link xmlns:xlink="http://www.w3.org/1999/xlink" ext-link-type="gen" xlink:href="MT652813" xlink:type="simple">MT652813</ext-link>
                </td><td rowspan="1" colspan="1">
                  <ext-link xmlns:xlink="http://www.w3.org/1999/xlink" ext-link-type="gen" xlink:href="MT652953" xlink:type="simple">MT652953</ext-link>
                </td><td rowspan="1" colspan="1">
                  <ext-link xmlns:xlink="http://www.w3.org/1999/xlink" ext-link-type="gen" xlink:href="MT653044" xlink:type="simple">MT653044</ext-link>
                </td></tr><tr><td rowspan="1" colspan="1">5477</td><td rowspan="1" colspan="1"><named-content xmlns:xlink="http://www.w3.org/1999/xlink" content-type="dwc:institutional_code" xlink:type="simple">MNHN</named-content>-IM-2013-15872</td><td rowspan="1" colspan="1">PNG, Madang (05°S)</td><td rowspan="1" colspan="1">
                  <ext-link xmlns:xlink="http://www.w3.org/1999/xlink" ext-link-type="gen" xlink:href="MT653270" xlink:type="simple">MT653270</ext-link>
                </td><td rowspan="1" colspan="1">
                  <ext-link xmlns:xlink="http://www.w3.org/1999/xlink" ext-link-type="gen" xlink:href="MT652814" xlink:type="simple">MT652814</ext-link>
                </td><td rowspan="1" colspan="1">
                  <ext-link xmlns:xlink="http://www.w3.org/1999/xlink" ext-link-type="gen" xlink:href="MT652954" xlink:type="simple">MT652954</ext-link>
                </td><td rowspan="1" colspan="1">
                  <ext-link xmlns:xlink="http://www.w3.org/1999/xlink" ext-link-type="gen" xlink:href="MT653045" xlink:type="simple">MT653045</ext-link>
                </td></tr><tr><td rowspan="1" colspan="1">6086</td><td rowspan="1" colspan="1"><named-content xmlns:xlink="http://www.w3.org/1999/xlink" content-type="dwc:institutional_code" xlink:type="simple">MNHN</named-content>-IM-2013-53482</td><td rowspan="1" colspan="1">PNG, New Ireland (02°S)</td><td rowspan="1" colspan="1">
                  <ext-link xmlns:xlink="http://www.w3.org/1999/xlink" ext-link-type="gen" xlink:href="MT653271" xlink:type="simple">MT653271</ext-link>
                </td><td rowspan="1" colspan="1">
                  <ext-link xmlns:xlink="http://www.w3.org/1999/xlink" ext-link-type="gen" xlink:href="MT652815" xlink:type="simple">MT652815</ext-link>
                </td><td rowspan="1" colspan="1">
                  <ext-link xmlns:xlink="http://www.w3.org/1999/xlink" ext-link-type="gen" xlink:href="MT652955" xlink:type="simple">MT652955</ext-link>
                </td><td rowspan="1" colspan="1">
                  <ext-link xmlns:xlink="http://www.w3.org/1999/xlink" ext-link-type="gen" xlink:href="MT653046" xlink:type="simple">MT653046</ext-link>
                </td></tr><tr><td rowspan="8" colspan="1">
                  <bold><italic><tp:taxon-name><tp:taxon-name-part taxon-name-part-type="genus" reg="Peronia">P.</tp:taxon-name-part> <tp:taxon-name-part taxon-name-part-type="species" reg="platei">platei</tp:taxon-name-part></tp:taxon-name></italic></bold>
                </td><td rowspan="1" colspan="1">5405</td><td rowspan="1" colspan="1"><named-content xmlns:xlink="http://www.w3.org/1999/xlink" content-type="dwc:institutional_code" xlink:type="simple">MNHN</named-content>-IM-2013-13762</td><td rowspan="1" colspan="1">PNG, Madang (05°S)</td><td rowspan="1" colspan="1">
                  <ext-link xmlns:xlink="http://www.w3.org/1999/xlink" ext-link-type="gen" xlink:href="MT653272" xlink:type="simple">MT653272</ext-link>
                </td><td rowspan="1" colspan="1">
                  <ext-link xmlns:xlink="http://www.w3.org/1999/xlink" ext-link-type="gen" xlink:href="MT652816" xlink:type="simple">MT652816</ext-link>
                </td><td rowspan="1" colspan="1"/><td rowspan="1" colspan="1"/></tr><tr><td rowspan="1" colspan="1">5410</td><td rowspan="1" colspan="1"><named-content xmlns:xlink="http://www.w3.org/1999/xlink" content-type="dwc:institutional_code" xlink:type="simple">MNHN</named-content>-IM-2013-15765</td><td rowspan="1" colspan="1">PNG, Madang (05°S)</td><td rowspan="1" colspan="1">
                  <ext-link xmlns:xlink="http://www.w3.org/1999/xlink" ext-link-type="gen" xlink:href="MT653273" xlink:type="simple">MT653273</ext-link>
                </td><td rowspan="1" colspan="1">
                  <ext-link xmlns:xlink="http://www.w3.org/1999/xlink" ext-link-type="gen" xlink:href="MT652817" xlink:type="simple">MT652817</ext-link>
                </td><td rowspan="1" colspan="1">
                  <ext-link xmlns:xlink="http://www.w3.org/1999/xlink" ext-link-type="gen" xlink:href="MT652956" xlink:type="simple">MT652956</ext-link>
                </td><td rowspan="1" colspan="1"/></tr><tr><td rowspan="1" colspan="1">5412</td><td rowspan="1" colspan="1"><named-content xmlns:xlink="http://www.w3.org/1999/xlink" content-type="dwc:institutional_code" xlink:type="simple">MNHN</named-content>-IM-2013-13351</td><td rowspan="1" colspan="1">PNG, Madang (05°S)</td><td rowspan="1" colspan="1">
                  <ext-link xmlns:xlink="http://www.w3.org/1999/xlink" ext-link-type="gen" xlink:href="MT653274" xlink:type="simple">MT653274</ext-link>
                </td><td rowspan="1" colspan="1">
                  <ext-link xmlns:xlink="http://www.w3.org/1999/xlink" ext-link-type="gen" xlink:href="MT652818" xlink:type="simple">MT652818</ext-link>
                </td><td rowspan="1" colspan="1">
                  <ext-link xmlns:xlink="http://www.w3.org/1999/xlink" ext-link-type="gen" xlink:href="MT652957" xlink:type="simple">MT652957</ext-link>
                </td><td rowspan="1" colspan="1">
                  <ext-link xmlns:xlink="http://www.w3.org/1999/xlink" ext-link-type="gen" xlink:href="MT653047" xlink:type="simple">MT653047</ext-link>
                </td></tr><tr><td rowspan="1" colspan="1">5464</td><td rowspan="1" colspan="1"><named-content xmlns:xlink="http://www.w3.org/1999/xlink" content-type="dwc:institutional_code" xlink:type="simple">MNHN</named-content>-IM-2013-15871</td><td rowspan="1" colspan="1">PNG, Madang (05°S)</td><td rowspan="1" colspan="1">
                  <ext-link xmlns:xlink="http://www.w3.org/1999/xlink" ext-link-type="gen" xlink:href="MT653275" xlink:type="simple">MT653275</ext-link>
                </td><td rowspan="1" colspan="1">
                  <ext-link xmlns:xlink="http://www.w3.org/1999/xlink" ext-link-type="gen" xlink:href="MT652819" xlink:type="simple">MT652819</ext-link>
                </td><td rowspan="1" colspan="1">
                  <ext-link xmlns:xlink="http://www.w3.org/1999/xlink" ext-link-type="gen" xlink:href="MT652958" xlink:type="simple">MT652958</ext-link>
                </td><td rowspan="1" colspan="1">
                  <ext-link xmlns:xlink="http://www.w3.org/1999/xlink" ext-link-type="gen" xlink:href="MT653048" xlink:type="simple">MT653048</ext-link>
                </td></tr><tr><td rowspan="1" colspan="1">706</td><td rowspan="1" colspan="1"><named-content xmlns:xlink="http://www.w3.org/1999/xlink" content-type="dwc:institutional_code" xlink:type="simple">UF</named-content> 303653</td><td rowspan="1" colspan="1">USA, Hawaii (21°N)</td><td rowspan="1" colspan="1"><ext-link xmlns:xlink="http://www.w3.org/1999/xlink" ext-link-type="gen" xlink:href="HQ660038" xlink:type="simple">HQ660038</ext-link>*</td><td rowspan="1" colspan="1"><ext-link xmlns:xlink="http://www.w3.org/1999/xlink" ext-link-type="gen" xlink:href="HQ659906" xlink:type="simple">HQ659906</ext-link>*</td><td rowspan="1" colspan="1"><ext-link xmlns:xlink="http://www.w3.org/1999/xlink" ext-link-type="gen" xlink:href="MG958722" xlink:type="simple">MG958722</ext-link>*</td><td rowspan="1" colspan="1"><ext-link xmlns:xlink="http://www.w3.org/1999/xlink" ext-link-type="gen" xlink:href="MG958884" xlink:type="simple">MG958884</ext-link>*</td></tr><tr><td rowspan="1" colspan="1">5380</td><td rowspan="1" colspan="1"><named-content xmlns:xlink="http://www.w3.org/1999/xlink" content-type="dwc:institutional_code" xlink:type="simple">UF</named-content> 303653</td><td rowspan="1" colspan="1">USA, Hawaii (21°N)</td><td rowspan="1" colspan="1">
                  <ext-link xmlns:xlink="http://www.w3.org/1999/xlink" ext-link-type="gen" xlink:href="MT653276" xlink:type="simple">MT653276</ext-link>
                </td><td rowspan="1" colspan="1">
                  <ext-link xmlns:xlink="http://www.w3.org/1999/xlink" ext-link-type="gen" xlink:href="MT652820" xlink:type="simple">MT652820</ext-link>
                </td><td rowspan="1" colspan="1">
                  <ext-link xmlns:xlink="http://www.w3.org/1999/xlink" ext-link-type="gen" xlink:href="MT652959" xlink:type="simple">MT652959</ext-link>
                </td><td rowspan="1" colspan="1">
                  <ext-link xmlns:xlink="http://www.w3.org/1999/xlink" ext-link-type="gen" xlink:href="MT653049" xlink:type="simple">MT653049</ext-link>
                </td></tr><tr><td rowspan="1" colspan="1">6160</td><td rowspan="1" colspan="1"><named-content xmlns:xlink="http://www.w3.org/1999/xlink" content-type="dwc:institutional_code" xlink:type="simple">BPBM</named-content> 284527</td><td rowspan="1" colspan="1">USA, Hawaii (21°N)</td><td rowspan="1" colspan="1">
                  <ext-link xmlns:xlink="http://www.w3.org/1999/xlink" ext-link-type="gen" xlink:href="MT653277" xlink:type="simple">MT653277</ext-link>
                </td><td rowspan="1" colspan="1">
                  <ext-link xmlns:xlink="http://www.w3.org/1999/xlink" ext-link-type="gen" xlink:href="MT652821" xlink:type="simple">MT652821</ext-link>
                </td><td rowspan="1" colspan="1">
                  <ext-link xmlns:xlink="http://www.w3.org/1999/xlink" ext-link-type="gen" xlink:href="MT652960" xlink:type="simple">MT652960</ext-link>
                </td><td rowspan="1" colspan="1">
                  <ext-link xmlns:xlink="http://www.w3.org/1999/xlink" ext-link-type="gen" xlink:href="MT653050" xlink:type="simple">MT653050</ext-link>
                </td></tr><tr><td rowspan="1" colspan="1">6161</td><td rowspan="1" colspan="1"><named-content xmlns:xlink="http://www.w3.org/1999/xlink" content-type="dwc:institutional_code" xlink:type="simple">BPBM</named-content> 284528</td><td rowspan="1" colspan="1">USA, Hawaii (21°N)</td><td rowspan="1" colspan="1">
                  <ext-link xmlns:xlink="http://www.w3.org/1999/xlink" ext-link-type="gen" xlink:href="MT653278" xlink:type="simple">MT653278</ext-link>
                </td><td rowspan="1" colspan="1">
                  <ext-link xmlns:xlink="http://www.w3.org/1999/xlink" ext-link-type="gen" xlink:href="MT652822" xlink:type="simple">MT652822</ext-link>
                </td><td rowspan="1" colspan="1">
                  <ext-link xmlns:xlink="http://www.w3.org/1999/xlink" ext-link-type="gen" xlink:href="MT652961" xlink:type="simple">MT652961</ext-link>
                </td><td rowspan="1" colspan="1">
                  <ext-link xmlns:xlink="http://www.w3.org/1999/xlink" ext-link-type="gen" xlink:href="MT653051" xlink:type="simple">MT653051</ext-link>
                </td></tr><tr><td rowspan="6" colspan="1">
                  <bold><italic><tp:taxon-name><tp:taxon-name-part taxon-name-part-type="genus" reg="Peronia">P.</tp:taxon-name-part> <tp:taxon-name-part taxon-name-part-type="species" reg="setoensis">setoensis</tp:taxon-name-part></tp:taxon-name></italic></bold>
                </td><td rowspan="1" colspan="1">3753</td><td rowspan="1" colspan="1"><named-content xmlns:xlink="http://www.w3.org/1999/xlink" content-type="dwc:institutional_code" xlink:type="simple">NSMT</named-content>-Mo 78987</td><td rowspan="1" colspan="1">Japan, Wakayama (33°N)</td><td rowspan="1" colspan="1">
                  <ext-link xmlns:xlink="http://www.w3.org/1999/xlink" ext-link-type="gen" xlink:href="MT653279" xlink:type="simple">MT653279</ext-link>
                </td><td rowspan="1" colspan="1">
                  <ext-link xmlns:xlink="http://www.w3.org/1999/xlink" ext-link-type="gen" xlink:href="MT652823" xlink:type="simple">MT652823</ext-link>
                </td><td rowspan="1" colspan="1">
                  <ext-link xmlns:xlink="http://www.w3.org/1999/xlink" ext-link-type="gen" xlink:href="MT652962" xlink:type="simple">MT652962</ext-link>
                </td><td rowspan="1" colspan="1">
                  <ext-link xmlns:xlink="http://www.w3.org/1999/xlink" ext-link-type="gen" xlink:href="MT653052" xlink:type="simple">MT653052</ext-link>
                </td></tr><tr><td rowspan="1" colspan="1">3754</td><td rowspan="1" colspan="1"><named-content xmlns:xlink="http://www.w3.org/1999/xlink" content-type="dwc:institutional_code" xlink:type="simple">NSMT</named-content>-Mo 78987</td><td rowspan="1" colspan="1">Japan, Wakayama (33°N)</td><td rowspan="1" colspan="1">
                  <ext-link xmlns:xlink="http://www.w3.org/1999/xlink" ext-link-type="gen" xlink:href="MT653280" xlink:type="simple">MT653280</ext-link>
                </td><td rowspan="1" colspan="1">
                  <ext-link xmlns:xlink="http://www.w3.org/1999/xlink" ext-link-type="gen" xlink:href="MT652824" xlink:type="simple">MT652824</ext-link>
                </td><td rowspan="1" colspan="1">
                  <ext-link xmlns:xlink="http://www.w3.org/1999/xlink" ext-link-type="gen" xlink:href="MT652963" xlink:type="simple">MT652963</ext-link>
                </td><td rowspan="1" colspan="1">
                  <ext-link xmlns:xlink="http://www.w3.org/1999/xlink" ext-link-type="gen" xlink:href="MT653053" xlink:type="simple">MT653053</ext-link>
                </td></tr><tr><td rowspan="1" colspan="1">5382</td><td rowspan="1" colspan="1"><named-content xmlns:xlink="http://www.w3.org/1999/xlink" content-type="dwc:institutional_code" xlink:type="simple">NSMT</named-content>-Mo 78986</td><td rowspan="1" colspan="1">Japan, Wakayama (33°N)</td><td rowspan="1" colspan="1">
                  <ext-link xmlns:xlink="http://www.w3.org/1999/xlink" ext-link-type="gen" xlink:href="MT653281" xlink:type="simple">MT653281</ext-link>
                </td><td rowspan="1" colspan="1">
                  <ext-link xmlns:xlink="http://www.w3.org/1999/xlink" ext-link-type="gen" xlink:href="MT652825" xlink:type="simple">MT652825</ext-link>
                </td><td rowspan="1" colspan="1">
                  <ext-link xmlns:xlink="http://www.w3.org/1999/xlink" ext-link-type="gen" xlink:href="MT652964" xlink:type="simple">MT652964</ext-link>
                </td><td rowspan="1" colspan="1">
                  <ext-link xmlns:xlink="http://www.w3.org/1999/xlink" ext-link-type="gen" xlink:href="MT653054" xlink:type="simple">MT653054</ext-link>
                </td></tr><tr><td rowspan="1" colspan="1">5383 H</td><td rowspan="1" colspan="1"><named-content xmlns:xlink="http://www.w3.org/1999/xlink" content-type="dwc:institutional_code" xlink:type="simple">NSMT</named-content>-Mo 78985</td><td rowspan="1" colspan="1">Japan, Wakayama (33°N)</td><td rowspan="1" colspan="1">
                  <ext-link xmlns:xlink="http://www.w3.org/1999/xlink" ext-link-type="gen" xlink:href="MT653282" xlink:type="simple">MT653282</ext-link>
                </td><td rowspan="1" colspan="1">
                  <ext-link xmlns:xlink="http://www.w3.org/1999/xlink" ext-link-type="gen" xlink:href="MT652826" xlink:type="simple">MT652826</ext-link>
                </td><td rowspan="1" colspan="1">
                  <ext-link xmlns:xlink="http://www.w3.org/1999/xlink" ext-link-type="gen" xlink:href="MT652965" xlink:type="simple">MT652965</ext-link>
                </td><td rowspan="1" colspan="1">
                  <ext-link xmlns:xlink="http://www.w3.org/1999/xlink" ext-link-type="gen" xlink:href="MT653055" xlink:type="simple">MT653055</ext-link>
                </td></tr><tr><td rowspan="1" colspan="1">5384</td><td rowspan="1" colspan="1"><named-content xmlns:xlink="http://www.w3.org/1999/xlink" content-type="dwc:institutional_code" xlink:type="simple">NSMT</named-content>-Mo 78986</td><td rowspan="1" colspan="1">Japan, Wakayama (33°N)</td><td rowspan="1" colspan="1">
                  <ext-link xmlns:xlink="http://www.w3.org/1999/xlink" ext-link-type="gen" xlink:href="MT653283" xlink:type="simple">MT653283</ext-link>
                </td><td rowspan="1" colspan="1">
                  <ext-link xmlns:xlink="http://www.w3.org/1999/xlink" ext-link-type="gen" xlink:href="MT652827" xlink:type="simple">MT652827</ext-link>
                </td><td rowspan="1" colspan="1">
                  <ext-link xmlns:xlink="http://www.w3.org/1999/xlink" ext-link-type="gen" xlink:href="MT652966" xlink:type="simple">MT652966</ext-link>
                </td><td rowspan="1" colspan="1">
                  <ext-link xmlns:xlink="http://www.w3.org/1999/xlink" ext-link-type="gen" xlink:href="MT653056" xlink:type="simple">MT653056</ext-link>
                </td></tr><tr><td rowspan="1" colspan="1">5385</td><td rowspan="1" colspan="1"><named-content xmlns:xlink="http://www.w3.org/1999/xlink" content-type="dwc:institutional_code" xlink:type="simple">NSMT</named-content>-Mo 78986</td><td rowspan="1" colspan="1">Japan, Wakayama (33°N)</td><td rowspan="1" colspan="1">
                  <ext-link xmlns:xlink="http://www.w3.org/1999/xlink" ext-link-type="gen" xlink:href="MT653284" xlink:type="simple">MT653284</ext-link>
                </td><td rowspan="1" colspan="1">
                  <ext-link xmlns:xlink="http://www.w3.org/1999/xlink" ext-link-type="gen" xlink:href="MT652828" xlink:type="simple">MT652828</ext-link>
                </td><td rowspan="1" colspan="1">
                  <ext-link xmlns:xlink="http://www.w3.org/1999/xlink" ext-link-type="gen" xlink:href="MT652967" xlink:type="simple">MT652967</ext-link>
                </td><td rowspan="1" colspan="1"/></tr><tr><td rowspan="12" colspan="1">
                  <bold><italic><tp:taxon-name><tp:taxon-name-part taxon-name-part-type="genus" reg="Peronia">P.</tp:taxon-name-part> <tp:taxon-name-part taxon-name-part-type="species" reg="sydneyensis">sydneyensis</tp:taxon-name-part></tp:taxon-name></italic></bold>
                </td><td rowspan="1" colspan="1">1513</td><td rowspan="1" colspan="1"><named-content xmlns:xlink="http://www.w3.org/1999/xlink" content-type="dwc:institutional_code" xlink:type="simple">AM</named-content> C.468912.004</td><td rowspan="1" colspan="1">New South Wales (33°S)</td><td rowspan="1" colspan="1">
                  <ext-link xmlns:xlink="http://www.w3.org/1999/xlink" ext-link-type="gen" xlink:href="MT653285" xlink:type="simple">MT653285</ext-link>
                </td><td rowspan="1" colspan="1">
                  <ext-link xmlns:xlink="http://www.w3.org/1999/xlink" ext-link-type="gen" xlink:href="MT652829" xlink:type="simple">MT652829</ext-link>
                </td><td rowspan="1" colspan="1">
                  <ext-link xmlns:xlink="http://www.w3.org/1999/xlink" ext-link-type="gen" xlink:href="MT652968" xlink:type="simple">MT652968</ext-link>
                </td><td rowspan="1" colspan="1">
                  <ext-link xmlns:xlink="http://www.w3.org/1999/xlink" ext-link-type="gen" xlink:href="MT653057" xlink:type="simple">MT653057</ext-link>
                </td></tr><tr><td rowspan="1" colspan="1">1516 H</td><td rowspan="1" colspan="1"><named-content xmlns:xlink="http://www.w3.org/1999/xlink" content-type="dwc:institutional_code" xlink:type="simple">AM</named-content> C.468916.001</td><td rowspan="1" colspan="1">New South Wales (33°S)</td><td rowspan="1" colspan="1">
                  <ext-link xmlns:xlink="http://www.w3.org/1999/xlink" ext-link-type="gen" xlink:href="MT653286" xlink:type="simple">MT653286</ext-link>
                </td><td rowspan="1" colspan="1">
                  <ext-link xmlns:xlink="http://www.w3.org/1999/xlink" ext-link-type="gen" xlink:href="MT652830" xlink:type="simple">MT652830</ext-link>
                </td><td rowspan="1" colspan="1">
                  <ext-link xmlns:xlink="http://www.w3.org/1999/xlink" ext-link-type="gen" xlink:href="MT652969" xlink:type="simple">MT652969</ext-link>
                </td><td rowspan="1" colspan="1">
                  <ext-link xmlns:xlink="http://www.w3.org/1999/xlink" ext-link-type="gen" xlink:href="MT653058" xlink:type="simple">MT653058</ext-link>
                </td></tr><tr><td rowspan="1" colspan="1">1517</td><td rowspan="1" colspan="1"><named-content xmlns:xlink="http://www.w3.org/1999/xlink" content-type="dwc:institutional_code" xlink:type="simple">AM</named-content> C.468915.001</td><td rowspan="1" colspan="1">New South Wales (33°S)</td><td rowspan="1" colspan="1">
                  <ext-link xmlns:xlink="http://www.w3.org/1999/xlink" ext-link-type="gen" xlink:href="MT653287" xlink:type="simple">MT653287</ext-link>
                </td><td rowspan="1" colspan="1">
                  <ext-link xmlns:xlink="http://www.w3.org/1999/xlink" ext-link-type="gen" xlink:href="MT652831" xlink:type="simple">MT652831</ext-link>
                </td><td rowspan="1" colspan="1">
                  <ext-link xmlns:xlink="http://www.w3.org/1999/xlink" ext-link-type="gen" xlink:href="MT652970" xlink:type="simple">MT652970</ext-link>
                </td><td rowspan="1" colspan="1">
                  <ext-link xmlns:xlink="http://www.w3.org/1999/xlink" ext-link-type="gen" xlink:href="MT653059" xlink:type="simple">MT653059</ext-link>
                </td></tr><tr><td rowspan="1" colspan="1">734</td><td rowspan="1" colspan="1"><named-content xmlns:xlink="http://www.w3.org/1999/xlink" content-type="dwc:institutional_code" xlink:type="simple">AM</named-content> C.459511</td><td rowspan="1" colspan="1">Queensland (22°S)</td><td rowspan="1" colspan="1"><ext-link xmlns:xlink="http://www.w3.org/1999/xlink" ext-link-type="gen" xlink:href="HQ660048" xlink:type="simple">HQ660048</ext-link>*</td><td rowspan="1" colspan="1"><ext-link xmlns:xlink="http://www.w3.org/1999/xlink" ext-link-type="gen" xlink:href="HQ659916" xlink:type="simple">HQ659916</ext-link>*</td><td rowspan="1" colspan="1"/><td rowspan="1" colspan="1"/></tr><tr><td rowspan="1" colspan="1">1539</td><td rowspan="1" colspan="1"><named-content xmlns:xlink="http://www.w3.org/1999/xlink" content-type="dwc:institutional_code" xlink:type="simple">AM</named-content> C.459510</td><td rowspan="1" colspan="1">Queensland (22°S)</td><td rowspan="1" colspan="1">
                  <ext-link xmlns:xlink="http://www.w3.org/1999/xlink" ext-link-type="gen" xlink:href="MT653288" xlink:type="simple">MT653288</ext-link>
                </td><td rowspan="1" colspan="1">
                  <ext-link xmlns:xlink="http://www.w3.org/1999/xlink" ext-link-type="gen" xlink:href="MT652832" xlink:type="simple">MT652832</ext-link>
                </td><td rowspan="1" colspan="1"/><td rowspan="1" colspan="1"/></tr><tr><td rowspan="1" colspan="1">1540</td><td rowspan="1" colspan="1"><named-content xmlns:xlink="http://www.w3.org/1999/xlink" content-type="dwc:institutional_code" xlink:type="simple">AM</named-content> C.459511</td><td rowspan="1" colspan="1">Queensland (22°S)</td><td rowspan="1" colspan="1">
                  <ext-link xmlns:xlink="http://www.w3.org/1999/xlink" ext-link-type="gen" xlink:href="MT653289" xlink:type="simple">MT653289</ext-link>
                </td><td rowspan="1" colspan="1">
                  <ext-link xmlns:xlink="http://www.w3.org/1999/xlink" ext-link-type="gen" xlink:href="MT652833" xlink:type="simple">MT652833</ext-link>
                </td><td rowspan="1" colspan="1">
                  <ext-link xmlns:xlink="http://www.w3.org/1999/xlink" ext-link-type="gen" xlink:href="MT652971" xlink:type="simple">MT652971</ext-link>
                </td><td rowspan="1" colspan="1">
                  <ext-link xmlns:xlink="http://www.w3.org/1999/xlink" ext-link-type="gen" xlink:href="MT653060" xlink:type="simple">MT653060</ext-link>
                </td></tr><tr><td rowspan="1" colspan="1">2646</td><td rowspan="1" colspan="1">
                  <named-content xmlns:xlink="http://www.w3.org/1999/xlink" content-type="dwc:institutional_code" xlink:type="simple">MTQ</named-content>
                </td><td rowspan="1" colspan="1">Queensland (20°S)</td><td rowspan="1" colspan="1">
                  <ext-link xmlns:xlink="http://www.w3.org/1999/xlink" ext-link-type="gen" xlink:href="MT653290" xlink:type="simple">MT653290</ext-link>
                </td><td rowspan="1" colspan="1">
                  <ext-link xmlns:xlink="http://www.w3.org/1999/xlink" ext-link-type="gen" xlink:href="MT652834" xlink:type="simple">MT652834</ext-link>
                </td><td rowspan="1" colspan="1">
                  <ext-link xmlns:xlink="http://www.w3.org/1999/xlink" ext-link-type="gen" xlink:href="MT652972" xlink:type="simple">MT652972</ext-link>
                </td><td rowspan="1" colspan="1"/></tr><tr><td rowspan="1" colspan="1">2653</td><td rowspan="1" colspan="1">
                  <named-content xmlns:xlink="http://www.w3.org/1999/xlink" content-type="dwc:institutional_code" xlink:type="simple">MTQ</named-content>
                </td><td rowspan="1" colspan="1">Queensland (20°S)</td><td rowspan="1" colspan="1">
                  <ext-link xmlns:xlink="http://www.w3.org/1999/xlink" ext-link-type="gen" xlink:href="MT653291" xlink:type="simple">MT653291</ext-link>
                </td><td rowspan="1" colspan="1">
                  <ext-link xmlns:xlink="http://www.w3.org/1999/xlink" ext-link-type="gen" xlink:href="MT652835" xlink:type="simple">MT652835</ext-link>
                </td><td rowspan="1" colspan="1">
                  <ext-link xmlns:xlink="http://www.w3.org/1999/xlink" ext-link-type="gen" xlink:href="MT652973" xlink:type="simple">MT652973</ext-link>
                </td><td rowspan="1" colspan="1"/></tr><tr><td rowspan="1" colspan="1">2656</td><td rowspan="1" colspan="1">
                  <named-content xmlns:xlink="http://www.w3.org/1999/xlink" content-type="dwc:institutional_code" xlink:type="simple">MTQ</named-content>
                </td><td rowspan="1" colspan="1">Queensland (20°S)</td><td rowspan="1" colspan="1">
                  <ext-link xmlns:xlink="http://www.w3.org/1999/xlink" ext-link-type="gen" xlink:href="MT653292" xlink:type="simple">MT653292</ext-link>
                </td><td rowspan="1" colspan="1">
                  <ext-link xmlns:xlink="http://www.w3.org/1999/xlink" ext-link-type="gen" xlink:href="MT652836" xlink:type="simple">MT652836</ext-link>
                </td><td rowspan="1" colspan="1">
                  <ext-link xmlns:xlink="http://www.w3.org/1999/xlink" ext-link-type="gen" xlink:href="MT652974" xlink:type="simple">MT652974</ext-link>
                </td><td rowspan="1" colspan="1"/></tr><tr><td rowspan="1" colspan="1">2661</td><td rowspan="1" colspan="1">
                  <named-content xmlns:xlink="http://www.w3.org/1999/xlink" content-type="dwc:institutional_code" xlink:type="simple">MTQ</named-content>
                </td><td rowspan="1" colspan="1">Queensland (20°S)</td><td rowspan="1" colspan="1">
                  <ext-link xmlns:xlink="http://www.w3.org/1999/xlink" ext-link-type="gen" xlink:href="MT653293" xlink:type="simple">MT653293</ext-link>
                </td><td rowspan="1" colspan="1">
                  <ext-link xmlns:xlink="http://www.w3.org/1999/xlink" ext-link-type="gen" xlink:href="MT652837" xlink:type="simple">MT652837</ext-link>
                </td><td rowspan="1" colspan="1"/><td rowspan="1" colspan="1"/></tr><tr><td rowspan="1" colspan="1">2662</td><td rowspan="1" colspan="1">
                  <named-content xmlns:xlink="http://www.w3.org/1999/xlink" content-type="dwc:institutional_code" xlink:type="simple">MTQ</named-content>
                </td><td rowspan="1" colspan="1">Queensland (20°S)</td><td rowspan="1" colspan="1">
                  <ext-link xmlns:xlink="http://www.w3.org/1999/xlink" ext-link-type="gen" xlink:href="MT653294" xlink:type="simple">MT653294</ext-link>
                </td><td rowspan="1" colspan="1">
                  <ext-link xmlns:xlink="http://www.w3.org/1999/xlink" ext-link-type="gen" xlink:href="MT652838" xlink:type="simple">MT652838</ext-link>
                </td><td rowspan="1" colspan="1">
                  <ext-link xmlns:xlink="http://www.w3.org/1999/xlink" ext-link-type="gen" xlink:href="MT652975" xlink:type="simple">MT652975</ext-link>
                </td><td rowspan="1" colspan="1">
                  <ext-link xmlns:xlink="http://www.w3.org/1999/xlink" ext-link-type="gen" xlink:href="MT653061" xlink:type="simple">MT653061</ext-link>
                </td></tr><tr><td rowspan="1" colspan="1">2664</td><td rowspan="1" colspan="1">
                  <named-content xmlns:xlink="http://www.w3.org/1999/xlink" content-type="dwc:institutional_code" xlink:type="simple">MTQ</named-content>
                </td><td rowspan="1" colspan="1">Queensland (20°S)</td><td rowspan="1" colspan="1">
                  <ext-link xmlns:xlink="http://www.w3.org/1999/xlink" ext-link-type="gen" xlink:href="MT653295" xlink:type="simple">MT653295</ext-link>
                </td><td rowspan="1" colspan="1">
                  <ext-link xmlns:xlink="http://www.w3.org/1999/xlink" ext-link-type="gen" xlink:href="MT652839" xlink:type="simple">MT652839</ext-link>
                </td><td rowspan="1" colspan="1">
                  <ext-link xmlns:xlink="http://www.w3.org/1999/xlink" ext-link-type="gen" xlink:href="MT652976" xlink:type="simple">MT652976</ext-link>
                </td><td rowspan="1" colspan="1"/></tr><tr><td rowspan="8" colspan="1">
                  <bold><italic><tp:taxon-name><tp:taxon-name-part taxon-name-part-type="genus" reg="Peronia">P.</tp:taxon-name-part> <tp:taxon-name-part taxon-name-part-type="species" reg="sydneyensis">sydneyensis</tp:taxon-name-part></tp:taxon-name></italic></bold>
                </td><td rowspan="1" colspan="1">2667</td><td rowspan="1" colspan="1">
                  <named-content xmlns:xlink="http://www.w3.org/1999/xlink" content-type="dwc:institutional_code" xlink:type="simple">MTQ</named-content>
                </td><td rowspan="1" colspan="1">Queensland (20°S)</td><td rowspan="1" colspan="1">
                  <ext-link xmlns:xlink="http://www.w3.org/1999/xlink" ext-link-type="gen" xlink:href="MT653296" xlink:type="simple">MT653296</ext-link>
                </td><td rowspan="1" colspan="1">
                  <ext-link xmlns:xlink="http://www.w3.org/1999/xlink" ext-link-type="gen" xlink:href="MT652840" xlink:type="simple">MT652840</ext-link>
                </td><td rowspan="1" colspan="1"/><td rowspan="1" colspan="1"/></tr><tr><td rowspan="1" colspan="1">2680</td><td rowspan="1" colspan="1">
                  <named-content xmlns:xlink="http://www.w3.org/1999/xlink" content-type="dwc:institutional_code" xlink:type="simple">MTQ</named-content>
                </td><td rowspan="1" colspan="1">Queensland (21°S)</td><td rowspan="1" colspan="1">
                  <ext-link xmlns:xlink="http://www.w3.org/1999/xlink" ext-link-type="gen" xlink:href="MT653297" xlink:type="simple">MT653297</ext-link>
                </td><td rowspan="1" colspan="1">
                  <ext-link xmlns:xlink="http://www.w3.org/1999/xlink" ext-link-type="gen" xlink:href="MT652841" xlink:type="simple">MT652841</ext-link>
                </td><td rowspan="1" colspan="1"/><td rowspan="1" colspan="1"/></tr><tr><td rowspan="1" colspan="1">6189</td><td rowspan="1" colspan="1"><named-content xmlns:xlink="http://www.w3.org/1999/xlink" content-type="dwc:institutional_code" xlink:type="simple">MNHN</named-content>-IM-2019-1594</td><td rowspan="1" colspan="1">New Caledonia (22°S)</td><td rowspan="1" colspan="1">
                  <ext-link xmlns:xlink="http://www.w3.org/1999/xlink" ext-link-type="gen" xlink:href="MT653298" xlink:type="simple">MT653298</ext-link>
                </td><td rowspan="1" colspan="1">
                  <ext-link xmlns:xlink="http://www.w3.org/1999/xlink" ext-link-type="gen" xlink:href="MT652842" xlink:type="simple">MT652842</ext-link>
                </td><td rowspan="1" colspan="1">
                  <ext-link xmlns:xlink="http://www.w3.org/1999/xlink" ext-link-type="gen" xlink:href="MT652977" xlink:type="simple">MT652977</ext-link>
                </td><td rowspan="1" colspan="1"/></tr><tr><td rowspan="1" colspan="1">6195</td><td rowspan="1" colspan="1"><named-content xmlns:xlink="http://www.w3.org/1999/xlink" content-type="dwc:institutional_code" xlink:type="simple">MNHN</named-content>-IM-2019-1595</td><td rowspan="1" colspan="1">New Caledonia (22°S)</td><td rowspan="1" colspan="1">
                  <ext-link xmlns:xlink="http://www.w3.org/1999/xlink" ext-link-type="gen" xlink:href="MT653299" xlink:type="simple">MT653299</ext-link>
                </td><td rowspan="1" colspan="1">
                  <ext-link xmlns:xlink="http://www.w3.org/1999/xlink" ext-link-type="gen" xlink:href="MT652843" xlink:type="simple">MT652843</ext-link>
                </td><td rowspan="1" colspan="1">
                  <ext-link xmlns:xlink="http://www.w3.org/1999/xlink" ext-link-type="gen" xlink:href="MT652978" xlink:type="simple">MT652978</ext-link>
                </td><td rowspan="1" colspan="1">
                  <ext-link xmlns:xlink="http://www.w3.org/1999/xlink" ext-link-type="gen" xlink:href="MT653062" xlink:type="simple">MT653062</ext-link>
                </td></tr><tr><td rowspan="1" colspan="1">6209</td><td rowspan="1" colspan="1"><named-content xmlns:xlink="http://www.w3.org/1999/xlink" content-type="dwc:institutional_code" xlink:type="simple">MNHN</named-content>-IM-2019-1596</td><td rowspan="1" colspan="1">New Caledonia (22°S)</td><td rowspan="1" colspan="1">
                  <ext-link xmlns:xlink="http://www.w3.org/1999/xlink" ext-link-type="gen" xlink:href="MT653300" xlink:type="simple">MT653300</ext-link>
                </td><td rowspan="1" colspan="1">
                  <ext-link xmlns:xlink="http://www.w3.org/1999/xlink" ext-link-type="gen" xlink:href="MT652844" xlink:type="simple">MT652844</ext-link>
                </td><td rowspan="1" colspan="1">
                  <ext-link xmlns:xlink="http://www.w3.org/1999/xlink" ext-link-type="gen" xlink:href="MT652979" xlink:type="simple">MT652979</ext-link>
                </td><td rowspan="1" colspan="1"/></tr><tr><td rowspan="1" colspan="1">6213</td><td rowspan="1" colspan="1"><named-content xmlns:xlink="http://www.w3.org/1999/xlink" content-type="dwc:institutional_code" xlink:type="simple">MNHN</named-content>-IM-2019-1597</td><td rowspan="1" colspan="1">New Caledonia (21°S)</td><td rowspan="1" colspan="1">
                  <ext-link xmlns:xlink="http://www.w3.org/1999/xlink" ext-link-type="gen" xlink:href="MT653301" xlink:type="simple">MT653301</ext-link>
                </td><td rowspan="1" colspan="1">
                  <ext-link xmlns:xlink="http://www.w3.org/1999/xlink" ext-link-type="gen" xlink:href="MT652845" xlink:type="simple">MT652845</ext-link>
                </td><td rowspan="1" colspan="1">
                  <ext-link xmlns:xlink="http://www.w3.org/1999/xlink" ext-link-type="gen" xlink:href="MT652980" xlink:type="simple">MT652980</ext-link>
                </td><td rowspan="1" colspan="1">
                  <ext-link xmlns:xlink="http://www.w3.org/1999/xlink" ext-link-type="gen" xlink:href="MT653063" xlink:type="simple">MT653063</ext-link>
                </td></tr><tr><td rowspan="1" colspan="1">6220</td><td rowspan="1" colspan="1"><named-content xmlns:xlink="http://www.w3.org/1999/xlink" content-type="dwc:institutional_code" xlink:type="simple">MNHN</named-content>-IM-2019-1598</td><td rowspan="1" colspan="1">New Caledonia (21°S)</td><td rowspan="1" colspan="1">
                  <ext-link xmlns:xlink="http://www.w3.org/1999/xlink" ext-link-type="gen" xlink:href="MT653302" xlink:type="simple">MT653302</ext-link>
                </td><td rowspan="1" colspan="1">
                  <ext-link xmlns:xlink="http://www.w3.org/1999/xlink" ext-link-type="gen" xlink:href="MT652846" xlink:type="simple">MT652846</ext-link>
                </td><td rowspan="1" colspan="1">
                  <ext-link xmlns:xlink="http://www.w3.org/1999/xlink" ext-link-type="gen" xlink:href="MT652981" xlink:type="simple">MT652981</ext-link>
                </td><td rowspan="1" colspan="1">
                  <ext-link xmlns:xlink="http://www.w3.org/1999/xlink" ext-link-type="gen" xlink:href="MT653064" xlink:type="simple">MT653064</ext-link>
                </td></tr><tr><td rowspan="1" colspan="1">6222</td><td rowspan="1" colspan="1"><named-content xmlns:xlink="http://www.w3.org/1999/xlink" content-type="dwc:institutional_code" xlink:type="simple">MNHN</named-content>-IM-2019-1599</td><td rowspan="1" colspan="1">New Caledonia (21°S)</td><td rowspan="1" colspan="1">
                  <ext-link xmlns:xlink="http://www.w3.org/1999/xlink" ext-link-type="gen" xlink:href="MT653303" xlink:type="simple">MT653303</ext-link>
                </td><td rowspan="1" colspan="1">
                  <ext-link xmlns:xlink="http://www.w3.org/1999/xlink" ext-link-type="gen" xlink:href="MT652847" xlink:type="simple">MT652847</ext-link>
                </td><td rowspan="1" colspan="1">
                  <ext-link xmlns:xlink="http://www.w3.org/1999/xlink" ext-link-type="gen" xlink:href="MT652982" xlink:type="simple">MT652982</ext-link>
                </td><td rowspan="1" colspan="1"/></tr><tr><td rowspan="14" colspan="1">
                  <bold><italic><tp:taxon-name><tp:taxon-name-part taxon-name-part-type="genus" reg="Peronia">P.</tp:taxon-name-part> <tp:taxon-name-part taxon-name-part-type="species" reg="willani">willani</tp:taxon-name-part></tp:taxon-name></italic></bold>
                </td><td rowspan="1" colspan="1">1620</td><td rowspan="1" colspan="1"><named-content xmlns:xlink="http://www.w3.org/1999/xlink" content-type="dwc:institutional_code" xlink:type="simple">NTM</named-content> P.57626</td><td rowspan="1" colspan="1">Northern Territory (12°S)</td><td rowspan="1" colspan="1">
                  <ext-link xmlns:xlink="http://www.w3.org/1999/xlink" ext-link-type="gen" xlink:href="MT653304" xlink:type="simple">MT653304</ext-link>
                </td><td rowspan="1" colspan="1">
                  <ext-link xmlns:xlink="http://www.w3.org/1999/xlink" ext-link-type="gen" xlink:href="MT652848" xlink:type="simple">MT652848</ext-link>
                </td><td rowspan="1" colspan="1">
                  <ext-link xmlns:xlink="http://www.w3.org/1999/xlink" ext-link-type="gen" xlink:href="MT652983" xlink:type="simple">MT652983</ext-link>
                </td><td rowspan="1" colspan="1">
                  <ext-link xmlns:xlink="http://www.w3.org/1999/xlink" ext-link-type="gen" xlink:href="MT653065" xlink:type="simple">MT653065</ext-link>
                </td></tr><tr><td rowspan="1" colspan="1">1623</td><td rowspan="1" colspan="1"><named-content xmlns:xlink="http://www.w3.org/1999/xlink" content-type="dwc:institutional_code" xlink:type="simple">NTM</named-content> P.57627</td><td rowspan="1" colspan="1">Northern Territory (12°S)</td><td rowspan="1" colspan="1">
                  <ext-link xmlns:xlink="http://www.w3.org/1999/xlink" ext-link-type="gen" xlink:href="MT653305" xlink:type="simple">MT653305</ext-link>
                </td><td rowspan="1" colspan="1">
                  <ext-link xmlns:xlink="http://www.w3.org/1999/xlink" ext-link-type="gen" xlink:href="MT652849" xlink:type="simple">MT652849</ext-link>
                </td><td rowspan="1" colspan="1">
                  <ext-link xmlns:xlink="http://www.w3.org/1999/xlink" ext-link-type="gen" xlink:href="MT652984" xlink:type="simple">MT652984</ext-link>
                </td><td rowspan="1" colspan="1">
                  <ext-link xmlns:xlink="http://www.w3.org/1999/xlink" ext-link-type="gen" xlink:href="MT653066" xlink:type="simple">MT653066</ext-link>
                </td></tr><tr><td rowspan="1" colspan="1">1624</td><td rowspan="1" colspan="1"><named-content xmlns:xlink="http://www.w3.org/1999/xlink" content-type="dwc:institutional_code" xlink:type="simple">NTM</named-content> P.57627</td><td rowspan="1" colspan="1">Northern Territory (12°S)</td><td rowspan="1" colspan="1">
                  <ext-link xmlns:xlink="http://www.w3.org/1999/xlink" ext-link-type="gen" xlink:href="MT653306" xlink:type="simple">MT653306</ext-link>
                </td><td rowspan="1" colspan="1">
                  <ext-link xmlns:xlink="http://www.w3.org/1999/xlink" ext-link-type="gen" xlink:href="MT652850" xlink:type="simple">MT652850</ext-link>
                </td><td rowspan="1" colspan="1">
                  <ext-link xmlns:xlink="http://www.w3.org/1999/xlink" ext-link-type="gen" xlink:href="MT652985" xlink:type="simple">MT652985</ext-link>
                </td><td rowspan="1" colspan="1"/></tr><tr><td rowspan="1" colspan="1">1625</td><td rowspan="1" colspan="1"><named-content xmlns:xlink="http://www.w3.org/1999/xlink" content-type="dwc:institutional_code" xlink:type="simple">NTM</named-content> P.57627</td><td rowspan="1" colspan="1">Northern Territory (12°S)</td><td rowspan="1" colspan="1">
                  <ext-link xmlns:xlink="http://www.w3.org/1999/xlink" ext-link-type="gen" xlink:href="MT653307" xlink:type="simple">MT653307</ext-link>
                </td><td rowspan="1" colspan="1">
                  <ext-link xmlns:xlink="http://www.w3.org/1999/xlink" ext-link-type="gen" xlink:href="MT652851" xlink:type="simple">MT652851</ext-link>
                </td><td rowspan="1" colspan="1">
                  <ext-link xmlns:xlink="http://www.w3.org/1999/xlink" ext-link-type="gen" xlink:href="MT652986" xlink:type="simple">MT652986</ext-link>
                </td><td rowspan="1" colspan="1"/></tr><tr><td rowspan="1" colspan="1">1626</td><td rowspan="1" colspan="1"><named-content xmlns:xlink="http://www.w3.org/1999/xlink" content-type="dwc:institutional_code" xlink:type="simple">NTM</named-content> P.57627</td><td rowspan="1" colspan="1">Northern Territory (12°S)</td><td rowspan="1" colspan="1">
                  <ext-link xmlns:xlink="http://www.w3.org/1999/xlink" ext-link-type="gen" xlink:href="MT653308" xlink:type="simple">MT653308</ext-link>
                </td><td rowspan="1" colspan="1">
                  <ext-link xmlns:xlink="http://www.w3.org/1999/xlink" ext-link-type="gen" xlink:href="MT652852" xlink:type="simple">MT652852</ext-link>
                </td><td rowspan="1" colspan="1">
                  <ext-link xmlns:xlink="http://www.w3.org/1999/xlink" ext-link-type="gen" xlink:href="MT652987" xlink:type="simple">MT652987</ext-link>
                </td><td rowspan="1" colspan="1">
                  <ext-link xmlns:xlink="http://www.w3.org/1999/xlink" ext-link-type="gen" xlink:href="MT653067" xlink:type="simple">MT653067</ext-link>
                </td></tr><tr><td rowspan="1" colspan="1">1628 H</td><td rowspan="1" colspan="1"><named-content xmlns:xlink="http://www.w3.org/1999/xlink" content-type="dwc:institutional_code" xlink:type="simple">NTM</named-content> P.57625</td><td rowspan="1" colspan="1">Northern Territory (12°S)</td><td rowspan="1" colspan="1">
                  <ext-link xmlns:xlink="http://www.w3.org/1999/xlink" ext-link-type="gen" xlink:href="MT653309" xlink:type="simple">MT653309</ext-link>
                </td><td rowspan="1" colspan="1">
                  <ext-link xmlns:xlink="http://www.w3.org/1999/xlink" ext-link-type="gen" xlink:href="MT652853" xlink:type="simple">MT652853</ext-link>
                </td><td rowspan="1" colspan="1">
                  <ext-link xmlns:xlink="http://www.w3.org/1999/xlink" ext-link-type="gen" xlink:href="MT652988" xlink:type="simple">MT652988</ext-link>
                </td><td rowspan="1" colspan="1">
                  <ext-link xmlns:xlink="http://www.w3.org/1999/xlink" ext-link-type="gen" xlink:href="MT653068" xlink:type="simple">MT653068</ext-link>
                </td></tr><tr><td rowspan="1" colspan="1">1629</td><td rowspan="1" colspan="1"><named-content xmlns:xlink="http://www.w3.org/1999/xlink" content-type="dwc:institutional_code" xlink:type="simple">NTM</named-content> P.57627</td><td rowspan="1" colspan="1">Northern Territory (12°S)</td><td rowspan="1" colspan="1">
                  <ext-link xmlns:xlink="http://www.w3.org/1999/xlink" ext-link-type="gen" xlink:href="MT653310" xlink:type="simple">MT653310</ext-link>
                </td><td rowspan="1" colspan="1">
                  <ext-link xmlns:xlink="http://www.w3.org/1999/xlink" ext-link-type="gen" xlink:href="MT652854" xlink:type="simple">MT652854</ext-link>
                </td><td rowspan="1" colspan="1"/><td rowspan="1" colspan="1"/></tr><tr><td rowspan="1" colspan="1">1653</td><td rowspan="1" colspan="1"><named-content xmlns:xlink="http://www.w3.org/1999/xlink" content-type="dwc:institutional_code" xlink:type="simple">NTM</named-content> P.57626</td><td rowspan="1" colspan="1">Northern Territory (12°S)</td><td rowspan="1" colspan="1">
                  <ext-link xmlns:xlink="http://www.w3.org/1999/xlink" ext-link-type="gen" xlink:href="MT653311" xlink:type="simple">MT653311</ext-link>
                </td><td rowspan="1" colspan="1">
                  <ext-link xmlns:xlink="http://www.w3.org/1999/xlink" ext-link-type="gen" xlink:href="MT652855" xlink:type="simple">MT652855</ext-link>
                </td><td rowspan="1" colspan="1">
                  <ext-link xmlns:xlink="http://www.w3.org/1999/xlink" ext-link-type="gen" xlink:href="MT652989" xlink:type="simple">MT652989</ext-link>
                </td><td rowspan="1" colspan="1"/></tr><tr><td rowspan="1" colspan="1">1654</td><td rowspan="1" colspan="1"><named-content xmlns:xlink="http://www.w3.org/1999/xlink" content-type="dwc:institutional_code" xlink:type="simple">NTM</named-content> P.57626</td><td rowspan="1" colspan="1">Northern Territory (12°S)</td><td rowspan="1" colspan="1">
                  <ext-link xmlns:xlink="http://www.w3.org/1999/xlink" ext-link-type="gen" xlink:href="MT653312" xlink:type="simple">MT653312</ext-link>
                </td><td rowspan="1" colspan="1">
                  <ext-link xmlns:xlink="http://www.w3.org/1999/xlink" ext-link-type="gen" xlink:href="MT652856" xlink:type="simple">MT652856</ext-link>
                </td><td rowspan="1" colspan="1">
                  <ext-link xmlns:xlink="http://www.w3.org/1999/xlink" ext-link-type="gen" xlink:href="MT652990" xlink:type="simple">MT652990</ext-link>
                </td><td rowspan="1" colspan="1"/></tr><tr><td rowspan="1" colspan="1">1655</td><td rowspan="1" colspan="1"><named-content xmlns:xlink="http://www.w3.org/1999/xlink" content-type="dwc:institutional_code" xlink:type="simple">NTM</named-content> P.57626</td><td rowspan="1" colspan="1">Northern Territory (12°S)</td><td rowspan="1" colspan="1">
                  <ext-link xmlns:xlink="http://www.w3.org/1999/xlink" ext-link-type="gen" xlink:href="MT653313" xlink:type="simple">MT653313</ext-link>
                </td><td rowspan="1" colspan="1">
                  <ext-link xmlns:xlink="http://www.w3.org/1999/xlink" ext-link-type="gen" xlink:href="MT652857" xlink:type="simple">MT652857</ext-link>
                </td><td rowspan="1" colspan="1">
                  <ext-link xmlns:xlink="http://www.w3.org/1999/xlink" ext-link-type="gen" xlink:href="MT652991" xlink:type="simple">MT652991</ext-link>
                </td><td rowspan="1" colspan="1">
                  <ext-link xmlns:xlink="http://www.w3.org/1999/xlink" ext-link-type="gen" xlink:href="MT653069" xlink:type="simple">MT653069</ext-link>
                </td></tr><tr><td rowspan="1" colspan="1">1667</td><td rowspan="1" colspan="1"><named-content xmlns:xlink="http://www.w3.org/1999/xlink" content-type="dwc:institutional_code" xlink:type="simple">NTM</named-content> P.57627</td><td rowspan="1" colspan="1">Northern Territory (12°S)</td><td rowspan="1" colspan="1">
                  <ext-link xmlns:xlink="http://www.w3.org/1999/xlink" ext-link-type="gen" xlink:href="MT653314" xlink:type="simple">MT653314</ext-link>
                </td><td rowspan="1" colspan="1">
                  <ext-link xmlns:xlink="http://www.w3.org/1999/xlink" ext-link-type="gen" xlink:href="MT652858" xlink:type="simple">MT652858</ext-link>
                </td><td rowspan="1" colspan="1">
                  <ext-link xmlns:xlink="http://www.w3.org/1999/xlink" ext-link-type="gen" xlink:href="MT652992" xlink:type="simple">MT652992</ext-link>
                </td><td rowspan="1" colspan="1">
                  <ext-link xmlns:xlink="http://www.w3.org/1999/xlink" ext-link-type="gen" xlink:href="MT653070" xlink:type="simple">MT653070</ext-link>
                </td></tr><tr><td rowspan="1" colspan="1">1668</td><td rowspan="1" colspan="1"><named-content xmlns:xlink="http://www.w3.org/1999/xlink" content-type="dwc:institutional_code" xlink:type="simple">NTM</named-content> P.57627</td><td rowspan="1" colspan="1">Northern Territory (12°S)</td><td rowspan="1" colspan="1">
                  <ext-link xmlns:xlink="http://www.w3.org/1999/xlink" ext-link-type="gen" xlink:href="MT653315" xlink:type="simple">MT653315</ext-link>
                </td><td rowspan="1" colspan="1">
                  <ext-link xmlns:xlink="http://www.w3.org/1999/xlink" ext-link-type="gen" xlink:href="MT652859" xlink:type="simple">MT652859</ext-link>
                </td><td rowspan="1" colspan="1">
                  <ext-link xmlns:xlink="http://www.w3.org/1999/xlink" ext-link-type="gen" xlink:href="MT652993" xlink:type="simple">MT652993</ext-link>
                </td><td rowspan="1" colspan="1"/></tr><tr><td rowspan="1" colspan="1">1669</td><td rowspan="1" colspan="1"><named-content xmlns:xlink="http://www.w3.org/1999/xlink" content-type="dwc:institutional_code" xlink:type="simple">NTM</named-content> P.57627</td><td rowspan="1" colspan="1">Northern Territory (12°S)</td><td rowspan="1" colspan="1">
                  <ext-link xmlns:xlink="http://www.w3.org/1999/xlink" ext-link-type="gen" xlink:href="MT653316" xlink:type="simple">MT653316</ext-link>
                </td><td rowspan="1" colspan="1">
                  <ext-link xmlns:xlink="http://www.w3.org/1999/xlink" ext-link-type="gen" xlink:href="MT652860" xlink:type="simple">MT652860</ext-link>
                </td><td rowspan="1" colspan="1"/><td rowspan="1" colspan="1"/></tr><tr><td rowspan="1" colspan="1">1670</td><td rowspan="1" colspan="1"><named-content xmlns:xlink="http://www.w3.org/1999/xlink" content-type="dwc:institutional_code" xlink:type="simple">NTM</named-content> P.57627</td><td rowspan="1" colspan="1">Northern Territory (12°S)</td><td rowspan="1" colspan="1">
                  <ext-link xmlns:xlink="http://www.w3.org/1999/xlink" ext-link-type="gen" xlink:href="MT653317" xlink:type="simple">MT653317</ext-link>
                </td><td rowspan="1" colspan="1">
                  <ext-link xmlns:xlink="http://www.w3.org/1999/xlink" ext-link-type="gen" xlink:href="MT652861" xlink:type="simple">MT652861</ext-link>
                </td><td rowspan="1" colspan="1"/><td rowspan="1" colspan="1"/></tr></tbody></table></table-wrap><fig id="F5" position="float" orientation="portrait"><object-id xmlns:xlink="http://www.w3.org/1999/xlink" content-type="doi" xlink:type="simple">10.3897/zookeys.972.52853.figure3</object-id><label>Figure 3.</label><caption><p>Maximum parsimony consensus tree within <italic><tp:taxon-name><tp:taxon-name-part taxon-name-part-type="genus" reg="Peronia">Peronia</tp:taxon-name-part></tp:taxon-name></italic> based on ITS2 sequences (identical sequences are represented as a single haplotype sequence). Numbers by the branches are the bootstrap values. Only the values &gt; 50% are indicated. Numbers for each individual correspond to unique identifiers for DNA extraction. Information on specimens can be found in the lists of material examined and in Table <xref ref-type="table" rid="T2">2</xref>. The color used for each species or mitochondrial unit is the same as the color used in Figs <xref ref-type="fig" rid="F2">2</xref>, <xref ref-type="fig" rid="F6">4</xref>–<xref ref-type="fig" rid="F8">6</xref>.</p></caption><graphic xmlns:xlink="http://www.w3.org/1999/xlink" xlink:href="zookeys-972-001-g005.jpg" position="float" orientation="portrait" xlink:type="simple" id="oo_458303.jpg"><uri content-type="original_file" xlink:type="simple">https://binary.pensoft.net/fig/458303</uri></graphic></fig></tp:treatment-sec><ref-list><ref id="B92"><mixed-citation xmlns:xlink="http://www.w3.org/1999/xlink" xlink:type="simple"><person-group><name name-style="western"><surname>Hoffmann</surname><given-names>H</given-names></name></person-group> (<year>1928</year>) <article-title>Zur Kenntnis der Oncidiiden.</article-title><source>Zoologische Jahrbücher</source><volume>55</volume>: <fpage>29</fpage>–<lpage>118</lpage>. [pls 2–4]</mixed-citation></ref></ref-list></tp:taxon-treatment>
