# Supplementary material for: Systematic revision of the genus Peronia Fleming, 1822 (Gastropoda, Euthyneura, Pulmonata, Onchidiidae)
Source: Zookeys. 2020 Oct 1;972:1–224. doi: 10.3897/zookeys.972.52853 (PMC7544732; doi:10.3897/zookeys.972.52853)
Supplement: XML Treatment for Peronia verruculata [file zookeys.972.52853-treatment10.xml]

<!DOCTYPE tp:taxon-treatment
  PUBLIC "-//TaxonX//DTD Taxonomic Treatment Publishing DTD v0 20100105//EN" "tax-treatment-NSO.dtd">
<tp:taxon-treatment xmlns:tp="http://www.plazi.org/taxpub"><tp:treatment-meta><kwd-group><label>Taxon classification</label><kwd><named-content xmlns:xlink="http://www.w3.org/1999/xlink" content-type="kingdom">Animalia</named-content></kwd><kwd><named-content xmlns:xlink="http://www.w3.org/1999/xlink" content-type="order">Systellommatophora</named-content></kwd><kwd><named-content xmlns:xlink="http://www.w3.org/1999/xlink" content-type="family">Onchidiidae</named-content></kwd></kwd-group><mixed-citation publication-type="journal"><person-group><name><surname>Dayrat</surname><given-names>Benoît</given-names></name><name><surname>Goulding</surname><given-names>Tricia C.</given-names></name><name><surname>Apte</surname><given-names>Deepak</given-names></name><name><surname>Aslam</surname><given-names>Sadar</given-names></name><name><surname>Bourke</surname><given-names>Adam</given-names></name><name><surname>Comendador</surname><given-names>Joseph</given-names></name><name><surname>Khalil</surname><given-names>Munawar</given-names></name><name><surname>Ngô</surname><given-names>Xuân Quảng</given-names></name><name><surname>Tan</surname><given-names>Siong Kiat</given-names></name><name><surname>Tan</surname><given-names>Shau Hwai</given-names></name></person-group><article-title>Systematic revision of the genus <italic><tp:taxon-name><tp:taxon-name-part taxon-name-part-type="genus" reg="Peronia">Peronia</tp:taxon-name-part></tp:taxon-name></italic> Fleming, 1822 (<tp:taxon-name><tp:taxon-name-part taxon-name-part-type="class">Gastropoda</tp:taxon-name-part></tp:taxon-name>, <tp:taxon-name><tp:taxon-name-part taxon-name-part-type="subclass">Euthyneura</tp:taxon-name-part></tp:taxon-name>, <tp:taxon-name><tp:taxon-name-part taxon-name-part-type="infraclass">Pulmonata</tp:taxon-name-part></tp:taxon-name>, <tp:taxon-name><tp:taxon-name-part taxon-name-part-type="family">Onchidiidae</tp:taxon-name-part></tp:taxon-name>)</article-title><source>Zookeys</source><day>01</day><month>10</month><year>2020</year><volume>972</volume><fpage>1</fpage><lpage>224</lpage><pub-id pub-id-type="doi">10.3897/zookeys.972.52853</pub-id></mixed-citation></tp:treatment-meta><tp:nomenclature><tp:taxon-name>
                <tp:taxon-name-part taxon-name-part-type="genus" reg="Peronia">Peronia</tp:taxon-name-part>
                <tp:taxon-name-part taxon-name-part-type="species" reg="verruculata">verruculata</tp:taxon-name-part>
              </tp:taxon-name><tp:taxon-authority>(Cuvier, 1830)</tp:taxon-authority><xref ref-type="fig" rid="F67">Figs 65</xref><xref ref-type="fig" rid="F68">, 66</xref><xref ref-type="fig" rid="F69">, 67</xref><xref ref-type="fig" rid="F70">, 68</xref><xref ref-type="fig" rid="F71">, 69</xref><xref ref-type="fig" rid="F72">, 70</xref><xref ref-type="fig" rid="F73">, 71</xref><xref ref-type="fig" rid="F74">, 72</xref><xref ref-type="fig" rid="F75">, 73</xref><xref ref-type="fig" rid="F76">, 74</xref><xref ref-type="fig" rid="F77">, 75</xref><xref ref-type="fig" rid="F78">, 76</xref><xref ref-type="fig" rid="F79">, 77</xref><xref ref-type="fig" rid="F80">, 78</xref><xref ref-type="fig" rid="F81">, 79</xref><xref ref-type="fig" rid="F82">, 80</xref><xref ref-type="fig" rid="F83">, 81</xref><xref ref-type="fig" rid="F84">, 82</xref><xref ref-type="fig" rid="F85">, 83</xref><xref ref-type="fig" rid="F86">, 84</xref><xref ref-type="fig" rid="F87">, 85</xref><xref ref-type="fig" rid="F88">, 86</xref><xref ref-type="fig" rid="F89">, 87</xref><xref ref-type="fig" rid="F90">, 88</xref><xref ref-type="fig" rid="F91">, 89</xref><xref ref-type="fig" rid="F92">, 90</xref><xref ref-type="fig" rid="F93">, 91</xref><xref ref-type="fig" rid="F94">, 92</xref><xref ref-type="fig" rid="F95">, 93</xref><xref ref-type="fig" rid="F96">, 94</xref><xref ref-type="fig" rid="F97">, 95</xref><xref ref-type="fig" rid="F98">, 96</xref><xref ref-type="fig" rid="F99">, 97</xref><xref ref-type="fig" rid="F100">, 98</xref><xref ref-type="fig" rid="F101">, 99</xref><xref ref-type="fig" rid="F102">, 100</xref><xref ref-type="fig" rid="F103">, 101</xref><xref ref-type="fig" rid="F104">, 102</xref><xref ref-type="fig" rid="F105">, 103</xref><xref ref-type="fig" rid="F106">, 104</xref><xref ref-type="fig" rid="F107">, 105</xref><xref ref-type="fig" rid="F108">, 106</xref><xref ref-type="fig" rid="F109">, 107</xref><xref ref-type="fig" rid="F110">, 108</xref><xref ref-type="fig" rid="F111">, 109</xref><tp:nomenclature-citation-list><tp:nomenclature-citation><tp:taxon-name>
                    <tp:taxon-name-part taxon-name-part-type="genus" reg="Onchidium">Onchidium</tp:taxon-name-part> <tp:taxon-name-part taxon-name-part-type="species" reg="verruculatum">verruculatum</tp:taxon-name-part></tp:taxon-name><comment>Cuvier, 1830: 281; Semper 1880: 255–257, pl. 22, figs 3, 4; 1882: pl. 21, fig. 1 [only in part]; <xref ref-type="bibr" rid="B16">Bergh 1884a</xref>: 148–151, pl. VII, figs 7–12, pl. VIII, fig. 14; <xref ref-type="bibr" rid="B65">Farran 1905</xref>: 358–359, pl. VI, figs 13–22; <xref ref-type="bibr" rid="B136">Odhner 1919</xref>: 23; <xref ref-type="bibr" rid="B92">Hoffmann 1928</xref>: 44, 72–75 [only in part].</comment></tp:nomenclature-citation><tp:nomenclature-citation><tp:taxon-name>
                    <tp:taxon-name-part taxon-name-part-type="genus" reg="Peronia">Peronia</tp:taxon-name-part> <tp:taxon-name-part taxon-name-part-type="species" reg="verruculata">verruculata</tp:taxon-name-part></tp:taxon-name><comment>(Cuvier, 1830): <xref ref-type="bibr" rid="B102">Keferstein 1865a</xref>: pl. CIV, figs 9–12; <xref ref-type="bibr" rid="B27">Britton 1984</xref>: 183–184, fig. 2 [only in part]; <xref ref-type="bibr" rid="B177">Sun et al. 2014</xref>: 63; <xref ref-type="bibr" rid="B117">Liu et al. 2015</xref>: 753–754; <xref ref-type="bibr" rid="B31">Chang et al. 2018</xref>: 149–165, figs 1–8; <xref ref-type="bibr" rid="B197">Xu et al. 2018</xref>: 3.</comment></tp:nomenclature-citation><tp:nomenclature-citation><tp:taxon-name>
                    <tp:taxon-name-part taxon-name-part-type="genus" reg="Onchidium">Onchidium</tp:taxon-name-part> <tp:taxon-name-part taxon-name-part-type="species" reg="ferrugineum">ferrugineum</tp:taxon-name-part></tp:taxon-name><comment>Lesson, 1831a: 128–130; Lesson 1831b: 300–302; <xref ref-type="bibr" rid="B115">Lesson 1832</xref>: 36–37, fig. 32.</comment></tp:nomenclature-citation><tp:nomenclature-citation><tp:taxon-name>
                    <tp:taxon-name-part taxon-name-part-type="genus" reg="Peronia">Peronia</tp:taxon-name-part> <tp:taxon-name-part taxon-name-part-type="species" reg="ferruginea">ferruginea</tp:taxon-name-part></tp:taxon-name><comment>(Lesson, 1831a): Lesson 1833: 3 pp. with no pagination, pl. 19, figs 1, 2; <xref ref-type="bibr" rid="B140">Oken 1834b</xref>: 269–270; <xref ref-type="bibr" rid="B86">Gray 1850</xref>: 117; Adams and Adams 1855: 235; <xref ref-type="bibr" rid="B183">Tapparone Canefri 1883</xref>: 214.</comment></tp:nomenclature-citation><tp:nomenclature-citation><tp:taxon-name>
                    <tp:taxon-name-part taxon-name-part-type="genus" reg="Peronia">Peronia</tp:taxon-name-part> <tp:taxon-name-part taxon-name-part-type="species" reg="savignii">savignii</tp:taxon-name-part></tp:taxon-name><comment>Récluz, 1869: 61. Syn. nov.</comment></tp:nomenclature-citation><tp:nomenclature-citation><tp:taxon-name>
                    <tp:taxon-name-part taxon-name-part-type="genus" reg="Peronia">Peronia</tp:taxon-name-part> <tp:taxon-name-part taxon-name-part-type="species" reg="mauritiana">mauritiana</tp:taxon-name-part></tp:taxon-name><comment>: <xref ref-type="bibr" rid="B130">Mörch 1872a</xref>: 28; <xref ref-type="bibr" rid="B131">1872b</xref>: 325 [non <tp:taxon-name><tp:taxon-name-part taxon-name-part-type="genus" reg="Peronia">Peronia</tp:taxon-name-part> <tp:taxon-name-part taxon-name-part-type="species" reg="mauritiana">mauritiana</tp:taxon-name-part></tp:taxon-name> Blainville, 1824].</comment></tp:nomenclature-citation><tp:nomenclature-citation><tp:taxon-name>
                    <tp:taxon-name-part taxon-name-part-type="genus" reg="Onchidium">Onchidium</tp:taxon-name-part> <tp:taxon-name-part taxon-name-part-type="species" reg="branchiferum">branchiferum</tp:taxon-name-part></tp:taxon-name><comment>Plate, 1893: 141, 183–185, pl. 11, figs 63, 64; <xref ref-type="bibr" rid="B92">Hoffmann 1928</xref>: 68, 75. Syn. nov.</comment></tp:nomenclature-citation><tp:nomenclature-citation><tp:taxon-name>
                    <tp:taxon-name-part taxon-name-part-type="genus" reg="Peronia">Peronia</tp:taxon-name-part> <tp:taxon-name-part taxon-name-part-type="species" reg="branchifera">branchifera</tp:taxon-name-part></tp:taxon-name><comment>(Plate, 1893): <xref ref-type="bibr" rid="B108">Labbé 1934a</xref>: 194.</comment></tp:nomenclature-citation><tp:nomenclature-citation><tp:taxon-name>
                    <tp:taxon-name-part taxon-name-part-type="genus" reg="Onchidium">Onchidium</tp:taxon-name-part> <tp:taxon-name-part taxon-name-part-type="species" reg="elberti">elberti</tp:taxon-name-part></tp:taxon-name><comment>Simroth, 1920: 297–298, pl. XX, figs 51–54.</comment></tp:nomenclature-citation><tp:nomenclature-citation><tp:taxon-name>
                    <tp:taxon-name-part taxon-name-part-type="genus" reg="Onchidium">Onchidium</tp:taxon-name-part> <tp:taxon-name-part taxon-name-part-type="species" reg="astridae">astridae</tp:taxon-name-part></tp:taxon-name><comment>Labbé, 1934b: 77–78, figs 18, 38, pl. I, fig. 5. Syn. nov.</comment></tp:nomenclature-citation><tp:nomenclature-citation><tp:taxon-name>
                    <tp:taxon-name-part taxon-name-part-type="genus" reg="Scaphis">Scaphis</tp:taxon-name-part> <tp:taxon-name-part taxon-name-part-type="species" reg="astridae">astridae</tp:taxon-name-part></tp:taxon-name><comment>(Labbé, 1934b): <xref ref-type="bibr" rid="B108">Labbé 1934a</xref>: 213, fig. 46.</comment></tp:nomenclature-citation><tp:nomenclature-citation><tp:taxon-name>
                    <tp:taxon-name-part taxon-name-part-type="genus" reg="Peronia">Peronia</tp:taxon-name-part> <tp:taxon-name-part taxon-name-part-type="species" reg="gaimardi">gaimardi</tp:taxon-name-part></tp:taxon-name><comment>Labbé, 1934a: 194–195, fig. 8. Syn. nov.</comment></tp:nomenclature-citation><tp:nomenclature-citation><tp:taxon-name>
                    <tp:taxon-name-part taxon-name-part-type="genus" reg="Peronia">Peronia</tp:taxon-name-part> <tp:taxon-name-part taxon-name-part-type="species" reg="anomala">anomala</tp:taxon-name-part></tp:taxon-name><comment>Labbé, 1934a: 195–196. Syn. nov.</comment></tp:nomenclature-citation><tp:nomenclature-citation><tp:taxon-name>
                    <tp:taxon-name-part taxon-name-part-type="genus" reg="Paraperonia">Paraperonia</tp:taxon-name-part> <tp:taxon-name-part taxon-name-part-type="species" reg="gondwanae">gondwanae</tp:taxon-name-part></tp:taxon-name><comment>Labbé, 1934a: 199–200, figs 19–22 [only in part]. Syn. nov.</comment></tp:nomenclature-citation><tp:nomenclature-citation><tp:taxon-name>
                    <tp:taxon-name-part taxon-name-part-type="genus" reg="Scaphis">Scaphis</tp:taxon-name-part> <tp:taxon-name-part taxon-name-part-type="species" reg="viridis">viridis</tp:taxon-name-part></tp:taxon-name><comment>Labbé, 1934a: 207–208, figs 31–34. Syn. nov.</comment></tp:nomenclature-citation><tp:nomenclature-citation><tp:taxon-name>
                    <tp:taxon-name-part taxon-name-part-type="genus" reg="Scaphis">Scaphis</tp:taxon-name-part> <tp:taxon-name-part taxon-name-part-type="species" reg="carbonaria">carbonaria</tp:taxon-name-part></tp:taxon-name><comment>Labbé, 1934a: 208–209, figs 35, 36. Syn. nov.</comment></tp:nomenclature-citation><tp:nomenclature-citation><tp:taxon-name>
                    <tp:taxon-name-part taxon-name-part-type="genus" reg="Scaphis">Scaphis</tp:taxon-name-part> <tp:taxon-name-part taxon-name-part-type="species" reg="gravieri">gravieri</tp:taxon-name-part></tp:taxon-name><comment>Labbé, 1934a: 209–211, figs 37–40. Syn. nov.</comment></tp:nomenclature-citation><tp:nomenclature-citation><tp:taxon-name>
                    <tp:taxon-name-part taxon-name-part-type="genus" reg="Scaphis">Scaphis</tp:taxon-name-part> <tp:taxon-name-part taxon-name-part-type="species" reg="tonkinensis">tonkinensis</tp:taxon-name-part></tp:taxon-name><comment>Labbé, 1934a: 211–212, figs 41–43. Syn. nov.</comment></tp:nomenclature-citation><tp:nomenclature-citation><tp:taxon-name>
                    <tp:taxon-name-part taxon-name-part-type="genus" reg="Scaphis">Scaphis</tp:taxon-name-part> <tp:taxon-name-part taxon-name-part-type="species" reg="lata">lata</tp:taxon-name-part></tp:taxon-name><comment>Labbé, 1934a: 212, figs 44–45. Syn. nov.</comment></tp:nomenclature-citation><tp:nomenclature-citation><tp:taxon-name>
                    <tp:taxon-name-part taxon-name-part-type="genus" reg="Onchidium">Onchidium</tp:taxon-name-part> <tp:taxon-name-part taxon-name-part-type="species" reg="durum">durum</tp:taxon-name-part></tp:taxon-name><comment>Labbé, 1934a: 220–221, figs 55–57. Syn. nov.</comment></tp:nomenclature-citation><tp:nomenclature-citation><tp:taxon-name>
                    <tp:taxon-name-part taxon-name-part-type="genus" reg="Peronia">Peronia</tp:taxon-name-part>
                  </tp:taxon-name><comment>sp. (“group V”): Tagaki et al. 2019: 34.</comment></tp:nomenclature-citation><tp:nomenclature-citation><tp:taxon-name>
                    <tp:taxon-name-part taxon-name-part-type="genus" reg="Peronia">Peronia</tp:taxon-name-part> <tp:taxon-name-part taxon-name-part-type="species" reg="persiae">persiae</tp:taxon-name-part></tp:taxon-name><comment><xref ref-type="bibr" rid="B120">Maniei et al. 2020a</xref>: 507–514, figs 2–10. Syn. nov.</comment></tp:nomenclature-citation></tp:nomenclature-citation-list></tp:nomenclature><tp:treatment-sec sec-type="type material" id="SECID0EEWJO"><title>Type material.</title><p><bold><italic>Lectotype</italic></bold> (<italic><tp:taxon-name><tp:taxon-name-part taxon-name-part-type="genus" reg="Onchidium">O.</tp:taxon-name-part> <tp:taxon-name-part taxon-name-part-type="species" reg="verruculatum">verruculatum</tp:taxon-name-part></tp:taxon-name></italic>). Red Sea • lectotype, hereby designated, 30/26 mm; [locality not specified in the original description but most likely from the Red Sea]; <named-content xmlns:xlink="http://www.w3.org/1999/xlink" content-type="dwc:institutional_code" xlink:type="simple">MNHN</named-content>-IM-2000-22941. One paralectotype was not found at the <named-content xmlns:xlink="http://www.w3.org/1999/xlink" content-type="dwc:institutional_code" xlink:type="simple">MNHN</named-content>. <xref ref-type="bibr" rid="B45">Cuvier (1830</xref>: 46) did not accompany the name <italic><tp:taxon-name><tp:taxon-name-part taxon-name-part-type="genus" reg="Onchidium">Onchidium</tp:taxon-name-part> <tp:taxon-name-part taxon-name-part-type="species" reg="verruculatum">verruculatum</tp:taxon-name-part></tp:taxon-name></italic> with a description but referred to a series of eight drawings by <xref ref-type="bibr" rid="B157">Savigny (1817</xref>: pl. 2, figs 3.1–3.8) in the famous <italic>Description de l’Egypte</italic> (“Descr. de l’Eg., moll. gaster., pl. II, f. 3”). For a collation of the <italic>Description de l’Egypte</italic>, including the text by <xref ref-type="bibr" rid="B9">Audouin (1826)</xref>, see <xref ref-type="bibr" rid="B14">Baring (1838)</xref> and <xref ref-type="bibr" rid="B160">Sherborn (1897)</xref>. Cuvier’s reference to Savigny’s illustrations is an indication (<xref ref-type="bibr" rid="B97">ICZN 1999</xref>: Article 12.2). <italic><tp:taxon-name><tp:taxon-name-part taxon-name-part-type="genus" reg="Onchidium">Onchidium</tp:taxon-name-part> <tp:taxon-name-part taxon-name-part-type="species" reg="verruculatum">verruculatum</tp:taxon-name-part></tp:taxon-name></italic> is available and the type series consists of the specimens illustrated by Savigny (<xref ref-type="bibr" rid="B97">ICZN 1999</xref>: Article 72.4). Savigny illustrated two individuals which could belong to two distinct species given that there are (at least) two <italic><tp:taxon-name><tp:taxon-name-part taxon-name-part-type="genus" reg="Peronia">Peronia</tp:taxon-name-part></tp:taxon-name></italic> species in the Red Sea. One specimen (figs 3.1, 3.2) is much smaller than the other (fig. 3.3). One of the two individuals illustrated by Savigny is preserved at the <named-content xmlns:xlink="http://www.w3.org/1999/xlink" content-type="dwc:institutional_code" xlink:type="simple">MNHN</named-content> in a jar with a label reading: “Savigny Description Egypte, Mer Rouge [Red Sea], syntype, pl. 2, fig. 3” (<named-content xmlns:xlink="http://www.w3.org/1999/xlink" content-type="dwc:institutional_code" xlink:type="simple">MNHN</named-content>-IM-2000-22941). The specimen preserved at the <named-content xmlns:xlink="http://www.w3.org/1999/xlink" content-type="dwc:institutional_code" xlink:type="simple">MNHN</named-content> looks like the individual illustrated on Savigny’s figures 3.1, 3.2. The ventral surface (fig. 3.2) looks exactly like the <named-content xmlns:xlink="http://www.w3.org/1999/xlink" content-type="dwc:institutional_code" xlink:type="simple">MNHN</named-content> specimen (without the male parts outside, which were subsequently removed). The figure 3.3 illustrates a much larger individual which could not be located. No information was provided on sizes, except that the illustrations were of “natural length” (figures 3.1, 3.2) and “likely of natural length” (figure 3.3) according to <xref ref-type="bibr" rid="B9">Audouin (1826</xref>: 19). Given that it is unclear whether Savigny (unknowingly) illustrated one or two species, it is appropriate to designate the specimen preserved at the <named-content xmlns:xlink="http://www.w3.org/1999/xlink" content-type="dwc:institutional_code" xlink:type="simple">MNHN</named-content> as the lectotype (<named-content xmlns:xlink="http://www.w3.org/1999/xlink" content-type="dwc:institutional_code" xlink:type="simple">MNHN</named-content>-IM-2000-22941). The animals illustrated by <xref ref-type="bibr" rid="B157">Savigny (1817)</xref> were not accompanied by any species name, but they were named and described ten years later by <xref ref-type="bibr" rid="B9">Audouin (1826</xref>: 18–20) who referred to the figures 3.1–3.8 on Savigny’s plate 2 as <italic><tp:taxon-name><tp:taxon-name-part taxon-name-part-type="genus" reg="Onchidium">Onchidium</tp:taxon-name-part> <tp:taxon-name-part taxon-name-part-type="species" reg="peronii">peronii</tp:taxon-name-part></tp:taxon-name></italic>. Interestingly, <xref ref-type="bibr" rid="B9">Audouin (1826</xref>: 19, our translation) wrote that this identification was suggested to him by Cuvier himself: “Mr. Cuvier, to whom we communicated Mr. Savigny’s drawing, believed he recognized Péron’s onchidie.” Cuvier likely changed his mind and later decided that, for some reason, the specimens illustrated by Savigny were a distinct species he called <italic><tp:taxon-name><tp:taxon-name-part taxon-name-part-type="genus" reg="Onchidium">Onchidium</tp:taxon-name-part> <tp:taxon-name-part taxon-name-part-type="species" reg="verruculatum">verruculatum</tp:taxon-name-part></tp:taxon-name></italic>. The lectotype is still well preserved, considering how old it is. The radula and the posterior (female) reproductive parts are still inside but only the deferens duct remains for the male copulatory parts. Its intestinal loops are of type I (Fig. <xref ref-type="fig" rid="F88">86A</xref>). The number of papillae with eyes can hardly be counted on the dorsal notum of the lectotype because it has faded (only four papillae with eyes were counted).</p><p><bold><italic>Lectotype</italic> and <italic>paralectotypes</italic></bold> (<italic><tp:taxon-name><tp:taxon-name-part taxon-name-part-type="genus" reg="Onchidium">Onchidium</tp:taxon-name-part> <tp:taxon-name-part taxon-name-part-type="species" reg="ferrugineum">ferrugineum</tp:taxon-name-part></tp:taxon-name></italic>). Indonesia • lectotype, 35/25 mm; havre de Doréry [spelling mistake for Dorey], à la Nouvelle-Guinée [now Manokwari harbor, West Papua]; <named-content xmlns:xlink="http://www.w3.org/1999/xlink" content-type="dwc:institutional_code" xlink:type="simple">MNHN</named-content>-IM-2000-22951. • 2 paralectotypes, 33/20 and 26/18 mm; same collection data as for the lectotype; <named-content xmlns:xlink="http://www.w3.org/1999/xlink" content-type="dwc:institutional_code" xlink:type="simple">MNHN</named-content>-IM-2000-22951. The lectotype was designated by Goulding et al. (2018: 75) to clarify the application of <italic><tp:taxon-name><tp:taxon-name-part taxon-name-part-type="genus" reg="Onchidium">Onchidium</tp:taxon-name-part> <tp:taxon-name-part taxon-name-part-type="species" reg="ferrugineum">ferrugineum</tp:taxon-name-part></tp:taxon-name></italic>. The two paralectotypes belong to <italic><tp:taxon-name><tp:taxon-name-part taxon-name-part-type="genus" reg="Wallaconchis">Wallaconchis</tp:taxon-name-part> <tp:taxon-name-part taxon-name-part-type="species" reg="ater">ater</tp:taxon-name-part></tp:taxon-name></italic> (Lesson, 1831a) because they lack dorsal gills, lack an accessory penial gland, and are characterized by a highly coiled penis. Labbé re-examined four specimens from the original type series but there are only three specimens left in the jar, so one specimen was lost by or after Labbé. The lectotype is well preserved. Its dorsal notum bears obvious gills. Its male opening is located below and to the left of the right ocular tentacle. Pieces of the deferent duct and of the flagellum of the accessory penial gland remain, but the muscular sac and the spine of the accessory gland are missing. The posterior (female) part of the reproductive system is still in place inside the lectotype. Its radula is missing. Its intestinal loops of type I (with a transitional loop at 4 o’clock) are illustrated here (Fig. <xref ref-type="fig" rid="F82">80A</xref>).</p><p><bold><italic>Lectotype</italic></bold> (<italic><tp:taxon-name><tp:taxon-name-part taxon-name-part-type="genus" reg="Peronia">Peronia</tp:taxon-name-part> <tp:taxon-name-part taxon-name-part-type="species" reg="savignii">savignii</tp:taxon-name-part></tp:taxon-name></italic>). Red Sea • lectotype, hereby designated, 30/26 mm; <named-content xmlns:xlink="http://www.w3.org/1999/xlink" content-type="dwc:institutional_code" xlink:type="simple">MNHN</named-content>-IM-2000-22941. <xref ref-type="bibr" rid="B151">Récluz (1869</xref>: 61) created the species name <italic><tp:taxon-name><tp:taxon-name-part taxon-name-part-type="genus" reg="Peronia">Peronia</tp:taxon-name-part> <tp:taxon-name-part taxon-name-part-type="species" reg="savignii">savignii</tp:taxon-name-part></tp:taxon-name></italic> with a reference to <xref ref-type="bibr" rid="B157">Savigny’s (1817)</xref> illustrations as indication (“Descr. de l’Egypte, pl. II, f. 1–5”). There are only three figures on <xref ref-type="bibr" rid="B157">Savigny’s (1817)</xref> plate 2. Obviously, Récluz did not mean to refer to <italic><tp:taxon-name><tp:taxon-name-part taxon-name-part-type="genus" reg="Tritonia">Tritonia</tp:taxon-name-part></tp:taxon-name></italic> (figs 1.1–1.12) or <italic><tp:taxon-name><tp:taxon-name-part taxon-name-part-type="genus" reg="Bursatella">Bursatella</tp:taxon-name-part></tp:taxon-name></italic> (figs 2.1–2.13) but only to <italic><tp:taxon-name><tp:taxon-name-part taxon-name-part-type="genus" reg="Peronia">Peronia</tp:taxon-name-part></tp:taxon-name></italic> (figs 3.1–3.8). There is no easy explanation for the exclusion of figures 3.6–3.8 except that <xref ref-type="bibr" rid="B9">Audouin’s (1826)</xref> captions for <xref ref-type="bibr" rid="B157">Savigny’s (1817)</xref> figures 3.1–3.5 are on page 19 and those for figures 3.6–3.8 are on page 20. At any rate, <italic><tp:taxon-name><tp:taxon-name-part taxon-name-part-type="genus" reg="Peronia">Peronia</tp:taxon-name-part> <tp:taxon-name-part taxon-name-part-type="species" reg="savignii">savignii</tp:taxon-name-part></tp:taxon-name></italic> is available and the type series consists of the individuals illustrated by Savigny. The lectotype of <italic><tp:taxon-name><tp:taxon-name-part taxon-name-part-type="genus" reg="Onchidium">Onchidium</tp:taxon-name-part> <tp:taxon-name-part taxon-name-part-type="species" reg="verruculatum">verruculatum</tp:taxon-name-part></tp:taxon-name></italic> (<named-content xmlns:xlink="http://www.w3.org/1999/xlink" content-type="dwc:institutional_code" xlink:type="simple">MNHN</named-content>-IM-2000-22941) is logically part of the type series of <italic><tp:taxon-name><tp:taxon-name-part taxon-name-part-type="genus" reg="Peronia">P.</tp:taxon-name-part> <tp:taxon-name-part taxon-name-part-type="species" reg="savignii">savignii</tp:taxon-name-part></tp:taxon-name></italic> (in fact, a label already indicates that it is a syntype of <italic><tp:taxon-name><tp:taxon-name-part taxon-name-part-type="genus" reg="Peronia">P.</tp:taxon-name-part> <tp:taxon-name-part taxon-name-part-type="species" reg="savignii">savignii</tp:taxon-name-part></tp:taxon-name></italic>). In order to clarify the application of <italic><tp:taxon-name><tp:taxon-name-part taxon-name-part-type="genus" reg="Peronia">P.</tp:taxon-name-part> <tp:taxon-name-part taxon-name-part-type="species" reg="savignii">savignii</tp:taxon-name-part></tp:taxon-name></italic>, the lectotype of <italic><tp:taxon-name><tp:taxon-name-part taxon-name-part-type="genus" reg="Onchidium">O.</tp:taxon-name-part> <tp:taxon-name-part taxon-name-part-type="species" reg="verruculatum">verruculatum</tp:taxon-name-part></tp:taxon-name></italic> is also designated as the lectotype of <italic><tp:taxon-name><tp:taxon-name-part taxon-name-part-type="genus" reg="Peronia">P.</tp:taxon-name-part> <tp:taxon-name-part taxon-name-part-type="species" reg="savignii">savignii</tp:taxon-name-part></tp:taxon-name></italic>, and <italic><tp:taxon-name><tp:taxon-name-part taxon-name-part-type="genus" reg="Peronia">P.</tp:taxon-name-part> <tp:taxon-name-part taxon-name-part-type="species" reg="savignii">savignii</tp:taxon-name-part></tp:taxon-name></italic> remains what it has always been, a junior objective synonym of <italic><tp:taxon-name><tp:taxon-name-part taxon-name-part-type="genus" reg="Onchidium">O.</tp:taxon-name-part> <tp:taxon-name-part taxon-name-part-type="species" reg="verruculatum">verruculatum</tp:taxon-name-part></tp:taxon-name></italic>.</p><p><bold><italic>Syntypes</italic></bold> (<italic><tp:taxon-name><tp:taxon-name-part taxon-name-part-type="genus" reg="Onchidium">Onchidium</tp:taxon-name-part> <tp:taxon-name-part taxon-name-part-type="species" reg="branchiferum">branchiferum</tp:taxon-name-part></tp:taxon-name></italic>). Philippines • 2 syntypes, 27/18 and 24/15 mm; Cavite, Manila [Luzon]; <named-content xmlns:xlink="http://www.w3.org/1999/xlink" content-type="dwc:institutional_code" xlink:type="simple">ZMB</named-content>/Moll 11614. Both syntypes were completely dissected prior to the present study, likely by Plate himself, and all internal organs are either missing or destroyed. The type of intestinal loops could not be verified. Dorsal gills are present on the notum. The type series also includes six histological slides.</p><p><bold><italic>Holotype</italic></bold> (<italic><tp:taxon-name><tp:taxon-name-part taxon-name-part-type="genus" reg="Onchidium">Onchidium</tp:taxon-name-part> <tp:taxon-name-part taxon-name-part-type="species" reg="elberti">elberti</tp:taxon-name-part></tp:taxon-name></italic>). Indonesia • holotype, by monotypy, 24/20 mm; Südost-Celebes, Moena, Raha [now Raha, Muna Island, Sulawesi]; <named-content xmlns:xlink="http://www.w3.org/1999/xlink" content-type="dwc:institutional_code" xlink:type="simple">SMF</named-content> 45248. The holotype was never dissected prior to the present study. The animal is more or less hemispherical. It was carefully opened dorsally to check and illustrate its intestinal loops of type I (Fig. <xref ref-type="fig" rid="F82">80B</xref>). Dorsal gills are present on the notum.</p><p><bold><italic>Holotype</italic></bold> (<italic><tp:taxon-name><tp:taxon-name-part taxon-name-part-type="genus" reg="Onchidium">Onchidium</tp:taxon-name-part> <tp:taxon-name-part taxon-name-part-type="species" reg="astridae">astridae</tp:taxon-name-part></tp:taxon-name></italic>). Indonesia • holotype, by monotypy, 20/18 mm; Sorong door, Nouvelle-Guinée [Sorong, West Papua]; <named-content xmlns:xlink="http://www.w3.org/1999/xlink" content-type="dwc:institutional_code" xlink:type="simple">RBINS</named-content> I.G.9223/MT.3822. The holotype, clearly labeled as “<italic><tp:taxon-name><tp:taxon-name-part taxon-name-part-type="genus" reg="Oncidium">Oncidium</tp:taxon-name-part> <tp:taxon-name-part taxon-name-part-type="species" reg="astridae">Astridae</tp:taxon-name-part></tp:taxon-name></italic> Labbé,” was dissected by Labbé for the original description but is relatively well preserved. The radula, the posterior (female) reproductive parts, and the intestinal loops of type I (Fig. <xref ref-type="fig" rid="F82">80C</xref>) are still in place inside the specimen. Male parts are missing. Dorsal gills are present on the notum (partly cut by Labbé). Note that the locality on the label of the holotype is indicated as Sorong, but with a question mark.</p><p><bold><italic>Lectotype</italic> and <italic>paralectotypes</italic></bold> (<italic><tp:taxon-name><tp:taxon-name-part taxon-name-part-type="genus" reg="Peronia">Peronia</tp:taxon-name-part> <tp:taxon-name-part taxon-name-part-type="species" reg="gaimardi">gaimardi</tp:taxon-name-part></tp:taxon-name></italic>). Solomon Islands • lectotype, hereby designated, 44/27 mm; Vanikoro; 1829; JRC Quoy &amp; JP Gaimard leg.; <named-content xmlns:xlink="http://www.w3.org/1999/xlink" content-type="dwc:institutional_code" xlink:type="simple">MNHN</named-content>-IM-2000-33705. • 1 paralectotype, 35/30 mm; same collection data as for the lectotype; <named-content xmlns:xlink="http://www.w3.org/1999/xlink" content-type="dwc:institutional_code" xlink:type="simple">MNHN</named-content>-IM-2000-33705. The type material also includes a paralectotype from Djibouti which could not be located with certainty (see below). Originally, no jar clearly labeled as the type material of <italic><tp:taxon-name><tp:taxon-name-part taxon-name-part-type="genus" reg="Peronia">Peronia</tp:taxon-name-part> <tp:taxon-name-part taxon-name-part-type="species" reg="gaimardi">gaimardi</tp:taxon-name-part></tp:taxon-name></italic> was found at the <named-content xmlns:xlink="http://www.w3.org/1999/xlink" content-type="dwc:institutional_code" xlink:type="simple">MNHN</named-content>. The original description of <italic><tp:taxon-name><tp:taxon-name-part taxon-name-part-type="genus" reg="Peronia">P.</tp:taxon-name-part> <tp:taxon-name-part taxon-name-part-type="species" reg="gaimardi">gaimardi</tp:taxon-name-part></tp:taxon-name></italic> is based on three individuals, two individuals identified as <italic><tp:taxon-name><tp:taxon-name-part taxon-name-part-type="genus" reg="Onchidium">Onchidium</tp:taxon-name-part></tp:taxon-name></italic>, from “Vanikoro (Quoy and Gaimard 1829),” and one individual identified as “<italic><tp:taxon-name><tp:taxon-name-part taxon-name-part-type="genus" reg="Oncidium">Oncidium</tp:taxon-name-part></tp:taxon-name><tp:taxon-name><tp:taxon-name-part taxon-name-part-type="genus" reg="Peronii">Peronii</tp:taxon-name-part></tp:taxon-name></italic>,” from “Obock, Récif de Clochettins (Gravier 1904).”</p><p>The two specimens from Vanikoro were found at the <named-content xmlns:xlink="http://www.w3.org/1999/xlink" content-type="dwc:institutional_code" xlink:type="simple">MNHN</named-content> in a jar with three labels. One old label says “<tp:taxon-name><tp:taxon-name-part taxon-name-part-type="genus" reg="Onchidium">Onchidium</tp:taxon-name-part></tp:taxon-name> [subsequently replaced by <tp:taxon-name><tp:taxon-name-part taxon-name-part-type="genus" reg="Peronia">Peronia</tp:taxon-name-part></tp:taxon-name>] de Vanikoro, mm Quoy et Gaimard 1829.” Another label only says “44” for unknown reasons. And a more recent label says “<tp:taxon-name><tp:taxon-name-part taxon-name-part-type="genus" reg="Peronia">Peronia</tp:taxon-name-part></tp:taxon-name> Vanikoro, M. Quoy et Gaimard 1829.” There is no indication that those two specimens are part of the type series of <italic><tp:taxon-name><tp:taxon-name-part taxon-name-part-type="genus" reg="Peronia">P.</tp:taxon-name-part> <tp:taxon-name-part taxon-name-part-type="species" reg="gaimardi">gaimardi</tp:taxon-name-part></tp:taxon-name></italic>. However, there is only one jar of specimens collected by “Quoy et Gaimard 1829” from Vanikoro at the <named-content xmlns:xlink="http://www.w3.org/1999/xlink" content-type="dwc:institutional_code" xlink:type="simple">MNHN</named-content> and, given that the size of the largest specimen (42/22 mm) provided by Labbé matches the size of the lectotype designated here, there is little doubt that those two individuals from Vanikoro were originally used by Labbé to describe <italic><tp:taxon-name><tp:taxon-name-part taxon-name-part-type="genus" reg="Peronia">P.</tp:taxon-name-part> <tp:taxon-name-part taxon-name-part-type="species" reg="gaimardi">gaimardi</tp:taxon-name-part></tp:taxon-name></italic>. The lectotype was dissected by Labbé. Its radula and male apparatus are missing. The female parts are still inside the animal. Its intestinal loops of type I are illustrated here (Fig. <xref ref-type="fig" rid="F82">80E</xref>). Dorsal gills are present on the notum. The paralectotype from Vanikoro was not dissected by Labbé.</p><p>As for the paralectotype from Obock, Djibouti, it could not be traced with certainty, which does not matter given that it has no name-bearing function. Based on the original description (<xref ref-type="bibr" rid="B108">Labbé 1934a</xref>: 194), the paralectotype from Djibouti was collected by Gravier in 1904 at the “Récif de Clochettins, Obock,” that it measured 80/57 mm, and that its body was “very flattened.” There is a jar at the <named-content xmlns:xlink="http://www.w3.org/1999/xlink" content-type="dwc:institutional_code" xlink:type="simple">MNHN</named-content> with a label saying “<tp:taxon-name><tp:taxon-name-part taxon-name-part-type="genus" reg="Oncidium">Oncidium</tp:taxon-name-part></tp:taxon-name><tp:taxon-name><tp:taxon-name-part taxon-name-part-type="genus" reg="Peronii">Peronii</tp:taxon-name-part></tp:taxon-name>, Cuv. Obock M. Gravier 1904 – A Labbé, dét [for “déterminé,” i.e., identified] 1933.” Another label says “F” for unknown reasons. All the information on the label matches the information provided by Labbé in the original description of <italic><tp:taxon-name><tp:taxon-name-part taxon-name-part-type="genus" reg="Peronia">P.</tp:taxon-name-part> <tp:taxon-name-part taxon-name-part-type="species" reg="gaimardi">gaimardi</tp:taxon-name-part></tp:taxon-name></italic>, and the size (80/60 mm) of the specimen perfectly matches the size of the paralectotype of <italic><tp:taxon-name><tp:taxon-name-part taxon-name-part-type="genus" reg="Peronia">P.</tp:taxon-name-part> <tp:taxon-name-part taxon-name-part-type="species" reg="gaimardi">gaimardi</tp:taxon-name-part></tp:taxon-name></italic>. That specimen is just an empty notum with dorsal gills (all internal organs are missing). However, for two reasons, it is extremely unclear whether that specimen is the paralectotype of <italic><tp:taxon-name><tp:taxon-name-part taxon-name-part-type="genus" reg="Peronia">P.</tp:taxon-name-part> <tp:taxon-name-part taxon-name-part-type="species" reg="gaimardi">gaimardi</tp:taxon-name-part></tp:taxon-name></italic> from Obock. First, there is yet a third label (which was covered by the “Obock, Gravier, 1904” label) saying that the specimen was, instead, collected by Jousseaume from the Red Sea (“Mer Rouge”). And, second, <xref ref-type="bibr" rid="B108">Labbé (1934a</xref>: 192) listed a specimen from the same locality (“Récif de Clochettein [for Clochettins] (Obock)”), also collected by “Gravier 1904” and also identified as “<italic><tp:taxon-name><tp:taxon-name-part taxon-name-part-type="genus" reg="Onchidium">Onchidium</tp:taxon-name-part> <tp:taxon-name-part taxon-name-part-type="species" reg="peronii">peronii</tp:taxon-name-part></tp:taxon-name></italic>” in his re-description of <italic><tp:taxon-name><tp:taxon-name-part taxon-name-part-type="genus" reg="Peronia">Peronia</tp:taxon-name-part> <tp:taxon-name-part taxon-name-part-type="species" reg="tongana">tongana</tp:taxon-name-part></tp:taxon-name></italic>. Therefore, given that there is only one jar at the <named-content xmlns:xlink="http://www.w3.org/1999/xlink" content-type="dwc:institutional_code" xlink:type="simple">MNHN</named-content> with a specimen collected by Gravier in 1904 from Obock (there are other specimens from Obock at the <named-content xmlns:xlink="http://www.w3.org/1999/xlink" content-type="dwc:institutional_code" xlink:type="simple">MNHN</named-content>, but not collected in 1904 by Gravier), and that the specimen may not even have been collected by Gravier, it is not possible to know whether that specimen is the paralectotype of <italic><tp:taxon-name><tp:taxon-name-part taxon-name-part-type="genus" reg="Peronia">P.</tp:taxon-name-part> <tp:taxon-name-part taxon-name-part-type="species" reg="gaimardi">gaimardi</tp:taxon-name-part></tp:taxon-name></italic>, a non-type material used by Labbé for a re-description of <italic><tp:taxon-name><tp:taxon-name-part taxon-name-part-type="genus" reg="Peronia">Peronia</tp:taxon-name-part> <tp:taxon-name-part taxon-name-part-type="species" reg="tongana">tongana</tp:taxon-name-part></tp:taxon-name></italic>, or even something completely different.</p><p><bold><italic>Lectotype</italic> and <italic>paralectotype</italic></bold> (<italic><tp:taxon-name><tp:taxon-name-part taxon-name-part-type="genus" reg="Peronia">Peronia</tp:taxon-name-part> <tp:taxon-name-part taxon-name-part-type="species" reg="anomala">anomala</tp:taxon-name-part></tp:taxon-name></italic>). Red Sea • lectotype, hereby designated, 10/8 mm; 1893; Jousseaume leg.; <named-content xmlns:xlink="http://www.w3.org/1999/xlink" content-type="dwc:institutional_code" xlink:type="simple">MNHN</named-content>-IM-2000-33678. • 1 paralectotype, 6/3 mm; same collection data as for the lectotype; <named-content xmlns:xlink="http://www.w3.org/1999/xlink" content-type="dwc:institutional_code" xlink:type="simple">MNHN</named-content>-IM-2000-33678. Originally, no jar clearly labeled as the type material of <italic><tp:taxon-name><tp:taxon-name-part taxon-name-part-type="genus" reg="Peronia">Peronia</tp:taxon-name-part> <tp:taxon-name-part taxon-name-part-type="species" reg="anomala">anomala</tp:taxon-name-part></tp:taxon-name></italic> was found at the <named-content xmlns:xlink="http://www.w3.org/1999/xlink" content-type="dwc:institutional_code" xlink:type="simple">MNHN</named-content>, but it could be traced back. The original description of <italic><tp:taxon-name><tp:taxon-name-part taxon-name-part-type="genus" reg="Peronia">P.</tp:taxon-name-part> <tp:taxon-name-part taxon-name-part-type="species" reg="anomala">anomala</tp:taxon-name-part></tp:taxon-name></italic> is based on two individuals (10/9 and 5/5 mm) from the Red Sea (“Mer Rouge”) collected by Jousseaume in 1893. Several old jars were found at the <named-content xmlns:xlink="http://www.w3.org/1999/xlink" content-type="dwc:institutional_code" xlink:type="simple">MNHN</named-content> with material collected from the Red Sea by Jousseaume. Most jars are labeled as “1892” for collecting date, one jar is labeled as “1893” (<named-content xmlns:xlink="http://www.w3.org/1999/xlink" content-type="dwc:institutional_code" xlink:type="simple">MNHN</named-content>-IM-2000-33678), and another as “1823” (<named-content xmlns:xlink="http://www.w3.org/1999/xlink" content-type="dwc:institutional_code" xlink:type="simple">MNHN</named-content>-IM-2000-33698). The jar with the (erroneous) collecting date of 1823 is the type series of <italic><tp:taxon-name><tp:taxon-name-part taxon-name-part-type="genus" reg="Onchidium">Onchidium</tp:taxon-name-part> <tp:taxon-name-part taxon-name-part-type="species" reg="durum">durum</tp:taxon-name-part></tp:taxon-name></italic> (see below). The jar with a collecting date of 1893 matches perfectly the information provided in Labbé’s original description of <italic><tp:taxon-name><tp:taxon-name-part taxon-name-part-type="genus" reg="Peronia">P.</tp:taxon-name-part> <tp:taxon-name-part taxon-name-part-type="species" reg="anomala">anomala</tp:taxon-name-part></tp:taxon-name></italic> and even the animal sizes match (<named-content xmlns:xlink="http://www.w3.org/1999/xlink" content-type="dwc:institutional_code" xlink:type="simple">MNHN</named-content>-IM-2000-33678): these two specimens are considered to be the type series of <italic><tp:taxon-name><tp:taxon-name-part taxon-name-part-type="genus" reg="Peronia">P.</tp:taxon-name-part> <tp:taxon-name-part taxon-name-part-type="species" reg="anomala">anomala</tp:taxon-name-part></tp:taxon-name></italic>, and the largest specimen is designated as the lectotype. Both the lectotype and the paralectotype were dissected by Labbé. The radula and female and male reproductive parts of the lectotype are missing (the lack of penis and accessory penial gland, mentioned by Labbé, but likely due to the lectotype being not fully mature, cannot be checked). Dorsal gills are present on the notum. Its intestinal loops are not of type II (<xref ref-type="bibr" rid="B108">Labbé 1934a</xref>: 195), but of type I instead (Fig. <xref ref-type="fig" rid="F88">86B</xref>). The paralectotype is largely destroyed but bears dorsal gills on the notum.</p><p><bold><italic>Lectotype</italic> and <italic>paralectotypes</italic></bold> (<italic><tp:taxon-name><tp:taxon-name-part taxon-name-part-type="genus" reg="Paraperonia">Paraperonia</tp:taxon-name-part> <tp:taxon-name-part taxon-name-part-type="species" reg="gondwanae">gondwanae</tp:taxon-name-part></tp:taxon-name></italic>). India • lectotype, hereby designated, 29/25 mm; Bombay [Mumbai]; <named-content xmlns:xlink="http://www.w3.org/1999/xlink" content-type="dwc:institutional_code" xlink:type="simple">MNHN</named-content>-IM-2000-33681. • 1 paralectotype, 26/25 mm; same collection data as for the lectotype; <named-content xmlns:xlink="http://www.w3.org/1999/xlink" content-type="dwc:institutional_code" xlink:type="simple">MNHN</named-content>-IM-2000-33681. • 1 paralectotype, 50/35 mm; same collection data as for the lectotype; <named-content xmlns:xlink="http://www.w3.org/1999/xlink" content-type="dwc:institutional_code" xlink:type="simple">MNHN</named-content>-IM-2000-33682. Red Sea • 4 paralectotypes, 40/30 mm; 1892; Jousseaume leg.; <named-content xmlns:xlink="http://www.w3.org/1999/xlink" content-type="dwc:institutional_code" xlink:type="simple">MNHN</named-content>-IM-2000-33683. • 13 paralectotypes, 32/25 to 25/20 mm; Red Sea; 1892; Jousseaume leg.; <named-content xmlns:xlink="http://www.w3.org/1999/xlink" content-type="dwc:institutional_code" xlink:type="simple">MNHN</named-content>-IM-2000-33688. • 15 paralectotypes, 40/30 to 22/20 mm; Suez [Egypt, Red Sea]; 1878; Letourneux leg.; <named-content xmlns:xlink="http://www.w3.org/1999/xlink" content-type="dwc:institutional_code" xlink:type="simple">MNHN</named-content>-IM-2000-33684. The type material mentioned in the original description also includes a paralectotype from Mauritius which could not be located with certainty at the <named-content xmlns:xlink="http://www.w3.org/1999/xlink" content-type="dwc:institutional_code" xlink:type="simple">MNHN</named-content>, a paralectotype from the Red Sea which could not be located at the <named-content xmlns:xlink="http://www.w3.org/1999/xlink" content-type="dwc:institutional_code" xlink:type="simple">MNHN</named-content>, and another individual missing from one of the jars from the Red Sea (see below). Most importantly, the type specimens belong to more than one species, so a lectotype is designated to clarify the application of the name <italic><tp:taxon-name><tp:taxon-name-part taxon-name-part-type="genus" reg="Paraperonia">P.</tp:taxon-name-part> <tp:taxon-name-part taxon-name-part-type="species" reg="gondwanae">gondwanae</tp:taxon-name-part></tp:taxon-name></italic>.</p><p>Originally, no jar clearly labeled as the type material of <italic><tp:taxon-name><tp:taxon-name-part taxon-name-part-type="genus" reg="Paraperonia">P.</tp:taxon-name-part> <tp:taxon-name-part taxon-name-part-type="species" reg="gondwanae">gondwanae</tp:taxon-name-part></tp:taxon-name></italic> was found at the <named-content xmlns:xlink="http://www.w3.org/1999/xlink" content-type="dwc:institutional_code" xlink:type="simple">MNHN</named-content>, but most of the type material could be traced back. The original description of <italic><tp:taxon-name><tp:taxon-name-part taxon-name-part-type="genus" reg="Paraperonia">P.</tp:taxon-name-part> <tp:taxon-name-part taxon-name-part-type="species" reg="gondwanae">gondwanae</tp:taxon-name-part></tp:taxon-name></italic> is based on 38 individuals which Labbé, as often, listed in his article using italicized letters: <italic>a</italic>) three individuals from Bombay and one individual from the Red Sea (“mer Rouge”), for which Labbé gives the sizes 29/23 and 50/30 mm; <italic>b</italic>) one individual (60/50 mm) from Mauritius (“île de France”) collected by Mathieu; <italic>c</italic>) five individuals (40/27 mm) from the Red Sea (“mer Rouge”) collected by Jousseaume in 1892; <italic>d</italic>) 15 individuals from Suez (Red Sea) collected by Letourneur in 1878; and <italic>e</italic>) 13 individuals from the Red Sea (“mer Rouge”) collected by Jousseaume in 1892, for which Labbé gives the size 32/25 mm (for both <italic>d</italic> and <italic>e</italic>).</p><p>The specific name “<tp:taxon-name><tp:taxon-name-part taxon-name-part-type="genus" reg="Paraperonia"/><tp:taxon-name-part taxon-name-part-type="species" reg="gondwanae">gondwanae</tp:taxon-name-part></tp:taxon-name>” was written in pencil only on two old jars at the <named-content xmlns:xlink="http://www.w3.org/1999/xlink" content-type="dwc:institutional_code" xlink:type="simple">MNHN</named-content>. One jar contains four of the five “<italic>c</italic>” individuals collected from the Red Sea by Jousseaume in 1892 (<named-content xmlns:xlink="http://www.w3.org/1999/xlink" content-type="dwc:institutional_code" xlink:type="simple">MNHN</named-content>-IM-2000-33683); the name “<italic><tp:taxon-name><tp:taxon-name-part taxon-name-part-type="genus" reg="Paraperonia"/><tp:taxon-name-part taxon-name-part-type="species" reg="gondwanae">gondwanae</tp:taxon-name-part></tp:taxon-name></italic>” is written on the small label with the number “59;” the size of the four specimens (40/30 mm) matches the size provided by Labbé. Another jar contains the 13 “<italic>e</italic>” individuals collected from the Red Sea by Jousseaume in 1892 (<named-content xmlns:xlink="http://www.w3.org/1999/xlink" content-type="dwc:institutional_code" xlink:type="simple">MNHN</named-content>-IM-2000-33688); this jar was found only labeled as “57 <tp:taxon-name><tp:taxon-name-part taxon-name-part-type="genus" reg="Paraperonia"/><tp:taxon-name-part taxon-name-part-type="species" reg="gondwanae">gondwanae</tp:taxon-name-part></tp:taxon-name>,” i.e., with no locality, collector name, or collecting year, but the number of individuals and their size (32/25 to 25/20 mm) matches the size provided by Labbé (35/25 mm).</p><p>No other jar labeled as <italic><tp:taxon-name><tp:taxon-name-part taxon-name-part-type="genus" reg="Paraperonia">P.</tp:taxon-name-part> <tp:taxon-name-part taxon-name-part-type="species" reg="gondwanae">gondwanae</tp:taxon-name-part></tp:taxon-name></italic> was found at the <named-content xmlns:xlink="http://www.w3.org/1999/xlink" content-type="dwc:institutional_code" xlink:type="simple">MNHN</named-content>, but most of the remaining type material could be traced back thanks to the matching of collector’s name, collecting date, specimen sizes, and the number of old jars from any given locality at the <named-content xmlns:xlink="http://www.w3.org/1999/xlink" content-type="dwc:institutional_code" xlink:type="simple">MNHN</named-content>. There are only three old jars with specimens from Bombay at the <named-content xmlns:xlink="http://www.w3.org/1999/xlink" content-type="dwc:institutional_code" xlink:type="simple">MNHN</named-content>. One jar contains seven <italic><tp:taxon-name><tp:taxon-name-part taxon-name-part-type="genus" reg="Platevindex">Platevindex</tp:taxon-name-part></tp:taxon-name></italic> individuals collected by Roux in 1826. The two other jars contain the three “<italic>a</italic>” individuals from Bombay: one jar contains two individuals (29/25 and 26/25 mm) (<named-content xmlns:xlink="http://www.w3.org/1999/xlink" content-type="dwc:institutional_code" xlink:type="simple">MNHN</named-content>-IM-2000-33681) and the other jar contains one individual (50/35 mm) (<named-content xmlns:xlink="http://www.w3.org/1999/xlink" content-type="dwc:institutional_code" xlink:type="simple">MNHN</named-content>-IM-2000-33682), which sufficiently matches the sizes in Labbé’s original description (50/30 and 29/23 mm). There is only one old jar at the <named-content xmlns:xlink="http://www.w3.org/1999/xlink" content-type="dwc:institutional_code" xlink:type="simple">MNHN</named-content> with 15 specimens (from 40/30 to 22/20 mm) from Suez collected by Letourneux (“Letourneur” in the original description) in 1878 (there is another old jar of <italic><tp:taxon-name><tp:taxon-name-part taxon-name-part-type="genus" reg="Peronia">Peronia</tp:taxon-name-part></tp:taxon-name></italic> from Suez but collected by Jousseaume in 1889). That jar contains the “<italic>d</italic>” individuals of <italic><tp:taxon-name><tp:taxon-name-part taxon-name-part-type="genus" reg="Paraperonia">P.</tp:taxon-name-part> <tp:taxon-name-part taxon-name-part-type="species" reg="gondwanae">gondwanae</tp:taxon-name-part></tp:taxon-name></italic> from Suez (<named-content xmlns:xlink="http://www.w3.org/1999/xlink" content-type="dwc:institutional_code" xlink:type="simple">MNHN</named-content>-IM-2000-33684). The “<italic>b</italic>” individual from Mauritius could not be traced with certainty at the <named-content xmlns:xlink="http://www.w3.org/1999/xlink" content-type="dwc:institutional_code" xlink:type="simple">MNHN</named-content>. Indeed, there are two jars, each with a single specimen from Mauritius collected by Mathieu and identified as <italic><tp:taxon-name><tp:taxon-name-part taxon-name-part-type="genus" reg="Oncidium">Oncidium</tp:taxon-name-part></tp:taxon-name><tp:taxon-name><tp:taxon-name-part taxon-name-part-type="genus" reg="Peronii">Peronii</tp:taxon-name-part></tp:taxon-name></italic> by Labbé in 1933: one 65/40 specimen (<named-content xmlns:xlink="http://www.w3.org/1999/xlink" content-type="dwc:institutional_code" xlink:type="simple">MNHN</named-content>-IM-2000-33687), and one 60/40 specimen (<named-content xmlns:xlink="http://www.w3.org/1999/xlink" content-type="dwc:institutional_code" xlink:type="simple">MNHN</named-content>-IM-2000-33686). Both specimens match the size provided by Labbé for the “<italic>b</italic>” individual (60/50 mm). <xref ref-type="bibr" rid="B108">Labbé (1934a)</xref> listed only once a specimen from Mauritius by Mathieu in his entire work, and that specimen could be the one in either jar (i.e., <named-content xmlns:xlink="http://www.w3.org/1999/xlink" content-type="dwc:institutional_code" xlink:type="simple">MNHN</named-content>-IM-2000-33686 or <named-content xmlns:xlink="http://www.w3.org/1999/xlink" content-type="dwc:institutional_code" xlink:type="simple">MNHN</named-content>-IM-2000-33687). Finally, the “<italic>a</italic>” individual identified from the Red Sea could not be located.</p><p>The 29 mm long “<italic>a</italic>” individual from Bombay, dissected by Labbé, is designated here as the lectotype of <italic><tp:taxon-name><tp:taxon-name-part taxon-name-part-type="genus" reg="Paraperonia">Paraperonia</tp:taxon-name-part> <tp:taxon-name-part taxon-name-part-type="species" reg="gondwanae">gondwanae</tp:taxon-name-part></tp:taxon-name></italic> (<named-content xmlns:xlink="http://www.w3.org/1999/xlink" content-type="dwc:institutional_code" xlink:type="simple">MNHN</named-content>-IM-2000-33681). Its radula and male parts are missing. Its intestinal loops are clearly of type I (Fig. <xref ref-type="fig" rid="F86">84A</xref>) even though Labbé described loops of type V. The 50 mm long “<italic>a</italic>” individual from Bombay was also dissected by Labbé (<named-content xmlns:xlink="http://www.w3.org/1999/xlink" content-type="dwc:institutional_code" xlink:type="simple">MNHN</named-content>-IM-2000-33682). Its radula and male parts are missing but its intestinal loops are of type V (Fig. <xref ref-type="fig" rid="F23">21B</xref>), as in the original description, so it does not belong to <italic><tp:taxon-name><tp:taxon-name-part taxon-name-part-type="genus" reg="Peronia">P.</tp:taxon-name-part> <tp:taxon-name-part taxon-name-part-type="species" reg="verruculata">verruculata</tp:taxon-name-part></tp:taxon-name></italic> but <italic><tp:taxon-name><tp:taxon-name-part taxon-name-part-type="genus" reg="Peronia">P.</tp:taxon-name-part> <tp:taxon-name-part taxon-name-part-type="species" reg="madagascariensis">madagascariensis</tp:taxon-name-part></tp:taxon-name></italic> instead. Labbé dissected only two of the 15 specimens from Suez (<named-content xmlns:xlink="http://www.w3.org/1999/xlink" content-type="dwc:institutional_code" xlink:type="simple">MNHN</named-content>-IM-2000-33684): the radula and the male parts are missing from both specimens (38/32 and 35/28 mm) but their intestinal loops are both of type I (Fig. <xref ref-type="fig" rid="F88">86D</xref>), suggesting that they belong to <italic><tp:taxon-name><tp:taxon-name-part taxon-name-part-type="genus" reg="Peronia">P.</tp:taxon-name-part> <tp:taxon-name-part taxon-name-part-type="species" reg="verruculata">verruculata</tp:taxon-name-part></tp:taxon-name></italic>, even though Labbé described loops of type V. Labbé dissected only one (40/30 mm) of the four specimens from Suez (<named-content xmlns:xlink="http://www.w3.org/1999/xlink" content-type="dwc:institutional_code" xlink:type="simple">MNHN</named-content>-IM-2000-33683), acknowledging that maybe one specimen was lost: the radula and the male parts are missing, but its intestinal loops are of type V (Fig. <xref ref-type="fig" rid="F23">21C</xref>), as in the original description, suggesting that it belongs to <italic><tp:taxon-name><tp:taxon-name-part taxon-name-part-type="genus" reg="Peronia">P.</tp:taxon-name-part> <tp:taxon-name-part taxon-name-part-type="species" reg="madagascariensis">madagascariensis</tp:taxon-name-part></tp:taxon-name></italic>. Labbé dissected seven of the 13 specimens (assumed to be) from the Red Sea (<named-content xmlns:xlink="http://www.w3.org/1999/xlink" content-type="dwc:institutional_code" xlink:type="simple">MNHN</named-content>-IM-2000-33688). Those specimens are all completely destroyed and extremely poorly preserved. An undissected individual (35/25 mm) from the same lot was dissected for the present study and its intestinal loops are of type I, suggesting that it belongs to <italic><tp:taxon-name><tp:taxon-name-part taxon-name-part-type="genus" reg="Peronia">P.</tp:taxon-name-part> <tp:taxon-name-part taxon-name-part-type="species" reg="verruculata">verruculata</tp:taxon-name-part></tp:taxon-name></italic> (Fig. <xref ref-type="fig" rid="F88">86E</xref>). Finally, according to Labbé, the intestinal loops of the specimen from Mauritius (collected by Mathieu) are of type V. One specimen collected by Mathieu from Mauritius is completely empty inside (<named-content xmlns:xlink="http://www.w3.org/1999/xlink" content-type="dwc:institutional_code" xlink:type="simple">MNHN</named-content>-IM-2000-33687). The loops of the other specimen are of type I (Fig. <xref ref-type="fig" rid="F11">9D</xref>), suggesting that it belongs to <italic><tp:taxon-name><tp:taxon-name-part taxon-name-part-type="genus" reg="Peronia">P.</tp:taxon-name-part> <tp:taxon-name-part taxon-name-part-type="species" reg="peronii">peronii</tp:taxon-name-part></tp:taxon-name></italic> (<named-content xmlns:xlink="http://www.w3.org/1999/xlink" content-type="dwc:institutional_code" xlink:type="simple">MNHN</named-content>-IM-2000-33686).</p><p><bold><italic>Lectotype</italic> and <italic>paralectotypes</italic></bold> (<italic><tp:taxon-name><tp:taxon-name-part taxon-name-part-type="genus" reg="Scaphis">Scaphis</tp:taxon-name-part> <tp:taxon-name-part taxon-name-part-type="species" reg="viridis">viridis</tp:taxon-name-part></tp:taxon-name></italic>). Australia • lectotype, hereby designated, 50/20 mm; Thursday (Océanie) [Thursday Island, Torres Strait]; 1892; Lix leg.; <named-content xmlns:xlink="http://www.w3.org/1999/xlink" content-type="dwc:institutional_code" xlink:type="simple">MNHN</named-content>-IM-2000-22964. • 2 paralectotypes, 45/30 mm and 45/25 mm; same collection data as for the lectotype; <named-content xmlns:xlink="http://www.w3.org/1999/xlink" content-type="dwc:institutional_code" xlink:type="simple">MNHN</named-content>-IM-2000-22964. Originally, no jar clearly labeled as the type material of <italic><tp:taxon-name><tp:taxon-name-part taxon-name-part-type="genus" reg="Scaphis">Scaphis</tp:taxon-name-part> <tp:taxon-name-part taxon-name-part-type="species" reg="viridis">viridis</tp:taxon-name-part></tp:taxon-name></italic> was found at the <named-content xmlns:xlink="http://www.w3.org/1999/xlink" content-type="dwc:institutional_code" xlink:type="simple">MNHN</named-content>. However, only one old jar was found at the <named-content xmlns:xlink="http://www.w3.org/1999/xlink" content-type="dwc:institutional_code" xlink:type="simple">MNHN</named-content> with specimens collected from Thursday Island, and the collecting information on the label (specimens collected by M. Lix in 1892) matches the information provided in Labbé’s original description of <italic><tp:taxon-name><tp:taxon-name-part taxon-name-part-type="genus" reg="Scaphis">S.</tp:taxon-name-part> <tp:taxon-name-part taxon-name-part-type="species" reg="viridis">viridis</tp:taxon-name-part></tp:taxon-name></italic> (even though, according to Labbé, the specimens were collected in 1890). The sizes provided by Labbé (48/20, 47/30, and 42/25 mm) match the sizes of the three specimens here and their notum clearly bears dorsal gills, as in the original description of <italic><tp:taxon-name><tp:taxon-name-part taxon-name-part-type="genus" reg="Scaphis">S.</tp:taxon-name-part> <tp:taxon-name-part taxon-name-part-type="species" reg="viridis">viridis</tp:taxon-name-part></tp:taxon-name></italic>. Labbé mentioned four specimens but, given that he provided measurements for only three specimens, it is possible that he only examined three specimens. Or he examined four specimens and one is now missing. The three type specimens are largely destroyed inside (due to Labbé’s dissections). The male parts and radula are missing in both paralectotypes but are still inside the lectotype. The intestinal loops of the lectotype are of type I, with a transitional loop at 5 o’clock (Fig. <xref ref-type="fig" rid="F82">80F</xref>). The three types are green (hence the specific name chosen by Labbé) but that color is clearly due to preservation.</p><p><bold><italic>Holotype</italic></bold> (<italic><tp:taxon-name><tp:taxon-name-part taxon-name-part-type="genus" reg="Scaphis">Scaphis</tp:taxon-name-part> <tp:taxon-name-part taxon-name-part-type="species" reg="carbonaria">carbonaria</tp:taxon-name-part></tp:taxon-name></italic>). New Caledonia • holotype, by monotypy, 40/26 mm; 1880; Réveillère leg.; <named-content xmlns:xlink="http://www.w3.org/1999/xlink" content-type="dwc:institutional_code" xlink:type="simple">MNHN</named-content>-IM-2000-33708. Originally, no jar clearly labeled as the type material of <italic><tp:taxon-name><tp:taxon-name-part taxon-name-part-type="genus" reg="Scaphis">Scaphis</tp:taxon-name-part> <tp:taxon-name-part taxon-name-part-type="species" reg="carbonaria">carbonaria</tp:taxon-name-part></tp:taxon-name></italic> was found at the <named-content xmlns:xlink="http://www.w3.org/1999/xlink" content-type="dwc:institutional_code" xlink:type="simple">MNHN</named-content>. However, of the several old jars found at the <named-content xmlns:xlink="http://www.w3.org/1999/xlink" content-type="dwc:institutional_code" xlink:type="simple">MNHN</named-content> with specimens collected from New Caledonia, only one matches perfectly the information provided in Labbé’s original description of <italic><tp:taxon-name><tp:taxon-name-part taxon-name-part-type="genus" reg="Scaphis">S.</tp:taxon-name-part> <tp:taxon-name-part taxon-name-part-type="species" reg="carbonaria">carbonaria</tp:taxon-name-part></tp:taxon-name></italic>: an individual collected in 1880 by M. Réveillère (the French navy officer Paul Réveillère [1829–1905]) with an identification as <italic><tp:taxon-name><tp:taxon-name-part taxon-name-part-type="genus" reg="Peronia">Peronia</tp:taxon-name-part></tp:taxon-name></italic>. Other jars with specimens from New Caledonia were collected by Fisher in 1878 or by François in 1894. Therefore, it is extremely likely that the specimen collected by Réveillère in 1880 and identified as “<italic><tp:taxon-name><tp:taxon-name-part taxon-name-part-type="genus" reg="Peronia">Peronia</tp:taxon-name-part></tp:taxon-name></italic>” is the holotype, by monotypy, of <italic><tp:taxon-name><tp:taxon-name-part taxon-name-part-type="genus" reg="Scaphis">Scaphis</tp:taxon-name-part> <tp:taxon-name-part taxon-name-part-type="species" reg="carbonaria">carbonaria</tp:taxon-name-part></tp:taxon-name></italic>. The size of the holotype (40/26 mm) matches the size provided by Labbé in the original description of <italic><tp:taxon-name><tp:taxon-name-part taxon-name-part-type="genus" reg="Scaphis">S.</tp:taxon-name-part> <tp:taxon-name-part taxon-name-part-type="species" reg="carbonaria">carbonaria</tp:taxon-name-part></tp:taxon-name></italic> (36/25 mm). Its notum is not well preserved. Dorsal papillae are quite flattened (as pointed out by Labbé) and dorsal eyes cannot be seen, likely because their black color faded. However, dorsal gills are clearly present on the notum. Its intestinal loops are of type I (Fig. <xref ref-type="fig" rid="F82">80D</xref>) but its radula is missing. The posterior (female) reproductive parts are still present but poorly preserved. The copulatory parts are missing, except for the muscular sac of the accessory penial gland (approximately 10 mm long) and so the length of the spine of the accessory penial gland cannot be checked (it was not mentioned by Labbé in the original description).</p><p><bold><italic>Lectotype</italic> and <italic>paralectotypes</italic></bold> (<italic><tp:taxon-name><tp:taxon-name-part taxon-name-part-type="genus" reg="Scaphis">Scaphis</tp:taxon-name-part> <tp:taxon-name-part taxon-name-part-type="species" reg="gravieri">gravieri</tp:taxon-name-part></tp:taxon-name></italic>). Mayotte • lectotype, hereby designated, 27/18 mm; 1883; A Vimont leg.; <named-content xmlns:xlink="http://www.w3.org/1999/xlink" content-type="dwc:institutional_code" xlink:type="simple">MNHN</named-content>-IM-2000-33695. Zanzibar • 4 paralectotypes, 30/28, 32/25, 27/23, and 14/10 mm; 1865; Grandidier leg.; <named-content xmlns:xlink="http://www.w3.org/1999/xlink" content-type="dwc:institutional_code" xlink:type="simple">MNHN</named-content>-IM-2000-33693. The type material mentioned in the original description also includes two paralectotypes from Djibouti which could not be located with certainty at the <named-content xmlns:xlink="http://www.w3.org/1999/xlink" content-type="dwc:institutional_code" xlink:type="simple">MNHN</named-content> (see below). Originally, no jar clearly labeled as the type material of <italic><tp:taxon-name><tp:taxon-name-part taxon-name-part-type="genus" reg="Scaphis">S.</tp:taxon-name-part> <tp:taxon-name-part taxon-name-part-type="species" reg="gravieri">gravieri</tp:taxon-name-part></tp:taxon-name></italic> was found at the <named-content xmlns:xlink="http://www.w3.org/1999/xlink" content-type="dwc:institutional_code" xlink:type="simple">MNHN</named-content>, but most type material could be traced back.</p><p>The original description of <italic><tp:taxon-name><tp:taxon-name-part taxon-name-part-type="genus" reg="Scaphis">S.</tp:taxon-name-part> <tp:taxon-name-part taxon-name-part-type="species" reg="gravieri">gravieri</tp:taxon-name-part></tp:taxon-name></italic> is based on seven individuals: two individuals (10/7.5 and 8/6.5 mm) from Djibouti collected by Gravier in 1904; four individuals (32/29 and 30/25 mm) from Zanzibar collected by Grandidier (the French naturalist and explorer Alfred Gandidier [1836–1921]) in 1865; and one individual (28/19 mm) from Mayotte collected by Ach. Vimont in 1883.</p><p>One old jar was found at the <named-content xmlns:xlink="http://www.w3.org/1999/xlink" content-type="dwc:institutional_code" xlink:type="simple">MNHN</named-content> with a specimen from Mayotte (<named-content xmlns:xlink="http://www.w3.org/1999/xlink" content-type="dwc:institutional_code" xlink:type="simple">MNHN</named-content>-IM-2000-33695). The information on the label (specimen collected from Mayotte by Vimont in 1883) matches the information provided in Labbé’s original description of <italic><tp:taxon-name><tp:taxon-name-part taxon-name-part-type="genus" reg="Scaphis">S.</tp:taxon-name-part> <tp:taxon-name-part taxon-name-part-type="species" reg="gravieri">gravieri</tp:taxon-name-part></tp:taxon-name></italic>, and the specimen size also matches. Therefore, that specimen from Mayotte is here considered to form part of the type series of <italic><tp:taxon-name><tp:taxon-name-part taxon-name-part-type="genus" reg="Scaphis">S.</tp:taxon-name-part> <tp:taxon-name-part taxon-name-part-type="species" reg="gravieri">gravieri</tp:taxon-name-part></tp:taxon-name></italic> and designated as the lectotype (<named-content xmlns:xlink="http://www.w3.org/1999/xlink" content-type="dwc:institutional_code" xlink:type="simple">MNHN</named-content>-IM-2000-33695). This lectotype was dissected by Labbé: the radula and the posterior (hermaphroditic) reproductive parts are still in place but the male parts are missing. The intestinal loops are of type I with a transitional loop at 6 o’clock (Fig. <xref ref-type="fig" rid="F87">85A</xref>).</p><p>Another old jar was found at the <named-content xmlns:xlink="http://www.w3.org/1999/xlink" content-type="dwc:institutional_code" xlink:type="simple">MNHN</named-content> with specimens from Zanzibar (<named-content xmlns:xlink="http://www.w3.org/1999/xlink" content-type="dwc:institutional_code" xlink:type="simple">MNHN</named-content>-IM-2000-33693). The information on the label (specimens collected from Zanzibar by Grandidier in 1865) matches the information provided in Labbé’s original description of <italic><tp:taxon-name><tp:taxon-name-part taxon-name-part-type="genus" reg="Scaphis">S.</tp:taxon-name-part> <tp:taxon-name-part taxon-name-part-type="species" reg="gravieri">gravieri</tp:taxon-name-part></tp:taxon-name></italic>, and the specimen size also matches (Labbé likely provided the size of the largest two specimens). Therefore, those four specimens from Zanzibar are considered to form part of the type series of <italic><tp:taxon-name><tp:taxon-name-part taxon-name-part-type="genus" reg="Scaphis">S.</tp:taxon-name-part> <tp:taxon-name-part taxon-name-part-type="species" reg="gravieri">gravieri</tp:taxon-name-part></tp:taxon-name></italic> and are now paralectotypes (<named-content xmlns:xlink="http://www.w3.org/1999/xlink" content-type="dwc:institutional_code" xlink:type="simple">MNHN</named-content>-IM-2000-33693). Only one paralectotype (30/28 mm) from Zanzibar was dissected by Labbé: the radula and the posterior (female) reproductive parts are still in place but the male parts are missing. The intestinal loops are of type I.</p><p>The two paralectotypes from Djibouti could not be traced with certainty. There are two old jars of specimens collected by Gravier in 1904 at the <named-content xmlns:xlink="http://www.w3.org/1999/xlink" content-type="dwc:institutional_code" xlink:type="simple">MNHN</named-content>. One jar is labeled with Obock as locality (not Djibouti, even though Obock is in Djibouti) and contains one <italic><tp:taxon-name><tp:taxon-name-part taxon-name-part-type="genus" reg="Peronia">Peronia</tp:taxon-name-part></tp:taxon-name></italic> specimen of which the size (80/60 mm) does not match Labbé’s original description of <italic><tp:taxon-name><tp:taxon-name-part taxon-name-part-type="genus" reg="Scaphis">S.</tp:taxon-name-part> <tp:taxon-name-part taxon-name-part-type="species" reg="gravieri">gravieri</tp:taxon-name-part></tp:taxon-name></italic>. Also, that specimen from Obock is more likely to be a paralectotype of <italic><tp:taxon-name><tp:taxon-name-part taxon-name-part-type="genus" reg="Peronia">P.</tp:taxon-name-part> <tp:taxon-name-part taxon-name-part-type="species" reg="gaimardi">gaimardi</tp:taxon-name-part></tp:taxon-name></italic> or a non-type specimen used by Labbé for the re-description of <italic><tp:taxon-name><tp:taxon-name-part taxon-name-part-type="genus" reg="Peronia">Peronia</tp:taxon-name-part> <tp:taxon-name-part taxon-name-part-type="species" reg="tongana">tongana</tp:taxon-name-part></tp:taxon-name></italic>. The three specimens (70/60, 70/65, and 65/65 mm) of the second jar collected by Gravier in 1904 are from Djibouti (<named-content xmlns:xlink="http://www.w3.org/1999/xlink" content-type="dwc:institutional_code" xlink:type="simple">MNHN</named-content>-IM-2000-33696), which matches perfectly the original description of <italic><tp:taxon-name><tp:taxon-name-part taxon-name-part-type="genus" reg="Scaphis">S.</tp:taxon-name-part> <tp:taxon-name-part taxon-name-part-type="species" reg="gravieri">gravieri</tp:taxon-name-part></tp:taxon-name></italic> by Labbé. The problem is that the specimen sizes do not match because Labbé described two individuals of only 10/7.5 and 8/6.5 mm. It is likely that Labbé meant centimeters instead of millimeters (even though he wrote “mm”) because he described a muscular sac of 8 mm in the specimens from Djibouti, which is impossible in individuals that are only 8 and 10 mm long. One of three specimens, possibly dissected by Labbé, possibly is part of the type series of <italic><tp:taxon-name><tp:taxon-name-part taxon-name-part-type="genus" reg="Scaphis">S.</tp:taxon-name-part> <tp:taxon-name-part taxon-name-part-type="species" reg="gravieri">gravieri</tp:taxon-name-part></tp:taxon-name></italic>, but it remains questionable. In addition, a specific name was added in pencil on an old label with the number “69” but that name, which is impossible to read, seems to start with a J, and not a G. In summary, it remains unclear whether those three specimens from Djibouti can be regarded as part of the type series of <italic><tp:taxon-name><tp:taxon-name-part taxon-name-part-type="genus" reg="Scaphis">S.</tp:taxon-name-part> <tp:taxon-name-part taxon-name-part-type="species" reg="gravieri">gravieri</tp:taxon-name-part></tp:taxon-name></italic>; however, it ultimately does not matter because a lectotype is designated here.</p><p><bold><italic>Syntypes</italic></bold> (<italic><tp:taxon-name><tp:taxon-name-part taxon-name-part-type="genus" reg="Scaphis">Scaphis</tp:taxon-name-part> <tp:taxon-name-part taxon-name-part-type="species" reg="tonkinensis">tonkinensis</tp:taxon-name-part></tp:taxon-name></italic>). The type material of <italic><tp:taxon-name><tp:taxon-name-part taxon-name-part-type="genus" reg="Scaphis">Scaphis</tp:taxon-name-part> <tp:taxon-name-part taxon-name-part-type="species" reg="tonkinensis">tonkinensis</tp:taxon-name-part></tp:taxon-name></italic> (ten syntypes up to 20/18 mm, according to the original description) could not be located with certainty at the <named-content xmlns:xlink="http://www.w3.org/1999/xlink" content-type="dwc:institutional_code" xlink:type="simple">MNHN</named-content>. Only one old jar was found at the <named-content xmlns:xlink="http://www.w3.org/1999/xlink" content-type="dwc:institutional_code" xlink:type="simple">MNHN</named-content> (<named-content xmlns:xlink="http://www.w3.org/1999/xlink" content-type="dwc:institutional_code" xlink:type="simple">MNHN</named-content>-IM-2000-33700) with specimens collected from Vietnam (as “Tonkin”), and the information on the label (material collected by M. Julien in 1874) matches the information provided in Labbé’s original description of <italic><tp:taxon-name><tp:taxon-name-part taxon-name-part-type="genus" reg="Scaphis">S.</tp:taxon-name-part> <tp:taxon-name-part taxon-name-part-type="species" reg="tonkinensis">tonkinensis</tp:taxon-name-part></tp:taxon-name></italic>. Therefore, it is possible that the jar mentioned here contains the type material of <italic><tp:taxon-name><tp:taxon-name-part taxon-name-part-type="genus" reg="Scaphis">S.</tp:taxon-name-part> <tp:taxon-name-part taxon-name-part-type="species" reg="tonkinensis">tonkinensis</tp:taxon-name-part></tp:taxon-name></italic>. Unfortunately, the jar only contains three pieces of unidentifiable and poorly preserved tissue (each piece measuring approximately 20/10 mm). Two pieces are likely not even part of an onchidiid slug, and it is unclear whether the third piece is part of an onchidiid dorsal notum or not. So, regardless of whether this material is regarded as part of the type material of <italic><tp:taxon-name><tp:taxon-name-part taxon-name-part-type="genus" reg="Scaphis">S.</tp:taxon-name-part> <tp:taxon-name-part taxon-name-part-type="species" reg="tonkinensis">tonkinensis</tp:taxon-name-part></tp:taxon-name></italic>, it is basically useless.</p><p><bold><italic>Syntypes</italic></bold> (<italic><tp:taxon-name><tp:taxon-name-part taxon-name-part-type="genus" reg="Scaphis">Scaphis</tp:taxon-name-part> <tp:taxon-name-part taxon-name-part-type="species" reg="lata">lata</tp:taxon-name-part></tp:taxon-name></italic>). The type material of <italic><tp:taxon-name><tp:taxon-name-part taxon-name-part-type="genus" reg="Scaphis">Scaphis</tp:taxon-name-part> <tp:taxon-name-part taxon-name-part-type="species" reg="lata">lata</tp:taxon-name-part></tp:taxon-name></italic> (four syntypes up to 28/28 mm, from Vietnam) could not be located at the <named-content xmlns:xlink="http://www.w3.org/1999/xlink" content-type="dwc:institutional_code" xlink:type="simple">MNHN</named-content>. Only one old jar was found at the <named-content xmlns:xlink="http://www.w3.org/1999/xlink" content-type="dwc:institutional_code" xlink:type="simple">MNHN</named-content> (<named-content xmlns:xlink="http://www.w3.org/1999/xlink" content-type="dwc:institutional_code" xlink:type="simple">MNHN</named-content>-IM-2000-33700) with specimens collected from Vietnam (as “Tonkin”), but the information on the label (specimens collected by M. Julien, in 1874) does not match exactly the information provided in Labbé’s original description of <italic><tp:taxon-name><tp:taxon-name-part taxon-name-part-type="genus" reg="Scaphis">S.</tp:taxon-name-part> <tp:taxon-name-part taxon-name-part-type="species" reg="lata">lata</tp:taxon-name-part></tp:taxon-name></italic> (specimens collected by M. Julien in 1878), and, instead, matches the information provided in Labbé’s original description of <italic><tp:taxon-name><tp:taxon-name-part taxon-name-part-type="genus" reg="Scaphis">S.</tp:taxon-name-part> <tp:taxon-name-part taxon-name-part-type="species" reg="tonkinensis">tonkinensis</tp:taxon-name-part></tp:taxon-name></italic> (see above).</p><p><bold><italic>Lectotype</italic> and <italic>paralectotypes</italic></bold> (<italic><tp:taxon-name><tp:taxon-name-part taxon-name-part-type="genus" reg="Onchidium">Onchidium</tp:taxon-name-part> <tp:taxon-name-part taxon-name-part-type="species" reg="durum">durum</tp:taxon-name-part></tp:taxon-name></italic>). Red Sea • lectotype, hereby designated, 20/15 mm; 1893; Jousseaume leg.; <named-content xmlns:xlink="http://www.w3.org/1999/xlink" content-type="dwc:institutional_code" xlink:type="simple">MNHN</named-content>-IM-2000-33698. • 25 paralectotypes, from 23/15 to 14/14 mm; same collection data as for the lectotype; <named-content xmlns:xlink="http://www.w3.org/1999/xlink" content-type="dwc:institutional_code" xlink:type="simple">MNHN</named-content>-IM-2000-33698. Originally, no jar clearly labeled as the type material of <italic><tp:taxon-name><tp:taxon-name-part taxon-name-part-type="genus" reg="Onchidium">Onchidium</tp:taxon-name-part> <tp:taxon-name-part taxon-name-part-type="species" reg="durum">durum</tp:taxon-name-part></tp:taxon-name></italic> was found at the <named-content xmlns:xlink="http://www.w3.org/1999/xlink" content-type="dwc:institutional_code" xlink:type="simple">MNHN</named-content>, but it could be traced back. The original description of <italic><tp:taxon-name><tp:taxon-name-part taxon-name-part-type="genus" reg="Onchidium">O.</tp:taxon-name-part> <tp:taxon-name-part taxon-name-part-type="species" reg="durum">durum</tp:taxon-name-part></tp:taxon-name></italic> is based on “approximately” 20 individuals (from 24/23 to 14/13 mm) from the Red Sea (“Mer Rouge”) collected by Jousseaume in 1893.</p><p>Several old jars were found at the <named-content xmlns:xlink="http://www.w3.org/1999/xlink" content-type="dwc:institutional_code" xlink:type="simple">MNHN</named-content> with material collected from the Red Sea by Jousseaume. Most jars are labeled with 1892 as collecting date, one jar is labeled with 1893, and another with 1823. The jar with a collecting date of 1893 (<named-content xmlns:xlink="http://www.w3.org/1999/xlink" content-type="dwc:institutional_code" xlink:type="simple">MNHN</named-content>-IM-2000-33678) contains the type series of <italic><tp:taxon-name><tp:taxon-name-part taxon-name-part-type="genus" reg="Peronia">P.</tp:taxon-name-part> <tp:taxon-name-part taxon-name-part-type="species" reg="anomala">anomala</tp:taxon-name-part></tp:taxon-name></italic> (see above). On the jar with the collecting date of 1823, there is another tiny label with the number “61” (for an unknown numbering system) on which <italic><tp:taxon-name><tp:taxon-name-part taxon-name-part-type="genus" reg="Onchidium">O.</tp:taxon-name-part> <tp:taxon-name-part taxon-name-part-type="species" reg="durum">durum</tp:taxon-name-part></tp:taxon-name></italic> is clearly written in pencil. It is one of the very few cases in which a species name is indicated for some <named-content xmlns:xlink="http://www.w3.org/1999/xlink" content-type="dwc:institutional_code" xlink:type="simple">MNHN</named-content> material studied by Labbé and there is little doubt that the specimens are the type series of <italic><tp:taxon-name><tp:taxon-name-part taxon-name-part-type="genus" reg="Onchidium">O.</tp:taxon-name-part> <tp:taxon-name-part taxon-name-part-type="species" reg="durum">durum</tp:taxon-name-part></tp:taxon-name></italic>, especially because the number of individuals and their sizes perfectly match with Labbé’s original description. Clearly, 1823 is a mistake for 1893. Most importantly, contrary to what was described by Labbé, gills are present on the dorsal notum of those individuals. All specimens are poorly preserved. They likely dried at some point and their body is hard. Three specimens were opened by Labbé and are now largely destroyed with only the digestive system inside. A lectotype is designated here in order to clarify the application of <italic><tp:taxon-name><tp:taxon-name-part taxon-name-part-type="genus" reg="Onchidium">O.</tp:taxon-name-part> <tp:taxon-name-part taxon-name-part-type="species" reg="durum">durum</tp:taxon-name-part></tp:taxon-name></italic> (specimens in the type series could belong to more than one species). Its intestinal loops are not of type II (<xref ref-type="bibr" rid="B108">Labbé 1934a</xref>: 221): they clearly are of type I (Fig. <xref ref-type="fig" rid="F88">86C</xref>).</p><p><bold><italic>Holotype</italic> and <italic>paratypes</italic></bold> (<italic><tp:taxon-name><tp:taxon-name-part taxon-name-part-type="genus" reg="Peronia">Peronia</tp:taxon-name-part> <tp:taxon-name-part taxon-name-part-type="species" reg="persiae">persiae</tp:taxon-name-part></tp:taxon-name></italic>). Iran – <bold>Persian Gulf</bold> • holotype [not examined], by original designation, 35 mm; Lavan Island; <named-content xmlns:xlink="http://www.w3.org/1999/xlink" content-type="dwc:verbatimCoordinates" xlink:type="simple"><named-content content-type="geo-json" specific-use="{&#34;type&#34;:&#34;Point&#34;,&#34;coordinates&#34;:[53.268000,26.805830]}" id="NCID0EM3LO" xlink:type="simple">26°48.3498'N, 53°16.08'E</named-content></named-content>; Feb 2016; <abbrev xmlns:xlink="http://www.w3.org/1999/xlink" content-type="institution" xlink:title="Zoologische Staatssammlung München, Munich, Germany" id="ABBRID0ER3LO" xlink:type="simple">ZSM</abbrev> Mol 20180017. • 2 paratypes [not examined], 22 and 37 mm; same collection data as for the holotype; <abbrev xmlns:xlink="http://www.w3.org/1999/xlink" content-type="institution" xlink:title="Zoologische Staatssammlung München, Munich, Germany" id="ABBRID0EW3LO" xlink:type="simple">ZSM</abbrev> Mol 20180018. • 1 paratype [not examined], 32 mm; Bandar Lengeh; <named-content xmlns:xlink="http://www.w3.org/1999/xlink" content-type="dwc:verbatimCoordinates" xlink:type="simple"><named-content content-type="geo-json" specific-use="{&#34;type&#34;:&#34;Point&#34;,&#34;coordinates&#34;:[54.880555,26.558055]}" id="NCID0E53LO" xlink:type="simple">26°33.4833'N, 54°52.8333'E</named-content></named-content>; Mar 2015; <abbrev xmlns:xlink="http://www.w3.org/1999/xlink" content-type="institution" xlink:title="Zoologische Staatssammlung München, Munich, Germany" id="ABBRID0ED4LO" xlink:type="simple">ZSM</abbrev> Mol 20180018.</p><p>The original description of <italic><tp:taxon-name><tp:taxon-name-part taxon-name-part-type="genus" reg="Peronia">P.</tp:taxon-name-part> <tp:taxon-name-part taxon-name-part-type="species" reg="persiae">persiae</tp:taxon-name-part></tp:taxon-name></italic> is based on a total of 14 individuals (from 13 to 37 mm): the four types (see above) and ten other specimens from the same two localities as the types. DNA sequences (<abbrev xmlns:xlink="http://www.w3.org/1999/xlink" xlink:title="c oxidase I region" id="ABBRID0EV4LO" xlink:type="simple">COI</abbrev> and 16S) are provided for 11 of those 14 individuals, including all four type specimens. However, it is unclear which GenBank sequences correspond exactly to the holotype because this information is missing in GenBank as well as in <xref ref-type="bibr" rid="B120">Maniei et al. (2020a</xref>: table 2). It is assumed that the holotype, called “specimen LA7” in <xref ref-type="bibr" rid="B120">Maniei et al. (2020a</xref>: table 1), corresponds to the individual called “voucher LaFM7S” in GenBank. Ultimately, it does not matter at all because all mitochondrial sequences of <italic><tp:taxon-name><tp:taxon-name-part taxon-name-part-type="genus" reg="Peronia">P.</tp:taxon-name-part> <tp:taxon-name-part taxon-name-part-type="species" reg="persiae">persiae</tp:taxon-name-part></tp:taxon-name></italic> cluster together within the unit #4 of <italic><tp:taxon-name><tp:taxon-name-part taxon-name-part-type="genus" reg="Peronia">P.</tp:taxon-name-part> <tp:taxon-name-part taxon-name-part-type="species" reg="verruculata">verruculata</tp:taxon-name-part></tp:taxon-name></italic>: only the <abbrev xmlns:xlink="http://www.w3.org/1999/xlink" xlink:title="c oxidase I region" id="ABBRID0EX5LO" xlink:type="simple">COI</abbrev> (<ext-link xmlns:xlink="http://www.w3.org/1999/xlink" ext-link-type="gen" xlink:href="MK993404" xlink:type="simple">MK993404</ext-link>) and the 16S (<ext-link xmlns:xlink="http://www.w3.org/1999/xlink" ext-link-type="gen" xlink:href="MK993392" xlink:type="simple">MK993392</ext-link>) sequences of the “voucher LaFM7S” are included in our phylogenetic analyses to represent <italic><tp:taxon-name><tp:taxon-name-part taxon-name-part-type="genus" reg="Peronia">P.</tp:taxon-name-part> <tp:taxon-name-part taxon-name-part-type="species" reg="persiae">persiae</tp:taxon-name-part></tp:taxon-name></italic> (Fig. <xref ref-type="fig" rid="F2">2</xref>). Finally, note that the <abbrev xmlns:xlink="http://www.w3.org/1999/xlink" xlink:title="c oxidase I region" id="ABBRID0EU6LO" xlink:type="simple">COI</abbrev> and 16S GenBank accession numbers are switched for <italic><tp:taxon-name><tp:taxon-name-part taxon-name-part-type="genus" reg="Peronia">P.</tp:taxon-name-part> <tp:taxon-name-part taxon-name-part-type="species" reg="persiae">persiae</tp:taxon-name-part></tp:taxon-name></italic> in <xref ref-type="bibr" rid="B120">Maniei et al. (2020a</xref>: table 2). Comments on the original description of <italic><tp:taxon-name><tp:taxon-name-part taxon-name-part-type="genus" reg="Peronia">P.</tp:taxon-name-part> <tp:taxon-name-part taxon-name-part-type="species" reg="persiae">persiae</tp:taxon-name-part></tp:taxon-name></italic> are provided in the species remarks (see below).</p></tp:treatment-sec><tp:treatment-sec sec-type="material" id="SECID0ESAMO"><title>Additional material examined</title><p><bold>(unit #1).</bold> Australia – <bold>Queensland</bold> • 1 specimen 35/25 mm [2682]; Mackay, Campwin Beach; <named-content xmlns:xlink="http://www.w3.org/1999/xlink" content-type="dwc:verbatimCoordinates" xlink:type="simple"><named-content content-type="geo-json" specific-use="{&#34;type&#34;:&#34;Point&#34;,&#34;coordinates&#34;:[149.312550,-21.374250]}" id="NCID0E6AMO" xlink:type="simple">21°22.455'S, 149°18.753'E</named-content></named-content>; 5 Jul 2013; TC Goulding and field party leg.; st 121, by boat ramp, mangrove margin with large rocks by creek, <italic><tp:taxon-name><tp:taxon-name-part taxon-name-part-type="genus" reg="Rhizophora">Rhizophora</tp:taxon-name-part></tp:taxon-name></italic> and soft mud; <named-content xmlns:xlink="http://www.w3.org/1999/xlink" content-type="dwc:institutional_code" xlink:type="simple">MTQ</named-content>. • 1 specimen 40/25 mm [2620]; Bowen, Dingo Beach; <named-content xmlns:xlink="http://www.w3.org/1999/xlink" content-type="dwc:verbatimCoordinates" xlink:type="simple"><named-content content-type="geo-json" specific-use="{&#34;type&#34;:&#34;Point&#34;,&#34;coordinates&#34;:[148.492933,-20.081067]}" id="NCID0EWBMO" xlink:type="simple">20°04.864'S, 148°29.576'E</named-content></named-content>; 30 Jun 2013; TC Goulding and field party leg.; st 113, rocky shore nearby a small and dense <italic><tp:taxon-name><tp:taxon-name-part taxon-name-part-type="genus" reg="Rhizophora">Rhizophora</tp:taxon-name-part></tp:taxon-name></italic> mangrove patch; <named-content xmlns:xlink="http://www.w3.org/1999/xlink" content-type="dwc:institutional_code" xlink:type="simple">MTQ</named-content>. • 1 specimen 25/15 mm [2622]; same collection data as for the preceding; <named-content xmlns:xlink="http://www.w3.org/1999/xlink" content-type="dwc:institutional_code" xlink:type="simple">MTQ</named-content>. 1 specimen 22/18 mm [1538]; Magnetic Island, near Cockle Bay, off Townsville; <named-content xmlns:xlink="http://www.w3.org/1999/xlink" content-type="dwc:verbatimCoordinates" xlink:type="simple"><named-content content-type="geo-json" specific-use="{&#34;type&#34;:&#34;Point&#34;,&#34;coordinates&#34;:[146.825867,-19.175000]}" id="NCID0EVCMO" xlink:type="simple">19°10.500'S, 146°49.552'E</named-content></named-content>; 20 Sep 2005; I. Loch leg.; on top of dead coral on fringing reef and muddy sand flats with seagrasses; <named-content xmlns:xlink="http://www.w3.org/1999/xlink" content-type="dwc:institutional_code" xlink:type="simple">AM</named-content> C.448363. • 1 specimen 25/20 mm [2571]; Cairns, Keewara Beach; <named-content xmlns:xlink="http://www.w3.org/1999/xlink" content-type="dwc:verbatimCoordinates" xlink:type="simple"><named-content content-type="geo-json" specific-use="{&#34;type&#34;:&#34;Point&#34;,&#34;coordinates&#34;:[145.512517,-16.578517]}" id="NCID0EFDMO" xlink:type="simple">16°34.711'S, 145°30.751'E</named-content></named-content>; 18 Jun 2013; TC Goulding and field party leg.; st 102, rocky platform; <named-content xmlns:xlink="http://www.w3.org/1999/xlink" content-type="dwc:institutional_code" xlink:type="simple">MTQ</named-content>.</p><p>Indonesia – <bold>Ambon</bold> • 2 specimens 35/25 mm [2724] and 40/30 mm [2729]; Pulau Haruku; <named-content xmlns:xlink="http://www.w3.org/1999/xlink" content-type="dwc:verbatimCoordinates" xlink:type="simple"><named-content content-type="geo-json" specific-use="{&#34;type&#34;:&#34;Point&#34;,&#34;coordinates&#34;:[128.417333,-3.605167]}" id="NCID0EZDMO" xlink:type="simple">03°36.31'S, 128°25.04'E</named-content></named-content>; 11 Feb 2014; st 127; M Khalil and field party leg.; rocky <italic><tp:taxon-name><tp:taxon-name-part taxon-name-part-type="genus" reg="Sonneratia">Sonneratia</tp:taxon-name-part></tp:taxon-name></italic> mangrove with coral rubble; <abbrev xmlns:xlink="http://www.w3.org/1999/xlink" content-type="institution" xlink:title="Universitas Malikussaleh, North Aceh, Sumatra, Indonesia" id="ABBRID0EFEMO" xlink:type="simple">UMIZ</abbrev> 00162. • 1 specimen 45/30 mm [2856]; Wai; <named-content xmlns:xlink="http://www.w3.org/1999/xlink" content-type="dwc:verbatimCoordinates" xlink:type="simple"><named-content content-type="geo-json" specific-use="{&#34;type&#34;:&#34;Point&#34;,&#34;coordinates&#34;:[128.325500,-3.577500]}" id="NCID0ENEMO" xlink:type="simple">03°34.65'S, 128°19.53'E</named-content></named-content>; 15 Feb 2014; M Khalil and field party leg.; st 132, narrow band of old <italic><tp:taxon-name><tp:taxon-name-part taxon-name-part-type="genus" reg="Avicennia">Avicennia</tp:taxon-name-part></tp:taxon-name></italic> trees on sandy mud, old logs on ground; <abbrev xmlns:xlink="http://www.w3.org/1999/xlink" content-type="institution" xlink:title="Universitas Malikussaleh, North Aceh, Sumatra, Indonesia" id="ABBRID0EZEMO" xlink:type="simple">UMIZ</abbrev> 00163. – <bold>Bali</bold> • 1 specimen 20/15 mm [3080]; Gilimanuk; <named-content xmlns:xlink="http://www.w3.org/1999/xlink" content-type="dwc:verbatimCoordinates" xlink:type="simple"><named-content content-type="geo-json" specific-use="{&#34;type&#34;:&#34;Point&#34;,&#34;coordinates&#34;:[114.443500,-8.171000]}" id="NCID0EDFMO" xlink:type="simple">08°10.26'S, 114°26.61'E</named-content></named-content>; 3 Apr 2014; M Khalil and field party leg.; st 155, large rocks near a patch of <italic><tp:taxon-name><tp:taxon-name-part taxon-name-part-type="genus" reg="Rhizophora">Rhizophora</tp:taxon-name-part></tp:taxon-name></italic>; <abbrev xmlns:xlink="http://www.w3.org/1999/xlink" content-type="institution" xlink:title="Universitas Malikussaleh, North Aceh, Sumatra, Indonesia" id="ABBRID0EPFMO" xlink:type="simple">UMIZ</abbrev> 00164. • 1 specimen 20/12 mm [3115]; Gilimanuk; <named-content xmlns:xlink="http://www.w3.org/1999/xlink" content-type="dwc:verbatimCoordinates" xlink:type="simple"><named-content content-type="geo-json" specific-use="{&#34;type&#34;:&#34;Point&#34;,&#34;coordinates&#34;:[114.444167,-8.169333]}" id="NCID0EXFMO" xlink:type="simple">08°10.16'S, 114°26.65'E</named-content></named-content>; 4 Apr 2014; M Khalil and field party leg.; st 156, sandy mudflat outside <italic><tp:taxon-name><tp:taxon-name-part taxon-name-part-type="genus" reg="Rhizophora">Rhizophora</tp:taxon-name-part></tp:taxon-name></italic> and <italic><tp:taxon-name><tp:taxon-name-part taxon-name-part-type="genus" reg="Avicennia">Avicennia</tp:taxon-name-part></tp:taxon-name></italic> mangrove; <abbrev xmlns:xlink="http://www.w3.org/1999/xlink" content-type="institution" xlink:title="Universitas Malikussaleh, North Aceh, Sumatra, Indonesia" id="ABBRID0EKGMO" xlink:type="simple">UMIZ</abbrev> 00165. – <bold>Halmahera</bold> • 1 specimen 45/35 mm [5068]; Sofifi; <named-content xmlns:xlink="http://www.w3.org/1999/xlink" content-type="dwc:verbatimCoordinates" xlink:type="simple"><named-content content-type="geo-json" specific-use="{&#34;type&#34;:&#34;Point&#34;,&#34;coordinates&#34;:[127.598333,0.757833]}" id="NCID0EUGMO" xlink:type="simple">00°45.47'N, 127°35.90'E</named-content></named-content>; 8 Mar 2015; st 205, <italic><tp:taxon-name><tp:taxon-name-part taxon-name-part-type="genus" reg="Sonneratia">Sonneratia</tp:taxon-name-part></tp:taxon-name></italic> mangrove; <abbrev xmlns:xlink="http://www.w3.org/1999/xlink" content-type="institution" xlink:title="Universitas Malikussaleh, North Aceh, Sumatra, Indonesia" id="ABBRID0EAHMO" xlink:type="simple">UMIZ</abbrev> 00166. • 3 specimens 40/25 mm [5120], 50/35 mm [5124], and 35/25 mm [5130]; Folly; <named-content xmlns:xlink="http://www.w3.org/1999/xlink" content-type="dwc:verbatimCoordinates" xlink:type="simple"><named-content content-type="geo-json" specific-use="{&#34;type&#34;:&#34;Point&#34;,&#34;coordinates&#34;:[128.176833,1.244333]}" id="NCID0EIHMO" xlink:type="simple">01°14.66'N, 128°10.61'E</named-content></named-content>; 19 Mar 2015; M Khalil and field party leg.; st 217, rocky shore near a beach; <abbrev xmlns:xlink="http://www.w3.org/1999/xlink" content-type="institution" xlink:title="Universitas Malikussaleh, North Aceh, Sumatra, Indonesia" id="ABBRID0ENHMO" xlink:type="simple">UMIZ</abbrev> 00167. – <bold>Lombok</bold> • 1 specimen 40/25 mm [2987]; Don Don; <named-content xmlns:xlink="http://www.w3.org/1999/xlink" content-type="dwc:verbatimCoordinates" xlink:type="simple"><named-content content-type="geo-json" specific-use="{&#34;type&#34;:&#34;Point&#34;,&#34;coordinates&#34;:[116.358333,-8.909000]}" id="NCID0EXHMO" xlink:type="simple">08°54.54'S, 116°21.50'E</named-content></named-content>; 26 Mar 2014; M Khalil and field party leg.; st 149, old <italic><tp:taxon-name><tp:taxon-name-part taxon-name-part-type="genus" reg="Avicennia">Avicennia</tp:taxon-name-part></tp:taxon-name></italic> forest with coral rubble; <abbrev xmlns:xlink="http://www.w3.org/1999/xlink" content-type="institution" xlink:title="Universitas Malikussaleh, North Aceh, Sumatra, Indonesia" id="ABBRID0EDIMO" xlink:type="simple">UMIZ</abbrev> 00168. – <bold>Seram</bold> • 3 specimens 50/40 mm [2868], 50/35 mm [2870], and 55/40 mm [3441]; <named-content xmlns:xlink="http://www.w3.org/1999/xlink" content-type="dwc:verbatimCoordinates" xlink:type="simple"><named-content content-type="geo-json" specific-use="{&#34;type&#34;:&#34;Point&#34;,&#34;coordinates&#34;:[128.117833,-2.970667]}" id="NCID0ENIMO" xlink:type="simple">02°58.24'S, 128°07.07'E</named-content></named-content>; 18 Feb 2014; M Khalil and field party leg.; st 135, mud next to a mangrove; <abbrev xmlns:xlink="http://www.w3.org/1999/xlink" content-type="institution" xlink:title="Universitas Malikussaleh, North Aceh, Sumatra, Indonesia" id="ABBRID0ESIMO" xlink:type="simple">UMIZ</abbrev> 00169. – <bold>Sulawesi</bold> • 1 specimen 45/25 mm [2127]; North Sulawesi, Wori; <named-content xmlns:xlink="http://www.w3.org/1999/xlink" content-type="dwc:verbatimCoordinates" xlink:type="simple"><named-content content-type="geo-json" specific-use="{&#34;type&#34;:&#34;Point&#34;,&#34;coordinates&#34;:[124.862167,1.601000]}" id="NCID0E3IMO" xlink:type="simple">01°36.06'N, 124°51.73'E</named-content></named-content>; 9 Mar 2013; M Khalil and field party leg.; st 84, old <italic><tp:taxon-name><tp:taxon-name-part taxon-name-part-type="genus" reg="Sonneratia">Sonneratia</tp:taxon-name-part></tp:taxon-name></italic> and <italic><tp:taxon-name><tp:taxon-name-part taxon-name-part-type="genus" reg="Avicennia">Avicennia</tp:taxon-name-part></tp:taxon-name></italic> mangrove; <abbrev xmlns:xlink="http://www.w3.org/1999/xlink" content-type="institution" xlink:title="Universitas Malikussaleh, North Aceh, Sumatra, Indonesia" id="ABBRID0EPJMO" xlink:type="simple">UMIZ</abbrev> 00170. • 2 specimens 25/20 mm [2150] and 60/45 mm [2162]; North Sulawesi, Bahoi; <named-content xmlns:xlink="http://www.w3.org/1999/xlink" content-type="dwc:verbatimCoordinates" xlink:type="simple"><named-content content-type="geo-json" specific-use="{&#34;type&#34;:&#34;Point&#34;,&#34;coordinates&#34;:[125.020500,1.722667]}" id="NCID0EXJMO" xlink:type="simple">01°43.36'N, 125°01.23'E</named-content></named-content>; 10 Mar 2013; M Khalil and field party leg.; st 85, sand and small rocks outside a mangrove; <abbrev xmlns:xlink="http://www.w3.org/1999/xlink" content-type="institution" xlink:title="Universitas Malikussaleh, North Aceh, Sumatra, Indonesia" id="ABBRID0E3JMO" xlink:type="simple">UMIZ</abbrev> 00171. • 1 specimen 23/18 mm [731]; South East Sulawesi, Walowa, Pasarwajo Bay, Buton Island; 28 Oct 2005; MAE Malaquias leg.; upper tidal, on rock pools; <named-content xmlns:xlink="http://www.w3.org/1999/xlink" content-type="dwc:institutional_code" xlink:type="simple">NHMUK</named-content> 20050628. – <bold>Sumatra</bold> • 1 specimen 40/30 mm [1747]; Lampung, Penegahan; <named-content xmlns:xlink="http://www.w3.org/1999/xlink" content-type="dwc:verbatimCoordinates" xlink:type="simple"><named-content content-type="geo-json" specific-use="{&#34;type&#34;:&#34;Point&#34;,&#34;coordinates&#34;:[105.562667,-5.673333]}" id="NCID0EOKMO" xlink:type="simple">05°40.40'S, 105°33.76'E</named-content></named-content>; 18 Oct 2012; M Khalil and field party leg.; st 78, coral rubble on beach exposed to estuary; <abbrev xmlns:xlink="http://www.w3.org/1999/xlink" content-type="institution" xlink:title="Universitas Malikussaleh, North Aceh, Sumatra, Indonesia" id="ABBRID0ETKMO" xlink:type="simple">UMIZ</abbrev> 00172. • 1 specimen 20/15 mm [1759]; Lampung, near Kalianda, Sungai Boluk; <named-content xmlns:xlink="http://www.w3.org/1999/xlink" content-type="dwc:verbatimCoordinates" xlink:type="simple"><named-content content-type="geo-json" specific-use="{&#34;type&#34;:&#34;Point&#34;,&#34;coordinates&#34;:[105.560417,-5.679883]}" id="NCID0E2KMO" xlink:type="simple">05°40.793'S, 105°33.625'E</named-content></named-content>; 23 Oct 2012; M Khalil and field party leg.; st 82, beach with a few rocks; <abbrev xmlns:xlink="http://www.w3.org/1999/xlink" content-type="institution" xlink:title="Universitas Malikussaleh, North Aceh, Sumatra, Indonesia" id="ABBRID0EALMO" xlink:type="simple">UMIZ</abbrev> 00173. – <bold>Timor</bold> • 1 specimen 45/25 mm [5904]; Oesapa; <named-content xmlns:xlink="http://www.w3.org/1999/xlink" content-type="dwc:verbatimCoordinates" xlink:type="simple"><named-content content-type="geo-json" specific-use="{&#34;type&#34;:&#34;Point&#34;,&#34;coordinates&#34;:[123.635000,-10.145500]}" id="NCID0EKLMO" xlink:type="simple">10°08.73'S, 123°38.10'E</named-content></named-content>; 11 Jul 2016; M Khalil and field party leg.; st 250, sandy part of mangrove, with <italic><tp:taxon-name><tp:taxon-name-part taxon-name-part-type="genus" reg="Sonneratia">Sonneratia</tp:taxon-name-part></tp:taxon-name></italic> and <italic><tp:taxon-name><tp:taxon-name-part taxon-name-part-type="genus" reg="Avicennia">Avicennia</tp:taxon-name-part></tp:taxon-name></italic> trees; <abbrev xmlns:xlink="http://www.w3.org/1999/xlink" content-type="institution" xlink:title="Universitas Malikussaleh, North Aceh, Sumatra, Indonesia" id="ABBRID0E4LMO" xlink:type="simple">UMIZ</abbrev> 00174. • 2 specimens 12/7 mm [5925] and 35/20 mm [5927]; Kelapa Lima; <named-content xmlns:xlink="http://www.w3.org/1999/xlink" content-type="dwc:verbatimCoordinates" xlink:type="simple"><named-content content-type="geo-json" specific-use="{&#34;type&#34;:&#34;Point&#34;,&#34;coordinates&#34;:[123.615233,-10.145250]}" id="NCID0EFMMO" xlink:type="simple">10°08.715'S, 123°36.914'E</named-content></named-content>; 13 Jul 2016; M Khalil and field party leg.; st 252, rocky area at sandy beach with algae; <abbrev xmlns:xlink="http://www.w3.org/1999/xlink" content-type="institution" xlink:title="Universitas Malikussaleh, North Aceh, Sumatra, Indonesia" id="ABBRID0EKMMO" xlink:type="simple">UMIZ</abbrev> 00175.</p><p>Japan • 2 specimens 40/30 mm [3752] and 32/25 mm [3751]; Honshu, Wakayama, Nishimuro, near the Seto Marine Biological Laboratory; <named-content xmlns:xlink="http://www.w3.org/1999/xlink" content-type="dwc:verbatimCoordinates" xlink:type="simple"><named-content content-type="geo-json" specific-use="{&#34;type&#34;:&#34;Point&#34;,&#34;coordinates&#34;:[135.337750,33.692217]}" id="NCID0EUMMO" xlink:type="simple">33°41.533'N, 135°20.265'E</named-content></named-content>; 2014; T. Nakano leg.; <named-content xmlns:xlink="http://www.w3.org/1999/xlink" content-type="dwc:institutional_code" xlink:type="simple">NSMT</named-content>-Mo 78988.</p><p>New Caledonia • 1 specimen 50/45 mm [6202]; Baie de Taaré; <named-content xmlns:xlink="http://www.w3.org/1999/xlink" content-type="dwc:verbatimCoordinates" xlink:type="simple"><named-content content-type="geo-json" specific-use="{&#34;type&#34;:&#34;Point&#34;,&#34;coordinates&#34;:[167.013467,-22.254767]}" id="NCID0EGNMO" xlink:type="simple">22°15.286'S, 167°00.808'E</named-content></named-content>; 19 Sep 2018; Our Planet Reviewed Koumac 2018 expedition leg.; st KM524, intertidal sandy coral rubble flat in front of mangroves; <named-content xmlns:xlink="http://www.w3.org/1999/xlink" content-type="dwc:institutional_code" xlink:type="simple">MNHN</named-content>-IM-2019-1591. • 1 specimen 73/52 mm [6212]; Tontouta, South side of Page Island (Ubeakure); <named-content xmlns:xlink="http://www.w3.org/1999/xlink" content-type="dwc:verbatimCoordinates" xlink:type="simple"><named-content content-type="geo-json" specific-use="{&#34;type&#34;:&#34;Point&#34;,&#34;coordinates&#34;:[166.084667,-22.057383]}" id="NCID0EWNMO" xlink:type="simple">22°03.443'S, 166°05.080'E</named-content></named-content>; 25 Sep 2018; Our Planet Reviewed Koumac 2018 expedition leg.; st KM537, coastal rocky mangrove; <named-content xmlns:xlink="http://www.w3.org/1999/xlink" content-type="dwc:institutional_code" xlink:type="simple">MNHN</named-content>-IM-2019-1592. • 1 specimen 43/30 mm [6214]; Pointe Sauveur, Presqu’île de Quano; <named-content xmlns:xlink="http://www.w3.org/1999/xlink" content-type="dwc:verbatimCoordinates" xlink:type="simple"><named-content content-type="geo-json" specific-use="{&#34;type&#34;:&#34;Point&#34;,&#34;coordinates&#34;:[165.819917,-21.866767]}" id="NCID0EGOMO" xlink:type="simple">21°52.006'S, 165°49.195'E</named-content></named-content>; 26 Sep 2018; Our Planet Reviewed Koumac 2018 expedition leg.; st KM538, muddy intertidal rocky flat in front of mangroves; <named-content xmlns:xlink="http://www.w3.org/1999/xlink" content-type="dwc:institutional_code" xlink:type="simple">MNHN</named-content>-IM-2019-1593.</p><p>Palau • 1 specimen 35/30 mm [698]; Ngerchaol Island, East end, South shore, North of quarry on Malakal Island; <named-content xmlns:xlink="http://www.w3.org/1999/xlink" content-type="dwc:verbatimCoordinates" xlink:type="simple"><named-content content-type="geo-json" specific-use="{&#34;type&#34;:&#34;Point&#34;,&#34;coordinates&#34;:[134.452500,7.340550]}" id="NCID0EYOMO" xlink:type="simple">07°20.433'N, 134°27.150'E</named-content></named-content>; 15 Feb 1995; K Auffenberg leg.; <named-content xmlns:xlink="http://www.w3.org/1999/xlink" content-type="dwc:institutional_code" xlink:type="simple">UF</named-content> 253871.</p><p>Papua New Guinea – <bold>Madang</bold> • 1 specimen 35/30 mm [5467]; Rempi Area, south Dumduman Island; <named-content xmlns:xlink="http://www.w3.org/1999/xlink" content-type="dwc:verbatimCoordinates" xlink:type="simple"><named-content content-type="geo-json" specific-use="{&#34;type&#34;:&#34;Point&#34;,&#34;coordinates&#34;:[145.793333,-5.003333]}" id="NCID0EMPMO" xlink:type="simple">05°00.2'S, 145°47.6'E</named-content></named-content>; 9 Nov 2012; <named-content xmlns:xlink="http://www.w3.org/1999/xlink" content-type="dwc:institutional_code" xlink:type="simple">MNHN</named-content> Expedition Papua Niugini leg.; st PM 12, limestone rocky intertidal; <named-content xmlns:xlink="http://www.w3.org/1999/xlink" content-type="dwc:institutional_code" xlink:type="simple">MNHN</named-content>-IM-2013-12008. • 1 specimen 38/30 mm [5468]; same collection data as for the preceding; <named-content xmlns:xlink="http://www.w3.org/1999/xlink" content-type="dwc:institutional_code" xlink:type="simple">MNHN</named-content>-IM-2013-12009. • 1 specimen 35/30 mm [5469]; same collection data as for the preceding; <named-content xmlns:xlink="http://www.w3.org/1999/xlink" content-type="dwc:institutional_code" xlink:type="simple">MNHN</named-content>-IM-2013-12010. – <bold>New Ireland</bold> • 1 specimen 40/30 mm [6085]; Kavieng, west side of Nago Island; <named-content xmlns:xlink="http://www.w3.org/1999/xlink" content-type="dwc:verbatimCoordinates" xlink:type="simple"><named-content content-type="geo-json" specific-use="{&#34;type&#34;:&#34;Point&#34;,&#34;coordinates&#34;:[150.766667,-2.605000]}" id="NCID0EWQMO" xlink:type="simple">02°36.3'S, 150°46'E</named-content></named-content>; 6, 9, 10, 14 &amp; 22 Jun 2014; <named-content xmlns:xlink="http://www.w3.org/1999/xlink" content-type="dwc:institutional_code" xlink:type="simple">MNHN</named-content> Expedition Kavieng 2014 leg.; st KM 01; <named-content xmlns:xlink="http://www.w3.org/1999/xlink" content-type="dwc:institutional_code" xlink:type="simple">MNHN</named-content>-IM-2013-50974. • 1 specimen 25/25 mm [6087]; Kavieng, Povalval, East coast of New Ireland; <named-content xmlns:xlink="http://www.w3.org/1999/xlink" content-type="dwc:verbatimCoordinates" xlink:type="simple"><named-content content-type="geo-json" specific-use="{&#34;type&#34;:&#34;Point&#34;,&#34;coordinates&#34;:[150.950000,-2.683333]}" id="NCID0EORMO" xlink:type="simple">02°41'S, 150°57'E</named-content></named-content>; 11 &amp; 13 Jun 2014; <named-content xmlns:xlink="http://www.w3.org/1999/xlink" content-type="dwc:institutional_code" xlink:type="simple">MNHN</named-content> Expedition Kavieng 2014 leg.; st KM 05, mixed hard platform and seagrass bed at outlet of rivulet; <named-content xmlns:xlink="http://www.w3.org/1999/xlink" content-type="dwc:institutional_code" xlink:type="simple">MNHN</named-content>-IM-2013-53523. • 1 specimen 30/30 mm [6088]; same collection data as for the preceding; <named-content xmlns:xlink="http://www.w3.org/1999/xlink" content-type="dwc:institutional_code" xlink:type="simple">MNHN</named-content>-IM-2013-53525.</p><p>Philippines – <bold>Bohol</bold> • 2 specimens 40/25 mm [3379] and 35/30 mm [3380]; Maribojoc; <named-content xmlns:xlink="http://www.w3.org/1999/xlink" content-type="dwc:verbatimCoordinates" xlink:type="simple"><named-content content-type="geo-json" specific-use="{&#34;type&#34;:&#34;Point&#34;,&#34;coordinates&#34;:[123.790833,9.733667]}" id="NCID0ESSMO" xlink:type="simple">09°44.02'N, 123°47.45'E</named-content></named-content>; 19 Jul 2014; B Dayrat and field party leg.; st 200, coral rubble with sand, at night; <named-content xmlns:xlink="http://www.w3.org/1999/xlink" content-type="dwc:institutional_code" xlink:type="simple">PNM</named-content> 041274. • 2 specimens 30/20mm [3433] and 35/25 mm [3437]; Maribojoc; <named-content xmlns:xlink="http://www.w3.org/1999/xlink" content-type="dwc:verbatimCoordinates" xlink:type="simple"><named-content content-type="geo-json" specific-use="{&#34;type&#34;:&#34;Point&#34;,&#34;coordinates&#34;:[123.823167,9.738000]}" id="NCID0ECTMO" xlink:type="simple">09°44.28'N, 123°49.39'E</named-content></named-content>; 20 Jul 2014; B Dayrat and field party leg.; st 202, coral rubble with sand and algae, near <italic><tp:taxon-name><tp:taxon-name-part taxon-name-part-type="genus" reg="Sonneratia">Sonneratia</tp:taxon-name-part></tp:taxon-name></italic>; <named-content xmlns:xlink="http://www.w3.org/1999/xlink" content-type="dwc:institutional_code" xlink:type="simple">PNM</named-content> 041276. – <bold>Cebu</bold> • 1 specimen 22/15 mm [712]; Badian near Barila, across road from entrance to Children Spring and Kawasan Falls, behind huts; 27 Apr 2005; KNRL-012 leg.; fringing reef flat, 0–2 feet reef walk; <named-content xmlns:xlink="http://www.w3.org/1999/xlink" content-type="dwc:institutional_code" xlink:type="simple">UF</named-content> 368518. – <bold>Luzon</bold> • 2 specimens 50/35 mm [3160] and 40/25 mm [3161]; Batangas, Lian; <named-content xmlns:xlink="http://www.w3.org/1999/xlink" content-type="dwc:verbatimCoordinates" xlink:type="simple"><named-content content-type="geo-json" specific-use="{&#34;type&#34;:&#34;Point&#34;,&#34;coordinates&#34;:[120.623833,13.996000]}" id="NCID0EFUMO" xlink:type="simple">13°59.76'N, 120°37.43'E</named-content></named-content>; 5 Jul 2014; B Dayrat and field party leg.; st 181, sandy, open <italic><tp:taxon-name><tp:taxon-name-part taxon-name-part-type="genus" reg="Avicennia">Avicennia</tp:taxon-name-part></tp:taxon-name></italic> forest, right by the shore; <named-content xmlns:xlink="http://www.w3.org/1999/xlink" content-type="dwc:institutional_code" xlink:type="simple">PNM</named-content> 041277. – <bold>Negros</bold> • 1 specimen 15/8 mm [704]; San Jose, near Sibulan; 28 Apr 2005; KNRL-011 leg.; exposed rocky intertidal, under and between rocks; <named-content xmlns:xlink="http://www.w3.org/1999/xlink" content-type="dwc:institutional_code" xlink:type="simple">UF</named-content> 368517.</p><p>Singapore • 1 specimen 20/15 mm [991]; Pasir Ris Park; <named-content xmlns:xlink="http://www.w3.org/1999/xlink" content-type="dwc:verbatimCoordinates" xlink:type="simple"><named-content content-type="geo-json" specific-use="{&#34;type&#34;:&#34;Point&#34;,&#34;coordinates&#34;:[103.953733,1.380667]}" id="NCID0EIVMO" xlink:type="simple">01°22.840'N, 103° 57.224'E</named-content></named-content>; 1 Apr 2010; B Dayrat and SK Tan leg.; st 5, mangrove forest with rich litter, lobster mounds, dead logs, with sand area near the creek; <named-content xmlns:xlink="http://www.w3.org/1999/xlink" content-type="dwc:institutional_code" xlink:type="simple">ZRC</named-content>.MOL.10497.</p><p>Vanuatu • 1 specimen 20/10 mm [5480]; Port Vila; ca. 2008; <named-content xmlns:xlink="http://www.w3.org/1999/xlink" content-type="dwc:institutional_code" xlink:type="simple">MNHN</named-content> leg.; <named-content xmlns:xlink="http://www.w3.org/1999/xlink" content-type="dwc:institutional_code" xlink:type="simple">MNHN</named-content>-IM-2013-62392. • 1 specimen 17/11 mm [5481]; same collection data as for the preceding; <named-content xmlns:xlink="http://www.w3.org/1999/xlink" content-type="dwc:institutional_code" xlink:type="simple">MNHN</named-content>-IM-2013-62393.</p><p>Vietnam • 2 specimens 60/40 mm [5620] and 40/30 mm [5621]; Hòn Tre Island; <named-content xmlns:xlink="http://www.w3.org/1999/xlink" content-type="dwc:verbatimCoordinates" xlink:type="simple"><named-content content-type="geo-json" specific-use="{&#34;type&#34;:&#34;Point&#34;,&#34;coordinates&#34;:[109.301550,12.199717]}" id="NCID0EUWMO" xlink:type="simple">12°11.983'N, 109°18.093'E</named-content></named-content>; 28 Jul 2015; TC Goulding and field party leg.; st 238, coral rubble near small <italic><tp:taxon-name><tp:taxon-name-part taxon-name-part-type="genus" reg="Rhizophora">Rhizophora</tp:taxon-name-part></tp:taxon-name></italic> sandy and muddy mangrove; <named-content xmlns:xlink="http://www.w3.org/1999/xlink" content-type="dwc:institutional_code" xlink:type="simple">ITBZC</named-content> IM 00021. • 1 specimen 25/20 mm [5670]; Côn Đảo Islands; <named-content xmlns:xlink="http://www.w3.org/1999/xlink" content-type="dwc:verbatimCoordinates" xlink:type="simple"><named-content content-type="geo-json" specific-use="{&#34;type&#34;:&#34;Point&#34;,&#34;coordinates&#34;:[106.578650,8.646717]}" id="NCID0ELXMO" xlink:type="simple">08°38.803'N, 106°34.719'E</named-content></named-content>; 22 Jul 2015; TC Goulding and field party leg.; st 235, edge of dense <italic><tp:taxon-name><tp:taxon-name-part taxon-name-part-type="genus" reg="Rhizophora">Rhizophora</tp:taxon-name-part></tp:taxon-name></italic> mangrove, near sand; <named-content xmlns:xlink="http://www.w3.org/1999/xlink" content-type="dwc:institutional_code" xlink:type="simple">ITBZC</named-content> IM 00022. • 1 specimen 17/14 mm [5639]; Côn Đảo Islands; <named-content xmlns:xlink="http://www.w3.org/1999/xlink" content-type="dwc:verbatimCoordinates" xlink:type="simple"><named-content content-type="geo-json" specific-use="{&#34;type&#34;:&#34;Point&#34;,&#34;coordinates&#34;:[106.553500,8.646333]}" id="NCID0ECYMO" xlink:type="simple">08°38.780'N, 106°33.210'E</named-content></named-content>; 23 Jul 2015; TC Goulding and field party leg.; st 236, mangrove patch with many big flat rocks outside; <named-content xmlns:xlink="http://www.w3.org/1999/xlink" content-type="dwc:institutional_code" xlink:type="simple">ITBZC</named-content> IM 00023.</p></tp:treatment-sec><tp:treatment-sec sec-type="material" id="SECID0EPYMO"><title>Additional material examined</title><p><bold>(unit #2).</bold> India • 1 specimen 25/15 mm [1072]; South Andaman, Burman Nala; <named-content xmlns:xlink="http://www.w3.org/1999/xlink" content-type="dwc:verbatimCoordinates" xlink:type="simple"><named-content content-type="geo-json" specific-use="{&#34;type&#34;:&#34;Point&#34;,&#34;coordinates&#34;:[92.733283,11.553767]}" id="NCID0E1YMO" xlink:type="simple">11°33.226'N, 92°43.997'E</named-content></named-content>; 8 Jan 2011; B Dayrat and field party leg.; st 53, rocky shore with a patch of <italic><tp:taxon-name><tp:taxon-name-part taxon-name-part-type="genus" reg="Rhizophora">Rhizophora</tp:taxon-name-part></tp:taxon-name></italic>, sand and coral rubble but no mud; <named-content xmlns:xlink="http://www.w3.org/1999/xlink" content-type="dwc:institutional_code" xlink:type="simple">BNHS</named-content> 1072. • 1 specimen 10/8 mm [1077]; South Andaman, Corbyn’s Cove; <named-content xmlns:xlink="http://www.w3.org/1999/xlink" content-type="dwc:verbatimCoordinates" xlink:type="simple"><named-content content-type="geo-json" specific-use="{&#34;type&#34;:&#34;Point&#34;,&#34;coordinates&#34;:[92.750083,11.644600]}" id="NCID0ERZMO" xlink:type="simple">11°38.676'N, 92°45.005'E</named-content></named-content>; 9 Jan 2011; B Dayrat and field party leg.; st 54, rocky shore only, no mangrove; <named-content xmlns:xlink="http://www.w3.org/1999/xlink" content-type="dwc:institutional_code" xlink:type="simple">BNHS</named-content> 119. • 1 specimen 15/12 mm [1079]; same collection data as for the preceding; <named-content xmlns:xlink="http://www.w3.org/1999/xlink" content-type="dwc:institutional_code" xlink:type="simple">BNHS</named-content> 120. • 1 specimen 30/20 mm [1080]; same collection data as for the preceding; <named-content xmlns:xlink="http://www.w3.org/1999/xlink" content-type="dwc:institutional_code" xlink:type="simple">BNHS</named-content> 121. • 1 specimen 20/15 mm [1081]; same collection data as for the preceding; <named-content xmlns:xlink="http://www.w3.org/1999/xlink" content-type="dwc:institutional_code" xlink:type="simple">BNHS</named-content> 122. • 1 specimen 20/10 mm [1084]; South Andaman, Wandoor; <named-content xmlns:xlink="http://www.w3.org/1999/xlink" content-type="dwc:verbatimCoordinates" xlink:type="simple"><named-content content-type="geo-json" specific-use="{&#34;type&#34;:&#34;Point&#34;,&#34;coordinates&#34;:[92.620700,11.619000]}" id="NCID0EZ1MO" xlink:type="simple">11°37.140'N, 92°37.242'E</named-content></named-content>; 9 Jan 2011; B Dayrat and field party leg.; st 55, sandy beach with coral rubble; <named-content xmlns:xlink="http://www.w3.org/1999/xlink" content-type="dwc:institutional_code" xlink:type="simple">BNHS</named-content> 117.</p><p>Indonesia • 1 specimen 50/35 mm [1746]; Sumatra, Lampung, Penegahan; <named-content xmlns:xlink="http://www.w3.org/1999/xlink" content-type="dwc:verbatimCoordinates" xlink:type="simple"><named-content content-type="geo-json" specific-use="{&#34;type&#34;:&#34;Point&#34;,&#34;coordinates&#34;:[105.562667,-5.673333]}" id="NCID0EL2MO" xlink:type="simple">05°40.40'S, 105°33.76'E</named-content></named-content>; 18 Oct 2012; M Khalil and field party leg.; st 78, coral rubble on beach exposed to estuary; <abbrev xmlns:xlink="http://www.w3.org/1999/xlink" content-type="institution" xlink:title="Universitas Malikussaleh, North Aceh, Sumatra, Indonesia" id="ABBRID0EQ2MO" xlink:type="simple">UMIZ</abbrev> 00178. • 2 specimens 25/20 mm [1741] and 30/22 mm [1742]; same collection data as for the preceding; <abbrev xmlns:xlink="http://www.w3.org/1999/xlink" content-type="institution" xlink:title="Universitas Malikussaleh, North Aceh, Sumatra, Indonesia" id="ABBRID0EV2MO" xlink:type="simple">UMIZ</abbrev> 00179. • 3 specimens 55/35 mm [1796], 50/30 mm [1797], and 45/30 mm [1795]; Sumatra, Lampung, near Kalianda, Sungai Boluk; <named-content xmlns:xlink="http://www.w3.org/1999/xlink" content-type="dwc:verbatimCoordinates" xlink:type="simple"><named-content content-type="geo-json" specific-use="{&#34;type&#34;:&#34;Point&#34;,&#34;coordinates&#34;:[105.560417,-5.679883]}" id="NCID0E42MO" xlink:type="simple">05°40.793'S, 105°33.625'E</named-content></named-content>; 23 Oct 2012; M Khalil and field party leg.; st 82, beach with a few rocks; <abbrev xmlns:xlink="http://www.w3.org/1999/xlink" content-type="institution" xlink:title="Universitas Malikussaleh, North Aceh, Sumatra, Indonesia" id="ABBRID0EC3MO" xlink:type="simple">UMIZ</abbrev> 00180.</p></tp:treatment-sec><tp:treatment-sec sec-type="material" id="SECID0EH3MO"><title>Additional material examined</title><p><bold>(unit #3).</bold> Peninsular Malaysia • 1 specimen 35/25 mm [976]; Langkawi; <named-content xmlns:xlink="http://www.w3.org/1999/xlink" content-type="dwc:verbatimCoordinates" xlink:type="simple"><named-content content-type="geo-json" specific-use="{&#34;type&#34;:&#34;Point&#34;,&#34;coordinates&#34;:[99.787817,6.422683]}" id="NCID0ES3MO" xlink:type="simple">06°25.361'N, 99°47.269'E</named-content></named-content>; 14 Jul 2011; B Dayrat and field party leg.; st 25, large boulders on sand beach; <named-content xmlns:xlink="http://www.w3.org/1999/xlink" content-type="dwc:institutional_code" xlink:type="simple">USMMC</named-content> 00051. • 3 specimens 35/30 mm [974], 27/20 mm [975], and 30/20 mm [977]; same collection data as for the preceding; <named-content xmlns:xlink="http://www.w3.org/1999/xlink" content-type="dwc:institutional_code" xlink:type="simple">USMMC</named-content> 00064. • 2 specimens 25/20 mm [2546] and 40/25 mm [2547]; Penang, Pasir Panjang, Pulau Betong; <named-content xmlns:xlink="http://www.w3.org/1999/xlink" content-type="dwc:verbatimCoordinates" xlink:type="simple"><named-content content-type="geo-json" specific-use="{&#34;type&#34;:&#34;Point&#34;,&#34;coordinates&#34;:[100.184667,5.299450]}" id="NCID0EK4MO" xlink:type="simple">05°17.967'N, 100°11.080'E</named-content></named-content>; 2013; SH Tan leg.; boulders and rocks on a beach; <named-content xmlns:xlink="http://www.w3.org/1999/xlink" content-type="dwc:institutional_code" xlink:type="simple">USMMC</named-content> 00065.</p><p>Singapore • 1 specimen 25/20 mm [990]; East Coast Park; <named-content xmlns:xlink="http://www.w3.org/1999/xlink" content-type="dwc:verbatimCoordinates" xlink:type="simple"><named-content content-type="geo-json" specific-use="{&#34;type&#34;:&#34;Point&#34;,&#34;coordinates&#34;:[103.927400,1.304317]}" id="NCID0E34MO" xlink:type="simple">01°18.259'N, 103°55.644'E</named-content></named-content>; 29 Mar 2010; B Dayrat leg.; st 3, rocks of artificial breakwaters; <named-content xmlns:xlink="http://www.w3.org/1999/xlink" content-type="dwc:institutional_code" xlink:type="simple">ZRC</named-content>.MOL.10496. • 1 specimen 12/8 mm [989]; East Coast Park; <named-content xmlns:xlink="http://www.w3.org/1999/xlink" content-type="dwc:verbatimCoordinates" xlink:type="simple"><named-content content-type="geo-json" specific-use="{&#34;type&#34;:&#34;Point&#34;,&#34;coordinates&#34;:[103.921483,1.302550]}" id="NCID0EM5MO" xlink:type="simple">01°18.153'N, 103°55.289'E</named-content></named-content>; 29 Mar 2010; B Dayrat leg.; st 2, rocky shore covered by oyster flats; <named-content xmlns:xlink="http://www.w3.org/1999/xlink" content-type="dwc:institutional_code" xlink:type="simple">ZRC</named-content>.MOL.16070.</p></tp:treatment-sec><tp:treatment-sec sec-type="material" id="SECID0EZ5MO"><title>Additional material examined</title><p><bold>(unit #4).</bold> India • 1 specimen 55/30 mm [1141]; Mumbai, Bandstand, Bandra; <named-content xmlns:xlink="http://www.w3.org/1999/xlink" content-type="dwc:verbatimCoordinates" xlink:type="simple"><named-content content-type="geo-json" specific-use="{&#34;type&#34;:&#34;Point&#34;,&#34;coordinates&#34;:[72.819567,19.047717]}" id="NCID0EE6MO" xlink:type="simple">19°02.863'N, 72°49.174'E</named-content></named-content>; 18 Dec 2011; TC Goulding and field party leg.; st 44, solid rock area, some crevices, near wastewater discharge to ocean; <named-content xmlns:xlink="http://www.w3.org/1999/xlink" content-type="dwc:institutional_code" xlink:type="simple">BNHS</named-content> 22. • 1 specimen 60/40 mm [1143]; same collection data as for the preceding; <named-content xmlns:xlink="http://www.w3.org/1999/xlink" content-type="dwc:institutional_code" xlink:type="simple">BNHS</named-content> 24. • 1 specimen 60/40 mm [1144]; same collection data as for the preceding; <named-content xmlns:xlink="http://www.w3.org/1999/xlink" content-type="dwc:institutional_code" xlink:type="simple">BNHS</named-content> 23.</p><p>Pakistan • 1 specimen 50/40 mm [6164]; Sindh Province, Balochistan coast, near Karachi city, Hab River Delta; <named-content xmlns:xlink="http://www.w3.org/1999/xlink" content-type="dwc:verbatimCoordinates" xlink:type="simple"><named-content content-type="geo-json" specific-use="{&#34;type&#34;:&#34;Point&#34;,&#34;coordinates&#34;:[66.705000,24.887000]}" id="NCID0EGANO" xlink:type="simple">24°53.22'N, 66°42.30'E</named-content></named-content>; Apr 2017; S Aslam leg.; on oyster beds; <named-content xmlns:xlink="http://www.w3.org/1999/xlink" content-type="dwc:institutional_code" xlink:type="simple">MNHN</named-content>-IM-2019-1384. • 1 specimen 50/35 mm [6165]; same collection data as for the preceding; <named-content xmlns:xlink="http://www.w3.org/1999/xlink" content-type="dwc:institutional_code" xlink:type="simple">MNHN</named-content>-IM-2019-1385. • 1 specimen 40/25 mm [6166]; same collection data as for the preceding; <named-content xmlns:xlink="http://www.w3.org/1999/xlink" content-type="dwc:institutional_code" xlink:type="simple">MNHN</named-content>-IM-2019-1386.</p></tp:treatment-sec><tp:treatment-sec sec-type="material" id="SECID0EDBNO"><title>Additional material examined</title><p><bold>(unit #5).</bold> Madagascar • 5 specimens 30/25 mm [3140], 40/30 mm [3231], 15/12 mm [3597], 30/20 mm [3142], and 13/8 mm [3598]; Antisiranana (Diego Suarez), Baie Andovobazaha; <named-content xmlns:xlink="http://www.w3.org/1999/xlink" content-type="dwc:verbatimCoordinates" xlink:type="simple"><named-content content-type="geo-json" specific-use="{&#34;type&#34;:&#34;Point&#34;,&#34;coordinates&#34;:[49.328917,-12.314783]}" id="NCID0EOBNO" xlink:type="simple">12°18.887'S, 49°19.735'E</named-content></named-content>; 16 May 2014; TC Goulding and field party leg.; st 158, rocky platform near <italic><tp:taxon-name><tp:taxon-name-part taxon-name-part-type="genus" reg="Avicennia">Avicennia</tp:taxon-name-part></tp:taxon-name></italic> and <italic><tp:taxon-name><tp:taxon-name-part taxon-name-part-type="genus" reg="Rhizophora">Rhizophora</tp:taxon-name-part></tp:taxon-name></italic> mangrove; <named-content xmlns:xlink="http://www.w3.org/1999/xlink" content-type="dwc:institutional_code" xlink:type="simple">MNHN</named-content>-IM-2019-1610. • 5 specimens 50/35 mm [3143], 35/25 mm [3144], 30/20 mm [3146], 30/20 mm [3600], and 30/20 mm [3149]; Ampondrahazo; <named-content xmlns:xlink="http://www.w3.org/1999/xlink" content-type="dwc:verbatimCoordinates" xlink:type="simple"><named-content content-type="geo-json" specific-use="{&#34;type&#34;:&#34;Point&#34;,&#34;coordinates&#34;:[49.481933,-12.421617]}" id="NCID0EMCNO" xlink:type="simple">12°25.297'S, 49°28.916'E</named-content></named-content>; 20 May 2014; TC Goulding and field party leg.; st 162, sandy mangrove of <italic><tp:taxon-name><tp:taxon-name-part taxon-name-part-type="genus" reg="Bruguiera">Bruguiera</tp:taxon-name-part></tp:taxon-name></italic>, on sandy mud in between rocks; <named-content xmlns:xlink="http://www.w3.org/1999/xlink" content-type="dwc:institutional_code" xlink:type="simple">MNHN</named-content>-IM-2019-1611.</p><p>Mozambique • 1 specimen 22/18 mm [5507]; Baie de Maputo, Inhaca, Ponta Punduine; <named-content xmlns:xlink="http://www.w3.org/1999/xlink" content-type="dwc:verbatimCoordinates" xlink:type="simple"><named-content content-type="geo-json" specific-use="{&#34;type&#34;:&#34;Point&#34;,&#34;coordinates&#34;:[32.891667,-26.041667]}" id="NCID0EFDNO" xlink:type="simple">26°02.5'S, 32°53.5'E</named-content></named-content>; 24 Nov 2011; <named-content xmlns:xlink="http://www.w3.org/1999/xlink" content-type="dwc:institutional_code" xlink:type="simple">MNHN</named-content> Expedition Inhaca 2011 leg.; st MM2, tide pools with sand and dead coral rubble; <named-content xmlns:xlink="http://www.w3.org/1999/xlink" content-type="dwc:institutional_code" xlink:type="simple">MNHN</named-content>-IM-2013-62395. • 1 specimen 25/20 mm [5510]; same collection data as for the preceding; <named-content xmlns:xlink="http://www.w3.org/1999/xlink" content-type="dwc:institutional_code" xlink:type="simple">MNHN</named-content>-IM-2013-62398. • 1 specimen 17/13 mm [730]; Cabo Delgado Province, Ibo Island; ca. <named-content xmlns:xlink="http://www.w3.org/1999/xlink" content-type="dwc:verbatimCoordinates" xlink:type="simple"><named-content content-type="geo-json" specific-use="{&#34;type&#34;:&#34;Point&#34;,&#34;coordinates&#34;:[40.350000,-12.366667]}" id="NCID0EFENO" xlink:type="simple">12°22'S, 40.35'E</named-content></named-content>; 2 Jul 2006; DG Reid leg.; on mud in seaward <italic><tp:taxon-name><tp:taxon-name-part taxon-name-part-type="genus" reg="Sonneratia">Sonneratia</tp:taxon-name-part></tp:taxon-name></italic> zone of mangroves; <named-content xmlns:xlink="http://www.w3.org/1999/xlink" content-type="dwc:institutional_code" xlink:type="simple">NHMUK</named-content> 20080190. • 1 specimen 15/14 mm [733]; Cabo Delgado Province, Ilha Lipulula; 1 km off Mocimboa da Praia; <named-content xmlns:xlink="http://www.w3.org/1999/xlink" content-type="dwc:verbatimCoordinates" xlink:type="simple"><named-content content-type="geo-json" specific-use="{&#34;type&#34;:&#34;Point&#34;,&#34;coordinates&#34;:[40.382500,-11.344167]}" id="NCID0E3ENO" xlink:type="simple">11°20.65'S, 40°22.95'E</named-content></named-content>; 8 Jul 2006; DG Reid leg.; on beach rock outcrops, upper eulittoral, moderately sheltered shore; <named-content xmlns:xlink="http://www.w3.org/1999/xlink" content-type="dwc:institutional_code" xlink:type="simple">NHMUK</named-content> 20060257.</p></tp:treatment-sec><tp:treatment-sec sec-type="material" id="SECID0EJFNO"><title>Additional material examined</title><p><bold>(Red Sea).</bold> Egypt • 4 specimens 35/25 mm [#1], 40/30 mm [#2], 35/30 mm [#3], and 35/25 mm [#4]; Gulf of Suez, Gimsah Bay, African coast; Mar 1913; Bannwarth leg.; <named-content xmlns:xlink="http://www.w3.org/1999/xlink" content-type="dwc:institutional_code" xlink:type="simple">ZMH</named-content> 27472/4. • 4 specimens from 40/30 mm to 30/25 mm; Suez; Bannwarth leg.; <named-content xmlns:xlink="http://www.w3.org/1999/xlink" content-type="dwc:institutional_code" xlink:type="simple">ZMH</named-content> 27474/4.</p><p>Red Sea • 4 specimens from 35/25 mm to 25/22 mm; no precise locality data; Savigny, from the collections of the museum in Marseille, France, leg.; <named-content xmlns:xlink="http://www.w3.org/1999/xlink" content-type="dwc:institutional_code" xlink:type="simple">NHMD</named-content> 90791.</p></tp:treatment-sec><tp:treatment-sec sec-type="material" id="SECID0ELGNO"><title>Additional material examined</title><p><bold>(historical museum collections).</bold> Australia • 1 specimen 30/23 mm; Queensland, Cape York; 1867; Salmin leg.; <named-content xmlns:xlink="http://www.w3.org/1999/xlink" content-type="dwc:institutional_code" xlink:type="simple">SMNH</named-content> 180712. • 1 specimen 30/18 mm; Queensland, Cape York; 1 Jan 1881; Mac Leay leg.; <named-content xmlns:xlink="http://www.w3.org/1999/xlink" content-type="dwc:institutional_code" xlink:type="simple">SMNH</named-content> 180713. • 1 specimen 28/23 mm; Queensland, Palm Island; 1 Jan 1881; Mac Leay leg.; <named-content xmlns:xlink="http://www.w3.org/1999/xlink" content-type="dwc:institutional_code" xlink:type="simple">SMNH</named-content> 180714.</p><p>China • 1 specimen 40/28 mm [dissected prior to present study]; Hong Kong; 13 Oct 1878; Salmin leg.; <named-content xmlns:xlink="http://www.w3.org/1999/xlink" content-type="dwc:institutional_code" xlink:type="simple">SMNH</named-content> 180707.</p><p>India • 11 specimens 35/28 to 20/15 mm; Nicobar Islands, Sambelong, N. V. Bugt [Great Nicobar, Sambelong, north-west bay (possibly the Ganges Harbor)]; 1 Feb 1846; Reinhardt, Galathea Expedition leg.; <named-content xmlns:xlink="http://www.w3.org/1999/xlink" content-type="dwc:institutional_code" xlink:type="simple">NHMD</named-content> 635300.</p><p>Indonesia – <bold>Java</bold> • 1 specimen 33/25 mm; Batavia [Jakarta]; <named-content xmlns:xlink="http://www.w3.org/1999/xlink" content-type="dwc:verbatimCoordinates" xlink:type="simple"><named-content content-type="geo-json" specific-use="{&#34;type&#34;:&#34;Point&#34;,&#34;coordinates&#34;:[106.800000,-6.116667]}" id="NCID0EGINO" xlink:type="simple">06°07'S, 106°48'E</named-content></named-content>; 1890; A Groth leg.; <named-content xmlns:xlink="http://www.w3.org/1999/xlink" content-type="dwc:institutional_code" xlink:type="simple">SMNH</named-content> 180720. • 1 specimen 25/25 mm; Edam Island [Pulau Demar Besar, Jakarta Bay]; 1891; C Aurivillius leg.; <named-content xmlns:xlink="http://www.w3.org/1999/xlink" content-type="dwc:institutional_code" xlink:type="simple">SMNH</named-content> 180719. • 1 specimen 30/28 mm; Insel Mendanao, westlich von Billiton [Mendanau Island, west of Belitung Island, Java Sea]; 20 Sept 1899; C Aurivillius leg.; <named-content xmlns:xlink="http://www.w3.org/1999/xlink" content-type="dwc:institutional_code" xlink:type="simple">SMNH</named-content> 180722. – <bold>Tanimbar</bold> • 1 specimen 30/26 mm; Jamdena Straits, 2 miles north of Tg Nuan; <named-content xmlns:xlink="http://www.w3.org/1999/xlink" content-type="dwc:verbatimCoordinates" xlink:type="simple"><named-content content-type="geo-json" specific-use="{&#34;type&#34;:&#34;Point&#34;,&#34;coordinates&#34;:[131.316667,-7.400000]}" id="NCID0EIJNO" xlink:type="simple">07°24'S, 131°19'E</named-content></named-content>; 23 Jun 1970; Mariel King Memorial Expedition Moluccas MV “Pele” 1970 leg.; <named-content xmlns:xlink="http://www.w3.org/1999/xlink" content-type="dwc:institutional_code" xlink:type="simple">WAM</named-content> S26630.</p><p>Iran • 14 specimens 80/60 to 25/15 mm; Persian Gulf coast, Bandar Bushehr; 28 Feb 1937; G Thorson leg.; tidevandszonen klippekyst [intertidal rocky shore]; <named-content xmlns:xlink="http://www.w3.org/1999/xlink" content-type="dwc:institutional_code" xlink:type="simple">NHMD</named-content> 635301.</p><p>Madagascar • 1 specimen 35/32 mm; Catsepe [Katsepy]; <named-content xmlns:xlink="http://www.w3.org/1999/xlink" content-type="dwc:verbatimCoordinates" xlink:type="simple"><named-content content-type="geo-json" specific-use="{&#34;type&#34;:&#34;Point&#34;,&#34;coordinates&#34;:[46.233333,-15.766667]}" id="NCID0EEKNO" xlink:type="simple">15°46'S, 46°14'E</named-content></named-content>; 12 May 1912; W Kaudern leg.; <named-content xmlns:xlink="http://www.w3.org/1999/xlink" content-type="dwc:institutional_code" xlink:type="simple">SMNH</named-content> 180724.</p><p>Pakistan • 1 specimen 23/20 mm; Karachi; 1884; O Dickson leg.; <named-content xmlns:xlink="http://www.w3.org/1999/xlink" content-type="dwc:institutional_code" xlink:type="simple">SMNH</named-content> 180721.</p><p>Singapore • 1 specimen 30/25 mm [dissected prior to present study]; Singapore; 15 Jan 1853; Eugenie Expedition 1851–1853 leg.; st. 1502; <named-content xmlns:xlink="http://www.w3.org/1999/xlink" content-type="dwc:institutional_code" xlink:type="simple">SMNH</named-content> 180716.</p><p>Tanzania • 3 specimens 35/25 to 15/14 mm; Zanzibar, Mafia Island, South Juani Island; 29 Jun 1994; M Richmond (from N Yonow’s personal collection) leg.; on film-covered rock at cliff base on exposed cliff to open ocean; <named-content xmlns:xlink="http://www.w3.org/1999/xlink" content-type="dwc:institutional_code" xlink:type="simple">MNHN</named-content>-IM-2014-7989. • 4 specimens 50/35 to 35/25 mm; Zanzibar, Kisakasaka; Jun 1995; M. Richmond (from N Yonow’s personal collection) leg.; on rock outcrops in mangrove channel, very sheltered, in daytime; <named-content xmlns:xlink="http://www.w3.org/1999/xlink" content-type="dwc:institutional_code" xlink:type="simple">MNHN</named-content>-IM-2014-7990.</p></tp:treatment-sec><tp:treatment-sec sec-type="GenBank sequences" id="SECID0EXLNO"><title>GenBank sequences.</title><p>One <abbrev xmlns:xlink="http://www.w3.org/1999/xlink" xlink:title="c oxidase I region" id="ABBRID0E4LNO" xlink:type="simple">COI</abbrev> sequence was obtained from GenBank (<ext-link xmlns:xlink="http://www.w3.org/1999/xlink" ext-link-type="gen" xlink:href="MH002601" xlink:type="simple">MH002601</ext-link>) for an individual identified as <italic><tp:taxon-name><tp:taxon-name-part taxon-name-part-type="genus" reg="Peronia">Peronia</tp:taxon-name-part></tp:taxon-name></italic> sp. and collected from Singapore (<xref ref-type="bibr" rid="B31">Chang et al. 2018</xref>). This individual as well as others were referred to as a “Singapore clade” by <xref ref-type="bibr" rid="B31">Chang et al. (2018)</xref> and clearly belong to the mitochondrial unit #3 of <italic><tp:taxon-name><tp:taxon-name-part taxon-name-part-type="genus" reg="Peronia">Peronia</tp:taxon-name-part> <tp:taxon-name-part taxon-name-part-type="species" reg="verruculata">verruculata</tp:taxon-name-part></tp:taxon-name></italic> (Fig. <xref ref-type="fig" rid="F2">2</xref>). Another <abbrev xmlns:xlink="http://www.w3.org/1999/xlink" xlink:title="c oxidase I region" id="ABBRID0EENNO" xlink:type="simple">COI</abbrev> sequence was obtained from GenBank (<ext-link xmlns:xlink="http://www.w3.org/1999/xlink" ext-link-type="gen" xlink:href="MH002570" xlink:type="simple">MH002570</ext-link>) for an individual identified as <italic><tp:taxon-name><tp:taxon-name-part taxon-name-part-type="genus" reg="Peronia">Peronia</tp:taxon-name-part></tp:taxon-name></italic> sp. and collected from Singapore (<xref ref-type="bibr" rid="B31">Chang et al. 2018</xref>). This individual as well as others referred to as “<italic><tp:taxon-name><tp:taxon-name-part taxon-name-part-type="genus" reg="Peronia">Peronia</tp:taxon-name-part></tp:taxon-name></italic> sp. 2” by <xref ref-type="bibr" rid="B31">Chang et al. (2018)</xref>, following <xref ref-type="bibr" rid="B50">Dayrat et al. (2011)</xref>, clearly belong to the mitochondrial unit #1 of <italic><tp:taxon-name><tp:taxon-name-part taxon-name-part-type="genus" reg="Peronia">Peronia</tp:taxon-name-part> <tp:taxon-name-part taxon-name-part-type="species" reg="verruculata">verruculata</tp:taxon-name-part></tp:taxon-name></italic> (Fig. <xref ref-type="fig" rid="F2">2</xref>). A third <abbrev xmlns:xlink="http://www.w3.org/1999/xlink" xlink:title="c oxidase I region" id="ABBRID0EWONO" xlink:type="simple">COI</abbrev> sequence was obtained from GenBank (<ext-link xmlns:xlink="http://www.w3.org/1999/xlink" ext-link-type="gen" xlink:href="LC390389" xlink:type="simple">LC390389</ext-link>) for an individual identified as <italic><tp:taxon-name><tp:taxon-name-part taxon-name-part-type="genus" reg="Peronia">Peronia</tp:taxon-name-part></tp:taxon-name></italic> sp. and collected from Sakurajima, Kagoshima, Japan (Tagaki et al. 2019), which is south to the northernmost known locality near the Seto Marine Biological Laboratory (see material examined). This individual as well as others from “Group V” were referred to as “<italic><tp:taxon-name><tp:taxon-name-part taxon-name-part-type="genus" reg="Peronia">Peronia</tp:taxon-name-part></tp:taxon-name></italic> sp.” by <xref ref-type="bibr" rid="B181">Takagi et al. (2019)</xref> and clearly belong to the mitochondrial unit #1 of <italic><tp:taxon-name><tp:taxon-name-part taxon-name-part-type="genus" reg="Peronia">Peronia</tp:taxon-name-part> <tp:taxon-name-part taxon-name-part-type="species" reg="verruculata">verruculata</tp:taxon-name-part></tp:taxon-name></italic> (Fig. <xref ref-type="fig" rid="F2">2</xref>). Four <abbrev xmlns:xlink="http://www.w3.org/1999/xlink" xlink:title="c oxidase I region" id="ABBRID0EAQNO" xlink:type="simple">COI</abbrev> sequences were obtained from GenBank (<ext-link xmlns:xlink="http://www.w3.org/1999/xlink" ext-link-type="gen" xlink:href="JN543152" xlink:type="simple">JN543152</ext-link>, <ext-link xmlns:xlink="http://www.w3.org/1999/xlink" ext-link-type="gen" xlink:href="JN543153" xlink:type="simple">JN543153</ext-link>, <ext-link xmlns:xlink="http://www.w3.org/1999/xlink" ext-link-type="gen" xlink:href="JN543154" xlink:type="simple">JN543154</ext-link>, <ext-link xmlns:xlink="http://www.w3.org/1999/xlink" ext-link-type="gen" xlink:href="JN543165" xlink:type="simple">JN543165</ext-link>) for individuals from the coast of China, from Hainan (18°N) to Fujian (26°N) (<xref ref-type="bibr" rid="B177">Sun et al. 2014</xref>). These individuals were referred to as “<italic><tp:taxon-name><tp:taxon-name-part taxon-name-part-type="genus" reg="Peronia">Peronia</tp:taxon-name-part> <tp:taxon-name-part taxon-name-part-type="species" reg="verruculata">verruculata</tp:taxon-name-part></tp:taxon-name></italic>” by <xref ref-type="bibr" rid="B177">Sun et al. (2014)</xref> and clearly belong to the mitochondrial unit #1 of <italic><tp:taxon-name><tp:taxon-name-part taxon-name-part-type="genus" reg="Peronia">Peronia</tp:taxon-name-part> <tp:taxon-name-part taxon-name-part-type="species" reg="verruculata">verruculata</tp:taxon-name-part></tp:taxon-name></italic> (Fig. <xref ref-type="fig" rid="F2">2</xref>). Finally, the <abbrev xmlns:xlink="http://www.w3.org/1999/xlink" xlink:title="c oxidase I region" id="ABBRID0E1RNO" xlink:type="simple">COI</abbrev> (<ext-link xmlns:xlink="http://www.w3.org/1999/xlink" ext-link-type="gen" xlink:href="MK993404" xlink:type="simple">MK993404</ext-link>) and 16S (<ext-link xmlns:xlink="http://www.w3.org/1999/xlink" ext-link-type="gen" xlink:href="MK993392" xlink:type="simple">MK993392</ext-link>) sequences of the “voucher LaFM7S” represent <italic><tp:taxon-name><tp:taxon-name-part taxon-name-part-type="genus" reg="Peronia">P.</tp:taxon-name-part> <tp:taxon-name-part taxon-name-part-type="species" reg="persiae">persiae</tp:taxon-name-part></tp:taxon-name></italic> (Fig. <xref ref-type="fig" rid="F2">2</xref>): all published mitochondrial sequences of <italic><tp:taxon-name><tp:taxon-name-part taxon-name-part-type="genus" reg="Peronia">P.</tp:taxon-name-part> <tp:taxon-name-part taxon-name-part-type="species" reg="persiae">persiae</tp:taxon-name-part></tp:taxon-name></italic> cluster together within the unit #4 of <italic><tp:taxon-name><tp:taxon-name-part taxon-name-part-type="genus" reg="Peronia">P.</tp:taxon-name-part> <tp:taxon-name-part taxon-name-part-type="species" reg="verruculata">verruculata</tp:taxon-name-part></tp:taxon-name></italic> so only one individual is needed to represent <italic><tp:taxon-name><tp:taxon-name-part taxon-name-part-type="genus" reg="Peronia">P.</tp:taxon-name-part> <tp:taxon-name-part taxon-name-part-type="species" reg="persiae">persiae</tp:taxon-name-part></tp:taxon-name></italic>.</p></tp:treatment-sec><tp:treatment-sec sec-type="distribution" id="SECID0EYTNO"><title>Distribution</title><p><bold>(Fig. <xref ref-type="fig" rid="F8">6</xref>).</bold><italic><tp:taxon-name><tp:taxon-name-part taxon-name-part-type="genus" reg="Peronia">Peronia</tp:taxon-name-part> <tp:taxon-name-part taxon-name-part-type="species" reg="verruculata">verruculata</tp:taxon-name-part></tp:taxon-name></italic> is the most widespread of all onchidiid species. Its most western records are known from the Red Sea and southern Mozambique (26°S). Its most eastern records are in Japan, Wakayama (33°N), Vanuatu, and Queensland (21°S). It is unclear how far south it is distributed in southeastern Australia, although we did not find it in Sydney, New South Wales (see remarks below as well as remarks on <italic><tp:taxon-name><tp:taxon-name-part taxon-name-part-type="genus" reg="Peronia">P.</tp:taxon-name-part> <tp:taxon-name-part taxon-name-part-type="species" reg="sydneyensis">sydneyensis</tp:taxon-name-part></tp:taxon-name></italic>). Undoubtedly, the delineation and distribution of the mitochondrial units of <italic><tp:taxon-name><tp:taxon-name-part taxon-name-part-type="genus" reg="Peronia">P.</tp:taxon-name-part> <tp:taxon-name-part taxon-name-part-type="species" reg="verruculata">verruculata</tp:taxon-name-part></tp:taxon-name></italic> will change as new DNA sequences are added, especially from the Arabian Sea, the Red Sea, southern India, as well as southeastern Australia (see species remarks). Note that the range of <italic><tp:taxon-name><tp:taxon-name-part taxon-name-part-type="genus" reg="Peronia">P.</tp:taxon-name-part> <tp:taxon-name-part taxon-name-part-type="species" reg="verruculata">verruculata</tp:taxon-name-part></tp:taxon-name></italic> is continuous. Even though our molecular analyses do not include specimens of <italic><tp:taxon-name><tp:taxon-name-part taxon-name-part-type="genus" reg="Peronia">P.</tp:taxon-name-part> <tp:taxon-name-part taxon-name-part-type="species" reg="verruculata">verruculata</tp:taxon-name-part></tp:taxon-name></italic> from places like southern India, the Persian Gulf, or the northwestern corner of the Indian Ocean (coasts of Somalia, Yemen, and Oman), <italic><tp:taxon-name><tp:taxon-name-part taxon-name-part-type="genus" reg="Peronia">P.</tp:taxon-name-part> <tp:taxon-name-part taxon-name-part-type="species" reg="verruculata">verruculata</tp:taxon-name-part></tp:taxon-name></italic> must be present there (red areas in Fig. <xref ref-type="fig" rid="F8">6</xref>). As of today, units #1 and #2 are sympatric in southeastern Sumatra (we found them both together at our stations 78 and 82), and units #1 and #3 are sympatric in Singapore.</p><p><italic><tp:taxon-name><tp:taxon-name-part taxon-name-part-type="genus" reg="Peronia">Peronia</tp:taxon-name-part> <tp:taxon-name-part taxon-name-part-type="species" reg="verruculata">verruculata</tp:taxon-name-part></tp:taxon-name></italic> also is very abundant and has been very often recorded in the past. However, <italic><tp:taxon-name><tp:taxon-name-part taxon-name-part-type="genus" reg="Peronia">Peronia</tp:taxon-name-part></tp:taxon-name></italic> species are externally cryptic and can be easily misidentified and confused. Here the records that are positively confirmed are distinguished from the records that cannot be confirmed. Erroneous applications of the name <italic><tp:taxon-name><tp:taxon-name-part taxon-name-part-type="genus" reg="Peronia">P.</tp:taxon-name-part> <tp:taxon-name-part taxon-name-part-type="species" reg="verruculata">verruculata</tp:taxon-name-part></tp:taxon-name></italic> (or some of its synonyms) are also listed. All the details can be found in the species remarks (see below).</p><p>The presence of <italic><tp:taxon-name><tp:taxon-name-part taxon-name-part-type="genus" reg="Peronia">P.</tp:taxon-name-part> <tp:taxon-name-part taxon-name-part-type="species" reg="verruculata">verruculata</tp:taxon-name-part></tp:taxon-name></italic> is confirmed here at the following locations (as <italic><tp:taxon-name><tp:taxon-name-part taxon-name-part-type="genus" reg="Onchidium">O.</tp:taxon-name-part> <tp:taxon-name-part taxon-name-part-type="species" reg="verruculatum">verruculatum</tp:taxon-name-part></tp:taxon-name></italic> or <italic><tp:taxon-name><tp:taxon-name-part taxon-name-part-type="genus" reg="Peronia">P.</tp:taxon-name-part> <tp:taxon-name-part taxon-name-part-type="species" reg="verruculata">verruculata</tp:taxon-name-part></tp:taxon-name></italic>, unless specified): Australia, Queensland (<xref ref-type="bibr" rid="B92">Hoffmann 1928</xref>; present study), Torres Strait (type locality of <italic><tp:taxon-name><tp:taxon-name-part taxon-name-part-type="genus" reg="Scaphis">S.</tp:taxon-name-part> <tp:taxon-name-part taxon-name-part-type="species" reg="viridis">viridis</tp:taxon-name-part></tp:taxon-name></italic>; new record); China (<xref ref-type="bibr" rid="B177">Sun et al. 2014</xref>; <xref ref-type="bibr" rid="B117">Liu et al. 2015</xref>; <xref ref-type="bibr" rid="B197">Xu et al. 2018</xref>), Hong Kong (<xref ref-type="bibr" rid="B92">Hoffmann 1928</xref>; <xref ref-type="bibr" rid="B27">Britton 1984</xref>; present study); India, Andaman Islands (new record), Gulf of Mannar (<xref ref-type="bibr" rid="B65">Farran 1905</xref>), Nicobar (<xref ref-type="bibr" rid="B130">Mörch 1872a</xref>, <xref ref-type="bibr" rid="B131">b</xref>, as <italic><tp:taxon-name><tp:taxon-name-part taxon-name-part-type="genus" reg="Peronia">P.</tp:taxon-name-part> <tp:taxon-name-part taxon-name-part-type="species" reg="mauritiana">mauritiana</tp:taxon-name-part></tp:taxon-name></italic>; Semper 1880; <xref ref-type="bibr" rid="B16">Bergh 1884a</xref>; present study), western coast (type locality of <italic><tp:taxon-name><tp:taxon-name-part taxon-name-part-type="genus" reg="Paraperonia">P.</tp:taxon-name-part> <tp:taxon-name-part taxon-name-part-type="species" reg="gondwanae">gondwanae</tp:taxon-name-part></tp:taxon-name></italic>; new record); Indonesia, Ambon (new record), Bali (new record), Halmahera (new record), Java (<xref ref-type="bibr" rid="B92">Hoffmann 1928</xref>; present study), Lombok (new record), Seram (new record), Sulawesi (type locality of <italic><tp:taxon-name><tp:taxon-name-part taxon-name-part-type="genus" reg="Onchidium">O.</tp:taxon-name-part> <tp:taxon-name-part taxon-name-part-type="species" reg="elberti">elberti</tp:taxon-name-part></tp:taxon-name></italic>; <xref ref-type="bibr" rid="B50">Dayrat et al. 2011</xref>, as <italic><tp:taxon-name><tp:taxon-name-part taxon-name-part-type="genus" reg="Peronia">Peronia</tp:taxon-name-part></tp:taxon-name></italic> sp. 6; new record), Sumatra (new record), Tanimbar (new record), Timor (new record), West Papua (type locality of <italic><tp:taxon-name><tp:taxon-name-part taxon-name-part-type="genus" reg="Onchidium">O.</tp:taxon-name-part> <tp:taxon-name-part taxon-name-part-type="species" reg="ferrugineum">ferrugineum</tp:taxon-name-part></tp:taxon-name></italic> and <italic><tp:taxon-name><tp:taxon-name-part taxon-name-part-type="genus" reg="Onchidium">O.</tp:taxon-name-part> <tp:taxon-name-part taxon-name-part-type="species" reg="astridae">astridae</tp:taxon-name-part></tp:taxon-name></italic>; new record); Iran, Persian Gulf (<xref ref-type="bibr" rid="B120">Maniei et al. 2020a</xref>, type locality of <italic><tp:taxon-name><tp:taxon-name-part taxon-name-part-type="genus" reg="Peronia">P.</tp:taxon-name-part> <tp:taxon-name-part taxon-name-part-type="species" reg="persiae">persiae</tp:taxon-name-part></tp:taxon-name></italic>; present study); Japan, Kagoshima (Tagaki et al. 2019, as <italic><tp:taxon-name><tp:taxon-name-part taxon-name-part-type="genus" reg="Peronia">Peronia</tp:taxon-name-part></tp:taxon-name></italic> sp.; new record), Wakayama (new record); Madagascar (<xref ref-type="bibr" rid="B136">Odhner 1919</xref>; present study); Malaysia, Peninsular Malaysia (new record); Mayotte (type locality of <italic><tp:taxon-name><tp:taxon-name-part taxon-name-part-type="genus" reg="Scaphis">S.</tp:taxon-name-part> <tp:taxon-name-part taxon-name-part-type="species" reg="gravieri">gravieri</tp:taxon-name-part></tp:taxon-name></italic>; new record); Mozambique (<xref ref-type="bibr" rid="B50">Dayrat et al. 2011</xref>, as <italic><tp:taxon-name><tp:taxon-name-part taxon-name-part-type="genus" reg="Peronia">Peronia</tp:taxon-name-part></tp:taxon-name></italic> sp. 4 and 5; new record); New Caledonia (type locality of <italic><tp:taxon-name><tp:taxon-name-part taxon-name-part-type="genus" reg="Scaphis">S.</tp:taxon-name-part> <tp:taxon-name-part taxon-name-part-type="species" reg="carbonaria">carbonaria</tp:taxon-name-part></tp:taxon-name></italic>; new record); Pakistan (<xref ref-type="bibr" rid="B92">Hoffmann 1928</xref>; present study); Palau (new record); Papua New Guinea, Madang (new record), New Ireland (new record); Philippines (<xref ref-type="bibr" rid="B108">Labbé 1934a</xref>, as <italic><tp:taxon-name><tp:taxon-name-part taxon-name-part-type="genus" reg="Peronia">P.</tp:taxon-name-part> <tp:taxon-name-part taxon-name-part-type="species" reg="branchifera">branchifera</tp:taxon-name-part></tp:taxon-name></italic>; new record), Bohol (new record), Cebu (<xref ref-type="bibr" rid="B50">Dayrat et al. 2011</xref>, as <italic><tp:taxon-name><tp:taxon-name-part taxon-name-part-type="genus" reg="Scaphis">Scaphis</tp:taxon-name-part></tp:taxon-name></italic> sp.; new record), Luzon (type locality of <italic><tp:taxon-name><tp:taxon-name-part taxon-name-part-type="genus" reg="Onchidium">O.</tp:taxon-name-part> <tp:taxon-name-part taxon-name-part-type="species" reg="branchiferum">branchiferum</tp:taxon-name-part></tp:taxon-name></italic>; new record), Negros (new record); Red Sea (type locality of <italic><tp:taxon-name><tp:taxon-name-part taxon-name-part-type="genus" reg="Onchidium">O.</tp:taxon-name-part> <tp:taxon-name-part taxon-name-part-type="species" reg="verruculatum">verruculatum</tp:taxon-name-part></tp:taxon-name></italic>, <italic><tp:taxon-name><tp:taxon-name-part taxon-name-part-type="genus" reg="Peronia">P.</tp:taxon-name-part> <tp:taxon-name-part taxon-name-part-type="species" reg="savignii">savignii</tp:taxon-name-part></tp:taxon-name></italic>, <italic><tp:taxon-name><tp:taxon-name-part taxon-name-part-type="genus" reg="Peronia">P.</tp:taxon-name-part> <tp:taxon-name-part taxon-name-part-type="species" reg="anomala">anomala</tp:taxon-name-part></tp:taxon-name></italic>, and <italic><tp:taxon-name><tp:taxon-name-part taxon-name-part-type="genus" reg="Onchidium">O.</tp:taxon-name-part> <tp:taxon-name-part taxon-name-part-type="species" reg="durum">durum</tp:taxon-name-part></tp:taxon-name></italic>; paralectotypes of <italic><tp:taxon-name><tp:taxon-name-part taxon-name-part-type="genus" reg="Paraperonia">P.</tp:taxon-name-part> <tp:taxon-name-part taxon-name-part-type="species" reg="gondwanae">gondwanae</tp:taxon-name-part></tp:taxon-name></italic>; present study); Singapore (<xref ref-type="bibr" rid="B92">Hoffmann 1928</xref>; <xref ref-type="bibr" rid="B31">Chang et al. 2018</xref>; present study); Solomon Islands (type locality of <italic><tp:taxon-name><tp:taxon-name-part taxon-name-part-type="genus" reg="Peronia">P.</tp:taxon-name-part> <tp:taxon-name-part taxon-name-part-type="species" reg="gaimardi">gaimardi</tp:taxon-name-part></tp:taxon-name></italic>; new record); Tanzania, Zanzibar (paralectotypes of <italic><tp:taxon-name><tp:taxon-name-part taxon-name-part-type="genus" reg="Scaphis">S.</tp:taxon-name-part> <tp:taxon-name-part taxon-name-part-type="species" reg="gravieri">gravieri</tp:taxon-name-part></tp:taxon-name></italic>; new record); Vanuatu (new record); Vietnam (type locality of <italic><tp:taxon-name><tp:taxon-name-part taxon-name-part-type="genus" reg="Scaphis">S.</tp:taxon-name-part> <tp:taxon-name-part taxon-name-part-type="species" reg="lata">lata</tp:taxon-name-part></tp:taxon-name></italic> and <italic><tp:taxon-name><tp:taxon-name-part taxon-name-part-type="genus" reg="Scaphis">S.</tp:taxon-name-part> <tp:taxon-name-part taxon-name-part-type="species" reg="tonkinensis">tonkinensis</tp:taxon-name-part></tp:taxon-name></italic>; new record).</p><p>The following records from the literature are not confirmed here, because authors did not provide enough information supporting the identification (as <italic><tp:taxon-name><tp:taxon-name-part taxon-name-part-type="genus" reg="Onchidium">O.</tp:taxon-name-part> <tp:taxon-name-part taxon-name-part-type="species" reg="verruculatum">verruculatum</tp:taxon-name-part></tp:taxon-name></italic> or <italic><tp:taxon-name><tp:taxon-name-part taxon-name-part-type="genus" reg="Peronia">P.</tp:taxon-name-part> <tp:taxon-name-part taxon-name-part-type="species" reg="verruculata">verruculata</tp:taxon-name-part></tp:taxon-name></italic> unless specified): Australia (<xref ref-type="bibr" rid="B93">Hutchings and Recher 1982</xref>), New South Wales (<xref ref-type="bibr" rid="B26">Bretnall 1919</xref>; <xref ref-type="bibr" rid="B46">Dakin 1947</xref>; <xref ref-type="bibr" rid="B167">Smith and Kershaw 1979</xref>); Queensland (Semper 1880; <xref ref-type="bibr" rid="B91">Hedley 1909</xref>; <xref ref-type="bibr" rid="B26">Bretnall 1919</xref>; <xref ref-type="bibr" rid="B7">Allan and Bell 1947</xref>; <xref ref-type="bibr" rid="B6">Allan 1950</xref>); Djibouti (<xref ref-type="bibr" rid="B108">Labbé 1934a</xref>, paralectotypes of <italic><tp:taxon-name><tp:taxon-name-part taxon-name-part-type="genus" reg="Scaphis">S.</tp:taxon-name-part> <tp:taxon-name-part taxon-name-part-type="species" reg="gravieri">gravieri</tp:taxon-name-part></tp:taxon-name></italic>); eastern Africa (Semper 1880); India, Andaman Islands (<xref ref-type="bibr" rid="B156">Santhosh Kumar et al. 2016</xref>), Gulf of Kutch (<xref ref-type="bibr" rid="B126">Menon et al. 1961</xref>), Gulf of Mannar (Gopinadha Pillai and Appukuttan 1980), Nicobar (<xref ref-type="bibr" rid="B146">Plate 1893</xref>), northwestern coast (<xref ref-type="bibr" rid="B119">Mandal and Harkantra 2013</xref>; <xref ref-type="bibr" rid="B168">Solanki et al. 2017</xref>), Sri Lanka (<xref ref-type="bibr" rid="B134">Nevill 1870</xref>, <xref ref-type="bibr" rid="B135">1878</xref>; <xref ref-type="bibr" rid="B146">Plate 1893</xref>), southeastern coast (<xref ref-type="bibr" rid="B92">Hoffmann 1928</xref>), Uran City, near Mumbai (<xref ref-type="bibr" rid="B143">Patil and Kulkarni 2013</xref>); Indonesia, Ambon (Semper 1880; <xref ref-type="bibr" rid="B146">Plate 1893</xref>; <xref ref-type="bibr" rid="B125">Martens 1897</xref>), Timor (<xref ref-type="bibr" rid="B125">Martens 1897</xref>); Japan (<xref ref-type="bibr" rid="B133">Nakaoka et al. 2006</xref>; <xref ref-type="bibr" rid="B191">Wardiatno et al. 2015</xref>), Tokara Islands (<xref ref-type="bibr" rid="B12">Baba 1958</xref>), Misaki (<xref ref-type="bibr" rid="B12">Baba 1958</xref>), Boso Peninsula (<xref ref-type="bibr" rid="B101">Katagiri and Katagiri 2007</xref>); Madagascar (<xref ref-type="bibr" rid="B123">Marcus and Marcus 1970</xref>); Mauritius (<xref ref-type="bibr" rid="B108">Labbé 1934a</xref>), New Caledonia (Fischer and Crosse 1878; <xref ref-type="bibr" rid="B92">Hoffmann 1928</xref>; <xref ref-type="bibr" rid="B108">Labbé 1934a</xref>); New Guinea (<xref ref-type="bibr" rid="B108">Labbé 1934a</xref>); Philippines (Semper 1880; <xref ref-type="bibr" rid="B108">Labbé 1934a</xref>, as <italic><tp:taxon-name><tp:taxon-name-part taxon-name-part-type="genus" reg="Peronia">P.</tp:taxon-name-part> <tp:taxon-name-part taxon-name-part-type="species" reg="branchifera">branchifera</tp:taxon-name-part></tp:taxon-name></italic> and <italic><tp:taxon-name><tp:taxon-name-part taxon-name-part-type="genus" reg="Peronia">P.</tp:taxon-name-part> <tp:taxon-name-part taxon-name-part-type="species" reg="verruculata">verruculata</tp:taxon-name-part></tp:taxon-name></italic>); Red Sea (Semper 1880; <xref ref-type="bibr" rid="B92">Hoffmann 1928</xref>; <xref ref-type="bibr" rid="B108">Labbé 1934a</xref>); Samoa (<xref ref-type="bibr" rid="B158">Schmeltz 1874</xref>); South Africa (<xref ref-type="bibr" rid="B38">Connolly 1939</xref>); Vanuatu (<xref ref-type="bibr" rid="B169">Solem 1959</xref>); Vietnam (<xref ref-type="bibr" rid="B198">Zvonareva and Kantor 2016</xref>, as <italic><tp:taxon-name><tp:taxon-name-part taxon-name-part-type="genus" reg="Peronia">Peronia</tp:taxon-name-part></tp:taxon-name></italic> sp.).</p><p>The following records are erroneous, i.e., the names that were used (as <italic><tp:taxon-name><tp:taxon-name-part taxon-name-part-type="genus" reg="Onchidium">O.</tp:taxon-name-part> <tp:taxon-name-part taxon-name-part-type="species" reg="verruculatum">verruculatum</tp:taxon-name-part></tp:taxon-name></italic> or <italic><tp:taxon-name><tp:taxon-name-part taxon-name-part-type="genus" reg="Peronia">P.</tp:taxon-name-part> <tp:taxon-name-part taxon-name-part-type="species" reg="verruculata">verruculata</tp:taxon-name-part></tp:taxon-name></italic> unless specified) refer to species that are not <italic><tp:taxon-name><tp:taxon-name-part taxon-name-part-type="genus" reg="Peronia">P.</tp:taxon-name-part> <tp:taxon-name-part taxon-name-part-type="species" reg="verruculata">verruculata</tp:taxon-name-part></tp:taxon-name></italic>: Japan, Nagasaki (<xref ref-type="bibr" rid="B103">Keferstein 1865b</xref>) and Sagami Bay (<xref ref-type="bibr" rid="B92">Hoffmann 1928</xref>) are records of <italic><tp:taxon-name><tp:taxon-name-part taxon-name-part-type="genus" reg="Peronia">P.</tp:taxon-name-part> <tp:taxon-name-part taxon-name-part-type="species" reg="setoensis">setoensis</tp:taxon-name-part></tp:taxon-name></italic>; Djibouti (paralectotype of <italic><tp:taxon-name><tp:taxon-name-part taxon-name-part-type="genus" reg="Peronia">P.</tp:taxon-name-part> <tp:taxon-name-part taxon-name-part-type="species" reg="gaimardi">gaimardi</tp:taxon-name-part></tp:taxon-name></italic>), Red Sea (paralectotype of <italic><tp:taxon-name><tp:taxon-name-part taxon-name-part-type="genus" reg="Paraperonia">P.</tp:taxon-name-part> <tp:taxon-name-part taxon-name-part-type="species" reg="gondwanae">gondwanae</tp:taxon-name-part></tp:taxon-name></italic>), South Africa (<xref ref-type="bibr" rid="B92">Hoffmann 1928</xref>), and western India (paralectotype of <italic><tp:taxon-name><tp:taxon-name-part taxon-name-part-type="genus" reg="Paraperonia">P.</tp:taxon-name-part> <tp:taxon-name-part taxon-name-part-type="species" reg="gondwanae">gondwanae</tp:taxon-name-part></tp:taxon-name></italic>; Awati &amp; Karandikar, 1948) are records of <italic><tp:taxon-name><tp:taxon-name-part taxon-name-part-type="genus" reg="Peronia">P.</tp:taxon-name-part> <tp:taxon-name-part taxon-name-part-type="species" reg="madagascariensis">madagascariensis</tp:taxon-name-part></tp:taxon-name></italic>; Australia, Northern Territory, Darwin (<xref ref-type="bibr" rid="B92">Hoffmann 1928</xref>) is a record of <italic><tp:taxon-name><tp:taxon-name-part taxon-name-part-type="genus" reg="Peronia">P.</tp:taxon-name-part> <tp:taxon-name-part taxon-name-part-type="species" reg="willani">willani</tp:taxon-name-part></tp:taxon-name></italic>; India, Nicobar Islands (<xref ref-type="bibr" rid="B130">Mörch 1872a</xref>, <xref ref-type="bibr" rid="B131">b</xref>), Japan, Tokara Islands (<xref ref-type="bibr" rid="B12">Baba 1958</xref>), and Mauritius (possible paralectotype of <italic><tp:taxon-name><tp:taxon-name-part taxon-name-part-type="genus" reg="Paraperonia">P.</tp:taxon-name-part> <tp:taxon-name-part taxon-name-part-type="species" reg="gondwanae">gondwanae</tp:taxon-name-part></tp:taxon-name></italic>) are records of <italic><tp:taxon-name><tp:taxon-name-part taxon-name-part-type="genus" reg="Peronia">P.</tp:taxon-name-part> <tp:taxon-name-part taxon-name-part-type="species" reg="peronii">peronii</tp:taxon-name-part></tp:taxon-name></italic>; Hawaii (<xref ref-type="bibr" rid="B92">Hoffmann 1928</xref>; <xref ref-type="bibr" rid="B108">Labbé 1934a</xref>; <xref ref-type="bibr" rid="B169">Solem 1959</xref>) is a record of <italic><tp:taxon-name><tp:taxon-name-part taxon-name-part-type="genus" reg="Peronia">P.</tp:taxon-name-part> <tp:taxon-name-part taxon-name-part-type="species" reg="platei">platei</tp:taxon-name-part></tp:taxon-name></italic>. Finally, <xref ref-type="bibr" rid="B27">Britton (1984)</xref> recorded from Hong Kong some slugs with intestinal loops of type II as <italic><tp:taxon-name><tp:taxon-name-part taxon-name-part-type="genus" reg="Peronia">P.</tp:taxon-name-part> <tp:taxon-name-part taxon-name-part-type="species" reg="verruculata">verruculata</tp:taxon-name-part></tp:taxon-name></italic>; those slugs do not belong to <italic><tp:taxon-name><tp:taxon-name-part taxon-name-part-type="genus" reg="Peronia">Peronia</tp:taxon-name-part></tp:taxon-name></italic> (they likely were <italic><tp:taxon-name><tp:taxon-name-part taxon-name-part-type="genus" reg="Paromoionchis">Paromoionchis</tp:taxon-name-part> <tp:taxon-name-part taxon-name-part-type="species" reg="tumidus">tumidus</tp:taxon-name-part></tp:taxon-name></italic>, a species with intestinal loops of type II).</p></tp:treatment-sec><tp:treatment-sec sec-type="etymology" id="SECID0EAQOO"><title>Etymology.</title><p>The etymology of specific names is treated alphabetically. <italic><tp:taxon-name><tp:taxon-name-part taxon-name-part-type="genus" reg="Peronia">Peronia</tp:taxon-name-part> <tp:taxon-name-part taxon-name-part-type="species" reg="anomala">anomala</tp:taxon-name-part></tp:taxon-name></italic> was named after the supposedly anomalous intestinal loops of type II, except Labbé made a mistake because the intestinal loops are of type I (Fig. <xref ref-type="fig" rid="F88">86B</xref>).</p><p><italic><tp:taxon-name><tp:taxon-name-part taxon-name-part-type="genus" reg="Onchidium">Onchidium</tp:taxon-name-part> <tp:taxon-name-part taxon-name-part-type="species" reg="astridae">astridae</tp:taxon-name-part></tp:taxon-name></italic> is named after Astrid of Sweden [1905–1935], spouse of Prince Leopold [1901–1983], King of the Belgians from 1934 to 1951; the type material of <italic><tp:taxon-name><tp:taxon-name-part taxon-name-part-type="genus" reg="Onchidium">O.</tp:taxon-name-part> <tp:taxon-name-part taxon-name-part-type="species" reg="astridae">astridae</tp:taxon-name-part></tp:taxon-name></italic> was collected in 1929 during a scientific journey by Prince Leopold and his wife in the former Dutch East Indies (Indonesia).</p><p><italic><tp:taxon-name><tp:taxon-name-part taxon-name-part-type="genus" reg="Onchidium">Onchidium</tp:taxon-name-part> <tp:taxon-name-part taxon-name-part-type="species" reg="branchiferum">branchiferum</tp:taxon-name-part></tp:taxon-name></italic> was named after the dorsal gills on the dorsal notum.</p><p><italic><tp:taxon-name><tp:taxon-name-part taxon-name-part-type="genus" reg="Scaphis">Scaphis</tp:taxon-name-part> <tp:taxon-name-part taxon-name-part-type="species" reg="carbonaria">carbonaria</tp:taxon-name-part></tp:taxon-name></italic> was named after the (artificial) charcoal color (<italic><tp:taxon-name><tp:taxon-name-part taxon-name-part-type="genus" reg="Scaphis"/><tp:taxon-name-part taxon-name-part-type="species" reg="carbonaria">carbonaria</tp:taxon-name-part></tp:taxon-name></italic> in Latin) of the ventrum of the preserved holotype.</p><p><italic><tp:taxon-name><tp:taxon-name-part taxon-name-part-type="genus" reg="Onchidium">Onchidium</tp:taxon-name-part> <tp:taxon-name-part taxon-name-part-type="species" reg="durum">durum</tp:taxon-name-part></tp:taxon-name></italic> was named after the hard (<italic><tp:taxon-name><tp:taxon-name-part taxon-name-part-type="genus" reg="Onchidium"/><tp:taxon-name-part taxon-name-part-type="species" reg="durum">durum</tp:taxon-name-part></tp:taxon-name></italic> in Latin) notum of the preserved type specimens.</p><p><italic><tp:taxon-name><tp:taxon-name-part taxon-name-part-type="genus" reg="Onchidium">Onchidium</tp:taxon-name-part> <tp:taxon-name-part taxon-name-part-type="species" reg="elberti">elberti</tp:taxon-name-part></tp:taxon-name></italic> was named after Dr. J. Elbert, who collected the holotype in 1909.</p><p><italic><tp:taxon-name><tp:taxon-name-part taxon-name-part-type="genus" reg="Onchidium">Onchidium</tp:taxon-name-part> <tp:taxon-name-part taxon-name-part-type="species" reg="ferrugineum">ferrugineum</tp:taxon-name-part></tp:taxon-name></italic> was named after the rusty (<italic><tp:taxon-name><tp:taxon-name-part taxon-name-part-type="genus" reg="Onchidium"/><tp:taxon-name-part taxon-name-part-type="species" reg="ferrugineum">ferrugineum</tp:taxon-name-part></tp:taxon-name></italic> in Latin) color of the live individuals collected by Lesson which belong to two different species: the lectotype belongs to <italic><tp:taxon-name><tp:taxon-name-part taxon-name-part-type="genus" reg="Peronia">Peronia</tp:taxon-name-part> <tp:taxon-name-part taxon-name-part-type="species" reg="verruculata">verruculata</tp:taxon-name-part></tp:taxon-name></italic> (unit #1) and the paralectotypes to <italic><tp:taxon-name><tp:taxon-name-part taxon-name-part-type="genus" reg="Wallaconchis">Wallaconchis</tp:taxon-name-part> <tp:taxon-name-part taxon-name-part-type="species" reg="ater">ater</tp:taxon-name-part></tp:taxon-name></italic>. The dorsal notum of some individuals of <italic><tp:taxon-name><tp:taxon-name-part taxon-name-part-type="genus" reg="Wallaconchis">W.</tp:taxon-name-part> <tp:taxon-name-part taxon-name-part-type="species" reg="ater">ater</tp:taxon-name-part></tp:taxon-name></italic> can be homogenously of rusty color (e.g., <xref ref-type="bibr" rid="B82">Goulding et al. 2018b</xref>: fig. 36F) but individuals of <italic><tp:taxon-name><tp:taxon-name-part taxon-name-part-type="genus" reg="Peronia">P.</tp:taxon-name-part> <tp:taxon-name-part taxon-name-part-type="species" reg="verruculata">verruculata</tp:taxon-name-part></tp:taxon-name></italic> (unit #1) are not typically of rusty color, although their notum commonly displays red patches. Lesson’s (1833: pl. 19, figs 1, 2) illustrations of <italic><tp:taxon-name><tp:taxon-name-part taxon-name-part-type="genus" reg="Peronia">Peronia</tp:taxon-name-part> <tp:taxon-name-part taxon-name-part-type="species" reg="ferruginea">ferruginea</tp:taxon-name-part></tp:taxon-name></italic> in his <italic>Illustrations de Zoologie</italic> represent a <italic><tp:taxon-name><tp:taxon-name-part taxon-name-part-type="genus" reg="Peronia">Peronia</tp:taxon-name-part></tp:taxon-name></italic> slug with a dorsal notum that is homogenously of rusty color: it almost looks like an individual of <italic><tp:taxon-name><tp:taxon-name-part taxon-name-part-type="genus" reg="Wallaconchis">Wallaconchis</tp:taxon-name-part> <tp:taxon-name-part taxon-name-part-type="species" reg="ater">ater</tp:taxon-name-part></tp:taxon-name></italic> to which dorsal gills were artificially added.</p><p><italic><tp:taxon-name><tp:taxon-name-part taxon-name-part-type="genus" reg="Peronia">Peronia</tp:taxon-name-part> <tp:taxon-name-part taxon-name-part-type="species" reg="gaimardi">gaimardi</tp:taxon-name-part></tp:taxon-name></italic> was named after Joseph Paul Gaimard [1793–1858], who collected (with Jean René Constant Quoy) the type material in Vanikoro in 1829 during a voyage of the <italic>Astrolabe</italic>.</p><p><italic><tp:taxon-name><tp:taxon-name-part taxon-name-part-type="genus" reg="Paraperonia">Paraperonia</tp:taxon-name-part> <tp:taxon-name-part taxon-name-part-type="species" reg="gondwanae">gondwanae</tp:taxon-name-part></tp:taxon-name></italic> was named after its supposedly Gondwanan distribution (Red Sea, Mauritius, western India, and Torres Strait).</p><p><italic><tp:taxon-name><tp:taxon-name-part taxon-name-part-type="genus" reg="Scaphis">Scaphis</tp:taxon-name-part> <tp:taxon-name-part taxon-name-part-type="species" reg="gravieri">gravieri</tp:taxon-name-part></tp:taxon-name></italic> was named after Charles Joseph Gravier [1865–1937], professor of zoology (worms and crustaceans) at the <named-content xmlns:xlink="http://www.w3.org/1999/xlink" content-type="dwc:institutional_code" xlink:type="simple">MNHN</named-content>, who collected two paralectotypes from Djibouti.</p><p><italic><tp:taxon-name><tp:taxon-name-part taxon-name-part-type="genus" reg="Scaphis">Scaphis</tp:taxon-name-part> <tp:taxon-name-part taxon-name-part-type="species" reg="lata">lata</tp:taxon-name-part></tp:taxon-name></italic> was named after the broad (<italic>lata</italic> in Latin) and circular shape of preserved type specimens.</p><p><italic><tp:taxon-name><tp:taxon-name-part taxon-name-part-type="genus" reg="Peronia">Peronia</tp:taxon-name-part> <tp:taxon-name-part taxon-name-part-type="species" reg="persiae">persiae</tp:taxon-name-part></tp:taxon-name></italic> was named after the Persian Gulf.</p><p><italic><tp:taxon-name><tp:taxon-name-part taxon-name-part-type="genus" reg="Peronia">Peronia</tp:taxon-name-part> <tp:taxon-name-part taxon-name-part-type="species" reg="savignii">savignii</tp:taxon-name-part></tp:taxon-name></italic> was named after Marie Jules César Lelorgne de Savigny [1777–1851], a French zoologist who participated in Napoleon’s expedition to Egypt and published a plate of illustrations for gastropods (including onchidiids) in the <italic>Description de l’Egypte</italic> (<xref ref-type="bibr" rid="B157">Savigny 1817</xref>: pl. 2).</p><p><italic><tp:taxon-name><tp:taxon-name-part taxon-name-part-type="genus" reg="Scaphis">Scaphis</tp:taxon-name-part> <tp:taxon-name-part taxon-name-part-type="species" reg="tonkinensis">tonkinensis</tp:taxon-name-part></tp:taxon-name></italic> was named after its type locality in Tonkin, i.e., Vietnam.</p><p><italic><tp:taxon-name><tp:taxon-name-part taxon-name-part-type="genus" reg="Onchidium">Onchidium</tp:taxon-name-part> <tp:taxon-name-part taxon-name-part-type="species" reg="verruculatum">verruculatum</tp:taxon-name-part></tp:taxon-name></italic> was named after the dorsal notum covered with warts (<italic><tp:taxon-name><tp:taxon-name-part taxon-name-part-type="genus" reg="Onchidium"/><tp:taxon-name-part taxon-name-part-type="species" reg="verruculatum">verruculatum</tp:taxon-name-part></tp:taxon-name></italic> in Latin).</p><p><italic><tp:taxon-name><tp:taxon-name-part taxon-name-part-type="genus" reg="Scaphis">Scaphis</tp:taxon-name-part> <tp:taxon-name-part taxon-name-part-type="species" reg="viridis">viridis</tp:taxon-name-part></tp:taxon-name></italic> was named after the (artificial) green color of the preserved type specimens.</p></tp:treatment-sec><tp:treatment-sec sec-type="habitat" id="SECID0ES2OO"><title>Habitat</title><p>(Figs <xref ref-type="fig" rid="F67">65</xref>–<xref ref-type="fig" rid="F71">69</xref>). Unit #1 is found in a large variety of habitats. It is predominantly found on rocks in the rocky intertidal (including man-made structures). It can also be found on huge and isolated boulders on a sandy beach or in coral rubble mixed or not with sand. The rocks on which the unit #1 is found can be associated or not with sparse mangrove trees. It is also found on sandy mud inside or nearby mangroves. Exceptionally, it can be found on old logs inside muddy mangroves. Unit #2 is found on coral rubble and rocks on sandy beaches. Unit #3 is found on rocks on a beach and in the rocky intertidal. Unit #4 is found in the rocky intertidal. Unit #5 is found in the rocky intertidal as well as on mud, sandy or not. There was no habitat data on the labels of the material studied here for unit #6 but it is most likely found in the rocky intertidal, like the other units of <italic><tp:taxon-name><tp:taxon-name-part taxon-name-part-type="genus" reg="Peronia">Peronia</tp:taxon-name-part> <tp:taxon-name-part taxon-name-part-type="species" reg="verruculata">verruculata</tp:taxon-name-part></tp:taxon-name></italic>.</p><p><italic><tp:taxon-name><tp:taxon-name-part taxon-name-part-type="genus" reg="Peronia">Peronia</tp:taxon-name-part> <tp:taxon-name-part taxon-name-part-type="species" reg="verruculata">verruculata</tp:taxon-name-part></tp:taxon-name></italic> is extremely common across its entire distribution. In localities where they overlap geographically, the different mitochondrial units are found more or less in equal abundance (units #1 and #3 in Singapore, and units #1 and #2 in southeastern Sumatra). <italic><tp:taxon-name><tp:taxon-name-part taxon-name-part-type="genus" reg="Peronia">Peronia</tp:taxon-name-part> <tp:taxon-name-part taxon-name-part-type="species" reg="verruculata">verruculata</tp:taxon-name-part></tp:taxon-name></italic> is commonly found during the day, even though a few individuals were also collected at night.</p><fig id="F67" position="float" orientation="portrait"><object-id xmlns:xlink="http://www.w3.org/1999/xlink" content-type="doi" xlink:type="simple">10.3897/zookeys.972.52853.figure65</object-id><label>Figure 65.</label><caption><p>Habitats, <italic><tp:taxon-name><tp:taxon-name-part taxon-name-part-type="genus" reg="Peronia">Peronia</tp:taxon-name-part> <tp:taxon-name-part taxon-name-part-type="species" reg="verruculata">verruculata</tp:taxon-name-part></tp:taxon-name></italic> (unit #1) <bold>A</bold> Singapore <bold>B–H</bold> Indonesia <bold>A</bold> Mangrove forest with rich litter, lobster mounds, dead logs, with sand area near the creek (st 5) <bold>B</bold> Sumatra, coral rubble on beach exposed to estuary (st 78) <bold>C</bold> Sulawesi, old <italic><tp:taxon-name><tp:taxon-name-part taxon-name-part-type="genus" reg="Sonneratia">Sonneratia</tp:taxon-name-part></tp:taxon-name></italic> and <italic><tp:taxon-name><tp:taxon-name-part taxon-name-part-type="genus" reg="Avicennia">Avicennia</tp:taxon-name-part></tp:taxon-name></italic> mangrove (st 84) <bold>D</bold> Ambon, narrow band of old <italic><tp:taxon-name><tp:taxon-name-part taxon-name-part-type="genus" reg="Avicennia">Avicennia</tp:taxon-name-part></tp:taxon-name></italic> trees on sandy mud, old logs on ground (st 132) <bold>E</bold> Seram, mud next to a mangrove (st 135) <bold>F</bold> Lombok, old <italic><tp:taxon-name><tp:taxon-name-part taxon-name-part-type="genus" reg="Avicennia">Avicennia</tp:taxon-name-part></tp:taxon-name></italic> forest with coral rubble (st 149) <bold>G</bold> Halmahera, rocky shore near a beach (st 217) <bold>H</bold> Timor, sandy part of mangrove with <italic><tp:taxon-name><tp:taxon-name-part taxon-name-part-type="genus" reg="Sonneratia">Sonneratia</tp:taxon-name-part></tp:taxon-name></italic> and <italic><tp:taxon-name><tp:taxon-name-part taxon-name-part-type="genus" reg="Avicennia">Avicennia</tp:taxon-name-part></tp:taxon-name></italic> trees (st 250).</p></caption><graphic xmlns:xlink="http://www.w3.org/1999/xlink" xlink:href="zookeys-972-001-g067.jpg" position="float" orientation="portrait" xlink:type="simple" id="oo_458365.jpg"><uri content-type="original_file" xlink:type="simple">https://binary.pensoft.net/fig/458365</uri></graphic></fig><fig id="F68" position="float" orientation="portrait"><object-id xmlns:xlink="http://www.w3.org/1999/xlink" content-type="doi" xlink:type="simple">10.3897/zookeys.972.52853.figure66</object-id><label>Figure 66.</label><caption><p>Habitats, <italic><tp:taxon-name><tp:taxon-name-part taxon-name-part-type="genus" reg="Peronia">Peronia</tp:taxon-name-part> <tp:taxon-name-part taxon-name-part-type="species" reg="verruculata">verruculata</tp:taxon-name-part></tp:taxon-name></italic> (unit #1) <bold>A</bold> Australia, Queensland, rocky shore nearby a small and dense <italic><tp:taxon-name><tp:taxon-name-part taxon-name-part-type="genus" reg="Rhizophora">Rhizophora</tp:taxon-name-part></tp:taxon-name></italic> mangrove patch (st 113) <bold>B</bold> New Caledonia, coastal rocky mangrove (st KM 537) <bold>C</bold> Papua New Guinea, New Ireland, mixed hard platform and seagrass bed at outlet of rivulet (st KM 05) <bold>D</bold> Papua New Guinea, Madang, limestone rocky intertidal (st PM 12) <bold>E</bold> Vietnam, mangrove patch with many big flat rocks outside (st 236) <bold>F</bold> Vietnam, coral rubble near small <italic><tp:taxon-name><tp:taxon-name-part taxon-name-part-type="genus" reg="Rhizophora">Rhizophora</tp:taxon-name-part></tp:taxon-name></italic> sandy and muddy mangrove (st 238) <bold>G</bold> Philippines, Bohol, coral rubble with sand and algae, near <italic><tp:taxon-name><tp:taxon-name-part taxon-name-part-type="genus" reg="Sonneratia">Sonneratia</tp:taxon-name-part></tp:taxon-name></italic> (st 202) <bold>H</bold> sandy, open <italic><tp:taxon-name><tp:taxon-name-part taxon-name-part-type="genus" reg="Avicennia">Avicennia</tp:taxon-name-part></tp:taxon-name></italic> forest, right by the shore (st 181).</p></caption><graphic xmlns:xlink="http://www.w3.org/1999/xlink" xlink:href="zookeys-972-001-g068.jpg" position="float" orientation="portrait" xlink:type="simple" id="oo_458366.jpg"><uri content-type="original_file" xlink:type="simple">https://binary.pensoft.net/fig/458366</uri></graphic></fig><fig id="F69" position="float" orientation="portrait"><object-id xmlns:xlink="http://www.w3.org/1999/xlink" content-type="doi" xlink:type="simple">10.3897/zookeys.972.52853.figure67</object-id><label>Figure 67.</label><caption><p>Habitats, <italic><tp:taxon-name><tp:taxon-name-part taxon-name-part-type="genus" reg="Peronia">Peronia</tp:taxon-name-part> <tp:taxon-name-part taxon-name-part-type="species" reg="verruculata">verruculata</tp:taxon-name-part></tp:taxon-name></italic> (unit #2) <bold>A</bold> India, South Andaman, rocky shore with a patch of <italic><tp:taxon-name><tp:taxon-name-part taxon-name-part-type="genus" reg="Rhizophora">Rhizophora</tp:taxon-name-part></tp:taxon-name></italic>, sand and coral rubble but no mud (st 53) <bold>B</bold> India, South Andaman, rocky shore only, no mangrove (st 54) <bold>C</bold> India, South Andaman, sandy beach with coral rubble (st 53) <bold>D</bold> Indonesia, Sumatra, coral rubble on beach exposed to estuary (st 78) <bold>E</bold> Indonesia, Sumatra, beach with a few rocks (st 82).</p></caption><graphic xmlns:xlink="http://www.w3.org/1999/xlink" xlink:href="zookeys-972-001-g069.jpg" position="float" orientation="portrait" xlink:type="simple" id="oo_458367.jpg"><uri content-type="original_file" xlink:type="simple">https://binary.pensoft.net/fig/458367</uri></graphic></fig><fig id="F70" position="float" orientation="portrait"><object-id xmlns:xlink="http://www.w3.org/1999/xlink" content-type="doi" xlink:type="simple">10.3897/zookeys.972.52853.figure68</object-id><label>Figure 68.</label><caption><p>Habitats, <italic><tp:taxon-name><tp:taxon-name-part taxon-name-part-type="genus" reg="Peronia">Peronia</tp:taxon-name-part> <tp:taxon-name-part taxon-name-part-type="species" reg="verruculata">verruculata</tp:taxon-name-part></tp:taxon-name></italic> (unit #3) <bold>A</bold> Singapore, rocky shore covered by oyster flats (st 2) <bold>B</bold> slugs on the rocks, same as A (st 2) <bold>C</bold> Singapore, rocks of artificial breakwaters (st 3) <bold>D</bold> Peninsular Malaysia, Langkawi, large boulders on sand beach (st 25).</p></caption><graphic xmlns:xlink="http://www.w3.org/1999/xlink" xlink:href="zookeys-972-001-g070.jpg" position="float" orientation="portrait" xlink:type="simple" id="oo_458368.jpg"><uri content-type="original_file" xlink:type="simple">https://binary.pensoft.net/fig/458368</uri></graphic></fig><fig id="F71" position="float" orientation="portrait"><object-id xmlns:xlink="http://www.w3.org/1999/xlink" content-type="doi" xlink:type="simple">10.3897/zookeys.972.52853.figure69</object-id><label>Figure 69.</label><caption><p>Habitats, <italic><tp:taxon-name><tp:taxon-name-part taxon-name-part-type="genus" reg="Peronia">Peronia</tp:taxon-name-part> <tp:taxon-name-part taxon-name-part-type="species" reg="verruculata">verruculata</tp:taxon-name-part></tp:taxon-name></italic><bold>A</bold> unit #4 <bold>B, C</bold> unit #5 <bold>A</bold> India, Mumbai, solid rock area, some crevices (st 44) <bold>B</bold> Madagascar, sandy mangrove of <italic><tp:taxon-name><tp:taxon-name-part taxon-name-part-type="genus" reg="Bruguiera">Bruguiera</tp:taxon-name-part></tp:taxon-name></italic>, on sandy mud in between rocks (st 162) <bold>C</bold> Madagascar, rocky platform near <italic><tp:taxon-name><tp:taxon-name-part taxon-name-part-type="genus" reg="Avicennia">Avicennia</tp:taxon-name-part></tp:taxon-name></italic> and <italic><tp:taxon-name><tp:taxon-name-part taxon-name-part-type="genus" reg="Rhizophora">Rhizophora</tp:taxon-name-part></tp:taxon-name></italic> mangrove (st 158).</p></caption><graphic xmlns:xlink="http://www.w3.org/1999/xlink" xlink:href="zookeys-972-001-g071.jpg" position="float" orientation="portrait" xlink:type="simple" id="oo_458369.jpg"><uri content-type="original_file" xlink:type="simple">https://binary.pensoft.net/fig/458369</uri></graphic></fig></tp:treatment-sec><tp:treatment-sec sec-type="Color and morphology of live animals" id="SECID0E4FPO"><title>Color and morphology of live animals</title><p>(Figs <xref ref-type="fig" rid="F72">70</xref>–<xref ref-type="fig" rid="F79">77</xref>). In unit #1, live animals are not covered with mud, but they can often bear tiny pieces of various materials, such as sand and broken shells (Figs <xref ref-type="fig" rid="F72">70</xref>–<xref ref-type="fig" rid="F75">73</xref>). The background color of the dorsal notum is highly variable, most often brown (light to dark), or greenish, and occasionally even black. The background is mottled with darker areas, occasionally with red areas. In most animals, the color of the dorsal papillae varies as that of the background itself. In some animals, however, the tip of the dorsal papillae (with and without dorsal eyes) can be bright yellow. The color of the foot is the same as that of the hyponotum, which varies greatly from pure white to dark blue-green. In most animals, the ventral surface is yellowish-greenish or yellowish-bluish. The ventral color (foot and hyponotum) of an individual can change rapidly, especially when disturbed. The ocular tentacles are brown-grey (variable from light to dark), like the head. The ocular tentacles are short (just a few millimeters long). Preserved specimens no longer display the colors of live animals. Colors tend to fade rapidly with preservation.</p><fig id="F72" position="float" orientation="portrait"><object-id xmlns:xlink="http://www.w3.org/1999/xlink" content-type="doi" xlink:type="simple">10.3897/zookeys.972.52853.figure70</object-id><label>Figure 70.</label><caption><p>Live animals, dorsal view, <italic><tp:taxon-name><tp:taxon-name-part taxon-name-part-type="genus" reg="Peronia">Peronia</tp:taxon-name-part> <tp:taxon-name-part taxon-name-part-type="species" reg="verruculata">verruculata</tp:taxon-name-part></tp:taxon-name></italic> (unit #1), Indonesia <bold>A</bold> 40 mm long [1747], Sumatra (<abbrev xmlns:xlink="http://www.w3.org/1999/xlink" content-type="institution" xlink:title="Universitas Malikussaleh, North Aceh, Sumatra, Indonesia" id="ABBRID0EIHPO" xlink:type="simple">UMIZ</abbrev> 00172) <bold>B</bold> 40 mm long [2987], Lombok (<abbrev xmlns:xlink="http://www.w3.org/1999/xlink" content-type="institution" xlink:title="Universitas Malikussaleh, North Aceh, Sumatra, Indonesia" id="ABBRID0EPHPO" xlink:type="simple">UMIZ</abbrev> 00168) <bold>C</bold> 20 mm long [3080], Bali (<abbrev xmlns:xlink="http://www.w3.org/1999/xlink" content-type="institution" xlink:title="Universitas Malikussaleh, North Aceh, Sumatra, Indonesia" id="ABBRID0EWHPO" xlink:type="simple">UMIZ</abbrev> 00164) <bold>D</bold> 20 mm long [3115], Bali (<abbrev xmlns:xlink="http://www.w3.org/1999/xlink" content-type="institution" xlink:title="Universitas Malikussaleh, North Aceh, Sumatra, Indonesia" id="ABBRID0E4HPO" xlink:type="simple">UMIZ</abbrev> 00165) <bold>E</bold> 45 mm long [2856], Ambon (<abbrev xmlns:xlink="http://www.w3.org/1999/xlink" content-type="institution" xlink:title="Universitas Malikussaleh, North Aceh, Sumatra, Indonesia" id="ABBRID0EEIPO" xlink:type="simple">UMIZ</abbrev> 00163) <bold>F</bold> 40 mm long [2729], Ambon (<abbrev xmlns:xlink="http://www.w3.org/1999/xlink" content-type="institution" xlink:title="Universitas Malikussaleh, North Aceh, Sumatra, Indonesia" id="ABBRID0ELIPO" xlink:type="simple">UMIZ</abbrev> 00162) <bold>G</bold> 50 mm long [2868], Seram (<abbrev xmlns:xlink="http://www.w3.org/1999/xlink" content-type="institution" xlink:title="Universitas Malikussaleh, North Aceh, Sumatra, Indonesia" id="ABBRID0ESIPO" xlink:type="simple">UMIZ</abbrev> 00169) <bold>H</bold> 55 mm long [3441], Seram (<abbrev xmlns:xlink="http://www.w3.org/1999/xlink" content-type="institution" xlink:title="Universitas Malikussaleh, North Aceh, Sumatra, Indonesia" id="ABBRID0EZIPO" xlink:type="simple">UMIZ</abbrev> 00169).</p></caption><graphic xmlns:xlink="http://www.w3.org/1999/xlink" xlink:href="zookeys-972-001-g072.jpg" position="float" orientation="portrait" xlink:type="simple" id="oo_458370.jpg"><uri content-type="original_file" xlink:type="simple">https://binary.pensoft.net/fig/458370</uri></graphic></fig><fig id="F73" position="float" orientation="portrait"><object-id xmlns:xlink="http://www.w3.org/1999/xlink" content-type="doi" xlink:type="simple">10.3897/zookeys.972.52853.figure71</object-id><label>Figure 71.</label><caption><p>Live animals, dorsal view, <italic><tp:taxon-name><tp:taxon-name-part taxon-name-part-type="genus" reg="Peronia">Peronia</tp:taxon-name-part> <tp:taxon-name-part taxon-name-part-type="species" reg="verruculata">verruculata</tp:taxon-name-part></tp:taxon-name></italic> (unit #1) <bold>A–E</bold> Indonesia <bold>F–H</bold> Vietnam <bold>A</bold> 35 mm long [5130], Halmahera (<abbrev xmlns:xlink="http://www.w3.org/1999/xlink" content-type="institution" xlink:title="Universitas Malikussaleh, North Aceh, Sumatra, Indonesia" id="ABBRID0E3JPO" xlink:type="simple">UMIZ</abbrev> 00167) <bold>B</bold> 40 mm long [5120], Halmahera (<abbrev xmlns:xlink="http://www.w3.org/1999/xlink" content-type="institution" xlink:title="Universitas Malikussaleh, North Aceh, Sumatra, Indonesia" id="ABBRID0EDKPO" xlink:type="simple">UMIZ</abbrev> 00167) <bold>C</bold> 50 mm long [5124], Halmahera (<abbrev xmlns:xlink="http://www.w3.org/1999/xlink" content-type="institution" xlink:title="Universitas Malikussaleh, North Aceh, Sumatra, Indonesia" id="ABBRID0EKKPO" xlink:type="simple">UMIZ</abbrev> 00167) <bold>D</bold> 35 mm long [5927], Timor (<abbrev xmlns:xlink="http://www.w3.org/1999/xlink" content-type="institution" xlink:title="Universitas Malikussaleh, North Aceh, Sumatra, Indonesia" id="ABBRID0ERKPO" xlink:type="simple">UMIZ</abbrev> 00175) <bold>E</bold> 45 mm long [5904], Timor (<abbrev xmlns:xlink="http://www.w3.org/1999/xlink" content-type="institution" xlink:title="Universitas Malikussaleh, North Aceh, Sumatra, Indonesia" id="ABBRID0EYKPO" xlink:type="simple">UMIZ</abbrev> 00174) <bold>F</bold> 60 mm long [5620] (<named-content xmlns:xlink="http://www.w3.org/1999/xlink" content-type="dwc:institutional_code" xlink:type="simple">ITBZC</named-content> IM 00021) <bold>G</bold> 40 mm long [5621] (<named-content xmlns:xlink="http://www.w3.org/1999/xlink" content-type="dwc:institutional_code" xlink:type="simple">ITBZC</named-content> IM 00021) <bold>H</bold> 17 mm long [5639] (<named-content xmlns:xlink="http://www.w3.org/1999/xlink" content-type="dwc:institutional_code" xlink:type="simple">ITBZC</named-content> IM 00023).</p></caption><graphic xmlns:xlink="http://www.w3.org/1999/xlink" xlink:href="zookeys-972-001-g073.jpg" position="float" orientation="portrait" xlink:type="simple" id="oo_458371.jpg"><uri content-type="original_file" xlink:type="simple">https://binary.pensoft.net/fig/458371</uri></graphic></fig><fig id="F74" position="float" orientation="portrait"><object-id xmlns:xlink="http://www.w3.org/1999/xlink" content-type="doi" xlink:type="simple">10.3897/zookeys.972.52853.figure72</object-id><label>Figure 72.</label><caption><p>Live animals, dorsal view, <italic><tp:taxon-name><tp:taxon-name-part taxon-name-part-type="genus" reg="Peronia">Peronia</tp:taxon-name-part> <tp:taxon-name-part taxon-name-part-type="species" reg="verruculata">verruculata</tp:taxon-name-part></tp:taxon-name></italic> (unit #1) <bold>A–C</bold> New Caledonia <bold>D–G</bold> Philippines <bold>A</bold> 50 mm long [6202] (<named-content xmlns:xlink="http://www.w3.org/1999/xlink" content-type="dwc:institutional_code" xlink:type="simple">MNHN</named-content>-IM-2019-1591) <bold>B</bold> 73 mm long [6212] (<named-content xmlns:xlink="http://www.w3.org/1999/xlink" content-type="dwc:institutional_code" xlink:type="simple">MNHN</named-content>-IM-2019-1592) <bold>C</bold> 43 mm long [6214] (<named-content xmlns:xlink="http://www.w3.org/1999/xlink" content-type="dwc:institutional_code" xlink:type="simple">MNHN</named-content>-IM-2019-1593) <bold>D</bold> 35 mm long [3437], Bohol (<named-content xmlns:xlink="http://www.w3.org/1999/xlink" content-type="dwc:institutional_code" xlink:type="simple">PNM</named-content> 041276) <bold>E</bold> 50 mm long [3160], Luzon (<named-content xmlns:xlink="http://www.w3.org/1999/xlink" content-type="dwc:institutional_code" xlink:type="simple">PNM</named-content> 041277) <bold>F</bold> 30 mm long [3433], Bohol (<named-content xmlns:xlink="http://www.w3.org/1999/xlink" content-type="dwc:institutional_code" xlink:type="simple">PNM</named-content> 041276) <bold>G</bold> 40 mm long [3161], Luzon (<named-content xmlns:xlink="http://www.w3.org/1999/xlink" content-type="dwc:institutional_code" xlink:type="simple">PNM</named-content> 041277).</p></caption><graphic xmlns:xlink="http://www.w3.org/1999/xlink" xlink:href="zookeys-972-001-g074.jpg" position="float" orientation="portrait" xlink:type="simple" id="oo_458372.jpg"><uri content-type="original_file" xlink:type="simple">https://binary.pensoft.net/fig/458372</uri></graphic></fig><fig id="F75" position="float" orientation="portrait"><object-id xmlns:xlink="http://www.w3.org/1999/xlink" content-type="doi" xlink:type="simple">10.3897/zookeys.972.52853.figure73</object-id><label>Figure 73.</label><caption><p>Live animals, ventral view, <italic><tp:taxon-name><tp:taxon-name-part taxon-name-part-type="genus" reg="Peronia">Peronia</tp:taxon-name-part> <tp:taxon-name-part taxon-name-part-type="species" reg="verruculata">verruculata</tp:taxon-name-part></tp:taxon-name></italic> (unit #1) <bold>A–F</bold> Indonesia <bold>G–I</bold> Philippines, Bohol <bold>J</bold> Vietnam <bold>K, L</bold> New Caledonia <bold>A</bold> 45 mm long [2127], Sulawesi (<abbrev xmlns:xlink="http://www.w3.org/1999/xlink" content-type="institution" xlink:title="Universitas Malikussaleh, North Aceh, Sumatra, Indonesia" id="ABBRID0E6PPO" xlink:type="simple">UMIZ</abbrev> 00170) <bold>B</bold> 60 mm long [2162], Sulawesi (<abbrev xmlns:xlink="http://www.w3.org/1999/xlink" content-type="institution" xlink:title="Universitas Malikussaleh, North Aceh, Sumatra, Indonesia" id="ABBRID0EGQPO" xlink:type="simple">UMIZ</abbrev> 00171) <bold>C</bold> 50 mm long [5124], Halmahera (<abbrev xmlns:xlink="http://www.w3.org/1999/xlink" content-type="institution" xlink:title="Universitas Malikussaleh, North Aceh, Sumatra, Indonesia" id="ABBRID0ENQPO" xlink:type="simple">UMIZ</abbrev> 00167) <bold>D</bold> 40 mm long [5120], Halmahera (<abbrev xmlns:xlink="http://www.w3.org/1999/xlink" content-type="institution" xlink:title="Universitas Malikussaleh, North Aceh, Sumatra, Indonesia" id="ABBRID0EUQPO" xlink:type="simple">UMIZ</abbrev> 00167) <bold>E</bold> 50 mm long [2868], Seram (<abbrev xmlns:xlink="http://www.w3.org/1999/xlink" content-type="institution" xlink:title="Universitas Malikussaleh, North Aceh, Sumatra, Indonesia" id="ABBRID0E2QPO" xlink:type="simple">UMIZ</abbrev> 00169) <bold>F</bold> 45 mm long [5904], Timor (<abbrev xmlns:xlink="http://www.w3.org/1999/xlink" content-type="institution" xlink:title="Universitas Malikussaleh, North Aceh, Sumatra, Indonesia" id="ABBRID0ECRPO" xlink:type="simple">UMIZ</abbrev> 00174) <bold>G</bold> 40 mm long [3379] (<named-content xmlns:xlink="http://www.w3.org/1999/xlink" content-type="dwc:institutional_code" xlink:type="simple">PNM</named-content> 041274) <bold>H</bold> 35 mm long [3380] (<named-content xmlns:xlink="http://www.w3.org/1999/xlink" content-type="dwc:institutional_code" xlink:type="simple">PNM</named-content> 041274) <bold>I</bold> 30 mm long [3433] (<named-content xmlns:xlink="http://www.w3.org/1999/xlink" content-type="dwc:institutional_code" xlink:type="simple">PNM</named-content> 041276) <bold>J</bold> 60 mm long [5620] (<named-content xmlns:xlink="http://www.w3.org/1999/xlink" content-type="dwc:institutional_code" xlink:type="simple">ITBZC</named-content> IM 00021) <bold>K</bold> 50 mm long [6202] (<named-content xmlns:xlink="http://www.w3.org/1999/xlink" content-type="dwc:institutional_code" xlink:type="simple">MNHN</named-content>-IM-2019-1591) <bold>L</bold> 73 mm long [6212] (<named-content xmlns:xlink="http://www.w3.org/1999/xlink" content-type="dwc:institutional_code" xlink:type="simple">MNHN</named-content>-IM-2019-1592).</p></caption><graphic xmlns:xlink="http://www.w3.org/1999/xlink" xlink:href="zookeys-972-001-g075.jpg" position="float" orientation="portrait" xlink:type="simple" id="oo_458373.jpg"><uri content-type="original_file" xlink:type="simple">https://binary.pensoft.net/fig/458373</uri></graphic></fig><p>The dorsal notum of live animals is covered by dozens of papillae of various sizes. Those papillae do not retract within the notum, whether animals are disturbed or not, and so the dorsal notum is never smooth. Larger papillae are not arranged in two longitudinal and lateral ridges (on either side of the median line), even though larger papillae are mostly concentrated in the central area of the dorsal notum. Some papillae bear from one to five black dorsal eyes at their tip (most papillae bear three eyes). The number of papillae with dorsal eyes is variable (from 10 to 22) and papillae in the central area of the dorsum tend to bear more eyes than those on the side. Occasionally, papillae can bear more than five eyes: a central, large papilla can bear up to eight eyes but, like other papillae, is not fully retractable within the notum. The exact number of papillae with eyes can be difficult to count because papillae are often dark, and because the eyes, which are located at the tip of the papillae, can be seen only if papillae are relaxed. Dorsal gills are present on the posterior third of the dorsal notum. Dorsal gills are most easily observed when animals are relaxed under water. When slugs are not under water, dorsal gills are retracted and hard to see. If animals were not relaxed before preservation, gills can be retracted and hard to see in preserved specimens (the best relaxation method is to immerse live specimens in a solution of magnesium chloride).</p><p>The color variation in unit #2 (Fig. <xref ref-type="fig" rid="F76">74</xref>) and unit #3 (Fig. <xref ref-type="fig" rid="F77">75</xref>) is similar to the color variation in unit #1, and specimens cannot be separated where units overlap geographically (in Singapore for units #1 and #2, and in southeastern Sumatra for units #1 and #3). The number of papillae with dorsal eyes observed in unit #2 (from 14 to 22) and in unit #3 (from 10 to 18) is within the range observed in unit #1. Slight differences may be due to a more limited sampling.</p><fig id="F76" position="float" orientation="portrait"><object-id xmlns:xlink="http://www.w3.org/1999/xlink" content-type="doi" xlink:type="simple">10.3897/zookeys.972.52853.figure74</object-id><label>Figure 74.</label><caption><p>Live animals, <italic><tp:taxon-name><tp:taxon-name-part taxon-name-part-type="genus" reg="Peronia">Peronia</tp:taxon-name-part> <tp:taxon-name-part taxon-name-part-type="species" reg="verruculata">verruculata</tp:taxon-name-part></tp:taxon-name></italic> (unit #2) <bold>A</bold> dorsal view, 50 mm long [1746], Indonesia, Sumatra (<abbrev xmlns:xlink="http://www.w3.org/1999/xlink" content-type="institution" xlink:title="Universitas Malikussaleh, North Aceh, Sumatra, Indonesia" id="ABBRID0EIUPO" xlink:type="simple">UMIZ</abbrev> 00178) <bold>B</bold> dorsal notum, detail, same as <bold>A</bold>; <bold>C</bold> dorsal view, 25 mm long [1741], Indonesia, Sumatra (<abbrev xmlns:xlink="http://www.w3.org/1999/xlink" content-type="institution" xlink:title="Universitas Malikussaleh, North Aceh, Sumatra, Indonesia" id="ABBRID0ETUPO" xlink:type="simple">UMIZ</abbrev> 00179) <bold>D</bold> dorsal view, 45 mm long [1795], Indonesia, Sumatra (<abbrev xmlns:xlink="http://www.w3.org/1999/xlink" content-type="institution" xlink:title="Universitas Malikussaleh, North Aceh, Sumatra, Indonesia" id="ABBRID0E1UPO" xlink:type="simple">UMIZ</abbrev> 00180) <bold>E</bold> dorsal view, 30 mm long [1080], India, South Andaman (<named-content xmlns:xlink="http://www.w3.org/1999/xlink" content-type="dwc:institutional_code" xlink:type="simple">BNHS</named-content> 121) <bold>F</bold> dorsal view, 15 mm long [1079], India, South Andaman (<named-content xmlns:xlink="http://www.w3.org/1999/xlink" content-type="dwc:institutional_code" xlink:type="simple">BNHS</named-content> 120) <bold>G</bold> Ventral view, same as <bold>A</bold>; <bold>H</bold> ventral view, same as <bold>D</bold>; <bold>I</bold> ventral view, same as <bold>C</bold>.</p></caption><graphic xmlns:xlink="http://www.w3.org/1999/xlink" xlink:href="zookeys-972-001-g076.jpg" position="float" orientation="portrait" xlink:type="simple" id="oo_458374.jpg"><uri content-type="original_file" xlink:type="simple">https://binary.pensoft.net/fig/458374</uri></graphic></fig><fig id="F77" position="float" orientation="portrait"><object-id xmlns:xlink="http://www.w3.org/1999/xlink" content-type="doi" xlink:type="simple">10.3897/zookeys.972.52853.figure75</object-id><label>Figure 75.</label><caption><p>Live animals, <italic><tp:taxon-name><tp:taxon-name-part taxon-name-part-type="genus" reg="Peronia">Peronia</tp:taxon-name-part> <tp:taxon-name-part taxon-name-part-type="species" reg="verruculata">verruculata</tp:taxon-name-part></tp:taxon-name></italic> (unit #3) <bold>A</bold> dorsal view, 35 mm long [974] at the bottom, 27 mm long [975] at the top, 35 mm long [976] on the left, 27 mm long [977] on the right, Peninsular Malaysia, Langkawi (<named-content xmlns:xlink="http://www.w3.org/1999/xlink" content-type="dwc:institutional_code" xlink:type="simple">USMMC</named-content> 00051 &amp; 00064) <bold>B</bold> dorsal notum, detail [974], Peninsular Malaysia, Langkawi (<named-content xmlns:xlink="http://www.w3.org/1999/xlink" content-type="dwc:institutional_code" xlink:type="simple">USMMC</named-content> 00064) <bold>C</bold> ventral view, 35 mm long [976], Peninsular Malaysia, Langkawi (<named-content xmlns:xlink="http://www.w3.org/1999/xlink" content-type="dwc:institutional_code" xlink:type="simple">USMMC</named-content> 00051) <bold>D</bold> dorsal view, 25 mm long [990], Singapore (<named-content xmlns:xlink="http://www.w3.org/1999/xlink" content-type="dwc:institutional_code" xlink:type="simple">ZRC</named-content>.MOL.10496) <bold>E</bold> ventral view, same as <bold>D</bold>.</p></caption><graphic xmlns:xlink="http://www.w3.org/1999/xlink" xlink:href="zookeys-972-001-g077.jpg" position="float" orientation="portrait" xlink:type="simple" id="oo_458375.jpg"><uri content-type="original_file" xlink:type="simple">https://binary.pensoft.net/fig/458375</uri></graphic></fig><p>In unit #4, the color of the dorsal notum is brown, mottled with darker and lighter areas (Fig. <xref ref-type="fig" rid="F78">76</xref>). The ventral surface (foot and hyponotum) is brown-greyish. The number of papillae with dorsal eyes varies from 10 to 18.</p><fig id="F78" position="float" orientation="portrait"><object-id xmlns:xlink="http://www.w3.org/1999/xlink" content-type="doi" xlink:type="simple">10.3897/zookeys.972.52853.figure76</object-id><label>Figure 76.</label><caption><p>Live animals, <italic><tp:taxon-name><tp:taxon-name-part taxon-name-part-type="genus" reg="Peronia">Peronia</tp:taxon-name-part> <tp:taxon-name-part taxon-name-part-type="species" reg="verruculata">verruculata</tp:taxon-name-part></tp:taxon-name></italic> (unit #4), India, Mumbai <bold>A</bold> dorsal view, 55 mm long [1141] (<named-content xmlns:xlink="http://www.w3.org/1999/xlink" content-type="dwc:institutional_code" xlink:type="simple">BNHS</named-content> 22) <bold>B</bold> dorsal view, 60 mm long [1143] (<named-content xmlns:xlink="http://www.w3.org/1999/xlink" content-type="dwc:institutional_code" xlink:type="simple">BNHS</named-content> 24) <bold>C</bold> dorsal view, 60 mm long [1144] (<named-content xmlns:xlink="http://www.w3.org/1999/xlink" content-type="dwc:institutional_code" xlink:type="simple">BNHS</named-content> 23) <bold>D</bold> ventral view, same as <bold>C</bold>.</p></caption><graphic xmlns:xlink="http://www.w3.org/1999/xlink" xlink:href="zookeys-972-001-g078.jpg" position="float" orientation="portrait" xlink:type="simple" id="oo_458376.jpg"><uri content-type="original_file" xlink:type="simple">https://binary.pensoft.net/fig/458376</uri></graphic></fig><p>In unit #5, the dorsal notum is brown, light to dark, mottled with darker areas (Fig. <xref ref-type="fig" rid="F79">77</xref>). The ventral surface (foot and hyponotum) is yellowish, greenish, or bluish, and can change rapidly in any given individual. The number of papillae with dorsal eyes varies from 10 to 20.</p><fig id="F79" position="float" orientation="portrait"><object-id xmlns:xlink="http://www.w3.org/1999/xlink" content-type="doi" xlink:type="simple">10.3897/zookeys.972.52853.figure77</object-id><label>Figure 77.</label><caption><p>Live animals, <italic><tp:taxon-name><tp:taxon-name-part taxon-name-part-type="genus" reg="Peronia">Peronia</tp:taxon-name-part> <tp:taxon-name-part taxon-name-part-type="species" reg="verruculata">verruculata</tp:taxon-name-part></tp:taxon-name></italic> (unit #5), Madagascar <bold>A</bold> dorsal view, 30 mm long [3142] (<named-content xmlns:xlink="http://www.w3.org/1999/xlink" content-type="dwc:institutional_code" xlink:type="simple">MNHN</named-content>-IM-2019-1610) <bold>B</bold> dorsal view, 50 mm long [3143] (<named-content xmlns:xlink="http://www.w3.org/1999/xlink" content-type="dwc:institutional_code" xlink:type="simple">MNHN</named-content>-IM-2019-1611) <bold>C</bold> dorsal view, 30 mm long [3146] (<named-content xmlns:xlink="http://www.w3.org/1999/xlink" content-type="dwc:institutional_code" xlink:type="simple">MNHN</named-content>-IM-2019-1611) <bold>D</bold> dorsal view, 30 mm long [3149] (<named-content xmlns:xlink="http://www.w3.org/1999/xlink" content-type="dwc:institutional_code" xlink:type="simple">MNHN</named-content>-IM-2019-1611) <bold>E</bold> dorsal view, 13 mm long [3598] (<named-content xmlns:xlink="http://www.w3.org/1999/xlink" content-type="dwc:institutional_code" xlink:type="simple">MNHN</named-content>-IM-2019-1610) <bold>F</bold> dorsal view, 30 mm long [3600] (<named-content xmlns:xlink="http://www.w3.org/1999/xlink" content-type="dwc:institutional_code" xlink:type="simple">MNHN</named-content>-IM-2019-1611) <bold>G</bold> ventral view, same as <bold>A</bold>; <bold>H</bold> ventral view, same as <bold>C</bold>; <bold>I</bold> ventral view, same as <bold>D</bold>.</p></caption><graphic xmlns:xlink="http://www.w3.org/1999/xlink" xlink:href="zookeys-972-001-g079.jpg" position="float" orientation="portrait" xlink:type="simple" id="oo_458377.jpg"><uri content-type="original_file" xlink:type="simple">https://binary.pensoft.net/fig/458377</uri></graphic></fig><p>Pictures of live animals were not available for unit #6 (Red Sea). The dorsal color of preserved specimens is beige with faded darker areas. The ventrum is beige. The number of papillae with dorsal eyes varies from 10 to 18, but the black eye color possibly faded in some of them.</p><p>The largest specimens are 60 mm long in unit #1, 55 mm long in unit #2, 40 mm long in unit #3, 60 mm long in unit #4, 50 mm long in unit #5, and 40 mm long in unit #6. Exceptionally, one individual in New Caledonia was 73 mm long (unit #1).</p></tp:treatment-sec><tp:treatment-sec sec-type="External morphology" id="SECID0EQ4PO"><title>External morphology</title><p>(Fig. <xref ref-type="fig" rid="F80">78A–C</xref>). The body is not flattened. The notum is oval. The hyponotum is horizontal in live animals. The orientation of the hyponotum as well as the shape of the dorsal notum of preserved animals greatly vary depending on preservation. The width of the hyponotum relative to the total width of the ventral surface (pedal sole and hyponotum) varies among individuals but is approximately one third. In the anterior region, the left and right ocular tentacles are superior to the mouth. Eyes are located at the tip of the two ocular tentacles. Inferior to the ocular tentacles, superior to the mouth, the head bears a pair of oral lobes. The latter are smooth, with no transversal protuberance. The male opening (of the copulatory complex) is below and to the left of the right ocular tentacle (i.e., between the two ocular tentacles, but closer to the right than to the left tentacle). The anus is posterior, median, close to the edge of the pedal sole. On the right side (to the left in ventral view), a peripodial groove is present at the junction between the foot and the hyponotum, running longitudinally all the way from the head to the posterior end. The female pore, which marks the posterior end of the peripodial groove, is located a few millimeters from the anus and the pneumostome, which does not vary much among individuals. The pneumostome is median. Its position on the hyponotum relative to the notum margin and the edge of the pedal sole varies among individuals but averages in the middle.</p><fig id="F80" position="float" orientation="portrait"><object-id xmlns:xlink="http://www.w3.org/1999/xlink" content-type="doi" xlink:type="simple">10.3897/zookeys.972.52853.figure78</object-id><label>Figure 78.</label><caption><p>External morphology and nervous system, <italic><tp:taxon-name><tp:taxon-name-part taxon-name-part-type="genus" reg="Peronia">Peronia</tp:taxon-name-part> <tp:taxon-name-part taxon-name-part-type="species" reg="verruculata">verruculata</tp:taxon-name-part></tp:taxon-name></italic> (unit #1), Indonesia, Sulawesi [2127] (<abbrev xmlns:xlink="http://www.w3.org/1999/xlink" content-type="institution" xlink:title="Universitas Malikussaleh, North Aceh, Sumatra, Indonesia" id="ABBRID0EN5PO" xlink:type="simple">UMIZ</abbrev> 00170) <bold>A</bold> anterior, ventral view <bold>B</bold> posterior, ventral view, the dotted line shows where the foot normally expands (it was partly cut to illustrate the anus, the peripodial groove, and the female pore) <bold>C</bold> dorsal gills and papillae <bold>D</bold> nervous system, dorsal view. Scale bars: 5 mm (<bold>A, B</bold>), 2 mm (<bold>C</bold>), 1 mm (<bold>D</bold>). Abbreviations: a anus, f foot, fo female opening, h hyponotum, lcg left cerebral ganglion, lpg left pedal glanglion, lplg left pleural ganglion, mo male opening, ol oral lobe, ot ocular tentacle, pn pneumostome, ppg peripodial groove, rcg right cerebral ganglion, rpg right pedal glanglion, rplg right pleural ganglion, vg visceral ganglion.</p></caption><graphic xmlns:xlink="http://www.w3.org/1999/xlink" xlink:href="zookeys-972-001-g080.jpg" position="float" orientation="portrait" xlink:type="simple" id="oo_458378.jpg"><uri content-type="original_file" xlink:type="simple">https://binary.pensoft.net/fig/458378</uri></graphic></fig></tp:treatment-sec><tp:treatment-sec sec-type="Visceral cavity and pallial complex" id="SECID0EF6PO"><title>Visceral cavity and pallial complex.</title><p>The anterior pedal gland is small, more or less round, and flattened, lying on the floor of the visceral cavity below the buccal mass and below a thin layer of connective tissue (it can be hard to detect). The heart, enclosed in the pericardium, is on the right side of the visceral cavity, slightly posterior to the middle. An anterior vessel supports several anterior organs such as the buccal mass, the nervous system, and the copulatory complex. The kidney is nearly symmetrical, the right and left parts being equally developed. The kidney is intricately attached to the respiratory complex. The lung is posterior in two more or less symmetrical parts, left and right, which are joined in the middle.</p></tp:treatment-sec><tp:treatment-sec sec-type="Nervous system" id="SECID0EK6PO"><title>Nervous system</title><p>(Fig. <xref ref-type="fig" rid="F80">78D</xref>). The circum-esophageal nerve ring is post-pharyngeal and pre-esophageal. The paired cerebral ganglia are separated by a short cerebral commissure of which the length varies among individuals. Paired pleural and pedal ganglia are also all distinct. The visceral commissure is short but distinctly present and the visceral ganglion tends to be slightly to the left. Cerebro-pleural and pleuro-pedal connectives are short and pleural and cerebral ganglia touch each other on either side. Nerves from the cerebral ganglia innervate the buccal area and the ocular tentacles and, on the right side, the penial complex. Nerves from the pedal ganglia innervate the foot. Nerves from the pleural ganglia innervate the lateral and dorsal regions of the mantle. Nerves from the visceral ganglia innervate the visceral organs. Ganglia are commonly surrounded by almost transparent connective tissue through which they can be observed.</p></tp:treatment-sec><tp:treatment-sec sec-type="Digestive system" id="SECID0EU6PO"><title>Digestive system</title><p>(Figs <xref ref-type="fig" rid="F81">79</xref>–<xref ref-type="fig" rid="F83">81</xref>, <xref ref-type="fig" rid="F84">82A</xref>, <xref ref-type="fig" rid="F85">83A</xref>, <xref ref-type="fig" rid="F86">84A, B</xref>, <xref ref-type="fig" rid="F87">85</xref>–<xref ref-type="fig" rid="F95">93</xref>). There are no jaws. The left and right salivary glands, heavily branched, join the buccal mass dorsally, on either side of the esophagus. The esophagus is narrow and straight, with thin internal folds. The esophagus enters the stomach anteriorly (Fig. <xref ref-type="fig" rid="F81">79</xref>). Only a portion of the posterior aspect of the stomach can be seen in dorsal view because it is partly covered by the lobes of the digestive gland. The dorsal lobe is mainly on the right. The left, lateral lobe is mainly ventral. The posterior lobe covers the posterior aspect of the stomach. The stomach is a U-shaped sac divided into four chambers (Fig. <xref ref-type="fig" rid="F81">79</xref>). The first chamber, which receives the esophagus, is delimited by thin tissue, and receives the ducts of the dorsal and lateral lobes of the digestive gland. It is internally smooth (with no ridges). The second, posterior chamber, delimited by thick muscular tissue (which takes most of the space inside), receives the duct of the posterior lobe of the digestive gland. The third, funnel-shaped chamber is delimited by thin tissue with high leaflet-like ridges internally. The fourth chamber is continuous and externally similar to the third, but it bears only low, thin ridges internally.</p><fig id="F81" position="float" orientation="portrait"><object-id xmlns:xlink="http://www.w3.org/1999/xlink" content-type="doi" xlink:type="simple">10.3897/zookeys.972.52853.figure79</object-id><label>Figure 79.</label><caption><p>Digestive system, <italic><tp:taxon-name><tp:taxon-name-part taxon-name-part-type="genus" reg="Peronia">Peronia</tp:taxon-name-part> <tp:taxon-name-part taxon-name-part-type="species" reg="verruculata">verruculata</tp:taxon-name-part></tp:taxon-name></italic> (unit #1), Indonesia, Sulawesi [2127] (<abbrev xmlns:xlink="http://www.w3.org/1999/xlink" content-type="institution" xlink:title="Universitas Malikussaleh, North Aceh, Sumatra, Indonesia" id="ABBRID0ERBQO" xlink:type="simple">UMIZ</abbrev> 00170) <bold>A</bold> dorsal view, the arrow indicates the orientation of the transitional loop <bold>B</bold> ventral view <bold>C</bold> stomach, dorsal view <bold>D</bold> stomach, ventral view. Scale bars: 5 mm (<bold>A, B</bold>), 4 mm (<bold>C, D</bold>). Abbreviations: ddg dorsal digestive gland, i intestine, ldg lateral digestive gland, oddg opening of the dorsal lobe of the digestive gland, oldg opening of the lateral lobe of the digestive gland, opdg opening of the posterior lobe of the digestive gland, pdg posterior digestive gland, st stomach, st1 first stomach chamber, st2 second stomach chamber, st3 third stomach chamber, st4 fourth stomach chamber.</p></caption><graphic xmlns:xlink="http://www.w3.org/1999/xlink" xlink:href="zookeys-972-001-g081.jpg" position="float" orientation="portrait" xlink:type="simple" id="oo_458379.jpg"><uri content-type="original_file" xlink:type="simple">https://binary.pensoft.net/fig/458379</uri></graphic></fig><p>The intestine is long and narrow. Intestinal loops were checked in every specimen listed in the material examined: the intestinal loops are of type I with a transitional loop oriented between 3 and 6 o’clock (Figs <xref ref-type="fig" rid="F81">79</xref>–<xref ref-type="fig" rid="F83">81</xref>, <xref ref-type="fig" rid="F84">82A</xref>, <xref ref-type="fig" rid="F85">83A</xref>, <xref ref-type="fig" rid="F86">84A, B</xref>, <xref ref-type="fig" rid="F87">85</xref>, <xref ref-type="fig" rid="F88">86</xref>). There is no rectal gland.</p><fig id="F82" position="float" orientation="portrait"><object-id xmlns:xlink="http://www.w3.org/1999/xlink" content-type="doi" xlink:type="simple">10.3897/zookeys.972.52853.figure80</object-id><label>Figure 80.</label><caption><p>Digestive system, dorsal view, <italic><tp:taxon-name><tp:taxon-name-part taxon-name-part-type="genus" reg="Peronia">Peronia</tp:taxon-name-part> <tp:taxon-name-part taxon-name-part-type="species" reg="verruculata">verruculata</tp:taxon-name-part></tp:taxon-name></italic> (unit #1), type specimens. The arrow indicates the orientation of the transitional loop <bold>A</bold> lectotype, <italic><tp:taxon-name><tp:taxon-name-part taxon-name-part-type="genus" reg="Onchidium">Onchidium</tp:taxon-name-part> <tp:taxon-name-part taxon-name-part-type="species" reg="ferrugineum">ferrugineum</tp:taxon-name-part></tp:taxon-name></italic> (<named-content xmlns:xlink="http://www.w3.org/1999/xlink" content-type="dwc:institutional_code" xlink:type="simple">MNHN</named-content>-IM-2000-22951) <bold>B</bold> holotype, <italic><tp:taxon-name><tp:taxon-name-part taxon-name-part-type="genus" reg="Onchidium">Onchidium</tp:taxon-name-part> <tp:taxon-name-part taxon-name-part-type="species" reg="elberti">elberti</tp:taxon-name-part></tp:taxon-name></italic> (<named-content xmlns:xlink="http://www.w3.org/1999/xlink" content-type="dwc:institutional_code" xlink:type="simple">SMF</named-content> 45248) <bold>C</bold> holotype, <italic><tp:taxon-name><tp:taxon-name-part taxon-name-part-type="genus" reg="Scaphis">Scaphis</tp:taxon-name-part> <tp:taxon-name-part taxon-name-part-type="species" reg="astridae">astridae</tp:taxon-name-part></tp:taxon-name></italic> (<named-content xmlns:xlink="http://www.w3.org/1999/xlink" content-type="dwc:institutional_code" xlink:type="simple">RBINS</named-content> I.G.9223/MT.3822) <bold>D</bold> holotype, <italic><tp:taxon-name><tp:taxon-name-part taxon-name-part-type="genus" reg="Scaphis">Scaphis</tp:taxon-name-part> <tp:taxon-name-part taxon-name-part-type="species" reg="carbonaria">carbonaria</tp:taxon-name-part></tp:taxon-name></italic> (<named-content xmlns:xlink="http://www.w3.org/1999/xlink" content-type="dwc:institutional_code" xlink:type="simple">MNHN</named-content>-IM-2000-33708) <bold>E</bold> lectotype, <italic><tp:taxon-name><tp:taxon-name-part taxon-name-part-type="genus" reg="Peronia">Peronia</tp:taxon-name-part> <tp:taxon-name-part taxon-name-part-type="species" reg="gaimardi">gaimardi</tp:taxon-name-part></tp:taxon-name></italic> (<named-content xmlns:xlink="http://www.w3.org/1999/xlink" content-type="dwc:institutional_code" xlink:type="simple">MNHN</named-content>-IM-2000-33705) <bold>F</bold> lectotype, <italic><tp:taxon-name><tp:taxon-name-part taxon-name-part-type="genus" reg="Scaphis">Scaphis</tp:taxon-name-part> <tp:taxon-name-part taxon-name-part-type="species" reg="viridis">viridis</tp:taxon-name-part></tp:taxon-name></italic> (<named-content xmlns:xlink="http://www.w3.org/1999/xlink" content-type="dwc:institutional_code" xlink:type="simple">MNHN</named-content>-IM-2000-22964). Scale bars: 4 mm (<bold>A–C</bold>), 5 mm (<bold>D–F</bold>). Abbreviations: ddg dorsal digestive gland, i intestine, pdg posterior digestive gland, st stomach.</p></caption><graphic xmlns:xlink="http://www.w3.org/1999/xlink" xlink:href="zookeys-972-001-g082.jpg" position="float" orientation="portrait" xlink:type="simple" id="oo_458380.jpg"><uri content-type="original_file" xlink:type="simple">https://binary.pensoft.net/fig/458380</uri></graphic></fig><fig id="F83" position="float" orientation="portrait"><object-id xmlns:xlink="http://www.w3.org/1999/xlink" content-type="doi" xlink:type="simple">10.3897/zookeys.972.52853.figure81</object-id><label>Figure 81.</label><caption><p>Digestive system, dorsal view, <italic><tp:taxon-name><tp:taxon-name-part taxon-name-part-type="genus" reg="Peronia">Peronia</tp:taxon-name-part> <tp:taxon-name-part taxon-name-part-type="species" reg="verruculata">verruculata</tp:taxon-name-part></tp:taxon-name></italic> (unit #1). The arrow indicates the orientation of the transitional loop <bold>A</bold> Palau [698] (<named-content xmlns:xlink="http://www.w3.org/1999/xlink" content-type="dwc:institutional_code" xlink:type="simple">UF</named-content> 253871) <bold>B</bold> Singapore [991] (<named-content xmlns:xlink="http://www.w3.org/1999/xlink" content-type="dwc:institutional_code" xlink:type="simple">ZRC</named-content>.MOL.10497) <bold>C</bold> Australia, Queensland [2622] (<named-content xmlns:xlink="http://www.w3.org/1999/xlink" content-type="dwc:institutional_code" xlink:type="simple">MTQ</named-content>) <bold>D</bold> Philippines, Bohol [3380] (<named-content xmlns:xlink="http://www.w3.org/1999/xlink" content-type="dwc:institutional_code" xlink:type="simple">PNM</named-content> 041274) <bold>E</bold> Philippines, Bohol [3433] (<named-content xmlns:xlink="http://www.w3.org/1999/xlink" content-type="dwc:institutional_code" xlink:type="simple">PNM</named-content> 041276) <bold>F</bold> Japan, Honshu [3751] (<named-content xmlns:xlink="http://www.w3.org/1999/xlink" content-type="dwc:institutional_code" xlink:type="simple">NSMT</named-content>-Mo 78988). Scale bars: 5 mm (<bold>A, D–F</bold>), 3 mm (<bold>B, C</bold>). Abbreviations: ddg dorsal digestive gland, i intestine, pdg posterior digestive gland, st stomach.</p></caption><graphic xmlns:xlink="http://www.w3.org/1999/xlink" xlink:href="zookeys-972-001-g083.jpg" position="float" orientation="portrait" xlink:type="simple" id="oo_458381.jpg"><uri content-type="original_file" xlink:type="simple">https://binary.pensoft.net/fig/458381</uri></graphic></fig><p>The radula is in between two large postero-lateral muscular masses (Figs <xref ref-type="fig" rid="F89">87</xref>–<xref ref-type="fig" rid="F95">93</xref>). Each radular row contains a rachidian tooth and two half rows of lateral teeth of similar size and shape. Examples of radular formulae are presented in Table <xref ref-type="table" rid="T5">5</xref>. The rachidian teeth are unicuspid (Fig. <xref ref-type="fig" rid="F89">87A</xref>): the median cusp is always present; there are no conspicuous cusps on the lateral sides of the base of the rachidian tooth. The median cusp of the rachidian teeth is approximately 40 μm long. The lateral aspect of the base of the rachidian teeth is straight. The half rows of lateral teeth form an angle of 45° with the rachidian axis. Except for the few innermost and few outermost lateral teeth, the size and shape of the lateral teeth do not vary along the half row, nor do they vary among half rows. The lateral teeth are unicuspid with a flattened and curved hook (approximately from 80 to 120 μm long) with a rounded tip, but there is also a pointed spine on the outer lateral expansion of the base, or basal lateral spine (Fig. <xref ref-type="fig" rid="F89">87D</xref>). In most cases, the basal lateral spine cannot be observed because it is hidden below the hook of the next, outer lateral tooth. It can only be observed when the teeth are not too close (such as in the innermost and outermost regions) or when teeth are placed in an unusual position. The inner and outer lateral aspects of the hook of the lateral teeth are straight (i.e., not wavy and not with any protuberance).</p></tp:treatment-sec><tp:treatment-sec sec-type="Reproductive system" id="SECID0ENLQO"><title>Reproductive system</title><p>(Figs <xref ref-type="fig" rid="F84">82B, C</xref>, <xref ref-type="fig" rid="F85">83B, C</xref>, <xref ref-type="fig" rid="F86">84C, D</xref>, <xref ref-type="fig" rid="F96">94</xref>–<xref ref-type="fig" rid="F111">109</xref>). Sexual maturity is correlated with animal length. Mature individuals have large female organs (with a large female gland mass) and fully developed male copulatory parts. The smallest, immature individuals may have inconspicuous (or no) female organs and rudimentary anterior male parts.</p><fig id="F84" position="float" orientation="portrait"><object-id xmlns:xlink="http://www.w3.org/1999/xlink" content-type="doi" xlink:type="simple">10.3897/zookeys.972.52853.figure82</object-id><label>Figure 82.</label><caption><p><italic><tp:taxon-name><tp:taxon-name-part taxon-name-part-type="genus" reg="Peronia">Peronia</tp:taxon-name-part> <tp:taxon-name-part taxon-name-part-type="species" reg="verruculata">verruculata</tp:taxon-name-part></tp:taxon-name></italic> (unit #2), Indonesia, Sumatra, [1746] (<abbrev xmlns:xlink="http://www.w3.org/1999/xlink" content-type="institution" xlink:title="Universitas Malikussaleh, North Aceh, Sumatra, Indonesia" id="ABBRID0E1MQO" xlink:type="simple">UMIZ</abbrev> 00178) <bold>A</bold> digestive system, dorsal view, the arrow indicates the orientation of the transitional loop <bold>B</bold> posterior, hermaphroditic (female) reproductive system <bold>C</bold> anterior, male, copulatory apparatus. Scale bars: 5 mm (<bold>A, C</bold>), 4 mm (<bold>B</bold>). Abbreviations: ag accessory penial gland, dd deferent duct, ddg dorsal digestive gland, fgm female gland mass, hg hermaphroditic gland, i intestine, ms muscular sac, ov oviduct, pdg posterior digestive gland, ps penial sheath, rm retractor muscle, rs receptaculum seminis, sp spermatheca, st stomach, v vestibule.</p></caption><graphic xmlns:xlink="http://www.w3.org/1999/xlink" xlink:href="zookeys-972-001-g084.jpg" position="float" orientation="portrait" xlink:type="simple" id="oo_458382.jpg"><uri content-type="original_file" xlink:type="simple">https://binary.pensoft.net/fig/458382</uri></graphic></fig><fig id="F85" position="float" orientation="portrait"><object-id xmlns:xlink="http://www.w3.org/1999/xlink" content-type="doi" xlink:type="simple">10.3897/zookeys.972.52853.figure83</object-id><label>Figure 83.</label><caption><p><italic><tp:taxon-name><tp:taxon-name-part taxon-name-part-type="genus" reg="Peronia">Peronia</tp:taxon-name-part> <tp:taxon-name-part taxon-name-part-type="species" reg="verruculata">verruculata</tp:taxon-name-part></tp:taxon-name></italic> (unit #3), Peninsular Malaysia, Langkawi, [976] (<named-content xmlns:xlink="http://www.w3.org/1999/xlink" content-type="dwc:institutional_code" xlink:type="simple">USMMC</named-content> 00051) <bold>A</bold> digestive system, dorsal view, the arrow indicates the orientation of the transitional loop <bold>B</bold> posterior, hermaphroditic (female) reproductive system <bold>C</bold> anterior, male, copulatory apparatus. Scale bars: 5 mm (<bold>A</bold>), 3 mm (<bold>B</bold>), 4 mm (<bold>C</bold>). Abbreviations: ag accessory penial gland, dd deferent duct, ddg dorsal digestive gland, fgm female gland mass, hg hermaphroditic gland, i intestine, ms muscular sac, ov oviduct, pdg posterior digestive gland, ps penial sheath, rm retractor muscle, rs receptaculum seminis, sp spermatheca, st stomach, v vestibule.</p></caption><graphic xmlns:xlink="http://www.w3.org/1999/xlink" xlink:href="zookeys-972-001-g085.jpg" position="float" orientation="portrait" xlink:type="simple" id="oo_458383.jpg"><uri content-type="original_file" xlink:type="simple">https://binary.pensoft.net/fig/458383</uri></graphic></fig><p>The female organs are located (with some male parts) at the posterior end of the visceral cavity (Figs <xref ref-type="fig" rid="F84">82B</xref>, <xref ref-type="fig" rid="F85">83B</xref>, <xref ref-type="fig" rid="F86">84C</xref>, <xref ref-type="fig" rid="F96">94A–C</xref>, <xref ref-type="fig" rid="F97">95A, B</xref>, <xref ref-type="fig" rid="F98">96A</xref>). The hermaphroditic gland is a single mass, joining the spermoviduct through the hermaphroditic duct (which conveys the eggs and the autosperm). There is a narrow, elongated receptaculum seminalis (caecum) along the hermaphroditic duct. The female gland mass contains various glands (mucus and albumen) which can hardly be separated by dissection and of which the exact connections remain uncertain. The hermaphroditic duct becomes the spermoviduct (which conveys eggs, exosperm, and autosperm). Proximally, the spermoviduct is not divided (at least externally) and is embedded within the female gland mass. Distally, the spermoviduct branches into the straight deferent duct (which conveys the autosperm up to the anterior region, running through the body wall) and the oviduct. The free oviduct conveys the eggs up to the female opening and the exosperm from the female opening up to the fertilization chamber. The large, spherical-ovate spermatheca connects to the oviduct through a short duct. The oviduct is narrow and straight. There is no vaginal gland.</p><fig id="F86" position="float" orientation="portrait"><object-id xmlns:xlink="http://www.w3.org/1999/xlink" content-type="doi" xlink:type="simple">10.3897/zookeys.972.52853.figure84</object-id><label>Figure 84.</label><caption><p><italic><tp:taxon-name><tp:taxon-name-part taxon-name-part-type="genus" reg="Peronia">Peronia</tp:taxon-name-part> <tp:taxon-name-part taxon-name-part-type="species" reg="verruculata">verruculata</tp:taxon-name-part></tp:taxon-name></italic> (unit #4) <bold>A</bold> lectotype, <italic><tp:taxon-name><tp:taxon-name-part taxon-name-part-type="genus" reg="Paraperonia">Paraperonia</tp:taxon-name-part> <tp:taxon-name-part taxon-name-part-type="species" reg="gondwanae">gondwanae</tp:taxon-name-part></tp:taxon-name></italic>, India, Mumbai (<named-content xmlns:xlink="http://www.w3.org/1999/xlink" content-type="dwc:institutional_code" xlink:type="simple">MNHN</named-content>-IM-2000-33681) <bold>B–D</bold> Pakistan, [6164] (<named-content xmlns:xlink="http://www.w3.org/1999/xlink" content-type="dwc:institutional_code" xlink:type="simple">MNHN</named-content>-IM-2019-<bold>1384</bold>) <bold>A</bold> digestive system, dorsal view, the arrow indicates the orientation of the transitional loop <bold>B</bold> digestive system, dorsal view <bold>C</bold> posterior, hermaphroditic (female) reproductive system <bold>D</bold> anterior, male, copulatory apparatus. Scale bars: 4 mm (<bold>A, C</bold>), 5 mm (<bold>B, D</bold>). Abbreviations: ag accessory penial gland, dd deferent duct, ddg dorsal digestive gland, fgm female gland mass, hg hermaphroditic gland, i intestine, ms muscular sac, ov oviduct, pdg posterior digestive gland, ps penial sheath, rm retractor muscle, rs receptaculum seminis, sp spermatheca, st stomach, v vestibule.</p></caption><graphic xmlns:xlink="http://www.w3.org/1999/xlink" xlink:href="zookeys-972-001-g086.jpg" position="float" orientation="portrait" xlink:type="simple" id="oo_458384.jpg"><uri content-type="original_file" xlink:type="simple">https://binary.pensoft.net/fig/458384</uri></graphic></fig><p>The male anterior organs consist of the penial complex (penis, penial sheath, vestibule, deferent duct, retractor muscle) and the accessory penial gland (Figs <xref ref-type="fig" rid="F84">82C</xref>, <xref ref-type="fig" rid="F85">83C</xref>, <xref ref-type="fig" rid="F86">84D</xref>, <xref ref-type="fig" rid="F96">94D</xref>, <xref ref-type="fig" rid="F97">95C</xref>, <xref ref-type="fig" rid="F98">96B</xref>, <xref ref-type="fig" rid="F99">97</xref>–<xref ref-type="fig" rid="F111">109</xref>). The penial complex and the accessory penial gland share the same vestibule and the same anterior male opening.</p><p>The penial sheath is narrow and elongated. The penial sheath protects the penis for its entire length. The beginning of the retractor muscle marks the separation between the penial sheath (and the penis inside) and the deferent duct, which is highly coiled. The retractor muscle, which can be shorter or longer than the penial sheath, inserts at the posterior end of the visceral cavity. Inside the penial sheath, the penis is a narrow, elongated, soft, hollow tube. Its distal end bears conical hooks which are less than 50 μm long in units #1 and #2, less than 55 μm long in units #5 and #6, and less than 60 μm in units #3 and #4 (Figs <xref ref-type="fig" rid="F99">97</xref>–<xref ref-type="fig" rid="F104">102</xref>). When the penis is retracted inside the penial sheath, the hooks are densely packed inside the tube-like penis; during copulation, the penis is evaginated like a glove and the hooks are outside, not as densely packed. In some individuals of unit #4, a few penial hooks are exceptionally double, or two-pronged (Fig. <xref ref-type="fig" rid="F102">100C</xref>).</p><p>The accessory penial gland is a long, tube-like flagellum with a proximal dead end. The length of the flagellum of the penial gland varies among individuals but it is always highly coiled. Near its distal end (just before the hollow spine), the flagellum is enlarged into a thick muscular sac, which is less than 15 mm long in units #1 and #6 and less than 10 mm long in the other units. Distally, the flagellum ends in a hard, hollow spine protected by a sheath which opens into the vestibule.</p><p>The hollow spine is narrow, elongated, conical at its base, and straight or slightly curved (Figs <xref ref-type="fig" rid="F105">103</xref>–<xref ref-type="fig" rid="F111">109</xref>). Its shape varies between individuals, including at its tip which may or may not be pointed. Its length (Table <xref ref-type="table" rid="T4">4</xref>) ranges from 1.4 mm ([5481] <named-content xmlns:xlink="http://www.w3.org/1999/xlink" content-type="dwc:institutional_code" xlink:type="simple">MNHN</named-content>-IM-2013-62393) to 2 mm ([5068] <abbrev xmlns:xlink="http://www.w3.org/1999/xlink" content-type="institution" xlink:title="Universitas Malikussaleh, North Aceh, Sumatra, Indonesia" id="ABBRID0EAUQO" xlink:type="simple">UMIZ</abbrev> 00166, [5469] <named-content xmlns:xlink="http://www.w3.org/1999/xlink" content-type="dwc:institutional_code" xlink:type="simple">MNHN</named-content>-IM-2013-12010) in unit #1, from 1.4 mm ([1796] <abbrev xmlns:xlink="http://www.w3.org/1999/xlink" content-type="institution" xlink:title="Universitas Malikussaleh, North Aceh, Sumatra, Indonesia" id="ABBRID0ENUQO" xlink:type="simple">UMIZ</abbrev> 00180) to 1.7 mm ([1797] <abbrev xmlns:xlink="http://www.w3.org/1999/xlink" content-type="institution" xlink:title="Universitas Malikussaleh, North Aceh, Sumatra, Indonesia" id="ABBRID0ESUQO" xlink:type="simple">UMIZ</abbrev> 00180) in unit #2, from 1.8 mm ([990] <named-content xmlns:xlink="http://www.w3.org/1999/xlink" content-type="dwc:institutional_code" xlink:type="simple">ZRC</named-content>.MOL.10496) to 2.2 mm ([976] <named-content xmlns:xlink="http://www.w3.org/1999/xlink" content-type="dwc:institutional_code" xlink:type="simple">USMMC</named-content> 00051) in unit #3, from 2.2 mm ([6165] <named-content xmlns:xlink="http://www.w3.org/1999/xlink" content-type="dwc:institutional_code" xlink:type="simple">MNHN</named-content>-IM-2019-1385) to 2.8 mm ([6164] <named-content xmlns:xlink="http://www.w3.org/1999/xlink" content-type="dwc:institutional_code" xlink:type="simple">MNHN</named-content>-IM-2019-1384) in unit #4, from 1.8 mm ([3144] <named-content xmlns:xlink="http://www.w3.org/1999/xlink" content-type="dwc:institutional_code" xlink:type="simple">MNHN</named-content>-IM-2019-1611) to 2 mm ([3231] <named-content xmlns:xlink="http://www.w3.org/1999/xlink" content-type="dwc:institutional_code" xlink:type="simple">MNHN</named-content>-IM-2019-1610) in unit #5, from 2 mm (<named-content xmlns:xlink="http://www.w3.org/1999/xlink" content-type="dwc:institutional_code" xlink:type="simple">ZMH</named-content> 27472, spm #4) to 2.4 mm (<named-content xmlns:xlink="http://www.w3.org/1999/xlink" content-type="dwc:institutional_code" xlink:type="simple">ZMH</named-content> 27472, spm #2).</p><p>Its diameter at the base (Table <xref ref-type="table" rid="T4">4</xref>) ranges from 100 μm ([5481] <named-content xmlns:xlink="http://www.w3.org/1999/xlink" content-type="dwc:institutional_code" xlink:type="simple">MNHN</named-content>-IM-2013-62393) to 200 μm ([5621] <named-content xmlns:xlink="http://www.w3.org/1999/xlink" content-type="dwc:institutional_code" xlink:type="simple">ITBZC</named-content> IM 00021) and even, exceptionally, 270 μm ([991] <named-content xmlns:xlink="http://www.w3.org/1999/xlink" content-type="dwc:institutional_code" xlink:type="simple">ZRC</named-content>.MOL.10497) in unit #1, from 140 μm [1796] <abbrev xmlns:xlink="http://www.w3.org/1999/xlink" content-type="institution" xlink:title="Universitas Malikussaleh, North Aceh, Sumatra, Indonesia" id="ABBRID0EVXQO" xlink:type="simple">UMIZ</abbrev> 00180) to 160 μm [1797] <abbrev xmlns:xlink="http://www.w3.org/1999/xlink" content-type="institution" xlink:title="Universitas Malikussaleh, North Aceh, Sumatra, Indonesia" id="ABBRID0E1XQO" xlink:type="simple">UMIZ</abbrev> 00180) in unit #2, from 200 μm ([989] <named-content xmlns:xlink="http://www.w3.org/1999/xlink" content-type="dwc:institutional_code" xlink:type="simple">ZRC</named-content>.MOL.16070) to 270 μm ([977] <named-content xmlns:xlink="http://www.w3.org/1999/xlink" content-type="dwc:institutional_code" xlink:type="simple">USMMC</named-content> 00064) in unit #3, around 200 μm ([6164] <named-content xmlns:xlink="http://www.w3.org/1999/xlink" content-type="dwc:institutional_code" xlink:type="simple">MNHN</named-content>-IM-2019-1384, [6165] <named-content xmlns:xlink="http://www.w3.org/1999/xlink" content-type="dwc:institutional_code" xlink:type="simple">MNHN</named-content>-IM-2019-1385, and [6166] <named-content xmlns:xlink="http://www.w3.org/1999/xlink" content-type="dwc:institutional_code" xlink:type="simple">MNHN</named-content>-IM-2019-1386) in unit #4, from 150 μm ([3144] <named-content xmlns:xlink="http://www.w3.org/1999/xlink" content-type="dwc:institutional_code" xlink:type="simple">MNHN</named-content>-IM-2019-1611) to 180 μm ([3231] <named-content xmlns:xlink="http://www.w3.org/1999/xlink" content-type="dwc:institutional_code" xlink:type="simple">MNHN</named-content>-IM-2019-1610) in unit #5, and from 140 μm (<named-content xmlns:xlink="http://www.w3.org/1999/xlink" content-type="dwc:institutional_code" xlink:type="simple">ZMH</named-content> 27472, spm #4) to 200 μm (<named-content xmlns:xlink="http://www.w3.org/1999/xlink" content-type="dwc:institutional_code" xlink:type="simple">ZMH</named-content> 27472, spms #2 and #3) in unit #6.</p><p>Its diameter at the tip (Table <xref ref-type="table" rid="T4">4</xref>) ranges from 35 μm ([5481] <named-content xmlns:xlink="http://www.w3.org/1999/xlink" content-type="dwc:institutional_code" xlink:type="simple">MNHN</named-content>-IM-2013-62393) to 50 μm (e.g., [5068] <abbrev xmlns:xlink="http://www.w3.org/1999/xlink" content-type="institution" xlink:title="Universitas Malikussaleh, North Aceh, Sumatra, Indonesia" id="ABBRID0EV1QO" xlink:type="simple">UMIZ</abbrev> 00166) in unit #1, from 30 μm [1795] <abbrev xmlns:xlink="http://www.w3.org/1999/xlink" content-type="institution" xlink:title="Universitas Malikussaleh, North Aceh, Sumatra, Indonesia" id="ABBRID0E11QO" xlink:type="simple">UMIZ</abbrev> 00180) to 35 μm [1796] <abbrev xmlns:xlink="http://www.w3.org/1999/xlink" content-type="institution" xlink:title="Universitas Malikussaleh, North Aceh, Sumatra, Indonesia" id="ABBRID0E61QO" xlink:type="simple">UMIZ</abbrev> 00180) in unit #2, and from 40 μm [989] <named-content xmlns:xlink="http://www.w3.org/1999/xlink" content-type="dwc:institutional_code" xlink:type="simple">ZRC</named-content>.MOL.16070) to 80 μm [977] <named-content xmlns:xlink="http://www.w3.org/1999/xlink" content-type="dwc:institutional_code" xlink:type="simple">USMMC</named-content> 00064) in unit #3, around 50 μm ([6164] <named-content xmlns:xlink="http://www.w3.org/1999/xlink" content-type="dwc:institutional_code" xlink:type="simple">MNHN</named-content>-IM-2019-1384, [6165] <named-content xmlns:xlink="http://www.w3.org/1999/xlink" content-type="dwc:institutional_code" xlink:type="simple">MNHN</named-content>-IM-2019-1385, and [6166] <named-content xmlns:xlink="http://www.w3.org/1999/xlink" content-type="dwc:institutional_code" xlink:type="simple">MNHN</named-content>-IM-2019-1386) in unit #4, from 45 μm ([3231] <named-content xmlns:xlink="http://www.w3.org/1999/xlink" content-type="dwc:institutional_code" xlink:type="simple">MNHN</named-content>-IM-2019-1610) to 50 μm ([3144] <named-content xmlns:xlink="http://www.w3.org/1999/xlink" content-type="dwc:institutional_code" xlink:type="simple">MNHN</named-content>-IM-2019-1611) in unit #5, and from 55 μm (<named-content xmlns:xlink="http://www.w3.org/1999/xlink" content-type="dwc:institutional_code" xlink:type="simple">ZMH</named-content> 27472, spm #1) to 60 μm (<named-content xmlns:xlink="http://www.w3.org/1999/xlink" content-type="dwc:institutional_code" xlink:type="simple">ZMH</named-content> 27472, spms #2 to #4) in unit #6.</p><fig id="F87" position="float" orientation="portrait"><object-id xmlns:xlink="http://www.w3.org/1999/xlink" content-type="doi" xlink:type="simple">10.3897/zookeys.972.52853.figure85</object-id><label>Figure 85.</label><caption><p>Digestive system, dorsal view, <italic><tp:taxon-name><tp:taxon-name-part taxon-name-part-type="genus" reg="Peronia">Peronia</tp:taxon-name-part> <tp:taxon-name-part taxon-name-part-type="species" reg="verruculata">verruculata</tp:taxon-name-part></tp:taxon-name></italic> (unit #5). The arrow indicates the orientation of the transitional loop <bold>A</bold> lectotype, <italic><tp:taxon-name><tp:taxon-name-part taxon-name-part-type="genus" reg="Scaphis">Scaphis</tp:taxon-name-part> <tp:taxon-name-part taxon-name-part-type="species" reg="gravieri">gravieri</tp:taxon-name-part></tp:taxon-name></italic>, Mayotte (<named-content xmlns:xlink="http://www.w3.org/1999/xlink" content-type="dwc:institutional_code" xlink:type="simple">MNHN</named-content>-IM-2000-33695) <bold>B</bold> Madagascar [3144] (<named-content xmlns:xlink="http://www.w3.org/1999/xlink" content-type="dwc:institutional_code" xlink:type="simple">MNHN</named-content>-IM-2019-1611) <bold>C</bold> Madagascar [3231] (<named-content xmlns:xlink="http://www.w3.org/1999/xlink" content-type="dwc:institutional_code" xlink:type="simple">MNHN</named-content>-IM-2019-1610). Scale bars: 2 mm (<bold>A</bold>), 4 mm (<bold>B</bold>), 5 mm (<bold>C</bold>). Abbreviations: ddg dorsal digestive gland, i intestine, pdg posterior digestive gland, st stomach.</p></caption><graphic xmlns:xlink="http://www.w3.org/1999/xlink" xlink:href="zookeys-972-001-g087.jpg" position="float" orientation="portrait" xlink:type="simple" id="oo_458385.jpg"><uri content-type="original_file" xlink:type="simple">https://binary.pensoft.net/fig/458385</uri></graphic></fig></tp:treatment-sec><tp:treatment-sec sec-type="Diagnostic features" id="SECID0ET6QO"><title>Diagnostic features</title><p>(Table <xref ref-type="table" rid="T4">4</xref>). Externally, <italic><tp:taxon-name><tp:taxon-name-part taxon-name-part-type="genus" reg="Peronia">Peronia</tp:taxon-name-part> <tp:taxon-name-part taxon-name-part-type="species" reg="verruculata">verruculata</tp:taxon-name-part></tp:taxon-name></italic> cannot be distinguished from the other <italic><tp:taxon-name><tp:taxon-name-part taxon-name-part-type="genus" reg="Peronia">Peronia</tp:taxon-name-part></tp:taxon-name></italic> species. The animal length, which is helpful to identify <italic><tp:taxon-name><tp:taxon-name-part taxon-name-part-type="genus" reg="Peronia">P.</tp:taxon-name-part> <tp:taxon-name-part taxon-name-part-type="species" reg="peronii">peronii</tp:taxon-name-part></tp:taxon-name></italic>, does not help identify <italic><tp:taxon-name><tp:taxon-name-part taxon-name-part-type="genus" reg="Peronia">P.</tp:taxon-name-part> <tp:taxon-name-part taxon-name-part-type="species" reg="verruculata">verruculata</tp:taxon-name-part></tp:taxon-name></italic>. In our material, most live animals are between 30 and 40 mm long, but some animals are exceptionally longer: e.g., 60 mm for [2162] (<abbrev xmlns:xlink="http://www.w3.org/1999/xlink" content-type="institution" xlink:title="Universitas Malikussaleh, North Aceh, Sumatra, Indonesia" id="ABBRID0EFBRO" xlink:type="simple">UMIZ</abbrev> 00171) in Sulawesi, 60 mm for [5620] (<named-content xmlns:xlink="http://www.w3.org/1999/xlink" content-type="dwc:institutional_code" xlink:type="simple">ITBZC</named-content> IM 00021) in Vietnam, and 73 mm for [6212] (<named-content xmlns:xlink="http://www.w3.org/1999/xlink" content-type="dwc:institutional_code" xlink:type="simple">MNHN</named-content>-IM-2019-1592) in New Caledonia. Internally, all units of <italic><tp:taxon-name><tp:taxon-name-part taxon-name-part-type="genus" reg="Peronia">P.</tp:taxon-name-part> <tp:taxon-name-part taxon-name-part-type="species" reg="verruculata">verruculata</tp:taxon-name-part></tp:taxon-name></italic> are cryptic with each other (Table <xref ref-type="table" rid="T4">4</xref>). The ranges of sizes for the accessory penial gland (length, diameter at base, diameter at tip) overlap when all units are considered, but ranges may differ when only a pair of units is considered (e.g., the accessory penial gland spine is shorter than 160 μm in unit #2 and longer than 200 μm in unit #3).</p><p>The units #1 and #3 are sympatric in Singapore but they cannot be always separated anatomically. Based on the length of its spine (270 μm), the Singapore individual [991] would be assigned to the mitochondrial unit #3 because the spine is longer than 200 μm in unit #3 while it usually is less than 200 μm in unit #1, but it belongs to the mitochondrial unit #1 (Fig. <xref ref-type="fig" rid="F2">2</xref>). The diameter of the tip of the spine only partly overlaps between unit #1 (from 35 to 50 μm) and unit #3 (from 40 to 80 μm), but that trait is hardly practical when it comes to identification (it requires SEM). The units #1 and #2 are sympatric in Sumatra (we found them both together at the stations 78 and 82) but they cannot be separated because they are completely cryptic anatomically (Table <xref ref-type="table" rid="T4">4</xref>). All that is not to say that there are no anatomical differences between units of <italic><tp:taxon-name><tp:taxon-name-part taxon-name-part-type="genus" reg="Peronia">P.</tp:taxon-name-part> <tp:taxon-name-part taxon-name-part-type="species" reg="verruculata">verruculata</tp:taxon-name-part></tp:taxon-name></italic>. On average, the diameter of the spine of the accessory penial gland tends to be larger both at the base and at the tip in unit #3. However, because ranges of variation overlap, anatomical traits cannot be used to reliably assign individuals to any particular unit.</p><p><italic><tp:taxon-name><tp:taxon-name-part taxon-name-part-type="genus" reg="Peronia">Peronia</tp:taxon-name-part> <tp:taxon-name-part taxon-name-part-type="species" reg="verruculata">verruculata</tp:taxon-name-part></tp:taxon-name></italic> is close anatomically to <italic><tp:taxon-name><tp:taxon-name-part taxon-name-part-type="genus" reg="Peronia">P.</tp:taxon-name-part> <tp:taxon-name-part taxon-name-part-type="species" reg="sydneyensis">sydneyensis</tp:taxon-name-part></tp:taxon-name></italic> and <italic><tp:taxon-name><tp:taxon-name-part taxon-name-part-type="genus" reg="Peronia">P.</tp:taxon-name-part> <tp:taxon-name-part taxon-name-part-type="species" reg="willani">willani</tp:taxon-name-part></tp:taxon-name></italic>. They all share intestinal loops of type I with a transitional loop oriented between 3 and 6 o’clock. There are, however, important differences. The muscular sac of the accessory penial gland is significantly longer in <italic><tp:taxon-name><tp:taxon-name-part taxon-name-part-type="genus" reg="Peronia">P.</tp:taxon-name-part> <tp:taxon-name-part taxon-name-part-type="species" reg="willani">willani</tp:taxon-name-part></tp:taxon-name></italic> (up to 25 mm) than in <italic><tp:taxon-name><tp:taxon-name-part taxon-name-part-type="genus" reg="Peronia">P.</tp:taxon-name-part> <tp:taxon-name-part taxon-name-part-type="species" reg="verruculata">verruculata</tp:taxon-name-part></tp:taxon-name></italic> (up to 15 mm); the spine of the accessory penial gland is significantly shorter in <italic><tp:taxon-name><tp:taxon-name-part taxon-name-part-type="genus" reg="Peronia">P.</tp:taxon-name-part> <tp:taxon-name-part taxon-name-part-type="species" reg="sydneyensis">sydneyensis</tp:taxon-name-part></tp:taxon-name></italic> (less than 1 mm) than in <italic><tp:taxon-name><tp:taxon-name-part taxon-name-part-type="genus" reg="Peronia">P.</tp:taxon-name-part> <tp:taxon-name-part taxon-name-part-type="species" reg="verruculata">verruculata</tp:taxon-name-part></tp:taxon-name></italic> (at least 1.3 mm); strong, hemispherical protuberances cover the spine in all individuals of <italic><tp:taxon-name><tp:taxon-name-part taxon-name-part-type="genus" reg="Peronia">P.</tp:taxon-name-part> <tp:taxon-name-part taxon-name-part-type="species" reg="sydneyensis">sydneyensis</tp:taxon-name-part></tp:taxon-name></italic> and are absent in all other species. <italic><tp:taxon-name><tp:taxon-name-part taxon-name-part-type="genus" reg="Peronia">Peronia</tp:taxon-name-part> <tp:taxon-name-part taxon-name-part-type="species" reg="sydneyensis">sydneyensis</tp:taxon-name-part></tp:taxon-name></italic> and <italic><tp:taxon-name><tp:taxon-name-part taxon-name-part-type="genus" reg="Peronia">P.</tp:taxon-name-part> <tp:taxon-name-part taxon-name-part-type="species" reg="verruculata">verruculata</tp:taxon-name-part></tp:taxon-name></italic> cannot be confused even where they are sympatric (Queensland and New Caledonia) and <italic><tp:taxon-name><tp:taxon-name-part taxon-name-part-type="genus" reg="Peronia">Peronia</tp:taxon-name-part> <tp:taxon-name-part taxon-name-part-type="species" reg="verruculata">verruculata</tp:taxon-name-part></tp:taxon-name></italic> and <italic><tp:taxon-name><tp:taxon-name-part taxon-name-part-type="genus" reg="Peronia">P.</tp:taxon-name-part> <tp:taxon-name-part taxon-name-part-type="species" reg="willani">willani</tp:taxon-name-part></tp:taxon-name></italic> are not sympatric based on current data.</p></tp:treatment-sec><tp:treatment-sec sec-type="remarks" id="SECID0EEHRO"><title>Remarks.</title><p><bold><italic>Species delineation.</italic></bold> Our decision of recognizing a single species with high population structure and several mitochondrial units is explained in the results (see species delineation). Fresh material from the Red Sea, Somalia, Yemen, Oman, and the Persian Gulf is needed to determine the relationships between the populations of <italic><tp:taxon-name><tp:taxon-name-part taxon-name-part-type="genus" reg="Peronia">P.</tp:taxon-name-part> <tp:taxon-name-part taxon-name-part-type="species" reg="verruculata">verruculata</tp:taxon-name-part></tp:taxon-name></italic> from the Red Sea and the remainder of the species. Similarly, fresh material is needed from southwestern and southeastern India, including Sri Lanka, to determine the relationships between the western (Indian Ocean) and eastern (South-East Asia and West Pacific) populations. Most likely, additional populations will show that mitochondrial units are even more mixed than what is already shown here, and new units may be found. Nuclear markers will remain indispensable as the current data show that populations that seem divergent using mitochondrial markers are not reproductively isolated. It is not excluded that populations from the Red Sea belong to two distinct species (both with intestinal loops of type I): <italic><tp:taxon-name><tp:taxon-name-part taxon-name-part-type="genus" reg="Peronia">P.</tp:taxon-name-part> <tp:taxon-name-part taxon-name-part-type="species" reg="verruculata">verruculata</tp:taxon-name-part></tp:taxon-name></italic> and another species endemic to the Red Sea. The <italic><tp:taxon-name><tp:taxon-name-part taxon-name-part-type="genus" reg="Peronia">Peronia</tp:taxon-name-part></tp:taxon-name></italic> diversity in the Red Sea would thus be similar to what is found in Japan, which is also at the periphery of the distribution of <italic><tp:taxon-name><tp:taxon-name-part taxon-name-part-type="genus" reg="Peronia">Peronia</tp:taxon-name-part></tp:taxon-name></italic> (Fig. <xref ref-type="fig" rid="F8">6</xref>).</p><p><bold><italic>Synonymy.</italic></bold> The application of all the species names regarded as junior synonyms of <italic><tp:taxon-name><tp:taxon-name-part taxon-name-part-type="genus" reg="Peronia">P.</tp:taxon-name-part> <tp:taxon-name-part taxon-name-part-type="species" reg="verruculata">verruculata</tp:taxon-name-part></tp:taxon-name></italic> is addressed here, following a chronological order starting with <italic><tp:taxon-name><tp:taxon-name-part taxon-name-part-type="genus" reg="Peronia">P.</tp:taxon-name-part> <tp:taxon-name-part taxon-name-part-type="species" reg="verruculata">verruculata</tp:taxon-name-part></tp:taxon-name></italic> (Tables <xref ref-type="table" rid="T1">1</xref>, <xref ref-type="table" rid="T6">6</xref>).</p><p>Based on our data, there are two <italic><tp:taxon-name><tp:taxon-name-part taxon-name-part-type="genus" reg="Peronia">Peronia</tp:taxon-name-part></tp:taxon-name></italic> species in the Red Sea, one characterized by intestinal loops of type I (with a transitional loop oriented between 3 and 6 o’clock) and the other characterized by intestinal loops of type V (see remarks on <italic><tp:taxon-name><tp:taxon-name-part taxon-name-part-type="genus" reg="Peronia">P.</tp:taxon-name-part> <tp:taxon-name-part taxon-name-part-type="species" reg="madagascariensis">madagascariensis</tp:taxon-name-part></tp:taxon-name></italic>). Because the intestinal loops of the lectotype of <italic><tp:taxon-name><tp:taxon-name-part taxon-name-part-type="genus" reg="Onchidium">O.</tp:taxon-name-part> <tp:taxon-name-part taxon-name-part-type="species" reg="verruculatum">verruculatum</tp:taxon-name-part></tp:taxon-name></italic> are of type I (Fig. <xref ref-type="fig" rid="F88">86A</xref>), <italic><tp:taxon-name><tp:taxon-name-part taxon-name-part-type="genus" reg="Peronia">P.</tp:taxon-name-part> <tp:taxon-name-part taxon-name-part-type="species" reg="verruculata">verruculata</tp:taxon-name-part></tp:taxon-name></italic> applies to the species described here with intestinal loops of type I.</p><fig id="F88" position="float" orientation="portrait"><object-id xmlns:xlink="http://www.w3.org/1999/xlink" content-type="doi" xlink:type="simple">10.3897/zookeys.972.52853.figure86</object-id><label>Figure 86.</label><caption><p>Digestive system, dorsal view, <italic><tp:taxon-name><tp:taxon-name-part taxon-name-part-type="genus" reg="Peronia">Peronia</tp:taxon-name-part> <tp:taxon-name-part taxon-name-part-type="species" reg="verruculata">verruculata</tp:taxon-name-part></tp:taxon-name></italic> (Red Sea). The arrow indicates the orientation of the transitional loop <bold>A</bold> lectotype, <italic><tp:taxon-name><tp:taxon-name-part taxon-name-part-type="genus" reg="Onchidium">Onchidium</tp:taxon-name-part> <tp:taxon-name-part taxon-name-part-type="species" reg="verruculatum">verruculatum</tp:taxon-name-part></tp:taxon-name></italic>, Red Sea (<named-content xmlns:xlink="http://www.w3.org/1999/xlink" content-type="dwc:institutional_code" xlink:type="simple">MNHN</named-content>-IM-2000-22941) <bold>B</bold> lectotype, <italic><tp:taxon-name><tp:taxon-name-part taxon-name-part-type="genus" reg="Peronia">Peronia</tp:taxon-name-part> <tp:taxon-name-part taxon-name-part-type="species" reg="anomala">anomala</tp:taxon-name-part></tp:taxon-name></italic>, Red Sea (<named-content xmlns:xlink="http://www.w3.org/1999/xlink" content-type="dwc:institutional_code" xlink:type="simple">MNHN</named-content>-IM-2000-33678) <bold>C</bold> lectotype, <italic><tp:taxon-name><tp:taxon-name-part taxon-name-part-type="genus" reg="Onchidium">Onchidium</tp:taxon-name-part> <tp:taxon-name-part taxon-name-part-type="species" reg="durum">durum</tp:taxon-name-part></tp:taxon-name></italic>, Red Sea (<named-content xmlns:xlink="http://www.w3.org/1999/xlink" content-type="dwc:institutional_code" xlink:type="simple">MNHN</named-content>-IM-2000-33698) <bold>D</bold> paralectotype, <italic><tp:taxon-name><tp:taxon-name-part taxon-name-part-type="genus" reg="Paraperonia">Paraperonia</tp:taxon-name-part> <tp:taxon-name-part taxon-name-part-type="species" reg="gondwanae">gondwanae</tp:taxon-name-part></tp:taxon-name></italic>, Red Sea (<named-content xmlns:xlink="http://www.w3.org/1999/xlink" content-type="dwc:institutional_code" xlink:type="simple">MNHN</named-content>-IM-2000-33684) <bold>E</bold> paralectotype, <italic><tp:taxon-name><tp:taxon-name-part taxon-name-part-type="genus" reg="Paraperonia">Paraperonia</tp:taxon-name-part> <tp:taxon-name-part taxon-name-part-type="species" reg="gondwanae">gondwanae</tp:taxon-name-part></tp:taxon-name></italic>, locality unknown (<named-content xmlns:xlink="http://www.w3.org/1999/xlink" content-type="dwc:institutional_code" xlink:type="simple">MNHN</named-content>-IM-2000-33688) <bold>F</bold> Red Sea, spm #1 (<named-content xmlns:xlink="http://www.w3.org/1999/xlink" content-type="dwc:institutional_code" xlink:type="simple">ZMH</named-content> 27472/4). Scale bars: 5 mm (<bold>A, D</bold>), 4 mm (<bold>B, E</bold>), 3 mm (<bold>C, F</bold>). Abbreviations: ddg dorsal digestive gland, i intestine, pdg posterior digestive gland, st stomach.</p></caption><graphic xmlns:xlink="http://www.w3.org/1999/xlink" xlink:href="zookeys-972-001-g088.jpg" position="float" orientation="portrait" xlink:type="simple" id="oo_458386.jpg"><uri content-type="original_file" xlink:type="simple">https://binary.pensoft.net/fig/458386</uri></graphic></fig><p>The original description of <italic><tp:taxon-name><tp:taxon-name-part taxon-name-part-type="genus" reg="Onchidium">Onchidium</tp:taxon-name-part> <tp:taxon-name-part taxon-name-part-type="species" reg="ferrugineum">ferrugineum</tp:taxon-name-part></tp:taxon-name></italic> was published four times in different venues by Lesson, twice in 1831 (first in the <italic>Bulletin des sciences naturelles</italic> and then in the zoology section of the <italic>Coquille</italic> voyage), once in February 1832 (in the <italic>Mémorial encyclopédique</italic>), and once again in 1833 (in his <italic>Illustrations de Zoologie</italic>). According to <xref ref-type="bibr" rid="B42">Cretella (2010)</xref>, the date of publication for the description of <italic><tp:taxon-name><tp:taxon-name-part taxon-name-part-type="genus" reg="Onchidium">O.</tp:taxon-name-part> <tp:taxon-name-part taxon-name-part-type="species" reg="ferrugineum">ferrugineum</tp:taxon-name-part></tp:taxon-name></italic> in the <italic>Coquille</italic> voyage is November 15, 1831. Therefore, the oldest and original description of <italic><tp:taxon-name><tp:taxon-name-part taxon-name-part-type="genus" reg="Onchidium">O.</tp:taxon-name-part> <tp:taxon-name-part taxon-name-part-type="species" reg="ferrugineum">ferrugineum</tp:taxon-name-part></tp:taxon-name></italic> is the one published in the <italic>Bulletin des sciences naturelles</italic> in April 1831. Both descriptions from 1831 did not include any illustration. An illustration of an animal ventral view was published by <xref ref-type="bibr" rid="B115">Lesson (1832</xref>: 36–37, fig. 32) in the <italic>Mémorial encyclopédique</italic>. Two beautiful, colored pictures were published in Lesson’s (1833: pl. 19) <italic>Illustrations de Zoologie</italic>.</p><fig id="F89" position="float" orientation="portrait"><object-id xmlns:xlink="http://www.w3.org/1999/xlink" content-type="doi" xlink:type="simple">10.3897/zookeys.972.52853.figure87</object-id><label>Figure 87.</label><caption><p>Radula, <tp:taxon-name><tp:taxon-name-part taxon-name-part-type="genus" reg="Peronia">Peronia</tp:taxon-name-part> <tp:taxon-name-part taxon-name-part-type="species" reg="verruculata">verruculata</tp:taxon-name-part></tp:taxon-name> (unit #1), Vanuatu [5481] (<named-content xmlns:xlink="http://www.w3.org/1999/xlink" content-type="dwc:institutional_code" xlink:type="simple">MNHN</named-content>-IM-2013-62393) <bold>A</bold> rachidian and innermost lateral teeth <bold>B</bold> lateral teeth <bold>C</bold> outermost lateral teeth <bold>D</bold> lateral teeth, frontal view. Scale bars: 20 μm (<bold>A</bold>), 100 μm (<bold>B</bold>), 10 μm (<bold>C, D</bold>). Abbreviations: 1llt first left lateral tooth, 1rlt first right lateral tooth, 2llt second left lateral tooth, 2rlt second right lateral tooth, bls basal lateral spine, hlt hook of a lateral tooth, mc median cusp, rt rachidian tooth.</p></caption><graphic xmlns:xlink="http://www.w3.org/1999/xlink" xlink:href="zookeys-972-001-g089.jpg" position="float" orientation="portrait" xlink:type="simple" id="oo_458387.jpg"><uri content-type="original_file" xlink:type="simple">https://binary.pensoft.net/fig/458387</uri></graphic></fig><fig id="F90" position="float" orientation="portrait"><object-id xmlns:xlink="http://www.w3.org/1999/xlink" content-type="doi" xlink:type="simple">10.3897/zookeys.972.52853.figure88</object-id><label>Figure 88.</label><caption><p>Radula, <italic><tp:taxon-name><tp:taxon-name-part taxon-name-part-type="genus" reg="Peronia">Peronia</tp:taxon-name-part> <tp:taxon-name-part taxon-name-part-type="species" reg="verruculata">verruculata</tp:taxon-name-part></tp:taxon-name></italic> (unit #1), Indonesia <bold>A, B</bold> Seram [2870] (<abbrev xmlns:xlink="http://www.w3.org/1999/xlink" content-type="institution" xlink:title="Universitas Malikussaleh, North Aceh, Sumatra, Indonesia" id="ABBRID0EEURO" xlink:type="simple">UMIZ</abbrev> 00169) <bold>C–F</bold> Lombok [2987] (<abbrev xmlns:xlink="http://www.w3.org/1999/xlink" content-type="institution" xlink:title="Universitas Malikussaleh, North Aceh, Sumatra, Indonesia" id="ABBRID0ELURO" xlink:type="simple">UMIZ</abbrev> 00168) <bold>A</bold> left half rows of teeth <bold>B</bold> rachidian and innermost lateral teeth <bold>C</bold> rachidian and innermost lateral teeth <bold>D</bold> rachidian and lateral teeth <bold>E</bold> outermost lateral teeth <bold>F</bold> lateral teeth. Scale bars: 200 μm (<bold>A</bold>), 30 μm (<bold>B, C</bold>), 60 μm (<bold>D</bold>), 40 μm (<bold>E</bold>), 100 μm (<bold>F</bold>).</p></caption><graphic xmlns:xlink="http://www.w3.org/1999/xlink" xlink:href="zookeys-972-001-g090.jpg" position="float" orientation="portrait" xlink:type="simple" id="oo_458388.jpg"><uri content-type="original_file" xlink:type="simple">https://binary.pensoft.net/fig/458388</uri></graphic></fig><p>The type locality (of the lectotype) of <italic><tp:taxon-name><tp:taxon-name-part taxon-name-part-type="genus" reg="Onchidium">Onchidium</tp:taxon-name-part> <tp:taxon-name-part taxon-name-part-type="species" reg="ferrugineum">ferrugineum</tp:taxon-name-part></tp:taxon-name></italic> is Manokwari, West Papua, Indonesia, where at least three <italic><tp:taxon-name><tp:taxon-name-part taxon-name-part-type="genus" reg="Peronia">Peronia</tp:taxon-name-part></tp:taxon-name></italic> species are known to be present (Fig. <xref ref-type="fig" rid="F8">6</xref>). Based on the length of the lectotype (35 mm) and its intestinal loops of type I with a transitional loop at 4 o’clock (Fig. <xref ref-type="fig" rid="F82">80A</xref>), <italic><tp:taxon-name><tp:taxon-name-part taxon-name-part-type="genus" reg="Onchidium">Onchidium</tp:taxon-name-part> <tp:taxon-name-part taxon-name-part-type="species" reg="ferrugineum">ferrugineum</tp:taxon-name-part></tp:taxon-name></italic> applies to the species described here (<italic><tp:taxon-name><tp:taxon-name-part taxon-name-part-type="genus" reg="Peronia">P.</tp:taxon-name-part> <tp:taxon-name-part taxon-name-part-type="species" reg="verruculata">verruculata</tp:taxon-name-part></tp:taxon-name></italic>) and not to <italic><tp:taxon-name><tp:taxon-name-part taxon-name-part-type="genus" reg="Peronia">P.</tp:taxon-name-part> <tp:taxon-name-part taxon-name-part-type="species" reg="griffithsi">griffithsi</tp:taxon-name-part></tp:taxon-name></italic> or <italic><tp:taxon-name><tp:taxon-name-part taxon-name-part-type="genus" reg="Peronia">P.</tp:taxon-name-part> <tp:taxon-name-part taxon-name-part-type="species" reg="peronii">peronii</tp:taxon-name-part></tp:taxon-name></italic> (Table <xref ref-type="table" rid="T4">4</xref>). Unfortunately, this identification cannot be confirmed by the muscular sac or the spine of the accessory penial gland, which are missing in the lectotype. <xref ref-type="bibr" rid="B108">Labbé (1934a</xref>: 213–216) claims that there is no accessory penial gland in <italic><tp:taxon-name><tp:taxon-name-part taxon-name-part-type="genus" reg="Onchidium">Onchidium</tp:taxon-name-part> <tp:taxon-name-part taxon-name-part-type="species" reg="ferrugineum">ferrugineum</tp:taxon-name-part></tp:taxon-name></italic> and thus does not comment on the spine and the muscular sac of the accessory penial gland of the lectotype. It is unclear whether Labbé dissected the lectotype or if he found it already dissected by Lesson (who commented on the penis of the paralectotypes and thus might have dissected the lectotype as well). Eleven dorsal papillae with eyes were counted on the lectotype, but it is possible that others faded with time.</p><fig id="F91" position="float" orientation="portrait"><object-id xmlns:xlink="http://www.w3.org/1999/xlink" content-type="doi" xlink:type="simple">10.3897/zookeys.972.52853.figure89</object-id><label>Figure 89.</label><caption><p>Radula, <italic><tp:taxon-name><tp:taxon-name-part taxon-name-part-type="genus" reg="Peronia">Peronia</tp:taxon-name-part> <tp:taxon-name-part taxon-name-part-type="species" reg="verruculata">verruculata</tp:taxon-name-part></tp:taxon-name></italic> (unit #2), Indonesia, Sumatra <bold>A–D</bold> [1795] (<abbrev xmlns:xlink="http://www.w3.org/1999/xlink" content-type="institution" xlink:title="Universitas Malikussaleh, North Aceh, Sumatra, Indonesia" id="ABBRID0E2YRO" xlink:type="simple">UMIZ</abbrev> 00180) <bold>E</bold> [1746] (<abbrev xmlns:xlink="http://www.w3.org/1999/xlink" content-type="institution" xlink:title="Universitas Malikussaleh, North Aceh, Sumatra, Indonesia" id="ABBRID0ECZRO" xlink:type="simple">UMIZ</abbrev> 00178) <bold>A</bold> rachidian and innermost lateral teeth <bold>B</bold> rachidian and innermost lateral teeth <bold>C</bold> lateral teeth <bold>D</bold> outermost lateral teeth <bold>E</bold> lateral teeth, frontal view. Scale bars: 40 μm (<bold>A, D</bold>), 80 μm (<bold>B</bold>), 100 μm (<bold>C</bold>), 60 μm (<bold>E</bold>).</p></caption><graphic xmlns:xlink="http://www.w3.org/1999/xlink" xlink:href="zookeys-972-001-g091.jpg" position="float" orientation="portrait" xlink:type="simple" id="oo_458389.jpg"><uri content-type="original_file" xlink:type="simple">https://binary.pensoft.net/fig/458389</uri></graphic></fig><fig id="F92" position="float" orientation="portrait"><object-id xmlns:xlink="http://www.w3.org/1999/xlink" content-type="doi" xlink:type="simple">10.3897/zookeys.972.52853.figure90</object-id><label>Figure 90.</label><caption><p>Radula, <italic><tp:taxon-name><tp:taxon-name-part taxon-name-part-type="genus" reg="Peronia">Peronia</tp:taxon-name-part> <tp:taxon-name-part taxon-name-part-type="species" reg="verruculata">verruculata</tp:taxon-name-part></tp:taxon-name></italic> (unit #3), Peninsular Malaysia <bold>A–C</bold> [976] (<named-content xmlns:xlink="http://www.w3.org/1999/xlink" content-type="dwc:institutional_code" xlink:type="simple">USMMC</named-content> 00051) <bold>D</bold> [975] (<named-content xmlns:xlink="http://www.w3.org/1999/xlink" content-type="dwc:institutional_code" xlink:type="simple">USMMC</named-content> 00064) <bold>A</bold> rachidian and innermost lateral teeth <bold>B</bold> rachidian and lateral teeth <bold>C</bold> outermost lateral teeth <bold>D</bold> lateral teeth, frontal view. Scale bars: 20 μm (<bold>A, C</bold>), 100 μm (<bold>B</bold>), 10 μm (<bold>D</bold>).</p></caption><graphic xmlns:xlink="http://www.w3.org/1999/xlink" xlink:href="zookeys-972-001-g092.jpg" position="float" orientation="portrait" xlink:type="simple" id="oo_458390.jpg"><uri content-type="original_file" xlink:type="simple">https://binary.pensoft.net/fig/458390</uri></graphic></fig><p>Lesson (1833: pl. 19) transferred <italic><tp:taxon-name><tp:taxon-name-part taxon-name-part-type="genus" reg="Onchidium">Onchidium</tp:taxon-name-part> <tp:taxon-name-part taxon-name-part-type="species" reg="ferrugineum">ferrugineum</tp:taxon-name-part></tp:taxon-name></italic> to <italic><tp:taxon-name><tp:taxon-name-part taxon-name-part-type="genus" reg="Peronia">Peronia</tp:taxon-name-part></tp:taxon-name></italic>. In the written description, Lesson (1833: unnumbered page) considered <italic><tp:taxon-name><tp:taxon-name-part taxon-name-part-type="genus" reg="Peronia">Peronia</tp:taxon-name-part> <tp:taxon-name-part taxon-name-part-type="species" reg="ferruginea">ferruginea</tp:taxon-name-part></tp:taxon-name></italic> the type of a genus which he decided to call <italic><tp:taxon-name><tp:taxon-name-part taxon-name-part-type="genus" reg="Peronia">Peronia</tp:taxon-name-part></tp:taxon-name></italic>, following Blainville, but the type species of <italic><tp:taxon-name><tp:taxon-name-part taxon-name-part-type="genus" reg="Peronia">Peronia</tp:taxon-name-part></tp:taxon-name></italic> is <italic><tp:taxon-name><tp:taxon-name-part taxon-name-part-type="genus" reg="Onchidium">O.</tp:taxon-name-part> <tp:taxon-name-part taxon-name-part-type="species" reg="peronii">peronii</tp:taxon-name-part></tp:taxon-name></italic>, by monotypy, and the author of <italic><tp:taxon-name><tp:taxon-name-part taxon-name-part-type="genus" reg="Peronia">Peronia</tp:taxon-name-part></tp:taxon-name></italic> is <xref ref-type="bibr" rid="B72">Fleming (1822a</xref>, <xref ref-type="bibr" rid="B73">b</xref>). <xref ref-type="bibr" rid="B140">Oken (1834b</xref>: 269–270) reported <italic><tp:taxon-name><tp:taxon-name-part taxon-name-part-type="genus" reg="Peronia">Peronia</tp:taxon-name-part> <tp:taxon-name-part taxon-name-part-type="species" reg="ferruginea">ferruginea</tp:taxon-name-part></tp:taxon-name></italic> from Lesson’s (1833: pl. 19) <italic>Illustrations de Zoologie</italic>. <xref ref-type="bibr" rid="B185">Van der Hoeven (1850</xref>: 786; <xref ref-type="bibr" rid="B186">1856</xref>: 817) suggested, based on Lesson’s (1833: pl. 19) own illustration, that <italic><tp:taxon-name><tp:taxon-name-part taxon-name-part-type="genus" reg="Peronia">Peronia</tp:taxon-name-part> <tp:taxon-name-part taxon-name-part-type="species" reg="ferruginea">ferruginea</tp:taxon-name-part></tp:taxon-name></italic> may be a nudibranch instead of an onchidiid, but there is no question that <italic><tp:taxon-name><tp:taxon-name-part taxon-name-part-type="genus" reg="Peronia">Peronia</tp:taxon-name-part> <tp:taxon-name-part taxon-name-part-type="species" reg="ferruginea">ferruginea</tp:taxon-name-part></tp:taxon-name></italic> applies to an onchidiid species. <xref ref-type="bibr" rid="B86">Gray (1850</xref>: 117), Adams and Adams (1855: 235), and <xref ref-type="bibr" rid="B183">Tapparone Canefri (1883</xref>: 214) classified <italic><tp:taxon-name><tp:taxon-name-part taxon-name-part-type="genus" reg="Onchidium">O.</tp:taxon-name-part> <tp:taxon-name-part taxon-name-part-type="species" reg="ferrugineum">ferrugineum</tp:taxon-name-part></tp:taxon-name></italic> in <italic><tp:taxon-name><tp:taxon-name-part taxon-name-part-type="genus" reg="Peronia">Peronia</tp:taxon-name-part></tp:taxon-name></italic> but other authors preferred the original combination with the generic name <italic><tp:taxon-name><tp:taxon-name-part taxon-name-part-type="genus" reg="Onchidium">Onchidium</tp:taxon-name-part></tp:taxon-name></italic>.</p><fig id="F93" position="float" orientation="portrait"><object-id xmlns:xlink="http://www.w3.org/1999/xlink" content-type="doi" xlink:type="simple">10.3897/zookeys.972.52853.figure91</object-id><label>Figure 91.</label><caption><p>Radula, <italic><tp:taxon-name><tp:taxon-name-part taxon-name-part-type="genus" reg="Peronia">Peronia</tp:taxon-name-part> <tp:taxon-name-part taxon-name-part-type="species" reg="verruculata">verruculata</tp:taxon-name-part></tp:taxon-name></italic> (unit #4), Pakistan <bold>A–C</bold> [6164] (<named-content xmlns:xlink="http://www.w3.org/1999/xlink" content-type="dwc:institutional_code" xlink:type="simple">MNHN</named-content>-IM-2019-1384) <bold>D</bold> [6165] (<named-content xmlns:xlink="http://www.w3.org/1999/xlink" content-type="dwc:institutional_code" xlink:type="simple">MNHN</named-content>-IM-2019-1385) <bold>A</bold> rachidian and innermost lateral teeth <bold>B</bold> lateral teeth <bold>C</bold> outermost lateral teeth <bold>D</bold> outermost lateral teeth. Scale bars: 20 μm (<bold>A, B</bold>), 10 μm (<bold>C</bold>), 40 μm (<bold>D</bold>).</p></caption><graphic xmlns:xlink="http://www.w3.org/1999/xlink" xlink:href="zookeys-972-001-g093.jpg" position="float" orientation="portrait" xlink:type="simple" id="oo_458391.jpg"><uri content-type="original_file" xlink:type="simple">https://binary.pensoft.net/fig/458391</uri></graphic></fig><fig id="F94" position="float" orientation="portrait"><object-id xmlns:xlink="http://www.w3.org/1999/xlink" content-type="doi" xlink:type="simple">10.3897/zookeys.972.52853.figure92</object-id><label>Figure 92.</label><caption><p>Radula, <italic><tp:taxon-name><tp:taxon-name-part taxon-name-part-type="genus" reg="Peronia">Peronia</tp:taxon-name-part> <tp:taxon-name-part taxon-name-part-type="species" reg="verruculata">verruculata</tp:taxon-name-part></tp:taxon-name></italic> (unit #5), Madagascar <bold>A–C</bold> [3231] (<named-content xmlns:xlink="http://www.w3.org/1999/xlink" content-type="dwc:institutional_code" xlink:type="simple">MNHN</named-content>-IM-2019-1610) <bold>D</bold> Mozambique [5510] (<named-content xmlns:xlink="http://www.w3.org/1999/xlink" content-type="dwc:institutional_code" xlink:type="simple">MNHN</named-content>-IM-2013-62398) <bold>A</bold> rachidian and innermost lateral teeth <bold>B</bold> lateral teeth <bold>C</bold> outermost lateral teeth <bold>D</bold> lateral teeth, frontal view. Scale bars: 20 μm (<bold>A, C</bold>), 100 μm (<bold>B</bold>), 30 μm (<bold>D</bold>).</p></caption><graphic xmlns:xlink="http://www.w3.org/1999/xlink" xlink:href="zookeys-972-001-g094.jpg" position="float" orientation="portrait" xlink:type="simple" id="oo_458392.jpg"><uri content-type="original_file" xlink:type="simple">https://binary.pensoft.net/fig/458392</uri></graphic></fig><p>Semper (1882: 268) kept <italic><tp:taxon-name><tp:taxon-name-part taxon-name-part-type="genus" reg="Onchidium">O.</tp:taxon-name-part> <tp:taxon-name-part taxon-name-part-type="species" reg="ferrugineum">ferrugineum</tp:taxon-name-part></tp:taxon-name></italic> in <italic><tp:taxon-name><tp:taxon-name-part taxon-name-part-type="genus" reg="Onchidium">Onchidium</tp:taxon-name-part></tp:taxon-name></italic> and regarded it as a questionable name because he (erroneously) thought that its original locality was unknown. <xref ref-type="bibr" rid="B146">Plate (1893)</xref> did not comment on it. <xref ref-type="bibr" rid="B26">Bretnall (1919</xref>: 326–327) thought that <italic><tp:taxon-name><tp:taxon-name-part taxon-name-part-type="genus" reg="Onchidium">O.</tp:taxon-name-part> <tp:taxon-name-part taxon-name-part-type="species" reg="ferrugineum">ferrugineum</tp:taxon-name-part></tp:taxon-name></italic> referred to a species insufficiently known and merely repeated Lesson’s original description. <xref ref-type="bibr" rid="B26">Bretnall (1919</xref>: 326) also suggested that <italic><tp:taxon-name><tp:taxon-name-part taxon-name-part-type="genus" reg="Onchidium">O.</tp:taxon-name-part> <tp:taxon-name-part taxon-name-part-type="species" reg="ferrugineum">ferrugineum</tp:taxon-name-part></tp:taxon-name></italic> seemed “closely related to that of M. de Blainville,” i.e., <italic><tp:taxon-name><tp:taxon-name-part taxon-name-part-type="genus" reg="Peronia">Peronia</tp:taxon-name-part> <tp:taxon-name-part taxon-name-part-type="species" reg="mauritiana">mauritiana</tp:taxon-name-part></tp:taxon-name></italic>, a synonym of <italic><tp:taxon-name><tp:taxon-name-part taxon-name-part-type="genus" reg="Peronia">P.</tp:taxon-name-part> <tp:taxon-name-part taxon-name-part-type="species" reg="peronii">peronii</tp:taxon-name-part></tp:taxon-name></italic>. Solely based on information from the original description, <xref ref-type="bibr" rid="B92">Hoffmann (1928</xref>: 71, 74) regarded <italic><tp:taxon-name><tp:taxon-name-part taxon-name-part-type="genus" reg="Onchidium">O.</tp:taxon-name-part> <tp:taxon-name-part taxon-name-part-type="species" reg="ferrugineum">ferrugineum</tp:taxon-name-part></tp:taxon-name></italic> as a junior synonym of <italic><tp:taxon-name><tp:taxon-name-part taxon-name-part-type="genus" reg="Onchidium">O.</tp:taxon-name-part> <tp:taxon-name-part taxon-name-part-type="species" reg="verruculatum">verruculatum</tp:taxon-name-part></tp:taxon-name></italic> and disagreed with Bretnall that it could refer to <italic><tp:taxon-name><tp:taxon-name-part taxon-name-part-type="genus" reg="Onchidium">O.</tp:taxon-name-part> <tp:taxon-name-part taxon-name-part-type="species" reg="peronii">peronii</tp:taxon-name-part></tp:taxon-name></italic>. However, the application of <italic><tp:taxon-name><tp:taxon-name-part taxon-name-part-type="genus" reg="Onchidium">O.</tp:taxon-name-part> <tp:taxon-name-part taxon-name-part-type="species" reg="ferrugineum">ferrugineum</tp:taxon-name-part></tp:taxon-name></italic> cannot be deduced from the original description, especially because it is based on <italic><tp:taxon-name><tp:taxon-name-part taxon-name-part-type="genus" reg="Peronia">Peronia</tp:taxon-name-part></tp:taxon-name></italic> and <italic><tp:taxon-name><tp:taxon-name-part taxon-name-part-type="genus" reg="Wallaconchis">Wallaconchis</tp:taxon-name-part></tp:taxon-name></italic> specimens (see above the remarks on the type material). Finally, <xref ref-type="bibr" rid="B108">Labbé (1934a</xref>: 213–216), who re-examined the type specimens of <italic><tp:taxon-name><tp:taxon-name-part taxon-name-part-type="genus" reg="Onchidium">O.</tp:taxon-name-part> <tp:taxon-name-part taxon-name-part-type="species" reg="ferrugineum">ferrugineum</tp:taxon-name-part></tp:taxon-name></italic>, created the generic name <italic><tp:taxon-name><tp:taxon-name-part taxon-name-part-type="genus" reg="Lessonia">Lessonia</tp:taxon-name-part></tp:taxon-name></italic> (later replaced by <italic><tp:taxon-name><tp:taxon-name-part taxon-name-part-type="genus" reg="Lessonina">Lessonina</tp:taxon-name-part></tp:taxon-name></italic>) for <italic><tp:taxon-name><tp:taxon-name-part taxon-name-part-type="genus" reg="Onchidium">O.</tp:taxon-name-part> <tp:taxon-name-part taxon-name-part-type="species" reg="ferrugineum">ferrugineum</tp:taxon-name-part></tp:taxon-name></italic>, for a genus characterized by a unique combination of traits (large and coiled penis, dorsal gills, etc.), without realizing that the types of <italic><tp:taxon-name><tp:taxon-name-part taxon-name-part-type="genus" reg="Onchidium">O.</tp:taxon-name-part> <tp:taxon-name-part taxon-name-part-type="species" reg="ferrugineum">ferrugineum</tp:taxon-name-part></tp:taxon-name></italic> were part of two species from two different genera.</p><fig id="F95" position="float" orientation="portrait"><object-id xmlns:xlink="http://www.w3.org/1999/xlink" content-type="doi" xlink:type="simple">10.3897/zookeys.972.52853.figure93</object-id><label>Figure 93.</label><caption><p>Radula, <italic><tp:taxon-name><tp:taxon-name-part taxon-name-part-type="genus" reg="Peronia">Peronia</tp:taxon-name-part> <tp:taxon-name-part taxon-name-part-type="species" reg="verruculata">verruculata</tp:taxon-name-part></tp:taxon-name></italic>, Red Sea, spm #3 (<named-content xmlns:xlink="http://www.w3.org/1999/xlink" content-type="dwc:institutional_code" xlink:type="simple">ZMH</named-content> 27472/4) <bold>A</bold> rachidian tooth <bold>B</bold> rachidian and innermost lateral teeth <bold>C</bold> lateral teeth <bold>D</bold> lateral teeth <bold>E</bold> outermost lateral teeth <bold>F</bold> lateral teeth. Scale bars: 10 μm (<bold>A</bold>), 30 μm (<bold>B</bold>), 20 μm (<bold>C, E</bold>), 100 μm (<bold>D</bold>), 60 μm (<bold>F</bold>).</p></caption><graphic xmlns:xlink="http://www.w3.org/1999/xlink" xlink:href="zookeys-972-001-g095.jpg" position="float" orientation="portrait" xlink:type="simple" id="oo_458393.jpg"><uri content-type="original_file" xlink:type="simple">https://binary.pensoft.net/fig/458393</uri></graphic></fig><fig id="F96" position="float" orientation="portrait"><object-id xmlns:xlink="http://www.w3.org/1999/xlink" content-type="doi" xlink:type="simple">10.3897/zookeys.972.52853.figure94</object-id><label>Figure 94.</label><caption><p>Reproductive system, <italic><tp:taxon-name><tp:taxon-name-part taxon-name-part-type="genus" reg="Peronia">Peronia</tp:taxon-name-part> <tp:taxon-name-part taxon-name-part-type="species" reg="verruculata">verruculata</tp:taxon-name-part></tp:taxon-name></italic> (unit #1) <bold>A</bold> immature, posterior, hermaphroditic (female) reproductive system, Australia, Queensland [2622] (<named-content xmlns:xlink="http://www.w3.org/1999/xlink" content-type="dwc:institutional_code" xlink:type="simple">MTQ</named-content>) <bold>B</bold> posterior, hermaphroditic (female) reproductive system, Vietnam [5621] (<named-content xmlns:xlink="http://www.w3.org/1999/xlink" content-type="dwc:institutional_code" xlink:type="simple">ITBZC</named-content> IM 00021) <bold>C</bold> posterior, hermaphroditic (female) reproductive system, Indonesia, Sulawesi [2127] (<abbrev xmlns:xlink="http://www.w3.org/1999/xlink" content-type="institution" xlink:title="Universitas Malikussaleh, North Aceh, Sumatra, Indonesia" id="ABBRID0EFNSO" xlink:type="simple">UMIZ</abbrev> 00170) <bold>D</bold> anterior, male, copulatory apparatus, same as C. Scale bars: 1 mm (<bold>A</bold>), 4 mm (<bold>B</bold>), 3 mm (<bold>C</bold>), 5 mm (<bold>D</bold>). Abbreviations: ag accessory penial gland, dd deferent duct, ddg dorsal digestive gland, fgm female gland mass, hg hermaphroditic gland, i intestine, ms muscular sac, ov oviduct, pdg posterior digestive gland, ps penial sheath, rm retractor muscle, rs receptaculum seminis, sp spermatheca, st stomach, v vestibule.</p></caption><graphic xmlns:xlink="http://www.w3.org/1999/xlink" xlink:href="zookeys-972-001-g096.jpg" position="float" orientation="portrait" xlink:type="simple" id="oo_458394.jpg"><uri content-type="original_file" xlink:type="simple">https://binary.pensoft.net/fig/458394</uri></graphic></fig><p><italic><tp:taxon-name><tp:taxon-name-part taxon-name-part-type="genus" reg="Peronia">Peronia</tp:taxon-name-part> <tp:taxon-name-part taxon-name-part-type="species" reg="savignii">savignii</tp:taxon-name-part></tp:taxon-name></italic> is an objective junior synonym of <italic><tp:taxon-name><tp:taxon-name-part taxon-name-part-type="genus" reg="Onchidium">Onchidium</tp:taxon-name-part> <tp:taxon-name-part taxon-name-part-type="species" reg="verruculatum">verruculatum</tp:taxon-name-part></tp:taxon-name></italic> because they share the same lectotype (see above, the remarks on the type material of <italic><tp:taxon-name><tp:taxon-name-part taxon-name-part-type="genus" reg="Peronia">Peronia</tp:taxon-name-part> <tp:taxon-name-part taxon-name-part-type="species" reg="savignii">savignii</tp:taxon-name-part></tp:taxon-name></italic>). <xref ref-type="bibr" rid="B92">Hoffmann (1928</xref>: 69, 72), <xref ref-type="bibr" rid="B108">Labbé (1934a</xref>: 193), and <xref ref-type="bibr" rid="B49">Dayrat (2009</xref>: 16) all regarded <italic><tp:taxon-name><tp:taxon-name-part taxon-name-part-type="genus" reg="Onchidium">Onchidium</tp:taxon-name-part> <tp:taxon-name-part taxon-name-part-type="species" reg="savignyi">savignyi</tp:taxon-name-part></tp:taxon-name></italic> Semper, 1800 as an emendation of <italic><tp:taxon-name><tp:taxon-name-part taxon-name-part-type="genus" reg="Peronia">Peronia</tp:taxon-name-part> <tp:taxon-name-part taxon-name-part-type="species" reg="savignii">savignii</tp:taxon-name-part></tp:taxon-name></italic> Récluz, 1869, and <italic><tp:taxon-name><tp:taxon-name-part taxon-name-part-type="genus" reg="Onchidium">Onchidium</tp:taxon-name-part> <tp:taxon-name-part taxon-name-part-type="species" reg="savignyi">savignyi</tp:taxon-name-part></tp:taxon-name></italic> as a junior synonym of <italic><tp:taxon-name><tp:taxon-name-part taxon-name-part-type="genus" reg="Onchidium">O.</tp:taxon-name-part> <tp:taxon-name-part taxon-name-part-type="species" reg="verruculatum">verruculatum</tp:taxon-name-part></tp:taxon-name></italic>. However, <italic><tp:taxon-name><tp:taxon-name-part taxon-name-part-type="genus" reg="Onchidium">Onchidium</tp:taxon-name-part> <tp:taxon-name-part taxon-name-part-type="species" reg="savignyi">savignyi</tp:taxon-name-part></tp:taxon-name></italic> Semper, 1880 is not an emendation of <italic><tp:taxon-name><tp:taxon-name-part taxon-name-part-type="genus" reg="Peronia">Peronia</tp:taxon-name-part> <tp:taxon-name-part taxon-name-part-type="species" reg="savignii">savignii</tp:taxon-name-part></tp:taxon-name></italic> Récluz, 1869. Semper (1880: 260–261, pl. 19, fig. 6, pl. 20, fig. 1, pl. 22, figs 5–9) created <italic><tp:taxon-name><tp:taxon-name-part taxon-name-part-type="genus" reg="Onchidium">Onchidium</tp:taxon-name-part> <tp:taxon-name-part taxon-name-part-type="species" reg="savignyi">savignyi</tp:taxon-name-part></tp:taxon-name></italic> as a new name for two individuals from Bohol, Philippines. Semper (1880: 260) merely suggested (with a question mark) that his <italic><tp:taxon-name><tp:taxon-name-part taxon-name-part-type="genus" reg="Onchidium">Onchidium</tp:taxon-name-part> <tp:taxon-name-part taxon-name-part-type="species" reg="savignyi">savignyi</tp:taxon-name-part></tp:taxon-name></italic> might refer to the same species as “<tp:taxon-name><tp:taxon-name-part taxon-name-part-type="genus" reg="Onchidium">O.</tp:taxon-name-part> <tp:taxon-name-part taxon-name-part-type="species" reg="Peronii">Peronii</tp:taxon-name-part></tp:taxon-name> Savigny, Description de l’Egypte,” but did not even mention the existence of <italic><tp:taxon-name><tp:taxon-name-part taxon-name-part-type="genus" reg="Peronia">Peronia</tp:taxon-name-part> <tp:taxon-name-part taxon-name-part-type="species" reg="savignii">savignii</tp:taxon-name-part></tp:taxon-name></italic>. One syntype of <italic><tp:taxon-name><tp:taxon-name-part taxon-name-part-type="genus" reg="Onchidium">Onchidium</tp:taxon-name-part> <tp:taxon-name-part taxon-name-part-type="species" reg="savignyi">savignyi</tp:taxon-name-part></tp:taxon-name></italic> is well preserved and still undissected (<named-content xmlns:xlink="http://www.w3.org/1999/xlink" content-type="dwc:institutional_code" xlink:type="simple">ZMB</named-content>/Moll 39018). Its notum bears gills, which agrees with Semper’s original description and means that <italic><tp:taxon-name><tp:taxon-name-part taxon-name-part-type="genus" reg="Onchidium">Onchidium</tp:taxon-name-part> <tp:taxon-name-part taxon-name-part-type="species" reg="savignyi">savignyi</tp:taxon-name-part></tp:taxon-name></italic> refers to a <italic><tp:taxon-name><tp:taxon-name-part taxon-name-part-type="genus" reg="Peronia">Peronia</tp:taxon-name-part></tp:taxon-name></italic> species. Therefore, <italic><tp:taxon-name><tp:taxon-name-part taxon-name-part-type="genus" reg="Peronia">Peronia</tp:taxon-name-part> <tp:taxon-name-part taxon-name-part-type="species" reg="savignyi">savignyi</tp:taxon-name-part></tp:taxon-name></italic> (Semper, 1880) is a secondary junior homonym of <italic><tp:taxon-name><tp:taxon-name-part taxon-name-part-type="genus" reg="Peronia">Peronia</tp:taxon-name-part> <tp:taxon-name-part taxon-name-part-type="species" reg="savignii">savignii</tp:taxon-name-part></tp:taxon-name></italic> Récluz, 1869 because ICZN Article 58 applies (<italic><tp:taxon-name><tp:taxon-name-part taxon-name-part-type="genus" reg="Peronia"/><tp:taxon-name-part taxon-name-part-type="species" reg="savignyi">savignyi</tp:taxon-name-part></tp:taxon-name></italic> and <italic><tp:taxon-name><tp:taxon-name-part taxon-name-part-type="genus" reg="Peronia"/><tp:taxon-name-part taxon-name-part-type="species" reg="savignii">savignii</tp:taxon-name-part></tp:taxon-name></italic> are deemed to be identical spellings). As junior secondary homonym, <italic><tp:taxon-name><tp:taxon-name-part taxon-name-part-type="genus" reg="Peronia">Peronia</tp:taxon-name-part> <tp:taxon-name-part taxon-name-part-type="species" reg="savignyi">savignyi</tp:taxon-name-part></tp:taxon-name></italic> is an available but subjectively invalid name (<xref ref-type="bibr" rid="B97">ICZN 1999</xref>: Article 57.3) (Tables <xref ref-type="table" rid="T1">1</xref>, <xref ref-type="table" rid="T6">6</xref>).</p><p>Some authors (<xref ref-type="bibr" rid="B92">Hoffmann 1928</xref>: 72–74; <xref ref-type="bibr" rid="B108">Labbé 1934a</xref>: 193; <xref ref-type="bibr" rid="B38">Connolly 1939</xref>: 454) regarded <italic><tp:taxon-name><tp:taxon-name-part taxon-name-part-type="genus" reg="Onchidium">Onchidium</tp:taxon-name-part> <tp:taxon-name-part taxon-name-part-type="species" reg="savignyi">savignyi</tp:taxon-name-part></tp:taxon-name></italic> as a junior synonym of <italic><tp:taxon-name><tp:taxon-name-part taxon-name-part-type="genus" reg="Onchidium">O.</tp:taxon-name-part> <tp:taxon-name-part taxon-name-part-type="species" reg="verruculatum">verruculatum</tp:taxon-name-part></tp:taxon-name></italic>, while others regarded <italic><tp:taxon-name><tp:taxon-name-part taxon-name-part-type="genus" reg="Onchidium">Onchidium</tp:taxon-name-part> <tp:taxon-name-part taxon-name-part-type="species" reg="savignyi">savignyi</tp:taxon-name-part></tp:taxon-name></italic> as valid (e.g., <xref ref-type="bibr" rid="B37">Connolly 1912</xref>: 225; <xref ref-type="bibr" rid="B36">Collinge 1910</xref>: 172). Also, <italic><tp:taxon-name><tp:taxon-name-part taxon-name-part-type="genus" reg="Onchidium">Onchidium</tp:taxon-name-part> <tp:taxon-name-part taxon-name-part-type="species" reg="savignyi">savignyi</tp:taxon-name-part></tp:taxon-name></italic> Semper has naturally caused some confusion with respect to whether it refers to the same species as <italic><tp:taxon-name><tp:taxon-name-part taxon-name-part-type="genus" reg="Peronia">Peronia</tp:taxon-name-part> <tp:taxon-name-part taxon-name-part-type="species" reg="savignii">savignii</tp:taxon-name-part></tp:taxon-name></italic> Récluz (e.g., Fischer and Crosse 1878: 697; <xref ref-type="bibr" rid="B166">Smith 1903</xref>: 401). Strangely enough, the situation is simple: <italic><tp:taxon-name><tp:taxon-name-part taxon-name-part-type="genus" reg="Peronia">Peronia</tp:taxon-name-part> <tp:taxon-name-part taxon-name-part-type="species" reg="savignii">savignii</tp:taxon-name-part></tp:taxon-name></italic> Récluz is objectively invalid (as junior objective synonym of <italic><tp:taxon-name><tp:taxon-name-part taxon-name-part-type="genus" reg="Onchidium">O.</tp:taxon-name-part> <tp:taxon-name-part taxon-name-part-type="species" reg="verruculatum">verruculatum</tp:taxon-name-part></tp:taxon-name></italic>) and <italic><tp:taxon-name><tp:taxon-name-part taxon-name-part-type="genus" reg="Peronia">Peronia</tp:taxon-name-part> <tp:taxon-name-part taxon-name-part-type="species" reg="savignyi">savignyi</tp:taxon-name-part></tp:taxon-name></italic> (Semper) is subjectively invalid (as junior secondary homonym <italic><tp:taxon-name><tp:taxon-name-part taxon-name-part-type="genus" reg="Onchidium">O.</tp:taxon-name-part> <tp:taxon-name-part taxon-name-part-type="species" reg="savignii">savignii</tp:taxon-name-part></tp:taxon-name></italic>). Semper’s description of the two specimens of <italic><tp:taxon-name><tp:taxon-name-part taxon-name-part-type="genus" reg="Onchidium">O.</tp:taxon-name-part> <tp:taxon-name-part taxon-name-part-type="species" reg="savignyi">savignyi</tp:taxon-name-part></tp:taxon-name></italic> from Bohol seems to suggest that they belong to <italic><tp:taxon-name><tp:taxon-name-part taxon-name-part-type="genus" reg="Peronia">P.</tp:taxon-name-part> <tp:taxon-name-part taxon-name-part-type="species" reg="verruculata">verruculata</tp:taxon-name-part></tp:taxon-name></italic> (e.g., retractor muscle attaching to the end of the body cavity, accessory penial gland spine 2.5 mm long), but the long muscular sac (22 mm long) matches better the anatomy of <italic><tp:taxon-name><tp:taxon-name-part taxon-name-part-type="genus" reg="Peronia">P.</tp:taxon-name-part> <tp:taxon-name-part taxon-name-part-type="species" reg="peronii">peronii</tp:taxon-name-part></tp:taxon-name></italic> (Table <xref ref-type="table" rid="T4">4</xref>).</p><fig id="F97" position="float" orientation="portrait"><object-id xmlns:xlink="http://www.w3.org/1999/xlink" content-type="doi" xlink:type="simple">10.3897/zookeys.972.52853.figure95</object-id><label>Figure 95.</label><caption><p>Reproductive system, <italic><tp:taxon-name><tp:taxon-name-part taxon-name-part-type="genus" reg="Peronia">Peronia</tp:taxon-name-part> <tp:taxon-name-part taxon-name-part-type="species" reg="verruculata">verruculata</tp:taxon-name-part></tp:taxon-name></italic> (unit #5), Madagascar <bold>A</bold> posterior, hermaphroditic (female) reproductive system, only the spermatheca, the deferent duct, and the oviduct, [3143] (<named-content xmlns:xlink="http://www.w3.org/1999/xlink" content-type="dwc:institutional_code" xlink:type="simple">MNHN</named-content>-IM-2019-1611) <bold>B</bold> posterior, hermaphroditic (female) reproductive system, [3231] (<named-content xmlns:xlink="http://www.w3.org/1999/xlink" content-type="dwc:institutional_code" xlink:type="simple">MNHN</named-content>-IM-2019-1610) <bold>C</bold> anterior, male, copulatory apparatus, same as B. Scale bars: 5 mm (<bold>A</bold>), 3 mm (<bold>B</bold>), 4 mm (<bold>C</bold>). Abbreviations: ag accessory penial gland, dd deferent duct, fgm female gland mass, hg hermaphroditic gland, ms muscular sac, ov oviduct, ps penial sheath, rm retractor muscle, rs receptaculum seminis, sp spermatheca, v vestibule.</p></caption><graphic xmlns:xlink="http://www.w3.org/1999/xlink" xlink:href="zookeys-972-001-g097.jpg" position="float" orientation="portrait" xlink:type="simple" id="oo_458395.jpg"><uri content-type="original_file" xlink:type="simple">https://binary.pensoft.net/fig/458395</uri></graphic></fig><fig id="F98" position="float" orientation="portrait"><object-id xmlns:xlink="http://www.w3.org/1999/xlink" content-type="doi" xlink:type="simple">10.3897/zookeys.972.52853.figure96</object-id><label>Figure 96.</label><caption><p>Reproductive system, <italic><tp:taxon-name><tp:taxon-name-part taxon-name-part-type="genus" reg="Peronia">Peronia</tp:taxon-name-part> <tp:taxon-name-part taxon-name-part-type="species" reg="verruculata">verruculata</tp:taxon-name-part></tp:taxon-name></italic>, Red Sea, spm #1 (<named-content xmlns:xlink="http://www.w3.org/1999/xlink" content-type="dwc:institutional_code" xlink:type="simple">ZMH</named-content> 27472/4) <bold>A</bold> posterior, hermaphroditic (female) reproductive system <bold>B</bold> anterior, male, copulatory apparatus. Scale bars: 2 mm (<bold>A</bold>), 4 mm (<bold>B</bold>). Abbreviations: Abbreviations: ag accessory penial gland, dd deferent duct, fgm female gland mass, hg hermaphroditic gland, ms muscular sac, ov oviduct, p penis, ps penial sheath, rm retractor muscle, rs receptaculum seminis, sp spermatheca.</p></caption><graphic xmlns:xlink="http://www.w3.org/1999/xlink" xlink:href="zookeys-972-001-g098.jpg" position="float" orientation="portrait" xlink:type="simple" id="oo_458396.jpg"><uri content-type="original_file" xlink:type="simple">https://binary.pensoft.net/fig/458396</uri></graphic></fig><p>The two syntypes of <italic><tp:taxon-name><tp:taxon-name-part taxon-name-part-type="genus" reg="Onchidium">Onchidium</tp:taxon-name-part> <tp:taxon-name-part taxon-name-part-type="species" reg="branchiferum">branchiferum</tp:taxon-name-part></tp:taxon-name></italic> are from Manila, Luzon, Philippines. Anatomical traits described by Plate (insertion of the retractor muscle of the penis at the end of the visceral cavity, spine of the accessory penial gland 1 mm long) indicate that <italic><tp:taxon-name><tp:taxon-name-part taxon-name-part-type="genus" reg="Onchidium">O.</tp:taxon-name-part> <tp:taxon-name-part taxon-name-part-type="species" reg="branchiferum">branchiferum</tp:taxon-name-part></tp:taxon-name></italic> applies to <italic><tp:taxon-name><tp:taxon-name-part taxon-name-part-type="genus" reg="Peronia">P.</tp:taxon-name-part> <tp:taxon-name-part taxon-name-part-type="species" reg="verruculata">verruculata</tp:taxon-name-part></tp:taxon-name></italic>, even though they cannot be confirmed on the syntypes in which all internal organs are either missing or destroyed (Table <xref ref-type="table" rid="T4">4</xref>). Plate did not draw the intestinal loops but he describes them as being type I (the orientation of the transitional loop is unknown). The number of radular teeth per half row (88) also matches what is known in <italic><tp:taxon-name><tp:taxon-name-part taxon-name-part-type="genus" reg="Peronia">P.</tp:taxon-name-part> <tp:taxon-name-part taxon-name-part-type="species" reg="verruculata">verruculata</tp:taxon-name-part></tp:taxon-name></italic> (Table <xref ref-type="table" rid="T5">5</xref>). According to <xref ref-type="bibr" rid="B146">Plate (1893</xref>: 184), <italic><tp:taxon-name><tp:taxon-name-part taxon-name-part-type="genus" reg="Onchidium">O.</tp:taxon-name-part> <tp:taxon-name-part taxon-name-part-type="species" reg="branchiferum">branchiferum</tp:taxon-name-part></tp:taxon-name></italic> is easily recognizable because its branchial plumes are only present on the posterior end of the dorsum (posterior sixth). However, this trait is not distinct from other species and varies depending on preservation (gills are often retracted in preserved specimens and can only be observed if specimens were carefully relaxed before preservation). <xref ref-type="bibr" rid="B146">Plate (1893)</xref> did not provide any other feature supporting <italic><tp:taxon-name><tp:taxon-name-part taxon-name-part-type="genus" reg="Onchidium">O.</tp:taxon-name-part> <tp:taxon-name-part taxon-name-part-type="species" reg="branchiferum">branchiferum</tp:taxon-name-part></tp:taxon-name></italic> as a distinct species, and he did not compare it with any other existing species. <italic><tp:taxon-name><tp:taxon-name-part taxon-name-part-type="genus" reg="Onchidium">Onchidium</tp:taxon-name-part> <tp:taxon-name-part taxon-name-part-type="species" reg="branchiferum">branchiferum</tp:taxon-name-part></tp:taxon-name></italic> is regarded here as a new junior synonym of <italic><tp:taxon-name><tp:taxon-name-part taxon-name-part-type="genus" reg="Peronia">P.</tp:taxon-name-part> <tp:taxon-name-part taxon-name-part-type="species" reg="verruculata">verruculata</tp:taxon-name-part></tp:taxon-name></italic> (Tables <xref ref-type="table" rid="T1">1</xref>, <xref ref-type="table" rid="T6">6</xref>).</p><fig id="F99" position="float" orientation="portrait"><object-id xmlns:xlink="http://www.w3.org/1999/xlink" content-type="doi" xlink:type="simple">10.3897/zookeys.972.52853.figure97</object-id><label>Figure 97.</label><caption><p>Penial hooks, <italic><tp:taxon-name><tp:taxon-name-part taxon-name-part-type="genus" reg="Peronia">Peronia</tp:taxon-name-part> <tp:taxon-name-part taxon-name-part-type="species" reg="verruculata">verruculata</tp:taxon-name-part></tp:taxon-name></italic> (unit #1) <bold>A</bold> Australia, Queensland [2622] (<named-content xmlns:xlink="http://www.w3.org/1999/xlink" content-type="dwc:institutional_code" xlink:type="simple">MTQ</named-content>) <bold>B</bold> Indonesia, Halmahera [5068] (<abbrev xmlns:xlink="http://www.w3.org/1999/xlink" content-type="institution" xlink:title="Universitas Malikussaleh, North Aceh, Sumatra, Indonesia" id="ABBRID0EKCTO" xlink:type="simple">UMIZ</abbrev> 00166) <bold>C</bold> Papua New Guinea, Madang [5469] (<named-content xmlns:xlink="http://www.w3.org/1999/xlink" content-type="dwc:institutional_code" xlink:type="simple">MNHN</named-content>-IM-2013-12010) <bold>D</bold> same as <bold>B</bold>; <bold>E</bold> Indonesia, Seram [2870] (<abbrev xmlns:xlink="http://www.w3.org/1999/xlink" content-type="institution" xlink:title="Universitas Malikussaleh, North Aceh, Sumatra, Indonesia" id="ABBRID0E6CTO" xlink:type="simple">UMIZ</abbrev> 00169) <bold>F</bold> same as <bold>C</bold>. Scale bars: 4 μm (<bold>A, B</bold>), 20 μm (<bold>C</bold>), 30 μm (<bold>D</bold>), 3 μm (<bold>E, F</bold>).</p></caption><graphic xmlns:xlink="http://www.w3.org/1999/xlink" xlink:href="zookeys-972-001-g099.jpg" position="float" orientation="portrait" xlink:type="simple" id="oo_458397.jpg"><uri content-type="original_file" xlink:type="simple">https://binary.pensoft.net/fig/458397</uri></graphic></fig><fig id="F100" position="float" orientation="portrait"><object-id xmlns:xlink="http://www.w3.org/1999/xlink" content-type="doi" xlink:type="simple">10.3897/zookeys.972.52853.figure98</object-id><label>Figure 98.</label><caption><p>Penis and penial hooks, <italic><tp:taxon-name><tp:taxon-name-part taxon-name-part-type="genus" reg="Peronia">Peronia</tp:taxon-name-part> <tp:taxon-name-part taxon-name-part-type="species" reg="verruculata">verruculata</tp:taxon-name-part></tp:taxon-name></italic> (unit #2), Indonesia, Sumatra <bold>A, B</bold> [1746] (<abbrev xmlns:xlink="http://www.w3.org/1999/xlink" content-type="institution" xlink:title="Universitas Malikussaleh, North Aceh, Sumatra, Indonesia" id="ABBRID0EKETO" xlink:type="simple">UMIZ</abbrev> 00178) <bold>C, E</bold> [1795] (<abbrev xmlns:xlink="http://www.w3.org/1999/xlink" content-type="institution" xlink:title="Universitas Malikussaleh, North Aceh, Sumatra, Indonesia" id="ABBRID0ERETO" xlink:type="simple">UMIZ</abbrev> 00180) <bold>D, F</bold> [1797] (<abbrev xmlns:xlink="http://www.w3.org/1999/xlink" content-type="institution" xlink:title="Universitas Malikussaleh, North Aceh, Sumatra, Indonesia" id="ABBRID0EYETO" xlink:type="simple">UMIZ</abbrev> 00180). Scale bars: 60 μm (<bold>A</bold>), 6 μm (<bold>B, E, F)</bold>, 20 μm (<bold>C, D</bold>).</p></caption><graphic xmlns:xlink="http://www.w3.org/1999/xlink" xlink:href="zookeys-972-001-g100.jpg" position="float" orientation="portrait" xlink:type="simple" id="oo_458398.jpg"><uri content-type="original_file" xlink:type="simple">https://binary.pensoft.net/fig/458398</uri></graphic></fig><p><xref ref-type="bibr" rid="B92">Hoffmann (1928</xref>: 75) listed <italic><tp:taxon-name><tp:taxon-name-part taxon-name-part-type="genus" reg="Onchidium">Onchidium</tp:taxon-name-part> <tp:taxon-name-part taxon-name-part-type="species" reg="branchiferum">branchiferum</tp:taxon-name-part></tp:taxon-name></italic> as a valid name (solely based on information from the original description) but considered it to refer to a “local form” of <italic><tp:taxon-name><tp:taxon-name-part taxon-name-part-type="genus" reg="Onchidium">O.</tp:taxon-name-part> <tp:taxon-name-part taxon-name-part-type="species" reg="verruculatum">verruculatum</tp:taxon-name-part></tp:taxon-name></italic>. <xref ref-type="bibr" rid="B108">Labbé (1934a</xref>: 194) transferred <italic><tp:taxon-name><tp:taxon-name-part taxon-name-part-type="genus" reg="Onchidium">Onchidium</tp:taxon-name-part> <tp:taxon-name-part taxon-name-part-type="species" reg="branchiferum">branchiferum</tp:taxon-name-part></tp:taxon-name></italic> to <italic><tp:taxon-name><tp:taxon-name-part taxon-name-part-type="genus" reg="Peronia">Peronia</tp:taxon-name-part></tp:taxon-name></italic> and regarded <italic><tp:taxon-name><tp:taxon-name-part taxon-name-part-type="genus" reg="Peronia">P.</tp:taxon-name-part> <tp:taxon-name-part taxon-name-part-type="species" reg="branchifera">branchifera</tp:taxon-name-part></tp:taxon-name></italic> as a valid name “out of deference to the eminent zoologist Ludwig Plate” even though he agreed with Hoffmann that <italic><tp:taxon-name><tp:taxon-name-part taxon-name-part-type="genus" reg="Peronia">P.</tp:taxon-name-part> <tp:taxon-name-part taxon-name-part-type="species" reg="branchifera">branchifera</tp:taxon-name-part></tp:taxon-name></italic> most likely was just a local form of <italic><tp:taxon-name><tp:taxon-name-part taxon-name-part-type="genus" reg="Peronia">P.</tp:taxon-name-part> <tp:taxon-name-part taxon-name-part-type="species" reg="verruculata">verruculata</tp:taxon-name-part></tp:taxon-name></italic>. Labbé’s re-description of <italic><tp:taxon-name><tp:taxon-name-part taxon-name-part-type="genus" reg="Peronia">P.</tp:taxon-name-part> <tp:taxon-name-part taxon-name-part-type="species" reg="branchifera">branchifera</tp:taxon-name-part></tp:taxon-name></italic> was based on a specimen (30/23 mm) collected by Ach. Cuming in 1844 from an unknown locality in the Philippines. There are two jars preserved at the <named-content xmlns:xlink="http://www.w3.org/1999/xlink" content-type="dwc:institutional_code" xlink:type="simple">MNHN</named-content> with <italic><tp:taxon-name><tp:taxon-name-part taxon-name-part-type="genus" reg="Peronia">Peronia</tp:taxon-name-part></tp:taxon-name></italic> specimens collected by Ach. Cuming in 1844. <xref ref-type="bibr" rid="B108">Labbé (1934a</xref>: 192–194) also re-described a specimen collected from the Philippines by Ach. Cuming in 1844 as <italic><tp:taxon-name><tp:taxon-name-part taxon-name-part-type="genus" reg="Peronia">P.</tp:taxon-name-part> <tp:taxon-name-part taxon-name-part-type="species" reg="verruculata">verruculata</tp:taxon-name-part></tp:taxon-name></italic>. It is not possible to determine which jar corresponds to what species in <xref ref-type="bibr" rid="B108">Labbé’s (1934a)</xref> monograph because Labbé did not indicate species identifications for any of the <named-content xmlns:xlink="http://www.w3.org/1999/xlink" content-type="dwc:institutional_code" xlink:type="simple">MNHN</named-content> specimens he examined. Labbé’s description of a “short penial gland” indicate that he most likely examined <italic><tp:taxon-name><tp:taxon-name-part taxon-name-part-type="genus" reg="Peronia">P.</tp:taxon-name-part> <tp:taxon-name-part taxon-name-part-type="species" reg="verruculata">verruculata</tp:taxon-name-part></tp:taxon-name></italic> (unit #1). Finally, <xref ref-type="bibr" rid="B123">Marcus and Marcus (1970</xref>: 213) wrote that <italic><tp:taxon-name><tp:taxon-name-part taxon-name-part-type="genus" reg="Peronia">P.</tp:taxon-name-part> <tp:taxon-name-part taxon-name-part-type="species" reg="branchifera">branchifera</tp:taxon-name-part></tp:taxon-name></italic> was close to <italic><tp:taxon-name><tp:taxon-name-part taxon-name-part-type="genus" reg="Peronia">P.</tp:taxon-name-part> <tp:taxon-name-part taxon-name-part-type="species" reg="verruculata">verruculata</tp:taxon-name-part></tp:taxon-name></italic> but with no explanation.</p><p><italic><tp:taxon-name><tp:taxon-name-part taxon-name-part-type="genus" reg="Onchidium">Onchidium</tp:taxon-name-part> <tp:taxon-name-part taxon-name-part-type="species" reg="elberti">elberti</tp:taxon-name-part></tp:taxon-name></italic> was described by <xref ref-type="bibr" rid="B164">Simroth (1920)</xref> from Muna Island, southeastern Sulawesi, Indonesia, where only <italic><tp:taxon-name><tp:taxon-name-part taxon-name-part-type="genus" reg="Peronia">Peronia</tp:taxon-name-part> <tp:taxon-name-part taxon-name-part-type="species" reg="verruculata">verruculata</tp:taxon-name-part></tp:taxon-name></italic> is known to be present (Fig. <xref ref-type="fig" rid="F8">6</xref>). Internal features of the holotype (24 mm long) are fully compatible with the anatomy of <italic><tp:taxon-name><tp:taxon-name-part taxon-name-part-type="genus" reg="Peronia">P.</tp:taxon-name-part> <tp:taxon-name-part taxon-name-part-type="species" reg="verruculata">verruculata</tp:taxon-name-part></tp:taxon-name></italic>: intestinal loops are of type I with a transitional loop oriented at 5 o’clock (Fig. <xref ref-type="fig" rid="F82">80B</xref>) and the muscular sac of the accessory penial gland is 8 mm long (Table <xref ref-type="table" rid="T4">4</xref>). Eleven papillae with dorsal eyes were counted (which fits within the range of the species) but some may have faded with time. As a result, <italic><tp:taxon-name><tp:taxon-name-part taxon-name-part-type="genus" reg="Onchidium">Onchidium</tp:taxon-name-part> <tp:taxon-name-part taxon-name-part-type="species" reg="elberti">elberti</tp:taxon-name-part></tp:taxon-name></italic> is regarded here as a junior synonym of <italic><tp:taxon-name><tp:taxon-name-part taxon-name-part-type="genus" reg="Peronia">Peronia</tp:taxon-name-part> <tp:taxon-name-part taxon-name-part-type="species" reg="verruculata">verruculata</tp:taxon-name-part></tp:taxon-name></italic> (Tables <xref ref-type="table" rid="T1">1</xref>, <xref ref-type="table" rid="T6">6</xref>). <xref ref-type="bibr" rid="B92">Hoffmann (1928</xref>: 71, 75) thought <italic><tp:taxon-name><tp:taxon-name-part taxon-name-part-type="genus" reg="Onchidium">Onchidium</tp:taxon-name-part> <tp:taxon-name-part taxon-name-part-type="species" reg="elberti">elberti</tp:taxon-name-part></tp:taxon-name></italic> was a junior synonym of <italic><tp:taxon-name><tp:taxon-name-part taxon-name-part-type="genus" reg="Onchidium">O.</tp:taxon-name-part> <tp:taxon-name-part taxon-name-part-type="species" reg="verruculatum">verruculatum</tp:taxon-name-part></tp:taxon-name></italic>, based on information from Simroth’s original description.</p><p><italic><tp:taxon-name><tp:taxon-name-part taxon-name-part-type="genus" reg="Onchidium">Onchidium</tp:taxon-name-part> <tp:taxon-name-part taxon-name-part-type="species" reg="astridae">astridae</tp:taxon-name-part></tp:taxon-name></italic>, the type species of Labbé’s genus <italic><tp:taxon-name><tp:taxon-name-part taxon-name-part-type="genus" reg="Scaphis">Scaphis</tp:taxon-name-part></tp:taxon-name></italic>, was originally described by <xref ref-type="bibr" rid="B109">Labbé (1934b)</xref> within the genus <italic><tp:taxon-name><tp:taxon-name-part taxon-name-part-type="genus" reg="Onchidium">Onchidium</tp:taxon-name-part></tp:taxon-name></italic>. Only one specimen is known, the holotype (20/18 mm) by monotypy, from Sorong, West Papua, Indonesia. There is no doubt that <italic><tp:taxon-name><tp:taxon-name-part taxon-name-part-type="genus" reg="Onchidium">Onchidium</tp:taxon-name-part> <tp:taxon-name-part taxon-name-part-type="species" reg="astridae">astridae</tp:taxon-name-part></tp:taxon-name></italic> applies to a <italic><tp:taxon-name><tp:taxon-name-part taxon-name-part-type="genus" reg="Peronia">Peronia</tp:taxon-name-part></tp:taxon-name></italic> species because the dorsum of the holotype bears gills. All copulatory parts are missing and Labbé did not describe the length of the muscular sac or the length of the spine of the accessory penial gland. <xref ref-type="bibr" rid="B108">Labbé (1934a</xref>: 213, fig. 46) described two muscular sacs instead of just one, but that could not be confirmed here. At least three <italic><tp:taxon-name><tp:taxon-name-part taxon-name-part-type="genus" reg="Peronia">Peronia</tp:taxon-name-part></tp:taxon-name></italic> species are present in West Papua (Fig. <xref ref-type="fig" rid="F8">6</xref>). However, given the size of the holotype (20 mm long) and, importantly, its intestinal loops of type I with a transitional loop at 4 o’clock (Fig. <xref ref-type="fig" rid="F82">80C</xref>), <italic><tp:taxon-name><tp:taxon-name-part taxon-name-part-type="genus" reg="Onchidium">Onchidium</tp:taxon-name-part> <tp:taxon-name-part taxon-name-part-type="species" reg="astridae">astridae</tp:taxon-name-part></tp:taxon-name></italic> is regarded as a junior synonym of <italic><tp:taxon-name><tp:taxon-name-part taxon-name-part-type="genus" reg="Peronia">P.</tp:taxon-name-part> <tp:taxon-name-part taxon-name-part-type="species" reg="verruculata">verruculata</tp:taxon-name-part></tp:taxon-name></italic> (Tables <xref ref-type="table" rid="T1">1</xref>, <xref ref-type="table" rid="T4">4</xref>, <xref ref-type="table" rid="T6">6</xref>). Note that the number of papillae with dorsal eyes could not be counted on the preserved holotype. According to <xref ref-type="bibr" rid="B109">Labbé (1934b)</xref>, <italic><tp:taxon-name><tp:taxon-name-part taxon-name-part-type="genus" reg="Onchidium">Onchidium</tp:taxon-name-part> <tp:taxon-name-part taxon-name-part-type="species" reg="astridae">astridae</tp:taxon-name-part></tp:taxon-name></italic> is close to <italic><tp:taxon-name><tp:taxon-name-part taxon-name-part-type="genus" reg="Onchidium">Onchidium</tp:taxon-name-part> <tp:taxon-name-part taxon-name-part-type="species" reg="vaigiense">vaigiense</tp:taxon-name-part></tp:taxon-name></italic> and <italic><tp:taxon-name><tp:taxon-name-part taxon-name-part-type="genus" reg="Onchidium">O.</tp:taxon-name-part> <tp:taxon-name-part taxon-name-part-type="species" reg="steenstrupi">steenstrupi</tp:taxon-name-part></tp:taxon-name></italic>, but both names refer to <italic><tp:taxon-name><tp:taxon-name-part taxon-name-part-type="genus" reg="Marmaronchis">Marmaronchis</tp:taxon-name-part> <tp:taxon-name-part taxon-name-part-type="species" reg="vaigiensis">vaigiensis</tp:taxon-name-part></tp:taxon-name></italic>, a species which belongs to a distinct genus (<xref ref-type="bibr" rid="B54">Dayrat et al. 2018</xref>).</p><fig id="F101" position="float" orientation="portrait"><object-id xmlns:xlink="http://www.w3.org/1999/xlink" content-type="doi" xlink:type="simple">10.3897/zookeys.972.52853.figure99</object-id><label>Figure 99.</label><caption><p>Penial hooks, <italic><tp:taxon-name><tp:taxon-name-part taxon-name-part-type="genus" reg="Peronia">Peronia</tp:taxon-name-part> <tp:taxon-name-part taxon-name-part-type="species" reg="verruculata">verruculata</tp:taxon-name-part></tp:taxon-name></italic> (unit #3), Peninsular Malaysia <bold>A, B</bold> [2547] (<named-content xmlns:xlink="http://www.w3.org/1999/xlink" content-type="dwc:institutional_code" xlink:type="simple">USMMC</named-content> 00065) <bold>C, D</bold> [975] (<named-content xmlns:xlink="http://www.w3.org/1999/xlink" content-type="dwc:institutional_code" xlink:type="simple">USMMC</named-content> 00064). Scale bars: 40 μm (<bold>A, C</bold>), 20 μm (<bold>B</bold>), 6 μm (<bold>D</bold>).</p></caption><graphic xmlns:xlink="http://www.w3.org/1999/xlink" xlink:href="zookeys-972-001-g101.jpg" position="float" orientation="portrait" xlink:type="simple" id="oo_458399.jpg"><uri content-type="original_file" xlink:type="simple">https://binary.pensoft.net/fig/458399</uri></graphic></fig><fig id="F102" position="float" orientation="portrait"><object-id xmlns:xlink="http://www.w3.org/1999/xlink" content-type="doi" xlink:type="simple">10.3897/zookeys.972.52853.figure100</object-id><label>Figure 100.</label><caption><p>Penial hooks, <italic><tp:taxon-name><tp:taxon-name-part taxon-name-part-type="genus" reg="Peronia">Peronia</tp:taxon-name-part> <tp:taxon-name-part taxon-name-part-type="species" reg="verruculata">verruculata</tp:taxon-name-part></tp:taxon-name></italic> (unit #4), Pakistan <bold>A–C</bold> [6164] (<named-content xmlns:xlink="http://www.w3.org/1999/xlink" content-type="dwc:institutional_code" xlink:type="simple">MNHN</named-content>-IM-2019-1384) <bold>D</bold> [6165] (<named-content xmlns:xlink="http://www.w3.org/1999/xlink" content-type="dwc:institutional_code" xlink:type="simple">MNHN</named-content>-IM-2019-<bold>1385</bold>). Scale bars: 20 μm (<bold>A</bold>), 10 μm (<bold>B–D</bold>).</p></caption><graphic xmlns:xlink="http://www.w3.org/1999/xlink" xlink:href="zookeys-972-001-g102.jpg" position="float" orientation="portrait" xlink:type="simple" id="oo_458400.jpg"><uri content-type="original_file" xlink:type="simple">https://binary.pensoft.net/fig/458400</uri></graphic></fig><p>The original description of <italic><tp:taxon-name><tp:taxon-name-part taxon-name-part-type="genus" reg="Peronia">Peronia</tp:taxon-name-part> <tp:taxon-name-part taxon-name-part-type="species" reg="gaimardi">gaimardi</tp:taxon-name-part></tp:taxon-name></italic> was based on two specimens from Vanikoro, Solomon Islands, which were found at the <named-content xmlns:xlink="http://www.w3.org/1999/xlink" content-type="dwc:institutional_code" xlink:type="simple">MNHN</named-content>, and one specimen from Djibouti, which could not be located. The type locality is Vanikoro, locality of the lectotype designated in the present study. Our molecular data demonstrate that <italic><tp:taxon-name><tp:taxon-name-part taxon-name-part-type="genus" reg="Peronia">Peronia</tp:taxon-name-part> <tp:taxon-name-part taxon-name-part-type="species" reg="verruculata">verruculata</tp:taxon-name-part></tp:taxon-name></italic> (unit #1) is present in Vanikoro, but <italic><tp:taxon-name><tp:taxon-name-part taxon-name-part-type="genus" reg="Peronia">P.</tp:taxon-name-part> <tp:taxon-name-part taxon-name-part-type="species" reg="peronii">peronii</tp:taxon-name-part></tp:taxon-name></italic> and <italic><tp:taxon-name><tp:taxon-name-part taxon-name-part-type="genus" reg="Peronia">P.</tp:taxon-name-part> <tp:taxon-name-part taxon-name-part-type="species" reg="platei">platei</tp:taxon-name-part></tp:taxon-name></italic> could also be found there (Fig. <xref ref-type="fig" rid="F8">6</xref>). Given the intestinal loops of type I (with a transitional loop at 5 o’clock) observed in the lectotype (Fig. <xref ref-type="fig" rid="F82">80F</xref>), <italic><tp:taxon-name><tp:taxon-name-part taxon-name-part-type="genus" reg="Peronia">P.</tp:taxon-name-part> <tp:taxon-name-part taxon-name-part-type="species" reg="gaimardi">gaimardi</tp:taxon-name-part></tp:taxon-name></italic> is regarded as a synonym of <italic><tp:taxon-name><tp:taxon-name-part taxon-name-part-type="genus" reg="Peronia">P.</tp:taxon-name-part> <tp:taxon-name-part taxon-name-part-type="species" reg="verruculata">verruculata</tp:taxon-name-part></tp:taxon-name></italic> (Tables <xref ref-type="table" rid="T1">1</xref>, <xref ref-type="table" rid="T4">4</xref>, <xref ref-type="table" rid="T6">6</xref>). The male parts of the lectotype are missing and Labbé’s description of the copulatory apparatus is confusing because it is based indiscriminately on individuals from both Vanikoro and Djibouti. His measurement of the spine of the accessory gland (8 mm long) is most likely a mistake. In the present study, the longest spine (5 mm long) was found in the lectotype of <italic><tp:taxon-name><tp:taxon-name-part taxon-name-part-type="genus" reg="Paraperonia">P.</tp:taxon-name-part> <tp:taxon-name-part taxon-name-part-type="species" reg="fidjiensis">fidjiensis</tp:taxon-name-part></tp:taxon-name></italic> (a synonym of <italic><tp:taxon-name><tp:taxon-name-part taxon-name-part-type="genus" reg="Peronia">P.</tp:taxon-name-part> <tp:taxon-name-part taxon-name-part-type="species" reg="peronii">peronii</tp:taxon-name-part></tp:taxon-name></italic>) from Fiji. Also, the lectotype of <italic><tp:taxon-name><tp:taxon-name-part taxon-name-part-type="genus" reg="Peronia">P.</tp:taxon-name-part> <tp:taxon-name-part taxon-name-part-type="species" reg="gaimardi">gaimardi</tp:taxon-name-part></tp:taxon-name></italic> only is 44 mm long, which would make it a very small individual of <italic><tp:taxon-name><tp:taxon-name-part taxon-name-part-type="genus" reg="Peronia">P.</tp:taxon-name-part> <tp:taxon-name-part taxon-name-part-type="species" reg="peronii">peronii</tp:taxon-name-part></tp:taxon-name></italic>. Given the large size (80 mm long, according to Labbé) of the paralectotype from Djibouti, it most likely belongs to <italic><tp:taxon-name><tp:taxon-name-part taxon-name-part-type="genus" reg="Peronia">P.</tp:taxon-name-part> <tp:taxon-name-part taxon-name-part-type="species" reg="madagascariensis">madagascariensis</tp:taxon-name-part></tp:taxon-name></italic>, a species present there, and for which large specimens are known (Table <xref ref-type="table" rid="T4">4</xref>). It would imply that Labbé confused its intestinal loops of type V for a type I, which is a mistake he often made. <xref ref-type="bibr" rid="B123">Marcus and Marcus (1970</xref>: 214) wrote that <italic><tp:taxon-name><tp:taxon-name-part taxon-name-part-type="genus" reg="Peronia">P.</tp:taxon-name-part> <tp:taxon-name-part taxon-name-part-type="species" reg="gaimardi">gaimardi</tp:taxon-name-part></tp:taxon-name></italic> might be a junior synonym of <italic><tp:taxon-name><tp:taxon-name-part taxon-name-part-type="genus" reg="Peronia">P.</tp:taxon-name-part> <tp:taxon-name-part taxon-name-part-type="species" reg="verruculata">verruculata</tp:taxon-name-part></tp:taxon-name></italic> based on information from the original description.</p><p><italic><tp:taxon-name><tp:taxon-name-part taxon-name-part-type="genus" reg="Peronia">Peronia</tp:taxon-name-part> <tp:taxon-name-part taxon-name-part-type="species" reg="anomala">anomala</tp:taxon-name-part></tp:taxon-name></italic>, originally described from the Red Sea, is regarded as a junior synonym of <italic><tp:taxon-name><tp:taxon-name-part taxon-name-part-type="genus" reg="Peronia">P.</tp:taxon-name-part> <tp:taxon-name-part taxon-name-part-type="species" reg="verruculata">verruculata</tp:taxon-name-part></tp:taxon-name></italic> because, contrary to what Labbé indicated in the original description, <italic><tp:taxon-name><tp:taxon-name-part taxon-name-part-type="genus" reg="Peronia">Peronia</tp:taxon-name-part> <tp:taxon-name-part taxon-name-part-type="species" reg="anomala">anomala</tp:taxon-name-part></tp:taxon-name></italic> is characterized by intestinal loops of type I (Fig. <xref ref-type="fig" rid="F88">86B</xref>). It is assumed in this work that there is only one species of <italic><tp:taxon-name><tp:taxon-name-part taxon-name-part-type="genus" reg="Peronia">Peronia</tp:taxon-name-part></tp:taxon-name></italic> slugs with intestinal loops of type I in the Red Sea, although fresh material from the Red Sea may show that there is more than one species. <xref ref-type="bibr" rid="B122">Marcus and Marcus (1960</xref>: 881) suggested that <italic><tp:taxon-name><tp:taxon-name-part taxon-name-part-type="genus" reg="Peronia">P.</tp:taxon-name-part> <tp:taxon-name-part taxon-name-part-type="species" reg="anomala">anomala</tp:taxon-name-part></tp:taxon-name></italic> could be a synonym of <italic><tp:taxon-name><tp:taxon-name-part taxon-name-part-type="genus" reg="Peronia">P.</tp:taxon-name-part> <tp:taxon-name-part taxon-name-part-type="species" reg="verruculata">verruculata</tp:taxon-name-part></tp:taxon-name></italic> and that intestinal loops of both types I and II are found in <italic><tp:taxon-name><tp:taxon-name-part taxon-name-part-type="genus" reg="Peronia">P.</tp:taxon-name-part> <tp:taxon-name-part taxon-name-part-type="species" reg="verruculata">verruculata</tp:taxon-name-part></tp:taxon-name></italic>, but intestinal loops are only of type I in <italic><tp:taxon-name><tp:taxon-name-part taxon-name-part-type="genus" reg="Peronia">P.</tp:taxon-name-part> <tp:taxon-name-part taxon-name-part-type="species" reg="verruculata">verruculata</tp:taxon-name-part></tp:taxon-name></italic> and there are no intestinal loops of type II in <italic><tp:taxon-name><tp:taxon-name-part taxon-name-part-type="genus" reg="Peronia">Peronia</tp:taxon-name-part></tp:taxon-name></italic>. <xref ref-type="bibr" rid="B120">Maniei et al. (2020a</xref>: table S1) took Labbé’s description for granted and considered that <italic><tp:taxon-name><tp:taxon-name-part taxon-name-part-type="genus" reg="Peronia">P.</tp:taxon-name-part> <tp:taxon-name-part taxon-name-part-type="species" reg="anomala">anomala</tp:taxon-name-part></tp:taxon-name></italic> was characterized by intestinal loops of type II.</p><fig id="F103" position="float" orientation="portrait"><object-id xmlns:xlink="http://www.w3.org/1999/xlink" content-type="doi" xlink:type="simple">10.3897/zookeys.972.52853.figure101</object-id><label>Figure 101.</label><caption><p>Penial hooks, <italic><tp:taxon-name><tp:taxon-name-part taxon-name-part-type="genus" reg="Peronia">Peronia</tp:taxon-name-part> <tp:taxon-name-part taxon-name-part-type="species" reg="verruculata">verruculata</tp:taxon-name-part></tp:taxon-name></italic> (unit #5) <bold>A–C</bold> Madagascar [3144] (<named-content xmlns:xlink="http://www.w3.org/1999/xlink" content-type="dwc:institutional_code" xlink:type="simple">MNHN</named-content>-IM-2019-1611) <bold>D, E</bold> Madagascar [3231] (<named-content xmlns:xlink="http://www.w3.org/1999/xlink" content-type="dwc:institutional_code" xlink:type="simple">MNHN</named-content>-IM-2019-1610) <bold>F</bold> Mozambique [5510] (<named-content xmlns:xlink="http://www.w3.org/1999/xlink" content-type="dwc:institutional_code" xlink:type="simple">MNHN</named-content>-IM-2013-62398). Scale bars: 6 μm (<bold>A</bold>), 10 μm (<bold>B, E</bold>), 20 μm (<bold>C</bold>), 100 μm (<bold>D</bold>), 4 μm (<bold>F</bold>).</p></caption><graphic xmlns:xlink="http://www.w3.org/1999/xlink" xlink:href="zookeys-972-001-g103.jpg" position="float" orientation="portrait" xlink:type="simple" id="oo_458401.jpg"><uri content-type="original_file" xlink:type="simple">https://binary.pensoft.net/fig/458401</uri></graphic></fig><fig id="F104" position="float" orientation="portrait"><object-id xmlns:xlink="http://www.w3.org/1999/xlink" content-type="doi" xlink:type="simple">10.3897/zookeys.972.52853.figure102</object-id><label>Figure 102.</label><caption><p>Penis and penial hooks, <italic><tp:taxon-name><tp:taxon-name-part taxon-name-part-type="genus" reg="Peronia">Peronia</tp:taxon-name-part> <tp:taxon-name-part taxon-name-part-type="species" reg="verruculata">verruculata</tp:taxon-name-part></tp:taxon-name></italic>, Red Sea <bold>A–C</bold> spm #1 (<named-content xmlns:xlink="http://www.w3.org/1999/xlink" content-type="dwc:institutional_code" xlink:type="simple">ZMH</named-content> 27472/4) <bold>D</bold> spm #2 (<named-content xmlns:xlink="http://www.w3.org/1999/xlink" content-type="dwc:institutional_code" xlink:type="simple">ZMH</named-content> 27472/4) <bold>E, F</bold> spm #4 (<named-content xmlns:xlink="http://www.w3.org/1999/xlink" content-type="dwc:institutional_code" xlink:type="simple">ZMH</named-content> 27472/4). Scale bars: 300 μm (<bold>A</bold>), 10 μm (<bold>B</bold>), 30 μm (<bold>C</bold>), 20 μm (<bold>D, E</bold>), 4 μm (<bold>F</bold>).</p></caption><graphic xmlns:xlink="http://www.w3.org/1999/xlink" xlink:href="zookeys-972-001-g104.jpg" position="float" orientation="portrait" xlink:type="simple" id="oo_458402.jpg"><uri content-type="original_file" xlink:type="simple">https://binary.pensoft.net/fig/458402</uri></graphic></fig><p>The type specimens used by Labbé for the original description of <italic><tp:taxon-name><tp:taxon-name-part taxon-name-part-type="genus" reg="Paraperonia">Paraperonia</tp:taxon-name-part> <tp:taxon-name-part taxon-name-part-type="species" reg="gondwanae">gondwanae</tp:taxon-name-part></tp:taxon-name></italic> belong to several species, because our data show that slugs with intestinal loops of types I and V necessarily belong to distinct species. The application of the name <italic><tp:taxon-name><tp:taxon-name-part taxon-name-part-type="genus" reg="Paraperonia">Paraperonia</tp:taxon-name-part> <tp:taxon-name-part taxon-name-part-type="species" reg="gondwanae">gondwanae</tp:taxon-name-part></tp:taxon-name></italic> is determined by the lectotype from Bombay (<named-content xmlns:xlink="http://www.w3.org/1999/xlink" content-type="dwc:institutional_code" xlink:type="simple">MNHN</named-content>-IM-2000-33681) with intestinal loops of type I (Fig. <xref ref-type="fig" rid="F86">84A</xref>). <italic><tp:taxon-name><tp:taxon-name-part taxon-name-part-type="genus" reg="Paraperonia">Paraperonia</tp:taxon-name-part> <tp:taxon-name-part taxon-name-part-type="species" reg="gondwanae">gondwanae</tp:taxon-name-part></tp:taxon-name></italic> applies to <italic><tp:taxon-name><tp:taxon-name-part taxon-name-part-type="genus" reg="Peronia">P.</tp:taxon-name-part> <tp:taxon-name-part taxon-name-part-type="species" reg="verruculata">verruculata</tp:taxon-name-part></tp:taxon-name></italic>, and, more specifically, to the populations of the mitochondrial unit #4 from western India and Pakistan (Fig. <xref ref-type="fig" rid="F8">6</xref>, Tables <xref ref-type="table" rid="T1">1</xref>, <xref ref-type="table" rid="T6">6</xref>). The paralectotypes from the Red Sea with intestinal loops of type I also belong to <italic><tp:taxon-name><tp:taxon-name-part taxon-name-part-type="genus" reg="Peronia">P.</tp:taxon-name-part> <tp:taxon-name-part taxon-name-part-type="species" reg="verruculata">verruculata</tp:taxon-name-part></tp:taxon-name></italic>: one “<italic>e</italic>” paralectotype from the Red Sea (<named-content xmlns:xlink="http://www.w3.org/1999/xlink" content-type="dwc:institutional_code" xlink:type="simple">MNHN</named-content>-IM-2000-33688), and two “<italic>d</italic>” paralectotypes from Suez (<named-content xmlns:xlink="http://www.w3.org/1999/xlink" content-type="dwc:institutional_code" xlink:type="simple">MNHN</named-content>-IM-2000-33684). The paralectotypes with intestinal loops of type V belong to <italic><tp:taxon-name><tp:taxon-name-part taxon-name-part-type="genus" reg="Peronia">P.</tp:taxon-name-part> <tp:taxon-name-part taxon-name-part-type="species" reg="madagascariensis">madagascariensis</tp:taxon-name-part></tp:taxon-name></italic>: one of the “<italic>a</italic>” paralectotypes from Bombay (<named-content xmlns:xlink="http://www.w3.org/1999/xlink" content-type="dwc:institutional_code" xlink:type="simple">MNHN</named-content>-IM-2000-33682) and one of the “<italic>c</italic>” paralectotypes from Suez (<named-content xmlns:xlink="http://www.w3.org/1999/xlink" content-type="dwc:institutional_code" xlink:type="simple">MNHN</named-content>-IM-2000-33683). The large specimen with intestinal loops of type I from Mauritius (<named-content xmlns:xlink="http://www.w3.org/1999/xlink" content-type="dwc:institutional_code" xlink:type="simple">MNHN</named-content>-IM-2000-33686), which may or may not be part of the type material of <italic><tp:taxon-name><tp:taxon-name-part taxon-name-part-type="genus" reg="Paraperonia">P.</tp:taxon-name-part> <tp:taxon-name-part taxon-name-part-type="species" reg="gondwanae">gondwanae</tp:taxon-name-part></tp:taxon-name></italic>, likely belongs to <italic><tp:taxon-name><tp:taxon-name-part taxon-name-part-type="genus" reg="Peronia">P.</tp:taxon-name-part> <tp:taxon-name-part taxon-name-part-type="species" reg="peronii">peronii</tp:taxon-name-part></tp:taxon-name></italic>.</p><p><italic><tp:taxon-name><tp:taxon-name-part taxon-name-part-type="genus" reg="Scaphis">Scaphis</tp:taxon-name-part> <tp:taxon-name-part taxon-name-part-type="species" reg="viridis">viridis</tp:taxon-name-part></tp:taxon-name></italic> was described by Labbé based on three syntypes (four according to the original description) from Thursday Island, in the Torres Strait, Australia. The presence of <italic><tp:taxon-name><tp:taxon-name-part taxon-name-part-type="genus" reg="Peronia">P.</tp:taxon-name-part> <tp:taxon-name-part taxon-name-part-type="species" reg="verruculata">verruculata</tp:taxon-name-part></tp:taxon-name></italic> in the Torres Strait is not demonstrated positively with fresh material. However, <italic><tp:taxon-name><tp:taxon-name-part taxon-name-part-type="genus" reg="Peronia">P.</tp:taxon-name-part> <tp:taxon-name-part taxon-name-part-type="species" reg="verruculata">verruculata</tp:taxon-name-part></tp:taxon-name></italic> is the only species we found in northeastern Queensland (up to Cairns, 16°S). None of the <italic><tp:taxon-name><tp:taxon-name-part taxon-name-part-type="genus" reg="Peronia">Peronia</tp:taxon-name-part></tp:taxon-name></italic> slugs we collected north of Bowen (20°S) were individuals of <italic><tp:taxon-name><tp:taxon-name-part taxon-name-part-type="genus" reg="Peronia">P.</tp:taxon-name-part> <tp:taxon-name-part taxon-name-part-type="species" reg="sydneyensis">sydneyensis</tp:taxon-name-part></tp:taxon-name></italic> which is thought to be only distributed from southern Queensland down to New South Wales (Sydney) and eastwards to New Caledonia. More importantly, both the original description (<xref ref-type="bibr" rid="B108">Labbé 1934a</xref>: 207–208, figs 31–34) and the traits examined in the lectotype here confirm that <italic><tp:taxon-name><tp:taxon-name-part taxon-name-part-type="genus" reg="Scaphis">S.</tp:taxon-name-part> <tp:taxon-name-part taxon-name-part-type="species" reg="viridis">viridis</tp:taxon-name-part></tp:taxon-name></italic> applies to <italic><tp:taxon-name><tp:taxon-name-part taxon-name-part-type="genus" reg="Peronia">P.</tp:taxon-name-part> <tp:taxon-name-part taxon-name-part-type="species" reg="verruculata">verruculata</tp:taxon-name-part></tp:taxon-name></italic> (Table <xref ref-type="table" rid="T4">4</xref>): intestinal loops of type I with a transitional loop at 5 o’clock (Fig. <xref ref-type="fig" rid="F82">80F</xref>; <xref ref-type="bibr" rid="B108">Labbé 1934a</xref>: fig. 32), muscular sac of the accessory penial gland 14 mm long (Labbé) and 15 mm long (lectotype), spine of the accessory penial gland 1 mm long (Labbé) and 1.7 mm long (lectotype), retractor muscle attaching at the posterior end of the visceral cavity. Because those traits are only compatible with the anatomy of <italic><tp:taxon-name><tp:taxon-name-part taxon-name-part-type="genus" reg="Peronia">P.</tp:taxon-name-part> <tp:taxon-name-part taxon-name-part-type="species" reg="verruculata">verruculata</tp:taxon-name-part></tp:taxon-name></italic>, <italic><tp:taxon-name><tp:taxon-name-part taxon-name-part-type="genus" reg="Scaphis">S.</tp:taxon-name-part> <tp:taxon-name-part taxon-name-part-type="species" reg="viridis">viridis</tp:taxon-name-part></tp:taxon-name></italic> is regarded here as a junior synonym of <italic><tp:taxon-name><tp:taxon-name-part taxon-name-part-type="genus" reg="Peronia">P.</tp:taxon-name-part> <tp:taxon-name-part taxon-name-part-type="species" reg="verruculata">verruculata</tp:taxon-name-part></tp:taxon-name></italic> and which applies to the unit #1 (Tables <xref ref-type="table" rid="T1">1</xref>, <xref ref-type="table" rid="T6">6</xref>). Finally, a total of 13 dorsal papillae with eyes was observed in the lectotype; more may have faded with time. Labbé only compared <italic><tp:taxon-name><tp:taxon-name-part taxon-name-part-type="genus" reg="Scaphis">S.</tp:taxon-name-part> <tp:taxon-name-part taxon-name-part-type="species" reg="viridis">viridis</tp:taxon-name-part></tp:taxon-name></italic> with <italic><tp:taxon-name><tp:taxon-name-part taxon-name-part-type="genus" reg="Peronia">Peronia</tp:taxon-name-part> <tp:taxon-name-part taxon-name-part-type="species" reg="acinosa">acinosa</tp:taxon-name-part></tp:taxon-name></italic>, a <italic>nomen dubium</italic> which may or may not refer to an onchidiid species (see general discussion).</p><fig id="F105" position="float" orientation="portrait"><object-id xmlns:xlink="http://www.w3.org/1999/xlink" content-type="doi" xlink:type="simple">10.3897/zookeys.972.52853.figure103</object-id><label>Figure 103.</label><caption><p>Accessory penial gland spine, <italic><tp:taxon-name><tp:taxon-name-part taxon-name-part-type="genus" reg="Peronia">Peronia</tp:taxon-name-part> <tp:taxon-name-part taxon-name-part-type="species" reg="verruculata">verruculata</tp:taxon-name-part></tp:taxon-name></italic> (unit #1) <bold>A–G</bold> Indonesia <bold>H</bold> Singapore <bold>A</bold> Halmahera [5068] (<abbrev xmlns:xlink="http://www.w3.org/1999/xlink" content-type="institution" xlink:title="Universitas Malikussaleh, North Aceh, Sumatra, Indonesia" id="ABBRID0E5NUO" xlink:type="simple">UMIZ</abbrev> 00166) <bold>B</bold> Ambon [2729] (<abbrev xmlns:xlink="http://www.w3.org/1999/xlink" content-type="institution" xlink:title="Universitas Malikussaleh, North Aceh, Sumatra, Indonesia" id="ABBRID0EFOUO" xlink:type="simple">UMIZ</abbrev> 00162) <bold>C</bold> Lombok [2987] (<abbrev xmlns:xlink="http://www.w3.org/1999/xlink" content-type="institution" xlink:title="Universitas Malikussaleh, North Aceh, Sumatra, Indonesia" id="ABBRID0EMOUO" xlink:type="simple">UMIZ</abbrev> 00168) <bold>D</bold> Sulawesi [2127] (<abbrev xmlns:xlink="http://www.w3.org/1999/xlink" content-type="institution" xlink:title="Universitas Malikussaleh, North Aceh, Sumatra, Indonesia" id="ABBRID0ETOUO" xlink:type="simple">UMIZ</abbrev> 00170) <bold>E</bold> same as <bold>A</bold>; <bold>F</bold> same as <bold>B</bold>; <bold>G</bold> same as <bold>C</bold>; <bold>H</bold> [991] (<named-content xmlns:xlink="http://www.w3.org/1999/xlink" content-type="dwc:institutional_code" xlink:type="simple">ZRC</named-content>.MOL.10497). Scale bars: 300 μm (<bold>A–D</bold>), 20 μm (<bold>E</bold>), 10 μm (<bold>F</bold>), 15 μm (<bold>G</bold>), 150 μm (<bold>H</bold>).</p></caption><graphic xmlns:xlink="http://www.w3.org/1999/xlink" xlink:href="zookeys-972-001-g105.jpg" position="float" orientation="portrait" xlink:type="simple" id="oo_458403.jpg"><uri content-type="original_file" xlink:type="simple">https://binary.pensoft.net/fig/458403</uri></graphic></fig><fig id="F106" position="float" orientation="portrait"><object-id xmlns:xlink="http://www.w3.org/1999/xlink" content-type="doi" xlink:type="simple">10.3897/zookeys.972.52853.figure104</object-id><label>Figure 104.</label><caption><p>Accessory penial gland spine, <italic><tp:taxon-name><tp:taxon-name-part taxon-name-part-type="genus" reg="Peronia">Peronia</tp:taxon-name-part> <tp:taxon-name-part taxon-name-part-type="species" reg="verruculata">verruculata</tp:taxon-name-part></tp:taxon-name></italic> (unit #1) <bold>A</bold> Vietnam [5621] (<named-content xmlns:xlink="http://www.w3.org/1999/xlink" content-type="dwc:institutional_code" xlink:type="simple">ITBZC</named-content> IM 00021) <bold>B</bold> Papua New Guinea [5469] (<named-content xmlns:xlink="http://www.w3.org/1999/xlink" content-type="dwc:institutional_code" xlink:type="simple">MNHN</named-content>-IM-2013-12010) <bold>C</bold> Vanuatu [5481] (<named-content xmlns:xlink="http://www.w3.org/1999/xlink" content-type="dwc:institutional_code" xlink:type="simple">MNHN</named-content>-IM-2013-62393) <bold>D</bold> New Caledonia [6214] (<named-content xmlns:xlink="http://www.w3.org/1999/xlink" content-type="dwc:institutional_code" xlink:type="simple">MNHN</named-content>-IM-2019-1593) <bold>E</bold> same as <bold>A</bold>; <bold>F</bold> same as <bold>B</bold>; <bold>G</bold> same as <bold>C</bold>; <bold>H</bold> same as <bold>D</bold>. Scale bars: 300 μm (<bold>A, B, D</bold>), 200 μm (<bold>C</bold>), 10 μm (<bold>E–G</bold>), 20 μm (<bold>H</bold>).</p></caption><graphic xmlns:xlink="http://www.w3.org/1999/xlink" xlink:href="zookeys-972-001-g106.jpg" position="float" orientation="portrait" xlink:type="simple" id="oo_458404.jpg"><uri content-type="original_file" xlink:type="simple">https://binary.pensoft.net/fig/458404</uri></graphic></fig><p>There are three <italic><tp:taxon-name><tp:taxon-name-part taxon-name-part-type="genus" reg="Peronia">Peronia</tp:taxon-name-part></tp:taxon-name></italic> species in New Caledonia, the type locality of <italic><tp:taxon-name><tp:taxon-name-part taxon-name-part-type="genus" reg="Scaphis">Scaphis</tp:taxon-name-part> <tp:taxon-name-part taxon-name-part-type="species" reg="carbonaria">carbonaria</tp:taxon-name-part></tp:taxon-name></italic> (Fig. <xref ref-type="fig" rid="F8">6</xref>). DNA sequences of individuals from New Caledonia belong to two species in our molecular data set (<italic><tp:taxon-name><tp:taxon-name-part taxon-name-part-type="genus" reg="Peronia">P.</tp:taxon-name-part> <tp:taxon-name-part taxon-name-part-type="species" reg="verruculata">verruculata</tp:taxon-name-part></tp:taxon-name></italic> and <italic><tp:taxon-name><tp:taxon-name-part taxon-name-part-type="genus" reg="Peronia">P.</tp:taxon-name-part> <tp:taxon-name-part taxon-name-part-type="species" reg="sydneyensis">sydneyensis</tp:taxon-name-part></tp:taxon-name></italic>). Although our molecular data do not include any specimen of <italic><tp:taxon-name><tp:taxon-name-part taxon-name-part-type="genus" reg="Peronia">P.</tp:taxon-name-part> <tp:taxon-name-part taxon-name-part-type="species" reg="peronii">peronii</tp:taxon-name-part></tp:taxon-name></italic> from New Caledonia, it is present there based on the rest of its distribution (it is found all the way to Fiji and Tonga; Fig. <xref ref-type="fig" rid="F8">6</xref>) and on an old specimen from a historical museum collection (<named-content xmlns:xlink="http://www.w3.org/1999/xlink" content-type="dwc:institutional_code" xlink:type="simple">ANSP</named-content> 203028). Two characters in Labbé’s original description are problematic. The penis, described as “wide and short, without hooks” (<xref ref-type="bibr" rid="B108">Labbé 1934a</xref>: 209, our translation), is absolutely incompatible with <italic><tp:taxon-name><tp:taxon-name-part taxon-name-part-type="genus" reg="Peronia">Peronia</tp:taxon-name-part></tp:taxon-name></italic>, in which the penis is thin, elongated, and always with hooks in the distal region. The absence of dorsal eyes on the notum is also quite perplexing. The notum of the holotype is in poor condition and its dorsal eyes cannot be seen, likely because their black color faded. However, dorsal gills are clearly present on the notum and there is no doubt that <italic><tp:taxon-name><tp:taxon-name-part taxon-name-part-type="genus" reg="Scaphis">S.</tp:taxon-name-part> <tp:taxon-name-part taxon-name-part-type="species" reg="carbonaria">carbonaria</tp:taxon-name-part></tp:taxon-name></italic> applies to a <italic><tp:taxon-name><tp:taxon-name-part taxon-name-part-type="genus" reg="Peronia">Peronia</tp:taxon-name-part></tp:taxon-name></italic> species. Based on the length of the muscular sac of the penial accessory gland (10 mm), <italic><tp:taxon-name><tp:taxon-name-part taxon-name-part-type="genus" reg="Scaphis">S.</tp:taxon-name-part> <tp:taxon-name-part taxon-name-part-type="species" reg="carbonaria">carbonaria</tp:taxon-name-part></tp:taxon-name></italic> is not a junior synonym of <italic><tp:taxon-name><tp:taxon-name-part taxon-name-part-type="genus" reg="Peronia">P.</tp:taxon-name-part> <tp:taxon-name-part taxon-name-part-type="species" reg="peronii">peronii</tp:taxon-name-part></tp:taxon-name></italic>. However, its muscular sac and its intestinal loops of type I with a transitional loop oriented at 4 o’clock are compatible with both <italic><tp:taxon-name><tp:taxon-name-part taxon-name-part-type="genus" reg="Peronia">P.</tp:taxon-name-part> <tp:taxon-name-part taxon-name-part-type="species" reg="verruculata">verruculata</tp:taxon-name-part></tp:taxon-name></italic> and <italic><tp:taxon-name><tp:taxon-name-part taxon-name-part-type="genus" reg="Peronia">P.</tp:taxon-name-part> <tp:taxon-name-part taxon-name-part-type="species" reg="sydneyensis">sydneyensis</tp:taxon-name-part></tp:taxon-name></italic> (Table <xref ref-type="table" rid="T4">4</xref>). The length of the spine helps distinguish both species but Labbé did not mention it and it is missing in the holotype. Therefore, strictly speaking, <italic><tp:taxon-name><tp:taxon-name-part taxon-name-part-type="genus" reg="Scaphis">S.</tp:taxon-name-part> <tp:taxon-name-part taxon-name-part-type="species" reg="carbonaria">carbonaria</tp:taxon-name-part></tp:taxon-name></italic> should be regarded as a <italic>nomen dubium</italic>. However, because there are many older names available for the unit #1 of <italic><tp:taxon-name><tp:taxon-name-part taxon-name-part-type="genus" reg="Peronia">P.</tp:taxon-name-part> <tp:taxon-name-part taxon-name-part-type="species" reg="verruculata">verruculata</tp:taxon-name-part></tp:taxon-name></italic> (Table <xref ref-type="table" rid="T6">6</xref>), <italic><tp:taxon-name><tp:taxon-name-part taxon-name-part-type="genus" reg="Scaphis">S.</tp:taxon-name-part> <tp:taxon-name-part taxon-name-part-type="species" reg="carbonaria">carbonaria</tp:taxon-name-part></tp:taxon-name></italic> can be regarded as another junior synonym of <italic><tp:taxon-name><tp:taxon-name-part taxon-name-part-type="genus" reg="Peronia">P.</tp:taxon-name-part> <tp:taxon-name-part taxon-name-part-type="species" reg="verruculata">verruculata</tp:taxon-name-part></tp:taxon-name></italic>. It would make no sense to apply it to <italic><tp:taxon-name><tp:taxon-name-part taxon-name-part-type="genus" reg="Peronia">P.</tp:taxon-name-part> <tp:taxon-name-part taxon-name-part-type="species" reg="sydneyensis">sydneyensis</tp:taxon-name-part></tp:taxon-name></italic> because several important organs (the penis, the spine of the penial accessory gland, the radula) are missing in the holotype and because Labbé’s original description is problematic and incomplete.</p><table-wrap id="T6" position="float" orientation="portrait"><label>Table 6.</label><caption><p>Available species names that apply to the five mitochondrial units of <italic><tp:taxon-name><tp:taxon-name-part taxon-name-part-type="genus" reg="Peronia">Peronia</tp:taxon-name-part> <tp:taxon-name-part taxon-name-part-type="species" reg="verruculata">verruculata</tp:taxon-name-part></tp:taxon-name></italic> as well as populations in the Red Sea (not represented by DNA sequences in the present study).</p></caption><table id="TID0EXYNM" rules="all"><tbody><tr><th rowspan="1" colspan="1">Unit</th><th rowspan="1" colspan="1">Current distribution</th><th rowspan="1" colspan="1">Names available</th><th rowspan="1" colspan="1">Type locality</th></tr><tr><td rowspan="9" colspan="1">#<bold>1</bold></td><td rowspan="9" colspan="1">Singapore to eastern Australia, New Caledonia &amp; Japan</td><td rowspan="1" colspan="1"><italic><tp:taxon-name><tp:taxon-name-part taxon-name-part-type="genus" reg="Onchidium">Onchidium</tp:taxon-name-part> <tp:taxon-name-part taxon-name-part-type="species" reg="ferrugineum">ferrugineum</tp:taxon-name-part></tp:taxon-name></italic> Lesson, 1831a</td><td rowspan="1" colspan="1">West Papua, Indonesia</td></tr><tr><td rowspan="1" colspan="1"><italic><tp:taxon-name><tp:taxon-name-part taxon-name-part-type="genus" reg="Onchidium">Onchidium</tp:taxon-name-part> <tp:taxon-name-part taxon-name-part-type="species" reg="branchiferum">branchiferum</tp:taxon-name-part></tp:taxon-name></italic> Plate, 1893</td><td rowspan="1" colspan="1">Luzon, Philippines</td></tr><tr><td rowspan="1" colspan="1"><italic><tp:taxon-name><tp:taxon-name-part taxon-name-part-type="genus" reg="Onchidium">Onchidium</tp:taxon-name-part> <tp:taxon-name-part taxon-name-part-type="species" reg="elberti">elberti</tp:taxon-name-part></tp:taxon-name></italic> Simroth, 1920</td><td rowspan="1" colspan="1">Sulawesi, Indonesia</td></tr><tr><td rowspan="1" colspan="1"><italic><tp:taxon-name><tp:taxon-name-part taxon-name-part-type="genus" reg="Onchidium">Onchidium</tp:taxon-name-part> <tp:taxon-name-part taxon-name-part-type="species" reg="astridae">astridae</tp:taxon-name-part></tp:taxon-name></italic> Labbé, 1934b</td><td rowspan="1" colspan="1">West Papua, Indonesia</td></tr><tr><td rowspan="1" colspan="1"><italic><tp:taxon-name><tp:taxon-name-part taxon-name-part-type="genus" reg="Peronia">Peronia</tp:taxon-name-part> <tp:taxon-name-part taxon-name-part-type="species" reg="gaimardi">gaimardi</tp:taxon-name-part></tp:taxon-name></italic> Labbé, 1934a</td><td rowspan="1" colspan="1">Vanikoro, Solomon Islands</td></tr><tr><td rowspan="1" colspan="1"><italic><tp:taxon-name><tp:taxon-name-part taxon-name-part-type="genus" reg="Scaphis">Scaphis</tp:taxon-name-part> <tp:taxon-name-part taxon-name-part-type="species" reg="viridis">viridis</tp:taxon-name-part></tp:taxon-name></italic> Labbé, 1934a</td><td rowspan="1" colspan="1">Torres Strait, Australia</td></tr><tr><td rowspan="1" colspan="1"><italic><tp:taxon-name><tp:taxon-name-part taxon-name-part-type="genus" reg="Scaphis">Scaphis</tp:taxon-name-part> <tp:taxon-name-part taxon-name-part-type="species" reg="carbonaria">carbonaria</tp:taxon-name-part></tp:taxon-name></italic> Labbé, 1934a</td><td rowspan="1" colspan="1">New Caledonia</td></tr><tr><td rowspan="1" colspan="1"><italic><tp:taxon-name><tp:taxon-name-part taxon-name-part-type="genus" reg="Scaphis">Scaphis</tp:taxon-name-part> <tp:taxon-name-part taxon-name-part-type="species" reg="tonkinensis">tonkinensis</tp:taxon-name-part></tp:taxon-name></italic> Labbé, 1934a</td><td rowspan="1" colspan="1">Vietnam</td></tr><tr><td rowspan="1" colspan="1"><italic><tp:taxon-name><tp:taxon-name-part taxon-name-part-type="genus" reg="Scaphis">Scaphis</tp:taxon-name-part> <tp:taxon-name-part taxon-name-part-type="species" reg="lata">lata</tp:taxon-name-part></tp:taxon-name></italic> Labbé, 1934a</td><td rowspan="1" colspan="1">Vietnam</td></tr><tr><td rowspan="1" colspan="1">#<bold>2</bold></td><td rowspan="1" colspan="1">Sumatra &amp; Andaman Islands</td><td rowspan="1" colspan="1">–</td><td rowspan="1" colspan="1">–</td></tr><tr><td rowspan="1" colspan="1">#<bold>3</bold></td><td rowspan="1" colspan="1">Peninsular Malaysia &amp; Singapore</td><td rowspan="1" colspan="1">–</td><td rowspan="1" colspan="1">–</td></tr><tr><td rowspan="2" colspan="1">#<bold>4</bold></td><td rowspan="2" colspan="1">Persian Gulf, Pakistan &amp; western India</td><td rowspan="1" colspan="1"><italic><tp:taxon-name><tp:taxon-name-part taxon-name-part-type="genus" reg="Paraperonia">Paraperonia</tp:taxon-name-part> <tp:taxon-name-part taxon-name-part-type="species" reg="gondwanae">gondwanae</tp:taxon-name-part></tp:taxon-name></italic> Labbé, 1934a</td><td rowspan="1" colspan="1">Mumbai, western India</td></tr><tr><td rowspan="1" colspan="1">
                        <italic><tp:taxon-name><tp:taxon-name-part taxon-name-part-type="genus" reg="Peronia">Peronia</tp:taxon-name-part> <tp:taxon-name-part taxon-name-part-type="species" reg="persiae">persiae</tp:taxon-name-part></tp:taxon-name></italic>
                        <xref ref-type="bibr" rid="B120">Maniei et al., 2020a</xref>
[truncated: 493,541 more chars]
